# Supplementary material for: Profiling of testis-specific long noncoding RNAs in mice
Source: BMC Genomics. 2018 Jul 16;19:539. doi: 10.1186/s12864-018-4931-3 (PMC6048885; doi:10.1186/s12864-018-4931-3)
Supplement: Supplementary file 1 — Table S1. LncRNAs and mRNAs in the mouse brain, heart, kidney, liver and testis. (XLSX 18613 kb) [file 12864_2018_4931_MOESM1_ESM.xlsx]

## Sheet: Brain lncRNAs
Annotation			Flags			Normalized			Information
Systematic	Gene Symbol	seqname	Brain 1	Brain 2	Brain 3	Brain 1	Brain 2	Brain 3	SEQUENCE	source	RNAlength	chrom	strand	txStart	txEnd	Xhyb	probeCoordinates	EntrezID	relationship	Associated_gene_acc	Associated_gene_name	Associated_protein_name	Associated_gene_strand	Associated_gene_start	Associated_gene_end
ASMM10P000007	Jarid2	2_00008059	P	P	P	4504.72	3676.74	3610.47	TCTGGTGGAGCTGGTTCCCTCCGAAGTTTCCCTCAGGATAGCTGGCGCTCTCGCTCTTTC	Lei Sun et al 2012	327	chr13	-	44869570	44869975		chr13:44869836-44869949	16468	intronic antisense	NM_001205043	Jarid2	jumonji, AT rich interactive domain 2	+	44731270	44921643
ASMM10P013813	AK155692	uc029sug.1	P	P	P	3796.36	3539.9	3210.87	ATCTAGTAGCTGGTTCCCTCCGAAGTTTCCCTCAGGATAGCTGGCGCTCTCGCTCTTTCC	UCSC_knowngene	532	chr15	+	86194748	86195280		chr15:86195037+86195101		intergenic
ASMM10P017234	Rn45s	NR_046233	P	P	P	3504.62	2512.46	2498.7	ATTATTCCCCATGAACGAGGAATTCCCAGTAAGTGCGGGCCATAAGCTTGCGTTGATTAA	RefSeq	13404	chr17	+	39842996	39848829		chr17:39847978+39848094	100861531	intergenic
ASMM10P030129	AK186650	uc008wlz.1	P	P	P	2989.39	2346.92	2506.29	CCTAGGGAGCCCTCCCTACTCTCTTGAATACCATCAATAAAGTTCGCTGCACCCACAAAA	UCSC_knowngene	304	chr5	-	13042246	13042550	NM_008084, NR_002890, NR_033215, uc007vhv.1, uc009hcg.1, uc009mhh.1	chr5:13042260-13042432		intergenic
ASMM10P038161	XLOC_021682	TCONS_00029129	P	P	P	2957.76	2303.91	2325.27	AGTAAGTTCCAGGACAGCCAGGGCTACACAGAGAAACCCTGTCTCGAAACCCTCTAGCCC	Alexander et al 2013	4350	chr7	+	75776408	75781841	TCONS_00029128	chr7:75781776+75781841		intergenic
ASMM10P013298	AK201904	uc007vhv.1	P	P	P	2939.67	2379.21	2457.12	GAGGGGCCTAGGGAGCCCTCCCTACTCTCTTGAATACCATCAATAAAGTTCGCTGCACCC	UCSC_knowngene	399	chr15	+	12575694	12576093	ENSMUST00000179006, ENSMUST00000180897, ENSMUST00000181063, NM_008084, NR_002890, NR_033215, NR_073535, uc008wlz.1, uc009gci.1, uc009hcg.1, uc009mhh.1	chr15:12576010+12576093		intronic antisense	NM_001081064	Pdzd2	PDZ domain containing 2	-	12357053	12592556
ASMM10P039534	AK186650	uc009mhh.1	P	P	P	2815.49	2320.43	2312.12	GGCCTAGGGAGCCCTCCCTACTCTCTTGAATACCATCAATAAAGTTCGCTGCACCCAAAA	UCSC_knowngene	302	chr8	-	75405333	75405635	NM_008084, NR_002890, uc007vhv.1, uc008wlz.1, uc009hcg.1	chr8:75405347-75405517		intergenic
ASMM10P037994	AK195420	uc009hcg.1	P	P	P	2813.19	2247.61	2306.21	GCCTAGGGAGCCCTCCCTACTCTCTTGAATACCATCAATAAAGTTCGCTGCACCCACAAA	UCSC_knowngene	381	chr7	+	51747502	51747883	NM_008084, NR_002890, NR_033215, uc007vhv.1, uc008wlz.1, uc009mhh.1	chr7:51747823+51747883		intergenic
ASMM10P043568	Cox2	uc009vez.1	P	P	P	2619.16	2204.12	2070.1	GCCCATTGTCCTAGAAATGGTTCCACTAAAATATTTCGAAAACTGATCTGCTTCAATAAT	UCSC_knowngene	690	chrM	+	7009	7699		chrM:7632+7696	17709	intergenic
ASMM10P057539	humanlincRNA1173	BB688655	P	P	P	2568.58	2024.98	1904.37	TCTGACTCCCTCTTCTGGAGTGTCTAAAGACAGCTACAGTGTACTTACATATATTAATAA	lincRNA	403	chr2	-	72925621	72926087	ENSMUST00000181668, NM_009119, NM_207653	chr2:72925646-72925668		intergenic
ASMM10P011846	Gm6498	NR_003630	P	P	P	2561.13	2073.13	2157.58	GGGGCCTAGGAGCCCTCCCTACTCTCTTGAATGCCATCAATAAAGTTCACTGCAACCCAC	RefSeq	1599	chr14	+	48198715	48228413		chr14:48228351+48228413	624367	intronic sense	NM_033602	Peli2	pellino 2	+	48120868	48260883
ASMM10P020527	3110009E18Rik	ENSMUST00000128578	P	P	P	2431.19	1972	1946.54	GCCCTCTTCTGGTGTGTCTGAAGACAGCTACTCTGTACACATATTCATAAAATAAATAAA	Ensembl	806	chr1	+	120160479	120173566		chr1:120173506+120173566	73103	exonic sense	NM_001172074	3110009E18Rik	RIKEN cDNA 3110009E18 gene	+	120121186	120188189
ASMM10P037517	AK153767	AK153767	P	P	P	2411.17	2076.63	2186.71	TGGGGGAGTTCCAGGACAGCCAGGGCTACACAGAGAAACCCTGCCTCGGAAAAACAAAAC	Genbank	1372	chr7	+	24268794	24270165		chr7:24270105+24270165		intergenic
ASMM10P057927	humanlincRNA1823	BY668174	P	P	P	2268.02	1824	1667.55	CTCCCTCTTCTGGAGTGTCTGAAGACAGTTACAGTGTACTTACATATAATAAATAAATCT	lincRNA	411	chr11	+	32748138	32748549	AK020752, AK028038, AK054489, AK083058, AK155771, AK157092, ENSMUST00000123495, ENSMUST00000127364, ENSMUST00000127718, ENSMUST00000128960, ENSMUST00000132617, ENSMUST00000138313, ENSMUST00000139311, ENSMUST00000142786, ENSMUST00000147975, ENSMUST00000174161, NM_001001319, NM_001085419, NM_001161800, NM_001162932, NM_001177973, NM_001177975, NM_001252282, NM_001252283, NM_001252287, NM_001252288,…	chr11:32748488+32748549		intergenic
ASMM10P058127	mouselincRNA0937	AV575478	P	P	P	2172.8	1641.4	1724.11	CTGAGTTCGAGGCCAGCCTGGCCTACAGAGTGAGTTCCAGGACAGAAGTCTCGATGCCCC	lincRNA	276	chr2	-	168310887	168311141		chr2:168311045-168311094		intergenic
ASMM10P021545	Gm24893	ENSMUST00000122745	P	P	P	2159.33	1737.84	1586.15	ATGGGATCTGACGCCCTCTTCTGGGGTGTCTGAAGACAGCTGCAGTGTGTACTCATATAC	Ensembl	369	chr2	-	130705327	130705696		chr2:130705380-130705696		intergenic
ASMM10P044663	Gm8648	ENSMUST00000122457	P	P	P	2087.35	1213.5	1345.75	ACCTTCTCTGATTACAACATCCAGAAAGAGTCGACCCTGCACCTGGTCCTCTGGCTATTA	Ensembl	221	chrX	-	157667564	157667785		chrX:157667578-157667785	667465	intergenic
ASMM10P032381	AK133540	AK133540	P	P	P	2085.46	1667.4	1577.13	AATGACATCTGATGCCCTCTTCTGGTGTGTCTGAAGACAGCAACAATGTAGTCAATAAGT	Genbank	1765	chr5	+	121622370	121624132		chr5:121624001+121624132		exonic antisense	NM_028037	Acad10	acyl-Coenzyme A dehydrogenase family, member 10	-	121621028	121660510
ASMM10P053653	AK220028	uc009tnw.1	P	P	P	2075.91	1535.43	1217.23	ATTGCCAAGGAGGAAGGAGCTTGATTCCAGGACCACTTTGTGCAGATGGTGGGGTCTCAC	UCSC_knowngene	201	chrX	+	74171723	74171924	NM_013762	chrX:74171842+74171902		intergenic
ASMM10P047436	Gm11613	ENSMUST00000134427	P	P	P	2053.71	1727.62	1667.44	CCAGTGCCCTCTTCTGGTGTGTCTGAAGACAGCTACAGTATATTCATATATATAAAATAG	Ensembl	1971	chr11	-	97644183	97660367	uc007leh.1	chr11:97646367-97646521		intergenic
ASMM10P022007	Gm11464	ENSMUST00000146963	P	P	P	1961.88	1544.11	1454.01	TAATGAAATCTGATGCCCTCTTCTGGGGTGTCTGAAGACAACTACAGTGTACTAAAATAA	Ensembl	537	chr2	-	165980725	165992517		chr2:165980739-165980883		bidirectional	NM_008679	Ncoa3	nuclear receptor coactivator 3	+	165992636	166073242
ASMM10P040273	Thap1	ENSMUST00000127536	P	P	P	1930.55	1514.94	1415.35	GAAATGACGCCTTCTTCTGATGTGTCTGAAGACAGCTACAGTGTACTTATATATAATAAA	Ensembl	582	chr8	+	26158254	26159412		chr8:26159339+26159412	73754	exonic sense	NM_199042	Thap1	THAP domain containing, apoptosis associated protein 1	+	26158168	26164151
ASMM10P052688	Atpase6	uc007ams.1	P	P	P	1925.71	1577.76	1505.81	TAGCATTAATTCAAGCCTACGTATTCACCCTCCTAGTAAGCCTATATCTACATGATAATA	UCSC_knowngene	842	chr1	-	24613970	24614812	uc009vfa.1	chr1:24613989-24614812		intergenic
ASMM10P012047	AK085359	AK085359	P	P	P	1913.32	1525.32	1475.49	TCCTCTTCTGGTGTGTCTGAAGACAGCTACAGTGCACTCATACATAAAATAAATAAATCT	Genbank	653	chr14	+	60251626	60252277		chr14:60252217+60252277		bidirectional	NM_170591	Nupl1	nucleoporin like 1	-	60219467	60251378
ASMM10P041063	1700030M09Rik	ENSMUST00000181133	P	P	P	1850.8	1482.26	1446.05	GAGTTCAAATTCCAGCAACCACATTATGGCTCACAACCATCTGTAACAAGATCTGACGCC	Ensembl	616	chr8	+	121544381	121548342		chr8:121548215+121548342	72259	intergenic
ASMM10P057783	mouselincRNA1668	CF613441	P	P	P	1818.87	1589.92	1508.15	CTCTTCTGGTGTGTCTGAAGACAGCTACAGTGTACTCATATACATAAAATAAATAATCCT	lincRNA	523	chrX	-	159507219	159507722	AK144023	chrX:159507377-159507722		intergenic
ASMM10P032582	Plod3	ENSMUST00000144784	P	P	P	1812.43	1404.98	1387.28	CCTCTTCTGGAGTGTCTGAAGATAGCTACAGTGTATTCACATACATAAAATAAATAACTC	Ensembl	2843	chr5	+	136987475	136992705		chr5:136992645+136992705	26433	exonic sense	NM_011962	Plod3	procollagen-lysine, 2-oxoglutarate 5-dioxygenase 3	+	136987018	136996646
ASMM10P031572	AK048036	AK048036	P	P	P	1794.23	1487.61	1468.89	CAAAGTGAGTGCCAGGACAGCCAGGGCTAAACAGAGAAACCCTGTCTCATAAAAACCCCC	Genbank	1261	chr5	+	29787882	29789385		chr5:29789325+29789385		intergenic
ASMM10P012901	XLOC_008681	TCONS_00010989	P	P	P	1740.16	1401.16	1290.26	CTTCCAGAGGTCAACTCCTGGCAACCACATGGTGGCTCACAACCATCTGTAATGAGATCT	Alexander et al 2013	555	chr15	-	82265617	82272799		chr15:82265631-82265716		intergenic
ASMM10P051349	XLOC_001013	2_00001711	P	P	P	1735.45	1392.24	1277.38	TGGTGGCTCACAACCATCCTTAATCGAATCTGAAGCCCTCTTCTGGTGCATCTGAAGACA	Lei Sun et al 2012	292	chr1	-	156743514	156745207		chr1:156743528-156743646		intergenic
ASMM10P010401	AK200600	uc007rhm.2	P	P	P	1709.12	1394.07	1573.08	GCCTTGAGTTGGGAACATTTGCATCGACACCTGTAAATGTATTCATTCTTTAATTTATGT	UCSC_knowngene	543	chr13	+	81065923	81066466	NM_009609	chr13:81066322+81066466		intergenic
ASMM10P041287	1810064F22Rik	NR_027981	P	P	P	1706.85	1523.8	1374.95	GATGCCCTCTTCTGGTGTCTGAAGACAGCAACAGTGTACTTACATATAATAAATAAAATA	RefSeq	2302	chr9	-	22206785	22213860		chr9:22206806-22207340	69862	intergenic
ASMM10P049537	Gm11722	ENSMUST00000138702	P	P	P	1697.1	1304.16	1384.82	CAGAGGCAGGGGGATTTCTGAGTTCAAGGCCAGCTTGGTCTATAGCTTTGGTCTCAAACC	Ensembl	534	chr11	+	107481915	107483107		chr11:107483011+107483107		intronic sense	NM_025894	Psmd12	proteasome (prosome, macropain) 26S subunit, non-ATPase, 12	+	107479527	107498036
ASMM10P021284	AK048444	AK048444	P	P	P	1671.27	1438.6	1360.48	ATCTGACGCCCTCTTCTGGTGCATCTGAAGACAGATACAGTGTACTAATAAATAAATCTT	Genbank	4736	chr1	+	132103886	132108623		chr1:132108563+132108623		intergenic
ASMM10P049281	AK132535	AK132535	P	P	P	1666.82	1633.62	1540.84	CTCTTCTGGTGTGTCTGAAGACAGCTACAGTGTACTCACATACAATAAAATAAATAAATC	Genbank	1018	chr11	+	96965860	96966877	ENSMUST00000144696	chr11:96966808+96966877		intronic antisense	NM_001080964	Sp2	Sp2 transcription factor	-	96953337	96977688
ASMM10P040523	Sugp2	ENSMUST00000156330	P	P	P	1651.08	1473.53	1307.33	CTCTTCTGGTGTGTCTGAAGATAGCTACAGTGTACTCATATACACAAAATCAACCAATCC	Ensembl	7248	chr8	+	70243583	70258270		chr8:70258210+70258270	234373	exonic sense	NM_001168290	Sugp2	SURP and G patch domain containing 2	+	70234225	70261044
ASMM10P043567	DQ539915	uc009vey.1	P	P	P	1629.16	1048.3	1453.82	CATGGCTGCCCTCCACCATATCACACATTCGAGGAACCAACCTATGTAAAAGTAAAATAA	UCSC_knowngene	1612	chrM	+	5326	6938		chrM:6812+6872		intergenic
ASMM10P049271	AK132462	uc007lct.1	P	P	P	1618.38	1354.89	1364.81	GCCCTCTTCTGGTGTGTCTGAAGAGAGTGATAGTGTACTCATATACATAAAATAAATAAA	UCSC_knowngene	2345	chr11	+	96836707	96842805	AK033552	chr11:96842722+96842805		intergenic
ASMM10P047880	AK137830	AK137830	P	P	P	1598.19	1419.64	1368.34	GCCCTCTTCTGGTGTGTCTGAAGACAAAGACAGTGTACTCATATAAAATAACTAAATAAA	Genbank	4261	chr11	-	116280099	116284360		chr11:116280127-116280776		exonic antisense	NM_010254	Galr2	galanin receptor 2	+	116280938	116283938
ASMM10P049861	Ywhaq	ENSMUST00000140710	P	P	P	1595.54	1186.65	1236.06	TTGGCGCATGCCTGGGGAGCAGCACTTGGGAGGCAGAGGCAGGTGGATTTCTGAGTTCGA	Ensembl	703	chr12	-	21395569	21417130		chr12:21395595-21395651	22630	exonic sense	NM_011739	Ywhaq	tyrosine 3-monooxygenase/tryptophan 5-monooxygenase activation protein, theta polypeptide	-	21390328	21417436
ASMM10P027261	Gm11223	ENSMUST00000056452	P	P	P	1559.66	1123.94	1175.3	AGTGGCTTCTTCCAACCCATTAGATGCTGAATATCTGTCCACTTTGCGATCCCAATTCTG	Ensembl	971	chr4	-	69925200	69926171		chr4:69925272-69925629	100039888	intergenic
ASMM10P029017	Gm11410	ENSMUST00000120053	P	P	P	1526.92	1262.65	998.504	CCTCCATCTCATACTTCTCAATCATCTTAATTCTCATGTCAATCTCAGGAATTATTGAAG	Ensembl	1143	chr4	+	80003988	80005131		chr4:80005048+80005131	100503011	intergenic
ASMM10P055408	AK205379	uc008sgx.1	P	P	P	1510.8	1447.1	1167.87	GGCTCCAGCTGTGGCTACCACATAAGGGTTTTTATATGAGAAAAATAAAAGAATTAAGTC	UCSC_knowngene	276	chr4	-	35202057	35202333	NM_008503, uc007rga.1, uc008fbw.1	chr4:35202080-35202138		intronic sense	NM_001081343	3110043O21Rik	RIKEN cDNA 3110043O21 gene	-	35191281	35225880
ASMM10P038769	Gm21984	ENSMUST00000123117	P	P	P	1489.99	1173.59	1101.16	CCAGCAACCACACGGTGGCTCACAATTATCTGTAGTGAGATCCGACGCCCTCTTCTGGTG	Ensembl	822	chr7	+	126942143	126952873	ENSMUST00000179921	chr7:126947578+126947638		exonic sense	NM_001252566	Sez6l2	seizure related 6 homolog like 2	+	126950534	126970606
ASMM10P032288	Gm13824	ENSMUST00000125010	P	P	P	1475.1	1097.68	1097.61	TGTGTTCAAATCCCAGCAACCACAGGGTAACTCACAACCATCTGTAATGAGATCTGATGC	Ensembl	400	chr5	+	114969919	114998046		chr5:114997911+114998046		intronic antisense	NM_009327	Hnf1a	HNF1 homeobox A	-	114948979	114971062
ASMM10P054241	AK205379	uc007rga.1	P	P	P	1469.78	1408.01	1116.56	GCTCCAGCTGTGGCTACCACATAAGGGTTTTTATATGAGAAAAATAAAAGAATTAAGTCT	UCSC_knowngene	276	chr13	+	75954784	75955060	NM_008503, uc008fbw.1, uc008sgx.1	chr13:75954992+75955052		intergenic
ASMM10P013105	AK196308	uc029sva.1	P	P	P	1461.81	1309.63	1366.31	GTCTTCTCCATGTTGTACCTCTTAAGTTTTCCATGATGTCTCAAAGTAAAAGCTTTAAGA	UCSC_knowngene	391	chr15	-	98931426	98931817	NM_011654	chr15:98931445-98931817		exonic sense	NM_011654	Tuba1b	tubulin, alpha 1B	-	98931430	98934390
ASMM10P030574	Uba6	ENSMUST00000147734	P	P	P	1444.83	1282.22	1107.33	AGTTCTTTTTAAAATACATTGATGGGGTTGGGGACTTAGCTCAGTGGTAGAGTGCTTGCC	Ensembl	4177	chr5	-	86120840	86172739		chr5:86120965-86122304	231380	exonic sense	NM_172712	Uba6	ubiquitin-like modifier activating enzyme 6	-	86110729	86172743
ASMM10P020397	Asb6	ENSMUST00000144330	P	P	P	1425.98	1029.54	1026.43	TAAAAGCACTGACTGCTCTTCTGAAGGTCATGAGTTCAAATCCCAGCAACCATATGGTGG	Ensembl	1000	chr2	-	30825155	30828291		chr2:30825345-30825451	72323	exonic sense	NM_133346	Asb6	ankyrin repeat and SOCS box-containing 6	-	30823097	30828300
ASMM10P027671	Gm12842	ENSMUST00000117298	P	P	P	1406.17	975.718	890.233	GCATCCAGGAATGGCAAGACCAGCAAGAAGATCACCATTTCTGACTGTGGACAACTATAA	Ensembl	476	chr4	-	117825180	117825656		chr4:117825194-117825656	606540	intergenic
ASMM10P051807	AK139911	AK139911	P	P	P	1398.37	1142.82	1030.39	TGTAATGAGATCTGGTGCCCTCTTCTGGAGTGTCTAAAGATGTCTACTTACATATAATAA	Genbank	1530	chr13	-	55700083	55713151		chr13:55712985-55713151		exonic antisense	NM_181278	B230219D22Rik	RIKEN cDNA B230219D22 gene	+	55693123	55703500
ASMM10P010217	XLOC_006154	TCONS_00007995	P	P	P	1393.28	982.059	995.683	AGAGCGCTGGCTGTTCCTCCAGAGGTCCTGAGTTCAATTCCCAGCAATCACATGGTGGCT	Alexander et al 2013	221	chr13	+	55331064	55331909		chr13:55331849+55331909		intergenic
ASMM10P049275	Gm11524	ENSMUST00000119349	P	P	P	1370.21	1124.59	895.737	AAGAATTCACTGATCATCTTGTGAAAACCCACACCAGAGTCTCTGTTCAGAGGACCCAAG	Ensembl	807	chr11	+	96870194	96871001		chr11:96870918+96871001	665436	intergenic
ASMM10P000068	Cox7c	ENSMUST00000017922	P	P	P	1368.11	1103.2	975.096	TCCGGGGAAGTGGAAAACAAGTGGCGGTTGCTGGCTATGATGACCGTGTACTTTGGATCT	Ensembl	315	chr13	-	86044894	86046774		chr13:86045804-86046600	12867	exonic sense	NM_007749	Cox7c	cytochrome c oxidase subunit VIIc	-	86044797	86046795
ASMM10P044463	Gm7222	ENSMUST00000117512	P	P	P	1346.23	1276.47	1001.39	GCTCCAGCTGTGGCTACCACATAAGGGTTTTTATACAAGAAAAATAAATGAATCAAGTCT	Ensembl	906	chrX	-	134828139	134829045		chrX:134828156-134829045	637800	intergenic
ASMM10P023642	Pdia3	ENSMUST00000130450	P	P	P	1338.88	970.322	937.149	ATCCACCTGTAATGATATCTGACGCCCTCTTCTGGTGCATCTGAAGACAACTACAGTGTA	Ensembl	736	chr2	+	121424629	121432136		chr2:121432017+121432136	14827	exonic sense	NM_007952	Pdia3	protein disulfide isomerase associated 3	+	121413901	121438686
ASMM10P015785	Hba-ps4	ENSMUST00000128900	P	P	P	1333.12	1319.95	1362.45	TGCGGTGCATGCCTTTCTGGACAAATTCCTTGCCTCTGTGAGCACCATGCTGAGCTACCG	Ensembl	447	chr17	-	26286362	26287061		chr17:26286377-26286482	383229	intergenic
ASMM10P050133	Rplp2-ps1	NR_038063	P	P	P	1330.36	1006.89	922.261	GGATTTGGCTTGTTTGATTAAATTCCTGCTCCCCTGCAAATAAAGTCTTTTTATGTATCT	RefSeq	834	chr12	-	75630924	75631749	NM_028203	chr12:75630945-75631749	665931	exonic sense	NM_028203	Wdr89	WD repeat domain 89	-	75630593	75669537
ASMM10P019940	AK030243	AK030243	P	P	P	1330.04	1221.96	1130.16	ACTCTAACCCTAACTATCTAGTAGCTGGTTCCTTTCCCAAGTTACCCTCAGGATAGTTGG	Genbank	2295	chr1	+	96313241	96315535		chr1:96315466+96315535		intergenic
ASMM10P045180	Gm6062	ENSMUST00000120462	P	P	P	1327.27	937.861	795.132	CTTTGACTTGTGGGAATTTTACCCATCAAACCATTCCTTCTGTAGCTCAGGAGAGCATCC	Ensembl	631	chrX	+	70978280	70978911		chrX:70978847+70978911	606531	intergenic
ASMM10P037656	Gm26604	ENSMUST00000180926	P	P	P	1293.8	909.381	960.994	TAAAAGCATTGACTGCTTTTCCAGAGGTCCTGAGTTCAATTTCCAGCAACCACATGGTGG	Ensembl	1758	chr7	+	29071602	29081134		chr7:29080739+29081134	233045	exonic antisense	NM_009109	Ryr1	ryanodine receptor 1, skeletal muscle	-	29003339	29125151
ASMM10P020649	Gm13567	ENSMUST00000118026	P	P	P	1270.4	1162.99	825.726	GCAAGCCAGATAATTCTATTCTCCAATTGGCTAAGGCTGATGGAATTGTCTCAAAGAACT	Ensembl	247	chr2	-	60596047	60596294		chr2:60596061-60596294	100503524	intergenic
ASMM10P019430	AK007267	AK007267	P	P	P	1261.13	861.825	825.437	CTCTGATCTTCCATCCCTTTGCTTGTAAGAGGAGATGGCTTAAATAAATAACTTAAACTC	Genbank	653	chr19	+	3205606	3206258		chr19:3206198+3206258		intergenic
ASMM10P035408	XLOC_022201	TCONS_00029236	P	P	P	1245.58	869.051	893.898	ATTCAAACAACTGCTCTTCCAAAGGTCTGGTGTTCAATTCCCAGCAACCACATGGTAGTT	Alexander et al 2013	3553	chr7	-	4068596	4073834		chr7:4068624-4071485		intergenic
ASMM10P049034	Rnf135	ENSMUST00000134909	P	P	P	1236.9	974.59	890.892	TAATGAGATCAGATGCACTCTTCTGGTGTGTCTGAAGACAGCTACAATGTATTCACATAT	Ensembl	333	chr11	+	80184222	80190011		chr11:80189951+80190011	71956	exonic sense	NM_028019	Rnf135	ring finger protein 135	+	80183871	80199753
ASMM10P020506	Gm13437	ENSMUST00000122434	P	P	P	1228.11	990.517	1094.79	TCATTGAAGAGGTGGATTAAGTCAGTCCAAGAAGAGGGTGGAGCATTGTTTCACAGGGAA	Ensembl	1981	chr2	-	37074021	37082455		chr2:37074057-37074314	100503719	intergenic
ASMM10P015741	Telo2	ENSMUST00000156698	P	P	P	1216.13	1041.68	1042.29	CGCCCTCTTCTGAAGACAGCTACAGTGTACTTACATATAATAATAAATAAATCTTTGGAC	Ensembl	4644	chr17	-	25100765	25108150		chr17:25100781-25101298	71718	exonic sense	NM_001163661	Telo2	TEL2, telomere maintenance 2, homolog (S. cerevisiae)	-	25099568	25115967
ASMM10P043565	AK140265	uc009vev.1	P	P	P	1197.85	1151.4	1152.28	AGGTCAAGGTGTAGCCAATGAAATGGGAAGAAATGGGCTACATTTTCTTATAAAAGAACA	UCSC_knowngene	783	chrM	+	69	852		chrM:748+852		intergenic
ASMM10P016415	Gm13750	ENSMUST00000117621	P	P	P	1173.85	899.817	778.174	TTTGGGTCCAGGAATGGCAAGACCAGCAAAAAGATCACTATTTATGACTGTGGACAACTC	Ensembl	465	chr1	+	64150200	64150665		chr1:64150602+64150665	241074	intergenic
ASMM10P025365	Gm15399	ENSMUST00000118055	P	P	P	1170.17	896.57	716.746	AACTGGAGGCTGTCCTCACTGAGAGCTTCTATCTCTAAGTCTGAGTCCAGTCAAAAATAA	Ensembl	677	chr3	-	123984096	123985063		chr3:123984110-123984201		intergenic
ASMM10P043775	Gm6023	ENSMUST00000118217	P	P	P	1149.72	1022.96	760.638	AAAGAATGTGGAGAAGAAAATCTGCAAGTTCACAGAGGTCCTCATGACCAGTGGACTCCT	Ensembl	606	chrX	-	36213523	36214129		chrX:36213544-36214129	547166	intergenic
ASMM10P048192	Gm12034	ENSMUST00000119032	P	P	P	1134.18	868.859	768.451	AACCTTCAGGTCACTCAGCCTACAGTTGGCATGAATTTCAAAACACGTGGAGCTGTTTAA	Ensembl	399	chr11	+	20446411	20446810		chr11:20446750+20446810	100502908	intergenic
ASMM10P057948	mouselincRNA0350	BY730561	P	P	P	1131.54	922.742	958.369	TTACAGAGTGATTTCAAGGACAGCCAGGGCTACACAGAGAAACCATGTCTCCCAAAAAAC	lincRNA	660	chr12	-	108757314	108757975	ENSMUST00000161826	chr12:108757462-108757539		intergenic
ASMM10P030283	Gm15614	ENSMUST00000155976	P	P	P	1104.52	935.204	987.051	CAGCCAGGGCTATACAGAGAAACCCTGTCTCAAAAAACCAAAAAACCAAAAACCAAAACC	Ensembl	1537	chr5	-	32507183	32651065		chr5:32507197-32508302	102640951	intronic antisense	NM_009535	Yes1	Yamaguchi sarcoma viral (v-yes) oncogene homolog 1	+	32611170	32687066
ASMM10P017907	AK210533	uc008fbw.1	P	P	P	1090.78	1033.48	804.394	CAGCTGTGGCTACCACATAAGGGTTTTTATATGAGAAAAATAAAAGAATTAAGTCTGCTG	UCSC_knowngene	272	chr18	-	61259039	61259311	NM_008503, uc007rga.1, uc008sgx.1	chr18:61259053-61259311		intronic antisense	NM_146086	Pde6a	phosphodiesterase 6A, cGMP-specific, rod, alpha	+	61220498	61289718
ASMM10P031660	Gm22514	ENSMUST00000122547	P	P	P	1090.31	816.874	882.057	AGGGCTGGAGAGATGGCTCAGTGGTTAAGAACACTGACTGCTCTTCCAAAGGTCCTGAGT	Ensembl	308	chr10	-	78370012	78370320	AK042047, AK078531, AK081500, AK145497, ENSMUST00000132370, ENSMUST00000138468, ENSMUST00000142327, ENSMUST00000142806, ENSMUST00000160982, NM_001025245, NM_017467, NM_019459, NM_025965, NM_027193, NR_045329, uc009lxb.1	chr10:78370026-78370320		intergenic
ASMM10P039754	Gm10631	ENSMUST00000153288	P	P	P	1081.83	925.104	803.489	ATCCGATACCCTCTTCTGGTGTGTCTGAAGACAGACAGCTACAATGCACTCATATAAATG	Ensembl	494	chr8	-	104177794	104184599		chr8:104177808-104177957	100038620	intronic antisense	NM_001141922	Bean1	brain expressed, associated with Nedd4, 1	+	104170512	104219097
ASMM10P020724	Gm13622	ENSMUST00000120658	P	P	P	1079.03	840.804	727.274	GGCATTACTGTGGCAAGTGTTGTCTGACCTAACTGCTTCAACAAACCAGAAGACAAGTAG	Ensembl	433	chr2	-	69737356	69737789		chr2:69737370-69737789		intronic antisense	NM_001081086	Ppig	peptidyl-prolyl isomerase G (cyclophilin G)	+	69723087	69754059
ASMM10P014313	Gm15696	ENSMUST00000121730	P	P	P	1076.79	781.105	542.72	TTCGTGTCAACACACCAAGACCACTGGCCGCAGGGGCCGTACTGTGGGTGTATCTAAGAA	Ensembl	445	chr16	-	31970361	31970806		chr16:31970376-31970806		intronic sense	NM_177103	Senp5	SUMO/sentrin specific peptidase 5	-	31959669	32003287
ASMM10P033747	Gm5883	ENSMUST00000120735	P	P	P	1058.75	746.841	667.792	AGTTTTTTATCTGCACTGCCAAGACTGAATGGCTGGATGGATGGCAAGCATGTGGTCTTT	Ensembl	495	chr6	-	123218952	123219447		chr6:123219074-123219447	545873	intergenic
ASMM10P010792	AK142162	AK142162	P	P	P	1055.84	795.891	791.552	TAATGGGATCCAATGCCCTCCTCTGGTGTGTCTGAAGACAGTGACAGGGTACTCATATTC	Genbank	3282	chr14	-	25943033	25946314		chr14:25943127-25943302		intronic antisense	NM_175342	Cphx1	cytoplasmic polyadenylated homeobox 1	+	25942543	25956365
ASMM10P051119	BC021618	uc029rxi.1	P	P	P	1040.55	944.408	909.195	GACGGGGGACCAACTCTATGGAAATTGTAAATAAGTTTTATTTATAAACCTGGCACTGTA	UCSC_knowngene	765	chr12	+	100209049	100209814	NM_009790	chr12:100209722+100209806		exonic sense	NM_009790	Calm1	calmodulin 1	+	100199540	100209806
ASMM10P041916	AK204572	uc029xev.1	P	P	P	1039.08	916.741	774.929	ATGTTGTGGACCATTTTTTTTGTGTGTGGCAGTTTTAAGTTATTAGTTTTCAAAATCAGT	UCSC_knowngene	368	chr9	-	78478452	78478820	NM_010106, NR_030484	chr9:78478541-78478635		exonic sense	NM_010106	Eef1a1	eukaryotic translation elongation factor 1 alpha 1	-	78478453	78481724
ASMM10P000432	Rps15-ps2	ENSMUST00000089898	P	P	P	1016.14	735.913	581.833	AACCAGAGATGATCGGTGCCACCCACTCCTCCCGATTCATCCCCCTCAAGTAGCCGAGGC	Ensembl	423	chr6	+	58017489	58017975		chr6:58017842+58017901	633683	intergenic
ASMM10P034572	Gm20673	ENSMUST00000177167	P	P	P	1010.71	704.925	664.454	AGGCATATGTTTACTTGGCTCCTGATTATGATGCCCTAGATGTTGCCAACAAGATTGGGA	Ensembl	430	chr6	+	58461106	58461536		chr6:58461473+58461536		intergenic
ASMM10P044127	Rpl10-ps4	ENSMUST00000117120	P	P	P	1003.12	679.528	521.937	GCATCAAATATATCACCAATTGTGTTCCTCTGGACAAGTGGAGAGCCCTGCATTCCTGAA	Ensembl	286	chrX	-	82400723	82401009		chrX:82400737-82401009	629310	intergenic
ASMM10P047744	Rps12-ps26	ENSMUST00000117751	P	P	P	1000.42	837.491	642.236	GGACTATGGCAAAGAATCTCAGGCCAAGGATGTCATTTAATTATTTCAAATGCAAGAAAT	Ensembl	333	chr11	-	107171899	107172232		chr11:107171915-107172232	100503362	intronic sense	NM_001161329	Nol11	nucleolar protein 11	-	107166660	107189381
ASMM10P023880	Fau-ps1	ENSMUST00000119675	P	P	P	988.244	712.277	593.359	AGGTTACTTTGTCAATGTTGTGCCCACCTTTGGCAAGACAGCCCCAATGCTAATTCCTAA	Ensembl	252	chr2	+	141838788	141839339		chr2:141839279+141839339	14110	intronic sense	NM_001013802	Macrod2	MACRO domain containing 2	+	140395429	142390050
ASMM10P021070	Gm13777	ENSMUST00000118208	P	P	P	987.32	768.026	611.333	ACAGAGGATAAGATCAATGCCCTCATTAAATCAGCTGGTGTCAGCGTTGAACCTTTCTGG	Ensembl	345	chr2	-	91030777	91031122		chr2:91031007-91031122	279067	intergenic
ASMM10P016030	Gm20442	ENSMUST00000174630	P	P	P	986.058	854.993	809.664	CCTCTTCTGGTGTGTCTGAAGACAGCGACATAAAATGAATAAATCTTTTTAAAAACCCAA	Ensembl	492	chr17	-	35743322	35764191		chr17:35743336-35743622		intergenic
ASMM10P032448	Gm15621	ENSMUST00000119162	P	P	P	984.957	672.514	615.139	TAAAAGAAGCCATGAACATTATGGAAGCCATGGAGCGTTTTGGGTCCAAGAAGGCAAGAC	Ensembl	364	chr5	+	124472426	124472790		chr5:124472690+124472790	606492	intronic antisense	NM_030259	Rilpl2	Rab interacting lysosomal protein-like 2	-	124463264	124478235
ASMM10P010428	Gm8526	ENSMUST00000079153	P	P	P	968.737	778.286	680.526	AGAAGCACACTTTGTGAGGACTAATGGAAAAGAGCTGTTGGGGCCCATTCCATACCAATT	Ensembl	471	chr13	+	88478585	88479056		chr13:88478986+88479056	667230	intergenic
ASMM10P016261	Gm11603	ENSMUST00000118179	P	P	P	957.289	830.715	579.87	TAAAATTACCACGGTCTTTTGCCATGCACAAATGGTAGTCTTGTGTGTTGGCTGCTCCAC	Ensembl	246	chr1	+	63073773	63074019		chr1:63073892+63074019		intronic antisense	NM_001081436	Ino80d	INO80 complex subunit D	-	63047800	63114267
ASMM10P016917	Gm16005	ENSMUST00000120515	P	P	P	950.315	793.646	703.957	TGAGGCACCTAAAGATTGTCTACCGCAGACATGGATTCTGTGAAGGAACAACACCTAAAC	Ensembl	269	chr17	+	27522572	27522841		chr17:27522746+27522841	102636339	intergenic
ASMM10P014710	Gm7860	ENSMUST00000121190	P	P	P	942.533	700.314	558.257	TTCTCAGGAATTCACTCGTCATCTTGTGAAAACCCACACCAGAGTCTCTGTTAAGAGGAC	Ensembl	879	chr16	-	91539181	91540060		chr16:91539223-91540060	665947	intergenic
ASMM10P045467	Gm14861	ENSMUST00000119451	P	P	P	930.559	809.68	567.537	CATCTGGACAGGATCGCTGAACAGGTGGCAGCTGCCAACAAGAAGCATTAGAAAAAATAA	Ensembl	455	chrX	+	103486933	103487388		chrX:103487328+103487388	100503124	intergenic
ASMM10P045455	XLOC_026635	TCONS_00036031	P	P	P	928.243	762.825	811.54	AGTAAGTTCCAGGACAGCTAGAGCTACACAGAGAAACCCAGTCTCAAAAAACAAACAAGT	Alexander et al 2013	314	chrX	+	103062097	103062725		chrX:103062665+103062725		intergenic
ASMM10P046755	Gm12254	ENSMUST00000134617	P	P	P	926.594	628.878	529.098	AAACAAAAGATTGTGAAGTCTGTGAAGATTTCTGCCCCCAGAGTTGGTGGGAAACGCTAG	Ensembl	471	chr11	-	58508790	58509261		chr11:58508804-58509261		intergenic
ASMM10P048073	Gm11960	ENSMUST00000181063	P	P	P	926.058	844.291	931.542	CCTAGTCTCTTGAATACCATCAATAAAGTTCACTGCACCCCCCCCAAAAAAGAAAAAAAA	Ensembl	2858	chr11	+	4561779	4564637		chr11:4564572+4564637	100041006	intronic antisense	NM_028860	Mtmr3	myotubularin related protein 3	-	4480867	4594815
ASMM10P039777	Gm15670	ENSMUST00000117740	P	P	P	924.641	760.966	670.645	ACTTGTGAGGACTAACGGAAAAGAGCTGAGTTGTTGGAGCCCATTCCATACAAGTTCATG	Ensembl	447	chr1	-	68293279	68293726		chr1:68293293-68293726		intronic sense	NM_010154	Erbb4	v-erb-a erythroblastic leukemia viral oncogene homolog 4 (avian)	-	68039965	69108059
ASMM10P043731	Gm6071	ENSMUST00000119561	P	P	P	916.707	687.777	602.813	CAAATGGCTCCCAGTTTTTTATCTGCACTTCCAAGACTGGATGGCAAGCATGTGGTCTTT	Ensembl	440	chrX	-	22305799	22306274		chrX:22305903-22306145	606544	intergenic
ASMM10P034324	Gm10244	ENSMUST00000156905	P	P	P	915.686	1307.49	1064.14	CAGCCCCCGCCCTCCGCCGCGCCACGCAACGTCCTACCTGCAGGTGACCTGTTTCGTCCA	Ensembl	474	chr6	+	39419886	39420902		chr6:39420061+39420197	621427	exonic antisense	NM_018810	Mkrn1	makorin, ring finger protein, 1	-	39397820	39420369
ASMM10P013736	Gm5805	ENSMUST00000072779	P	P	P	904.068	691.188	504.994	TGTTACCGATCTTTCTGGCAAGAAAACCATCTGCCGAGTGACTGGCAGAATGAAGGTAAA	Ensembl	456	chr15	+	81972389	81972845		chr15:81972517+81972845	545121	intergenic
ASMM10P046295	AK085849	AK085849	P	P	P	902.822	732.764	744.166	TGAGGTCAGCCTGGTCTACAGAGAGAGTTTCAGGGCCACATAGAGAAACCCTGTCTTGGG	Genbank	978	chr11	-	6290869	6291845		chr11:6290883-6291000		exonic antisense	NM_001252282	Ogdh	oxoglutarate (alpha-ketoglutarate) dehydrogenase (lipoamide)	+	6291596	6359094
ASMM10P021859	2900097C17Rik	NR_024329	P	P	P	898.333	840.518	961.473	CTTGTGACTGGGTGACTTTGTTCTTGCTTTCTTGTTTCCTGTAATGCATATACTAAAAAA	RefSeq	4930	chr2	-	156388062	156392979		chr2:156388099-156392490	347740	intergenic
ASMM10P022048	Gm14234	ENSMUST00000119539	P	P	P	896.069	710.178	524.886	AATCTTTTTAAAAAACCCACACCAGAATCTCTGTTCAGAGGATCCAGGCTCCAGCTGTGG	Ensembl	845	chr2	-	168417729	168418574		chr2:168417754-168418574	668952	intergenic
ASMM10P048938	Myo1c	ENSMUST00000151174	P	P	P	889.413	781.121	741.671	CCTCTTCTGGTGTGTCTGAAGACAGCAGCACTGTACTCATATATATTAAATGAATAAATA	Ensembl	2503	chr11	+	75656148	75669587		chr11:75669522+75669587	17913	exonic sense	NM_001080774	Myo1c	myosin IC	+	75652149	75674634
ASMM10P057985	humanlincRNA1677	BY580978	P	P	P	887.456	640.093	592.462	TTCAAGTGAACAAGTCTTGCCAGTCGCCTAGCTGCCTGCACCTACCCTCCAAGGGAGATG	lincRNA	503	chr15	+	15943841	15943995	ENSMUST00000135025, NM_001163314, NM_026007	chr15:15943909+15943986		intergenic
ASMM10P023960	Gins1	ENSMUST00000123217	P	P	P	885.677	768.938	548.287	TCGGACTGTATGCTGCTGTCGGTAATAAGTCTCAGTAGACCTGGAACATCACCTCGCCAT	Ensembl	602	chr2	+	150912818	150927545		chr2:150927485+150927545	69270	exonic sense	NM_001163476	Gins1	GINS complex subunit 1 (Psf1 homolog)	+	150909593	150926070
ASMM10P019707	Gm17068	ENSMUST00000163135	P	P	P	877.817	760.868	973.625	AAGCTCATTTCCTGGTATGACAATGAATTTCGGCTACAGCAACAGGGTGGTGAACCTCAT	Ensembl	980	chr19	+	16277796	16278776		chr19:16278691+16278776	100158259	intronic sense	NM_008139	Gnaq	guanine nucleotide binding protein, alpha q polypeptide	+	16132830	16387453
ASMM10P034306	Gm8580	NR_027478	P	P	P	876.655	820.047	713.052	ATGACCAGTGTCCTATGCCGTTCTTACAAATAAACTCAGGCAAGATCTGTTATTAAAAAA	RefSeq	611	chr10	-	93665243	93665854		chr10:93665273-93665382	667338	intronic antisense	NM_021320	Ntn4	netrin 4	+	93641048	93745972
ASMM10P018432	AK210908	uc029qrf.1	P	P	P	873.757	714.897	668.019	GGAGCCCTTAAATGCTTTGTATATTTTCTCTATTAGATCTCTTTTCAGAAGTGTCTGTAG	UCSC_knowngene	288	chr1	+	85908411	85908699	NM_022417	chr1:85908598+85908698		exonic sense	NM_022417	Itm2c	integral membrane protein 2C	+	85894509	85908698
ASMM10P047343	Gm11500	ENSMUST00000118237	P	P	P	871.895	653.706	528.959	CAGCTCCACCGTTACCGCTAATACATGTGATTTCTGTAAAATTTGTATCCAATAAACAAT	Ensembl	648	chr11	-	92769983	92770973		chr11:92770005-92770429	100416541	intergenic
ASMM10P027783	Gm12905	ENSMUST00000153814	P	P	P	870.125	1079.47	748.201	CCGCACGCCCCGAGCCACGCCGCGCCCCCCTCACTTTGTAATGGGCCATAGTGACAGCCA	Ensembl	658	chr4	-	123905061	123917269		chr4:123905075-123905229		exonic antisense	NM_019660	Mycbp	c-myc binding protein	+	123905012	123912250
ASMM10P055830	XLOC_000822	TCONS_00000373	P	P	P	866.937	517.668	778.4	TTCCCTCAACCATATCACACATTCGAGGAACCAACCTATGTAAAAGTAAAATAAGAAAGG	Alexander et al 2013	307	chr1	-	24615669	24616192	uc009vey.1	chr1:24615700-24615965		intergenic
ASMM10P044301	Gm6222	uc012hni.1	P	P	P	863.788	634.78	587.72	TTGATAGTACAAGTGTGGACCCTTATATTTCTAACAGTTCCGTTGCTTTAGAATGGCCAT	UCSC_knowngene	629	chrX	-	103762916	103763545		chrX:103762930-103763020	621381	intronic sense	NM_009197	Slc16a2	solute carrier family 16 (monocarboxylic acid transporters), member 2	-	103697413	103821988
ASMM10P026782	Gm11849	ENSMUST00000121293	P	P	P	852.059	624.648	525.312	AGGACTAATGGAAAAAAGTTTGAGCTGTTGGAGCCCATTCCATATGAATTCGTGGCCTAA	Ensembl	261	chr4	-	17256100	17256361		chr4:17256114-17256361	100040173	intergenic
ASMM10P002707	Dbndd2	ENSMUST00000149287	P	P	P	840.417	462.672	390.503	TTCTTCTGAGAGTCTCCTAAGCCAGTGTCTCTGAGGGGATGTTCTGAGGAGTTCCACTTT	Ensembl	1051	chr2	+	164486454	164490767		chr2:164490549+164490643	52840	exonic sense	NM_026797	Dbndd2	dysbindin (dystrobrevin binding protein 1) domain containing 2	+	164486454	164493323
ASMM10P028828	Gm12466	ENSMUST00000121199	P	P	P	839.037	523.342	425.325	TCACAGAAGAAAAGAAGAACATTAAGGCTTTTGCCAGTCTCCAAATGGCCCGTGCCAATG	Ensembl	620	chr4	+	52240902	52241522		chr4:52241394+52241522	100041026	intergenic
ASMM10P057087	Atp5l	uc009pes.2	P	P	P	825.004	552.112	493.529	ATGGTAGCCGGAAGCTGTGCTGAATGGTTTGGTGGCCACTGAGGTGTGGATGTGGTTTTA	UCSC_knowngene	352	chr9	-	44913247	44920742		chr9:44913417-44920609	27425	exonic sense	NM_013795	Atp5l	ATP synthase, H+ transporting, mitochondrial F0 complex, subunit G	-	44913247	44920742
ASMM10P031154	2010001M06Rik	ENSMUST00000154060	P	P	P	822.814	783.733	716.322	GCCCCTCCGCCCCTCCGTCCCCAGGGATTGCCTCGGACCTGCTCTCTCTCCCGTGCCCAG	Ensembl	594	chr5	-	135012121	135013154		chr5:135012346-135012429		exonic antisense	NM_001190437	Abhd11	abhydrolase domain containing 11	+	135009151	135012175
ASMM10P000327	Rps10-ps2	ENSMUST00000072429	P	P	P	816.914	556.767	436.401	CGTGCCCCCTAGGCGGCTTTGGTCATGGACGTGGTCAGCCACCTCAGTGAAGTTGGAGTT	Ensembl	519	chr16	-	20822102	20822677		chr16:20822133-20822238	666274	intergenic
ASMM10P023587	Gm14175	ENSMUST00000119835	P	P	P	811.076	685.312	463.879	ATAAAATCACCATGGTCTCTAGCCATGCACAAATGGTAGTCTTGTGTGTTGGCTGCTCCA	Ensembl	241	chr2	+	119284791	119285032		chr2:119284906+119285032	100462729	intergenic
ASMM10P026711	Gm11810	ENSMUST00000118311	P	P	P	810.088	568.725	414.953	CTTCCTGCAAAGGCTGCTGGACACAGAATCTGTGTGATGCTATACCCATCCCGGATTTAA	Ensembl	333	chr4	-	8456165	8456498		chr4:8456179-8456231	100039478	intergenic
ASMM10P046422	Gm12058	ENSMUST00000118614	P	P	P	807.085	565.483	413.005	TGTGAATCCAAAAAATTTGGAAGTCCTGGTGCCCGTGCCCAATACCAGAAATCCTACTGA	Ensembl	437	chr11	-	22786810	22787247		chr11:22786824-22787247	666078	intergenic
ASMM10P025604	AK005652	AK005652	P	P	P	795.025	890.545	560.114	TCGCCCGGCCCGCCCGCTCCCTTACCAGTTTATAACTTCTATGAATATTCCCATTTAAAG	Genbank	675	chr3	+	8462428	8463102		chr3:8463042+8463102		intergenic
ASMM10P041096	AK177800	uc029wwu.1	P	P	P	794.862	596.127	735.322	GGAGAAAACCTGTTTGCTGCCTCTCAGAGAAAGTTCACAAGAAATGAAAGACTTTGAAAC	UCSC_knowngene	530	chr8	+	123403284	123403814	NM_001037877, NM_025804	chr8:123403750+123403810		exonic sense	NM_001037877	Tcf25	transcription factor 25 (basic helix-loop-helix)	+	123373834	123404173
ASMM10P023641	Gm14000	ENSMUST00000118670	P	P	P	793.478	565.194	545.936	ACCCTCTCTGATTACAACATCCAGAGTTAAGCCTGTACCGGGTCCTCTGTCTGAGGGGTG	Ensembl	233	chr2	+	121405240	121405473		chr2:121405405+121405473		intronic antisense	NM_153075	Catsper2	cation channel, sperm associated 2	-	121394354	121413792
ASMM10P022190	AK145175	AK145175	P	P	P	792.875	670.74	611.003	TTGGGTGCCCTCTTTTGGTGTGTTTGAAGATAGCTACAGTGGACAGTGTATTTATTTAAT	Genbank	2486	chr2	-	180964635	180967118		chr2:180964676-180964892		bidirectional	NM_001177706	Arfgap1	ADP-ribosylation factor GTPase activating protein 1	+	180967299	180982524
ASMM10P020813	Ccdc141	ENSMUST00000028406	P	P	P	776.054	610.599	644.415	CCCTCTTCTGGTGTGTCTGAGTACAGCAACAGTATACTCATACATAAAATAAATAAATAG	Ensembl	2669	chr2	-	77044970	77170636		chr2:77044990-77045605	545428	exonic sense	NM_001025576	Ccdc141	coiled-coil domain containing 141	-	77009905	77170635
ASMM10P045078	Gm6025	ENSMUST00000121517	P	P	P	773.367	606.474	478.084	TACTTTTATACCCTGGTTATCACAGACAAGGAGAAGGCAGAGAAGCTGAAGCAGTCCCTA	Ensembl	201	chrX	+	53762814	53763015		chrX:53762925+53763015	547172	intergenic
ASMM10P016904	Gm5528	ENSMUST00000076314	P	P	P	763.431	595.533	533.427	CTTTGTGAGGACTAATGGAAAAGAACCTGAGCTGTTGGAGCCCATTGCATGTGAATTCAT	Ensembl	483	chr1	+	72004287	72004770		chr1:72004703+72004770	433319	intergenic
ASMM10P003801	Cdhr4	ENSMUST00000176306	P	P	P	762.984	421.669	461.303	CGCTACTGGTACTCTGCAGGCCGCCCCCTCGACTACCAGCTGCGGTTCCACAGCCCTCCT	Ensembl	747	chr9	+	107995689	107998062		chr9:107995771+107995932	69398	intergenic
ASMM10P034342	Gm15604	ENSMUST00000118350	P	P	P	757.823	513.523	661.621	AGTCTACAACCCTATCTTTACCAAGCTGTACCAGAGTAGTAGTGGCATGCTTGGAGGAAT	Ensembl	1456	chr1	-	10554097	10555553		chr1:10554190-10555553	100416202	intronic sense	NM_177834	Cpa6	carboxypeptidase A6	-	10324726	10719943
ASMM10P028801	Gm6963	ENSMUST00000147879	P	P	P	751.661	729.446	707.407	AAGTTTGATCTGATGTATGCCAAGCTTGTCTTTGTGCACTGGTATGTGGGTGAGGACATG	Ensembl	379	chr10	-	39424617	39424996		chr10:39424734-39424996	629337	intronic antisense	NM_001122893	Fyn	Fyn proto-oncogene	+	39369798	39565374
ASMM10P055831	XLOC_000822	TCONS_00000374	P	P	P	743.346	427.161	674.37	TGTTCTCATCCATATCACACATTCGAGGAACCAACCTATGTAAAAGTAAAATAAGAAAGG	Alexander et al 2013	423	chr1	-	24615669	24616192		chr1:24615700-24615849		intergenic
ASMM10P027053	Gm12422	ENSMUST00000121431	P	P	P	729.73	573.006	504.45	GCTGATTACGTTCCTGAGGTCTCAGCCCTAGATCAGGAGATCACTGAGGTGGATCCCGAC	Ensembl	302	chr4	-	47071645	47071947		chr4:47071659-47071947	435781	intergenic
ASMM10P051903	Gm16134	ENSMUST00000161714	P	P	P	724.978	531.099	383.696	GTGGCATGGTTTGTGTCAAATTCCGAAGCAACCTTCCTGTAAAGACCTTTGGACAAAAAA	Ensembl	336	chr13	-	63446929	63447265		chr13:63446977-63447265		intergenic
ASMM10P057543	mouselincRNA0025	BC049991	P	P	P	714.884	511.822	558.74	TCTCTGATTAGCCTGGTCTACAAAGTGAGTTCCAGAACAGCCAGAGCTATACAGAGAAAC	lincRNA	2484	chr1	-	58384772	58392783		chr1:58386033-58388149		bidirectional	NM_025824	Bzw1	basic leucine zipper and W2 domains 1	+	58393135	58406548
ASMM10P013605	AK181773	uc029ssj.1	P	P	P	706.333	437.475	429.565	ACTCTTGCTTCTGATCTTCCTTCAGCCCTCAGTGTGGGAATAAATTAAGTTTCTCAACAT	UCSC_knowngene	235	chr15	+	76345702	76345937	NM_025567	chr15:76345874+76345934		exonic sense	NM_025567	Cyc1	cytochrome c-1	+	76343522	76345934
ASMM10P030176	Gm6564	ENSMUST00000075377	P	P	P	705.311	526.948	437.042	AATTTGAATACATGGTTGCTGCGAACCAGCTCATTCCTGATGGCTGTGGTGTCAAATATA	Ensembl	645	chr5	-	22931389	22932034		chr5:22931450-22932034	625219	intronic antisense	NM_001081231	Lhfpl3	lipoma HMGIC fusion partner-like 3	+	22746192	23275597
ASMM10P028276	Gm13204	ENSMUST00000120110	P	P	P	705.06	593.061	429.902	TGATCATCTTGTGAAAACACATACCAGAGTCTCTGTTAAGAGGACCTAGGCTCCAGCTGT	Ensembl	821	chr4	-	148569055	148569876		chr4:148569082-148569876	100043151	intronic antisense	NM_016699	Exosc10	exosome component 10	+	148558426	148582400
ASMM10P021718	AK219995	uc029ufj.1	P	P	P	702.233	500.821	502.132	TCTGTCACCTAACCTGGCCGTAGACTGAGCATTTATTTAAGAATAAAATCTCGGTGGTGG	UCSC_knowngene	411	chr2	-	150832494	150832905	ENSMUST00000141899, NM_024465	chr2:150832530-150832905		exonic sense	NM_024465	Abhd12	abhydrolase domain containing 12	-	150832514	150904731
ASMM10P022654	Sh2d3c	NR_045535	P	P	P	685.926	734.276	673.514	GCCCCGCCTCCCTGCTCCTCCCCCGACCAGGCGATGAGGTAATCGCGCCGCTGAGAGGCA	RefSeq	3563	chr2	+	32721054	32755007		chr2:32741429+32741489	27387	exonic sense	NM_001252547	Sh2d3c	SH2 domain containing 3C	+	32727688	32755007
ASMM10P057261	Ebf4	uc012ced.1	P	P	P	684.378	394.684	375.846	GCCGGCCTCGCCCCCCGCTGGCGGCTGCCTCCTCCATGTCCCTTCCGGCCGCCGCCCCCA	UCSC_knowngene	2567	chr2	+	130295938	130370481		chr2:130362346+130365472	228598	exonic sense	NM_001110513	Ebf4	early B cell factor 4	+	130295938	130370481
ASMM10P031717	Gm15796	ENSMUST00000162135	P	P	P	683.388	665.634	452.264	TGCTGTTTGTGATATGAGGCAGATAGTTGCTGTGGGTGTCATCAAAGCTGTGGACAAGAA	Ensembl	204	chr5	+	38507462	38507666		chr5:38507548+38507666		intergenic
ASMM10P022307	Gm13296	ENSMUST00000117854	P	P	P	682.513	601.261	768.132	AAAGCTCATTTCCTGGTATGACAATGAATGCAGCTACAGCAACAGGGTGGTGTACAACCA	Ensembl	1015	chr2	+	11420221	11421236		chr2:11421146+11421236	667211	intergenic
ASMM10P021854	AK087824	AK087824	P	P	P	677.655	632.129	588.751	GATGCCCTCTTCTAGTGTGTGTCTAAAGACAGCTTCAGTGTACTCATATAATAAATAAAT	Genbank	1517	chr2	-	156279369	156280885		chr2:156279389-156279891		intronic antisense	NM_172674	Phf20	PHD finger protein 20	+	156196646	156309953
ASMM10P044305	Gm14892	ENSMUST00000117636	P	P	P	676.451	609.296	586.949	AGATCTTGAGTTTGATCTGATGTATGCCAAGCGTGCCTTTGTGCACTGATATGTGGGTGA	Ensembl	267	chrX	-	104001065	104001337		chrX:104001200-104001278		intergenic
ASMM10P027470	AK013270	AK013270	P	P	P	668.654	371.694	381.633	GAGTGTCCTCCGGACTGTAGGGCTTCTTACCACCCTGCCCTCTCCGCCCCCTGCATTTTT	Genbank	300	chr4	-	99655717	99656013		chr4:99655803-99656013		bidirectional	NM_010425	Foxd3	forkhead box D3	+	99656298	99658671
ASMM10P042980	Gm16073	ENSMUST00000116032	P	P	P	664.014	623.996	440.02	ACCAGGAATTCACTGATCATCTTGTGAAAACCAACACCAGAGTCTCTGTTCAAGGACCCA	Ensembl	517	chr9	+	65838166	65838683		chr9:65838606+65838683	100416277	intronic antisense	NM_001170907	Trip4	thyroid hormone receptor interactor 4	-	65828925	65885173
ASMM10P019114	Gm5822	ENSMUST00000161562	P	P	P	661.331	534	370.823	TTGAATGCTTCTCTGACTATTCTCCACTTGGTCGTTTTGCTGTTCGTGTCATGAGGCAGA	Ensembl	1378	chr19	-	28862329	28863707		chr19:28862438-28863707	545262	intronic antisense	NM_009199	Slc1a1	solute carrier family 1 (neuronal/epithelial high affinity glutamate transporter, system Xag), member 1	+	28835165	28913960
ASMM10P048164	Gm15390	ENSMUST00000120323	P	P	P	649.604	511.345	400.547	AGACATAGGCTGCCCTCGCTGAGAAATTCTACTTCTAAGTCTGAGTCCAGTCAAAAATGA	Ensembl	738	chr1	-	107253552	107254290		chr1:107253566-107254290	100504700	intergenic
ASMM10P043684	Gm7129	ENSMUST00000117402	P	P	P	647.227	569.744	720.414	ATTTCCTGGTATGACAATGAATAAGGCTACAGCAACAGGGTGAACCTCATGGCCTACATG	Ensembl	997	chrX	-	13326022	13327019		chrX:13326051-13327019	634019	intergenic
ASMM10P031214	Gm4963	ENSMUST00000072718	P	P	P	643.473	488.397	381.735	CTGCTCAAGCTGGTTTCAAAGCACAGAGCCCAAGTAATTTACACCAGAAACACAAAGGGT	Ensembl	378	chr5	-	137993046	137993424		chr5:137993093-137993424	243302	intergenic
ASMM10P023829	Rpl23a-ps4	ENSMUST00000121008	P	P	P	642.503	470.092	405.811	TATGTTCAATTGGCTTCTAATTATGATGCCCTAGATGTTGCCAACAAGATTGAGATAATC	Ensembl	455	chr2	+	132662241	132662696		chr2:132662633+132662696	383801	intergenic
ASMM10P032534	Gm16020	ENSMUST00000084281	P	P	P	638.252	465.757	413.57	TAGTGGAATTTATGGATGACACCAGCCGCTCTATCATCCGAAATGTCAAAGGTCCCGTAA	Ensembl	210	chr5	+	134463239	134463449		chr5:134463330+134463449	100039820	intergenic
ASMM10P048978	Sez6	ENSMUST00000142542	P	P	P	625.82	909.624	802.765	AGTCCCGCCCACCTCGACCCCTCCCCCAGCCCCTCCCGCTCTGATCTTCCTCCTCTACAG	Ensembl	4523	chr11	+	77930838	77979048		chr11:77974379+77974439	20370	exonic sense	NM_021286	Sez6	seizure related gene 6	+	77930942	77979042
ASMM10P055099	Gm13875	ENSMUST00000120162	P	P	P	621.039	468.102	365.366	TTCTGTGGCAAGACCAAGAGGAAGAGACAAGACGAGCCGTCGGCATCTGGCACTGTGGTT	Ensembl	282	chr2	+	103838953	103839235		chr2:103839073+103839144	100048427	intergenic
ASMM10P010802	Appl1	ENSMUST00000142645	P	P	P	620.126	544.904	520.113	GACACCCTCTTCCTGGTGTGTCTGAAGACAGTGTACTTATATAATAAATAAATCTTTTTG	Ensembl	1226	chr14	-	26952418	26970500		chr14:26952586-26952977	72993	exonic sense	NM_145221	Appl1	adaptor protein, phosphotyrosine interaction, PH domain and leucine zipper containing 1	-	26918987	26970551
ASMM10P029595	Rps19-ps10	ENSMUST00000159750	P	P	P	618.336	479.4	368.722	AAACATAAAGAGCTTGCCCCATATGAGAACTGGTTCTACACATGAGCTGCTTCCACAGCA	Ensembl	435	chr10	-	52384658	52385093		chr10:52384927-52385093	668294	intergenic
ASMM10P039681	4933436C20Rik	NR_033641	P	P	P	610.131	580.417	410.381	CCGACGCGCGGGTCCCCGCCTCCCGCGTCCGCACCGCCCCCCGGCTCCGCCCGCTCAGCC	RefSeq	1258	chr8	-	92326032	92356120		chr8:92355910-92356120		intergenic
ASMM10P043693	Gm14516	ENSMUST00000120012	P	P	P	609.14	314.672	363.138	AGAAGGCAGCACCTTCTCTAATTACAACATCCAGAAAGAGTCAACCCTGCACTTGGTTCT	Ensembl	252	chrX	-	16379395	16379647		chrX:16379464-16379647	100043950	intergenic
ASMM10P045073	Gm14585	ENSMUST00000120713	P	P	P	601.943	396.562	330.367	GAGTCATCACAGAAGAAAAGAACTTTAAGGCTTTTTTGCCAGTCTCCGAATGGCCTGTGC	Ensembl	634	chrX	+	53314532	53315166		chrX:53315032+53315166	385527	intergenic
ASMM10P030346	AK081141	AK081141	P	P	P	599.45	445.258	492.366	AGAATTCTCCTTAAGAGGGACGGGGTTTCGTTTTCTCTCTCTCTTGCTTCTTGCTCTCTT	Genbank	1704	chr5	-	38134393	38136097	NM_001033205, NM_001199967	chr5:38134456-38136097		exonic antisense	NM_026959	Stx18	syntaxin 18	+	38039234	38136818
ASMM10P032205	Gm15791	ENSMUST00000120365	P	P	P	598.831	439.825	388.616	ATTTGAAGACATGGTCACTGAGAAGTGGCTCTTTCCTGATGGCTGTGGAGTCAGATATAC	Ensembl	319	chr5	+	110328203	110328522		chr5:110328435+110328522		intronic sense	NM_011132	Pole	polymerase (DNA directed), epsilon	+	110286318	110337453
ASMM10P045346	Gm6987	ENSMUST00000119319	P	P	P	595.876	426.942	304.502	TTGAACAGACAGAAGGATGGGAAGTACAGCCAGGTTCTGGTCAATGGTCTAGACAATAAG	Ensembl	428	chrX	+	94023859	94024626		chrX:94024425+94024626	629591	intergenic
ASMM10P039730	Gm9034	ENSMUST00000095723	P	P	P	594.376	447.863	564.701	TGATAATGAATACAGTTATACCAACAGGGTGGTGGACCTCATGGCCTATATGGCCTCCAA	Ensembl	1008	chr10	+	43821230	43822238		chr10:43822171+43822238	668192	intergenic
ASMM10P044355	Gm5392	ENSMUST00000122189	P	P	P	593.669	415.692	356.122	AGGTGGAGATGTGGGCAACAGGGAAGACCAGTAAACAGGCTTATTAGATGGATGAACTAA	Ensembl	789	chrX	-	107354878	107357447		chrX:107354892-107355582	385404	intergenic
ASMM10P022773	FW313050	uc008joj.1	P	P	P	589.306	567.852	456.637	AAGACTGGTTAATGATAACAATGCATCGTAAAACCTTCAGAAGGAAAGAATGTTTTGTGG	UCSC_knowngene	279	chr2	+	40557003	40557282	NR_003363	chr2:40557213+40557282		intergenic
ASMM10P020589	Gm8217	ENSMUST00000119136	P	P	P	577.621	417.478	383.349	TGTGTTTGTTTGGCTCCTGATTATGATACCCTAGATGTTGCCAACAAAATTTGGATCATC	Ensembl	465	chr1	+	121520582	121521047		chr1:121520984+121521047	666656	intronic antisense	NM_010483	Htr5b	5-hydroxytryptamine (serotonin) receptor 5B	-	121509772	121528465
ASMM10P048673	Ttc19	ENSMUST00000136477	P	P	P	576.52	450.102	475.567	TACAAAGCAAGTCCAGGACAGCCAGGATTCTGTTACACAGAGAAACCCTGTCTCAAAAAA	Ensembl	1025	chr11	+	62281472	62282588		chr11:62282524+62282588	72795	exonic sense	NM_028360	Ttc19	tetratricopeptide repeat domain 19	+	62281472	62316424
ASMM10P044513	Gm6322	ENSMUST00000118789	P	P	P	575.38	491.381	630.279	AAAGCTTGTTTCCTGGTATGACAATGAATACAGCTACAGCAACAGGGTGGTGGACGTCAT	Ensembl	1013	chrX	-	139676079	139677490		chrX:139676125-139676614	622432	intergenic
ASMM10P037817	Gm19246	ENSMUST00000173599	P	P	P	574.615	490.028	316.863	ATAAAATCAGCACGGTTTTTAGCCATGCACAAATGGGAGTCTTGTGTGTTGGCTGCTCCA	Ensembl	255	chr7	+	42488800	42489055		chr7:42488921+42489055	100462739	intergenic
ASMM10P013767	Rpl31-ps22	ENSMUST00000117961	P	P	P	569.406	473.74	391.874	GATTCCCCAAACAAGCTTTACACGCTGATAACTTACGCGCCTGTTACCACATTCAAAAAT	Ensembl	337	chr15	+	84030338	84030675		chr15:84030611+84030675	667167	intronic antisense	NM_029946	Efcab6	EF-hand calcium binding domain 6	-	83866711	84065349
mouselincRNA0161-_P1	mouselincRNA0161	mouselincRNA0161-	P	P	P	567.059	417.864	442.863	AAATCCCAGCACTCAGGAGGCAGAGGCAGATAACTCCAGTTCCAAGGATACAATGATTTT	lincRNA	7025	chr10	-	42705960	42712985		chr10:42705962-42706021		intergenic
ASMM10P037423	AK135104	AK135104	P	P	P	564.85	435.471	433.22	AACCATCTGTAATGGGATCCGATGCTCTCTTCTGGTCAATGACAGCAGACTCATATACAT	Genbank	740	chr7	+	16988231	16988969		chr7:16988852+16988969		intergenic
ASMM10P029334	9130206I24Rik	ENSMUST00000144002	P	P	P	563.582	486.821	450.307	CATCTGTAATGGGATCTGATGCCTTCTTCTCATGTGTCTGAAGACAGTGTACTGATATAC	Ensembl	1015	chr4	+	114909256	114921967		chr4:114921853+114921967		bidirectional	NM_008593	Foxd2	forkhead box D2	-	114906279	114908898
ASMM10P044551	Gm4995	ENSMUST00000117247	P	P	P	562.724	454.658	392.775	CTCTGTGAGGGCTTCAAAGAGGTGCTGCGGCAGCGCAGGGCTGCAAATGGTTTCATCTAA	Ensembl	432	chrX	-	142533438	142533870		chrX:142533452-142533870	245651	intergenic
ASMM10P027454	Gm12787	ENSMUST00000119234	P	P	P	558.431	411.248	317.393	ATTGCTCACAGTGTGTCCTCTAAGAACCGAGAAGCCATTGTAGGAAAAGTAGTACAGCTG	Ensembl	396	chr4	-	98268082	98268575		chr4:98268150-98268298	100502616	intergenic
ASMM10P045244	Gm6881	ENSMUST00000121811	P	P	P	558.01	483.728	374.341	TTATCAGGAATTCACTCACCATCTTGTGAAAACCCACAGCAGAGTCTCTGTTCAGAGGAC	Ensembl	833	chrX	+	74486588	74487421		chrX:74487333+74487421	628465	intergenic
ASMM10P024613	Gm11550	ENSMUST00000118210	P	P	P	557.213	441.888	516.238	TTTGATGCTGTGGCTGGCATTGCTCTCAATGACAACTTTGTAGAGCTCATTTCCTGGCAT	Ensembl	699	chr3	-	36539382	36540081		chr3:36539428-36540081	665709	intergenic
ASMM10P037730	Gm5116	ENSMUST00000179198	P	P	P	554.548	379.133	339.401	TATGTTTGCTTAGCTCCTGATTATGATGCTCTGGATGTTGCCAACAAGATTAGGGTGATC	Ensembl	468	chr7	+	32495637	32496105		chr7:32496042+32496105	330689	intergenic
ASMM10P046823	Gm12269	ENSMUST00000122273	P	P	P	546.266	339.015	246.856	ATTATAATGACAGATATGACAAGATTCACTGCCACTGGGAGGCAACGTCCTGGGTCCTAA	Ensembl	717	chr11	-	61130590	61131307		chr11:61130623-61131307	668228	intergenic
ASMM10P029431	Gm12864	ENSMUST00000122207	P	P	P	545.411	460.911	569.446	TGTAAAGCTCATTTCCTGGTATGACAAGGAATATGGCTACAGCAACAGGGTGGTAGACCT	Ensembl	1006	chr4	+	118987013	118988019		chr4:118987931+118988019	666703	intergenic
ASMM10P003110	Uqcrq	ENSMUST00000156503	P	P	P	544.25	367.37	330.563	CGCGGATACGCGTTTGTAGTGGTCTACCTGATCTACACATGGGGCAACCAGGAGTTTGAG	Ensembl	375	chr11	-	53428952	53430831		chr11:53429101-53430654	22272	exonic sense	NM_025352	Uqcrq	ubiquinol-cytochrome c reductase, complex III subunit VII	-	53428947	53430831
ASMM10P048955	Gm12341	ENSMUST00000119724	P	P	P	544.042	403.32	332.825	AGAGGCATTTTGGCAAGGCCCCAGGAACCCCACACAGCCATACCAAACCCTATGTCCGTT	Ensembl	503	chr11	+	76514068	76514571		chr11:76514446+76514571	102632956	intronic antisense	NM_198894	Abr	active BCR-related gene	-	76416733	76577727
ASMM10P015781	Nme4	ENSMUST00000150280	P	P	P	540.601	437.026	479.39	CTGAGTTTGAGGACAGCCTGGTCACAAAGGGGAGTTCCAGAACTGCCAGGGCTTCACAGA	Ensembl	964	chr17	-	26093415	26095473		chr17:26093441-26093616	56520	exonic sense	NM_019731	Nme4	NME/NM23 nucleoside diphosphate kinase 4	-	26091744	26095470
ASMM10P016425	Gm4707	ENSMUST00000171504	P	P	P	540.399	324.137	395.739	AAGGAGACCATTAGAGGATTCAAACAGATTTTAGCAGGTGAATATGACCATCTCCCAGAA	Ensembl	1911	chr17	-	71458326	71460395		chr17:71458415-71459015	100043879	intronic sense	NM_028887	Smchd1	SMC hinge domain containing 1	-	71344492	71475343
ASMM10P014623	Rps19-ps12	ENSMUST00000181937	P	P	P	537.673	403.938	311.45	AAATAGCTTGGCTCATATGATGAGAACTGGTTCTACACACGAGCTGCTTTCACAGCATGG	Ensembl	430	chr16	-	79914459	79914889		chr16:79914724-79914889	383172	intergenic
ASMM10P030774	Rps19-ps8	ENSMUST00000180714	P	P	P	534.513	417.785	319.089	AAACATAAAGAGCTTGCCCCATATGATGAGAACTGGTTCTTCCACAGCACAGCACCTGTA	Ensembl	422	chr5	-	108055494	108055916		chr5:108055752-108055916	675566	intergenic
ASMM10P058244	humanlincRNA1525	BY388996	P	P	P	533.426	338.297	291.573	ACGGATGAACTAAGGTGTCACCCATTGTATTTTTGTAATCTGGTCAGTTAATAAACAGTC	lincRNA	503	chr5	+	41342526	41342991	NM_011291	chr5:41342921+41342981		intergenic
ASMM10P039812	AK028089	uc009ngu.1	P	P	P	528.77	337.891	359.744	CACAGCAGTTAAGAGCACTGGCTGCTCTTCCAGAGGTTCTGAGTTCACAGGAAGAAAAAA	UCSC_knowngene	471	chr8	-	107029674	107031188		chr8:107029696-107029970		bidirectional	NM_126165	Vps4a	vacuolar protein sorting 4a (yeast)	+	107031325	107045756
ASMM10P029414	Gm12857	ENSMUST00000117678	P	P	P	528.648	444.364	367.605	TCCTCCAATTCCTATGCCATCAAGAAGAAAGATAAACTGAAGCATGTGGCCAAACCTAGC	Ensembl	592	chr4	+	118522017	118522609		chr4:118522549+118522609	666596	intergenic
ASMM10P023928	Gm14106	ENSMUST00000119382	P	P	P	524.78	377.448	315.936	CATTTTGTGAGTGCTTATAGCAAGGAGCCTGAGCTGTTGGAGCCCATCCATAAAAATTCA	Ensembl	438	chr2	+	147668014	147668452		chr2:147668384+147668452		intergenic
ASMM10P046867	Gm12285	ENSMUST00000117347	P	P	P	524.207	253.318	287.793	ACAAAGAGTTGGCCCTACACCTAGTCCTCCATCTGAGGGGTGACTATTCATTCTTCAGTC	Ensembl	233	chr11	-	63241242	63241475		chr11:63241256-63241475	433423	intergenic
ASMM10P047596	Gm11619	ENSMUST00000117474	P	P	P	523.333	359.853	298.268	AAAGAAAACTGAAATCAGCCAGCACGCCAAGTACTCTTGCTCTTTCTGTGGCAAGACCAA	Ensembl	237	chr11	-	101353308	101353545		chr11:101353464-101353545	629949	intergenic
ASMM10P020399	Gm13400	ENSMUST00000117436	P	P	P	521.371	326.048	298.366	TACTAAAGCATTCAGGTCCTGGCATCTTGTCCATGACAAATGCTGGCACAGACACAGATA	Ensembl	380	chr2	-	30923977	30924357		chr2:30924163-30924357	606546	intergenic
ASMM10P012844	Baiap2l2	ENSMUST00000169462	P	P	P	520.586	383.515	411.123	GGGGCGGGGCTAGCTAGGCTCCGCCCCTCCCGCCCCACCCCCTGCCCTCTCCCCTCGCAG	Ensembl	2276	chr15	-	79258195	79285442		chr15:79261554-79261812	207495	exonic sense	NM_177580	Baiap2l2	BAI1-associated protein 2-like 2	-	79258194	79285509
ASMM10P013715	Gm6612	ENSMUST00000170777	P	P	P	520.355	301.154	301.91	ACTGAGGCTATGGGACTCTCTTGTTTGATGGTTGCCTTCCTCATCCTCTTCGCCATGTGA	Ensembl	395	chr15	+	80952504	80952899		chr15:80952839+80952899	625672	intronic sense	NM_009634	Adsl	adenylosuccinate lyase	+	80948489	80970947
ASMM10P022027	Gm11473	ENSMUST00000118980	P	P	P	518.796	360.303	277.144	AAAGATATCCTCATCCAATACGATCCGACCCTGCTTGTAGCTGACCCGAATCCAAAAAGT	Ensembl	359	chr2	-	167281418	167281777		chr2:167281479-167281777	668951	intergenic
ASMM10P025756	AK048856	AK048856	P	P	P	508.874	422.553	431.524	GATGCCCTCTTCTGGTGTGCAAACATCAATGCAGACAAAATACCTATATACATAAATAAA	Genbank	1245	chr3	+	34740643	34741887		chr3:34741819+34741887		intergenic
ASMM10P046470	Gm12090	ENSMUST00000118692	P	P	P	507.539	345.929	295.967	CATCTACAAGCGAGGCTACGGCAAAAATCAACAAGAAGCGGATTGCCTTGAAAGATAATT	Ensembl	758	chr11	-	29552081	29553010		chr11:29552506-29553010	628830	intronic antisense	NM_001163521	1700034F02Rik	RIKEN cDNA 1700034F02 gene	+	29547949	29578352
ASMM10P029818	Gm13047	ENSMUST00000117116	P	P	P	505.792	415.91	303.746	GAAAAGACTGTGTTCACCAAGTCTCCTTATCATCTTGTGAAAACCCACACCAGAGTCTCT	Ensembl	815	chr4	+	141084863	141085678		chr4:141085580+141085678	638991	intergenic
ASMM10P050654	AK189100	uc029rrd.1	P	P	P	505.526	199.677	370.953	GGTGTTTCTGTGTGCTCTGTCCTTCCTGTCGATTGGTCTGGCATATTAAAATGATCAAAT	UCSC_knowngene	319	chr12	+	17791611	17791930	NM_016677	chr12:17791866+17791926		exonic sense	NM_016677	Hpcal1	hippocalcin-like 1	+	17690813	17791926
ASMM10P032744	AK138909	AK138909	P	P	P	504.539	552.806	494.831	CCTCTTCTGGTGTGTCTGGTGTGTCAGAAGATAGCTACAGTGTACTTATAGTATATAAAT	Genbank	1497	chr5	+	149031367	149032863		chr5:149032792+149032863		intergenic
ASMM10P048956	Rpl36-ps2	ENSMUST00000136893	P	P	P	503.93	393.539	281.502	TGTCCAAGGACAAGCGTTCATCAAGAAGAGGGTGGGCACGCACATCCGCGCCAAGAGAAA	Ensembl	311	chr11	+	76601318	76601629		chr11:76601505+76601629	100043483	intergenic
ASMM10P050429	Gm5187	ENSMUST00000117317	P	P	P	500.769	413.777	543.799	TTCTTGGTATGACAACGAATATGGCTACAGCAACAGGATAGTGGACCTCATGGCCTACAT	Ensembl	991	chr12	-	107205075	107206066		chr12:107205100-107206066	382635	intergenic
ASMM10P053038	Gm4613	ENSMUST00000165488	P	P	P	499.907	357.997	283.911	TCTGCAATCACAGTGAAGTCTGCCGTCAGAAGACTGAAGGAACTGAAAGATCAGCAGAAG	Ensembl	291	chr7	-	25828586	25828877		chr7:25828609-25828667	100043732	intergenic
ASMM10P050418	Gm17053	ENSMUST00000163501	P	P	P	496.279	523.48	381.773	TCTGGTGTGTATAAGAAGCTCACAGGCAAGGACATTAATTTTTAATTCCCAGAGTTTCAG	Ensembl	495	chr12	-	106544836	106546326		chr12:106544850-106544915		intergenic
ASMM10P057571	mouselincRNA1253	K01235	P	P	P	492.152	408.185	445.754	AGGAGAATGCTCCTTAAGAGGGACGGGGTTTTCGTTTTCTCTCTCTTGCTTCTTGCTCTC	lincRNA	290	chr6	+	10716385	11117622		chr6:10716611+11050340		intergenic
ASMM10P045111	Gm5389	ENSMUST00000120893	P	P	P	489.588	356.623	433.275	TCAAGGAAAGTGTACCCCAAGTGGTCAGTCTGGAGCCCATGAATCTCTTTTCATCTCTAA	Ensembl	1176	chrX	+	57659731	57660907		chrX:57660836+57660907	385362	intergenic
ASMM10P044758	AK156027	AK156027	P	P	P	488.834	400.803	382.269	GATCTGATTCCCTCTTCTGGTGTTTCTGAAGAAAGAAATGGTATACTCATATACGTAATA	Genbank	4413	chrX	+	4830921	4835332		chrX:4834870+4835332		intergenic
ASMM10P025924	Gm5139	ENSMUST00000175943	P	P	P	488.594	445.861	539.033	AAGCTCATTTCGTGGTATAACAATGAATTCGGCTATAGCAACAGGGTGGTGGACCTCATG	Ensembl	249	chr3	+	64163389	64163638		chr3:64163554+64163638	380739	intergenic
ASMM10P029486	Gm12901	ENSMUST00000118690	P	P	P	487.887	357.497	244.698	ATCAAATACGACCCAAGCATTGGTATCTACAGCCTGGACTTCTATGTGGTACTGGGTAGA	Ensembl	532	chr4	+	123258045	123258904		chr4:123258715+123258904	194197	intergenic
ASMM10P035585	Gm11600	ENSMUST00000119592	P	P	P	487.64	367.072	340.322	AACAAGTGAATACTGGGCTGCATCTGTGAAGAGGACATTGGTACTGTCATCTGGGTTTAG	Ensembl	240	chr1	-	62656694	62657788		chr1:62657640-62657788		intergenic
ASMM10P037745	Gm12778	ENSMUST00000122341	P	P	P	487.36	350.013	260.375	ACTAAACAAAACCAGAATGATCTGGGGAAAAGTAACTCGGGCCCACGGAAACAGCAGTAT	Ensembl	333	chr7	+	34175711	34176044		chr7:34175899+34176044	100043410	intergenic
ASMM10P042231	Rp31-ps19	ENSMUST00000180929	P	P	P	487.224	386.724	331.098	ACTTATGTGCCTGTTACCGCGTTCAAAAATCTACAGACGGTCAATGTGGATGAGAACTAA	Ensembl	353	chr9	-	111071180	111071533		chr9:111071194-111071533	100039275	intergenic
ASMM10P033123	Rpl35a-ps7	ENSMUST00000080603	P	P	P	482.702	357.431	273.533	ATACAGCAACTCCTGGAGGTAAACCAAACAAAACCAGAGTGATCTGGGGAAAAGTCACTC	Ensembl	333	chr6	-	47815299	47815632		chr6:47815420-47815632	100041154	intergenic
ASMM10P057870	humanlincRNA1936	DV657710	P	P	P	482.037	327.336	350.86	ACCTTGATGATAATGGACTGAACCTCTGAACCTGTAAGCCAGCCCCAATTAAGTATCCTG	lincRNA	692	chr10	-	39222146	39225540	NM_011924	chr10:39225448-39225540		intergenic
ASMM10P022795	Gm13466	ENSMUST00000121515	P	P	P	479.63	403.57	494.605	TAATGTTCATTACCTGATATGACAATGAATATGGCTACAGCAACAGGGTGGTGGACCTCA	Ensembl	999	chr2	+	45809471	45810470		chr2:45810384+45810470	666604	intergenic
ASMM10P035918	Gm12770	ENSMUST00000121734	P	P	P	477.743	328.291	309.343	TATGTTTGCTTAGCTCCTGATTATGATGCTCTATATGTTGCCAACAAGATTTGGGTCATC	Ensembl	462	chr7	-	33567252	33567714		chr7:33567269-33567714	627004	intergenic
ASMM10P018836	Malat1	ENSMUST00000173523	P	P	P	476.475	372.259	524.76	TAAAAATCCTTCGACTGGCGCATGTACGTTTGAAGGCATGAGTTGGAAACAGGGAAGATG	Ensembl	656	chr19	-	5801942	5802640	ENSMUST00000172812, NR_002847	chr19:5802143-5802237	72289	intergenic
ASMM10P039539	Gm5353	ENSMUST00000139800	P	P	P	475.137	302.313	231.059	ATAATGACAGATATGACAAGATTTGTCACCACTGGGGAGGCAACGTCCTGGATCCTAAGT	Ensembl	793	chr8	-	76862255	76863048		chr8:76862330-76863048	634222	intergenic
ASMM10P030518	Gm15653	ENSMUST00000119247	P	P	P	473.099	465.716	310.736	TATAGATGACTGCTACATTTCAGACAGAGGCTACACTGCCACCCTAGGCAATTTTGCCAA	Ensembl	886	chr5	-	73476443	73477353		chr5:73476644-73477353	627733	intergenic
ASMM10P043675	Rpl30-ps11	ENSMUST00000119630	P	P	P	472.441	350.81	315.532	GCTATCATTGACCCAGGTGATTCTGATATTATTAGAAGCATGCCAGAACAAACTTTGCCA	Ensembl	345	chrX	-	12456885	12457230		chrX:12456902-12457230	628441	intergenic
ASMM10P035127	Gm16303	ENSMUST00000161498	P	P	P	469.896	346.318	334.65	GTTCGCCTGGCTCCTGATTATGATACTCTGTATGTTGCCAACAAGATTGGCATCATCTAA	Ensembl	390	chr6	+	125739405	125739795		chr6:125739735+125739795		intronic sense	NM_153589	Ano2	anoctamin 2	+	125690418	126040128
ASMM10P025609	Gm15467	ENSMUST00000120582	P	P	P	468.306	313.794	292.256	TCTGTCAACCGAAGCCTAAGGTCCAAACCAAGGCAGGGCCCAGGCTTCAGCTCCAGCCCA	Ensembl	445	chr3	+	8881198	8881643		chr3:8881543+8881643		intronic antisense	NM_025434	Mrps28	mitochondrial ribosomal protein S28	-	8802145	8923857
ASMM10P049884	BC027122	BC027122	P	P	P	467.226	334.338	334.074	AATGATAATGGACTGAACCTCTGAACCTGTAAGCCAGCCCCAATTAAATGTTGTCCTTAT	Genbank	3259	chr1	-	136116576	136119822	AK014377, AK040056, AK043364, AK050590, AK054189, AK144067, ENSMUST00000138598, ENSMUST00000180509, NM_001166629, NM_133837, NR_040379, NR_040380, TCONS_00002356, TCONS_00015075, TCONS_00017301, TCONS_00029017, uc007zkw.2	chr1:136116592-136119822		exonic antisense	NM_001081023	Cacna1s	calcium channel, voltage-dependent, L type, alpha 1S subunit	+	136052900	136119822
ASMM10P043574	AK190531	uc029xhk.1	P	P	P	463.359	392.23	428.037	TAGACTTGCAACCCGGCTGTGCGAATCATTGGAGTAATAAACTACAGTGGTTGATCTGAA	UCSC_knowngene	1792	chrUn_JH584304	+	33717	35509		chrUn_JH584304:35449+35509		intergenic
ASMM10P037175	H19	NR_001592	P	P	P	461.284	791.861	711.201	CCAAGCCCACTCCCCACCCCACCCCCCGCCCCACCTCATTTGTCTTTATTCTCTTTGCAG	RefSeq	2615	chr7	-	142575531	142578146		chr7:142576128-142576202	14955	intergenic
ASMM10P045251	Gm15963	ENSMUST00000131387	P	P	P	459.716	378.686	348.205	TCCAATGCCCTCTTCTAGTCTGAAGACAGCTACAGGATACTCATATACATGAAATAAATA	Ensembl	876	chr10	+	93726725	93728207		chr10:93728139+93728207		intronic sense	NM_021320	Ntn4	netrin 4	+	93641048	93745972
ASMM10P028674	Gm12403	ENSMUST00000121384	P	P	P	459.457	406.991	495.478	TCCTGGTATGACAATGAATATAGCTTTAGCAACAGGGTAGTGGACCTCATGGCCTACATG	Ensembl	951	chr4	+	41168653	41169604		chr4:41169529+41169604	102637678	intronic sense	NM_026275	Ube2r2	ubiquitin-conjugating enzyme E2R 2	+	41136020	41193370
ASMM10P028344	Gm13172	ENSMUST00000118685	P	P	P	458.295	380.545	442.065	TATCCATTGTGGATCTGACATGCCACCTGGAGAAACCTGCCAAGTATGATGACATCCATA	Ensembl	256	chr4	-	152677747	152678003		chr4:152677917-152678003	667039	intergenic
ASMM10P048964	AK217986	uc007kgm.1	P	P	P	455.051	254.143	452.692	ATTTGGTTGCTGAGAAAGTGACTGTCATCACGAAGCATAACGACGATGAGCAGTATGCCT	UCSC_knowngene	208	chr11	+	77293776	77293984	ENSMUST00000121455, ENSMUST00000145255, NM_010480	chr11:77293919+77293984		intronic sense	NM_177710	Ssh2	slingshot homolog 2 (Drosophila)	+	77216424	77460219
ASMM10P016489	Rpl31-ps25	ENSMUST00000181557	P	P	P	454.825	376.588	327.732	CTTATGTGCCTGTTAGTTACCACATTCAAAAATCTACAGACGGTCAATGTGGATGAGAAC	Ensembl	379	chr17	-	81791554	81791933		chr17:81791568-81791933	668832	intergenic
ASMM10P049286	Osbpl7	ENSMUST00000142406	P	P	P	453.928	413.487	404.654	CCCTCTTTTGGTGTGTCTGAAGCAGTGACAGTGTACTCACATACAATAAATATTAAATTT	Ensembl	2783	chr11	+	97053423	97057365		chr11:97057305+97057365	71240	exonic sense	NM_001081434	Osbpl7	oxysterol binding protein-like 7	+	97050819	97068904
ASMM10P035084	AK193649	uc029vyo.1	P	P	P	453.387	385.598	444.413	CCCTTCTCTGCCTTTATAAAAACTAATGATTTGTGCAACTTGTAACTAGGTGTTTATGGA	UCSC_knowngene	381	chr6	+	124935765	124936146	NM_001170341, NM_145385	chr6:124936064+124936146		exonic sense	NM_145385	Mlf2	myeloid leukemia factor 2	+	124931387	124936149
ASMM10P051775	Gm2830	ENSMUST00000140330	P	P	P	451.228	337.481	282.082	GGTCTTTATGAGAAGAAAAAGACCTCCTGAAAACAGCGAAAGGAACGCAAGCAAGAACAG	Ensembl	385	chr13	-	54499704	54500089		chr13:54499776-54500089	100040543	intergenic
ASMM10P044806	Timm17b	ENSMUST00000150541	P	P	P	449.921	466.267	436.996	CCCCAGTCCTTGCCCTGTCCTGCCTGCCCTTCCTCAGCTGTGTGTCTTTCCGCCTCCCAG	Ensembl	761	chrX	+	7906113	7906970		chrX:7906220+7906280	21855	exonic sense	NM_011591	Timm17b	translocase of inner mitochondrial membrane 17b	+	7899397	7907652
ASMM10P044624	Gm7150	ENSMUST00000122032	P	P	P	449.765	386.949	471.089	GTAAAGCTCACTTCCTGTATGACAATGAATATAGCTACAGCAACAGGGTGGTGGACCTCA	Ensembl	973	chrX	-	153403097	153404070		chrX:153403130-153404070	635136	intergenic
ASMM10P023574	Gm14088	ENSMUST00000121613	P	P	P	449.31	326.444	390.841	GCCCGGGAATGACCAGAGTTGTGTGATAATCCGTGTCTTCCCGATCACAGACAGGAGAGG	Ensembl	269	chr2	+	119008208	119008477		chr2:119008337+119008477	677379	intergenic
ASMM10P019881	AK202494	uc008hma.1	P	P	P	448.269	324.628	337.737	TTGCTCAACTGTTAAAGAATGGTGGCTTGTTTTCATGGGTTTTGTATTTGTGTCTAATGC	UCSC_knowngene	454	chr19	+	41526399	41526853	NM_001039147, NM_024431, NR_038091	chr19:41526790+41526853		intergenic
ASMM10P038156	Gm10161	ENSMUST00000091506	P	P	P	443.518	323.412	265.818	CAAGAGGGTGATGTGCTCACCCTATTGGAGTCAGAAAGAGAAGCTCGCAAGTTGTGTTGA	Ensembl	210	chr7	+	75366054	75366264		chr7:75366204+75366264	100042171	intergenic
ASMM10P050488	XLOC_005845	TCONS_00006992	P	P	P	442.844	310.224	330.068	GTGGGTCTCTGAGTTTAAAGTTAAACAGAGAGAGTTCCAGGACAGCTAGGGCTACACAGA	Alexander et al 2013	741	chr12	-	111565125	111566006		chr12:111565139-111565185		intergenic
ASMM10P034123	1110019D14Rik	ENSMUST00000181090	P	P	P	441.739	404.991	397.601	CTCTCTTCTGGTATGTCTGAAGACAGCAACAGTGTACTCATATACTTGAATAAATGAATA	Ensembl	391	chr6	+	13871525	14044373		chr6:14044304+14044373	76311	intergenic
ASMM10P030247	Gm16288	ENSMUST00000137940	P	P	P	441.379	388.291	295.724	ATCAAGCTGGTTTCAAAGCACAGAGCCCACGTCATTTACCCAAGAAACACAAAGAGTGGA	Ensembl	367	chr5	-	30240081	30240448		chr5:30240118-30240448		intronic antisense	NM_027652	Ept1	ethanolaminephosphotransferase 1 (CDP-ethanolamine-specific)	+	30232617	30272430
ASMM10P021503	Gm14006	ENSMUST00000122132	P	P	P	440.16	316.046	388.523	ACTCATATCCTACTATGACAATGAATACATTGACAGGGTGGTGGACCTCATGGCCTCCAT	Ensembl	981	chr2	-	128557253	128558234		chr2:128557283-128558234	383791	intergenic
ASMM10P044233	Gm5760	ENSMUST00000119692	P	P	P	437.917	389.413	487.622	AAGTTCATTTCCTGGTATGACAATGAATATGGCTACAGCAACAGTGTCATGGCCAGAATG	Ensembl	990	chrX	-	99081412	99082402		chrX:99081429-99082402	436219	intergenic
ASMM10P036807	AK005686	uc009jhr.1	P	P	P	429.883	295.334	311.38	CTCCACCATGCCTGCCTGGATGCTGCCATGCTCCTGCCTTGACGATAATGGACTGAACCT	UCSC_knowngene	893	chr7	-	113538025	113564987		chr7:113545773-113545844		exonic antisense	NM_026143	Far1	fatty acyl CoA reductase 1	+	113513861	113570458
ASMM10P040178	Gm5777	ENSMUST00000177265	P	P	P	428.843	357.756	328.393	TTGGTCTTTGGAAAGGTGAAAGAAGGCAATGAACATTGTCGAAGCCATGGAGCGTTTTGG	Ensembl	448	chr10	+	57782353	57782801		chr10:57782683+57782801	544698	intergenic
ASMM10P046513	Rhbdf1	ENSMUST00000143036	P	P	P	427.568	336.518	321.577	TGAGGCCACGCCCCTCTCCGCCCCCGCCCACTGTGGAGGCTGACTGGCCACTCTGCACAG	Ensembl	5089	chr11	-	32209585	32217317		chr11:32210772-32210826	13650	exonic sense	NM_010117	Rhbdf1	rhomboid family 1 (Drosophila)	-	32209584	32222293
ASMM10P021931	Gm11453	ENSMUST00000117318	P	P	P	422.233	354.627	444.828	TTTGTAAAGCTCATTTCCTGGCATGACAATGAATATGGCTACAGCAACAGCGTGGTGGAC	Ensembl	1007	chr2	-	162982254	162983261		chr2:162982298-162983261	241765	intergenic
ASMM10P043831	Gm14614	ENSMUST00000119873	P	P	P	419.601	297.771	249.905	TTCGAGGAGCCATTCAAGACAGGGAAGAACAAATGGTTTTTCCAGAAGCTTTGCTTTTAG	Ensembl	384	chrX	-	41685993	41686377		chrX:41686007-41686377	100039802	intergenic
ASMM10P023923	Gm14113	ENSMUST00000121399	P	P	P	415.432	365.483	466.585	ATTTCCTGATATGACAATGAATATGGCTACAGCAACAGGGTTGTGGACATCATGGCCTAC	Ensembl	976	chr2	+	147289754	147290730		chr2:147290652+147290730	668920	intergenic
ASMM10P045468	Rps12-ps1	ENSMUST00000121980	P	P	P	414.004	368.566	261.647	ACTATGGCAAAGAATCTTAGGCCAAGGATGATATCGAGGAATACTCCAAATTCAATAAAT	Ensembl	401	chrX	+	103489516	103489917		chrX:103489857+103489917	30964	intergenic
ASMM10P044156	Gm14796	ENSMUST00000121216	P	P	P	412.306	340.252	420.779	ACACTGAGGACCAGGTTGTCTCCTGTGATATTAGCATGACTCTTTTCTTCTAGATTTGAT	Ensembl	1002	chrX	-	89087095	89088097		chrX:89087229-89088097		intergenic
ASMM10P014255	1110054M08Rik	NR_037954	P	P	P	411.641	331.872	211.227	GGCCCGCGTCCTCCCCGGTGCCCGGCCCCGCTGCCGGCCCTTACCTTGCAGCGGCCGGCT	RefSeq	876	chr16	-	24392555	24393655		chr16:24393602-24393655	68841	exonic antisense	NM_178665	Lpp	LIM domain containing preferred translocation partner in lipoma	+	24393349	24992578
ASMM10P046400	Gm12038	ENSMUST00000117322	P	P	P	408.872	314.145	184.618	TTGATGAGTTTGTCAACACTGTCTGGCAGATGAGACACCGGTCTTTGGCTAGAGAACTTT	Ensembl	207	chr11	-	20847475	20847682		chr11:20847611-20847682	100042035	intergenic
ASMM10P051533	Gm11344	ENSMUST00000122011	P	P	P	408.831	379.886	266.062	CAAAATAAGGGGAATCTGGGGGGATCTGATGATGATATGGGCTTTGGTCTTTTTGACTAA	Ensembl	335	chr13	-	24410105	24410440		chr13:24410119-24410440		intronic antisense	NM_001111110	Cmah	cytidine monophospho-N-acetylneuraminic acid hydroxylase	+	24327419	24477285
ASMM10P049264	Gm11531	ENSMUST00000117614	P	P	P	408.615	428.002	272.701	GATTGCACAGAAGAAAAAGATATCCCAGAAGAAACTGAAGAAACAAAAACTCATGGCCGG	Ensembl	555	chr11	+	96392111	96392666		chr11:96392599+96392666	100040242	intergenic
ASMM10P048639	Gm15393	ENSMUST00000120499	P	P	P	404.342	320.598	276.445	AACCCGGAGTTTGAGCAGTCCAAAAGGAAGAATCCAGCCATGTACGATAATGACAAGTAG	Ensembl	219	chr1	-	121507584	121507803		chr1:121507598-121507803	100041926	intergenic
ASMM10P011404	AK143701	AK143701	P	P	P	404.057	352.308	365.301	TGATGATAATGGACTGAACCTCTGAACCTGTAAGCCAGCCCCAATTAAATACTGTCCATT	Genbank	2671	chr1	-	180145480	180148151		chr1:180145494-180145813		exonic antisense	NM_001033285	Cdc42bpa	CDC42 binding protein kinase alpha	+	179961088	180165602
ASMM10P028559	Gm11878	ENSMUST00000117908	P	P	P	403.884	377.446	235.538	AAACACAGATTCGCAAGACATGGCCTTTTATGAGAAGAAAAAGACCTCCCGAAAACAGGG	Ensembl	400	chr4	+	22519627	22520027		chr4:22519888+22520027	664911	intergenic
ASMM10P018006	B430212C06Rik	uc008flz.1	P	P	P	403.437	264.736	336.932	CTCTGGGTTCCAGTCTTGTCAAGTGACCTCTTGGTCCCCTATGTCTTCCCAGTGCATGAG	UCSC_knowngene	2589	chr18	-	67321208	67327971		chr18:67327917-67327971	338360	intergenic
ASMM10P000003	Gas5	ENSMUST00000159663	P	P	P	403.285	302.934	258.647	ACAGTTTGAAAGGGCTCCTGTGACAAGTGGACATGCAGTGACTGCACCTTTGTTTCTGAG	Ensembl	346	chr1	+	161035165	161038539	ENSMUST00000161005	chr1:161036841+161038224	14455	bidirectional	NM_173424	Zbtb37	zinc finger and BTB domain containing 37	-	161017755	161034259
ASMM10P024128	Gm14248	ENSMUST00000117790	P	P	P	398.275	182.839	153.008	TTTCATAGTTTTCATGTTCTGGTAAGAGACACGTTCCAGTTCCCTTCCTACCAGCCTGTG	Ensembl	544	chr2	+	156889463	156890007		chr2:156889859+156890007	100043880	intergenic
ASMM10P047002	Gm12318	ENSMUST00000121235	P	P	P	397.45	258.72	204.501	AAATCAACCAACACACCAAGTACACTTGCTCCTTCTGCGGCAAGACCAAGATGAGACAAA	Ensembl	273	chr11	-	70762106	70762379		chr11:70762246-70762379	102635228	intergenic
ASMM10P046906	Gm12304	ENSMUST00000120312	P	P	P	395.593	290.082	270.995	GGATTCCCCAAACAAGCTCTGCACTGTGGTAACTTATGTGCCTGTACCACGTTCAAAAAA	Ensembl	385	chr11	-	68095579	68095964		chr11:68095622-68095964	100415920	intronic antisense	NM_018768	Stx8	syntaxin 8	+	67966482	68207148
ASMM10P034492	Gm8078	ENSMUST00000121011	P	P	P	395.241	355.578	222.011	AAATATGACGAAAGGAAAAAGAATGCCAAAGTCAGCAGCCTCCTGGAGGAGCAGTCACAA	Ensembl	650	chr6	+	52118241	52118891		chr6:52118704+52118891		intergenic
ASMM10P044862	Rpl23a-ps13	ENSMUST00000120350	P	P	P	391.405	278.046	249.158	GTTAGGTTGGTTCCTGATTATGATGCTCTGGGTGTTGCCAACAAAATTGGGATCATCTAA	Ensembl	441	chrX	+	11867264	11867705		chrX:11867645+11867705	628338	intergenic
ASMM10P014556	Gm4660	ENSMUST00000131499	P	P	P	391.372	231.115	241.806	TAATTGGCTATGCTAGGAACCTATCTCTCAAGCAGCAGCTCTTCTCTTATGCCATTCTGG	Ensembl	403	chr16	-	60397919	60398322		chr16:60398004-60398322	100043804	intronic sense	NM_007938	Epha6	Eph receptor A6	-	59653482	60605531
ASMM10P024046	Gm14472	ENSMUST00000119815	P	P	P	391.223	247.971	228.831	TGACTTTGAAAAGCAGTATAATGCCCTGAAGATCCCTGTGCCTGAGGATAAACACACAGC	Ensembl	282	chr2	+	153413848	153414130		chr2:153414048+153414130	674469	intronic antisense	NM_001001986	8430427H17Rik	RIKEN cDNA 8430427H17 gene	-	153407460	153444479
ASMM10P036835	AK193543	uc029wob.1	P	P	P	391.073	311.594	332.333	GTTAATGGCGACCTGTAGGTGTCAAACTTGTGACCACACTAATAAAATCATTGAAAGGTG	UCSC_knowngene	218	chr7	-	118688555	118688773	NM_019580	chr7:118688571-118688773		exonic sense	NM_019580	Gde1	glycerophosphodiester phosphodiesterase 1	-	118688557	118705738
ASMM10P050007	AK006502	AK006502	P	P	P	389.32	297.78	311.003	GAGCTGAACCTCTGAACCTGTAAGCCAGCCCCAATTAAATGTTGTTCTTTTTAAGAGTTG	Genbank	871	chr12	-	54552503	54556433		chr12:54552517-54552777		intergenic
ASMM10P052166	Gm24733	ENSMUST00000158863	P	P	P	384.275	598.576	578.07	ACCCCACCCCCACCCCCCCACACACACACCCCAGACTCAAGCATTTGAATGCTTGGTGTG	Ensembl	253	chr13	-	99040397	99040650		chr13:99040411-99040650		intergenic
ASMM10P045433	Tpt1-ps6	ENSMUST00000121768	P	P	P	383.554	272.024	219.299	TTTTTTATTGGTGAAAACATGAAACCATCCAGATGGTATGGTTGCTCTCCTGGACTACCG	Ensembl	523	chrX	+	101768534	101769057		chrX:101768933+101769057	632454	intergenic
ASMM10P051958	AK048824	AK048824	P	P	P	381.271	293.245	290.922	TTGCCCTCTTCCGGTGCTTTTGAAGACAGCTACAGTGCACTTATAATAATAAATTAATCT	Genbank	2957	chr13	-	67664215	67667168		chr13:67664229-67666340		intergenic
ASMM10P054174	Gm11285	ENSMUST00000118443	P	P	P	378.949	269.293	221.983	AGACCAAGATGAAGAGACAGACGAGCCATCAGCATCTGGCACTGGTTCCTGCATCAAAAC	Ensembl	322	chr13	-	22083465	22083787		chr13:22083612-22083670	665690	intergenic
ASMM10P027852	Gm12947	ENSMUST00000116114	P	P	P	378.857	253.159	181.36	TACAAACCTGTAAAGCATGGCCAGCCTGGGATTGGTGCCACCCACTCCTCCCGATTCATC	Ensembl	420	chr4	-	127408378	127408798		chr4:127408403-127408798	667296	intergenic
ASMM10P015384	Gm7831	ENSMUST00000117990	P	P	P	371.725	350.252	233.22	TTCCAAAGCCAGAAGAGGAGGTCGCACAGAAGGAAAGATATCCCAGAAGAAATTGAAGAA	Ensembl	552	chr16	+	90915179	90915731		chr16:90915646+90915731	665863	intergenic
ASMM10P045166	Rpl7a-ps13	ENSMUST00000121692	P	P	P	368.451	240.647	176.241	ATAATGATAGATATGACGACATCTGTTGCCACTGGGGAGGCTATGTTCTGGGTCCTAAGT	Ensembl	563	chrX	+	67726243	67726806		chrX:67726708+67726806	100302460	intergenic
ASMM10P028677	Gm12401	ENSMUST00000118435	P	P	P	362.861	269.978	208.147	ATTAGCCATCATGCCAAGTACATTTGGTCCTTCTGTGGCACTGTGGTTCCTGCATGAAAA	Ensembl	228	chr4	+	41252616	41252844		chr4:41252706+41252844		intronic antisense	NM_026872	Ubap2	ubiquitin-associated protein 2	-	41194314	41275135
ASMM10P024269	AK031145	AK031145	P	P	P	362.474	268.569	239.811	GCAACCACATTGTGGCCCTCTTCTGGAGTGTCTAAAGATATACATAAAATAAATAAGTAA	Genbank	2494	chr2	+	167038477	167040970		chr2:167040903+167040970		exonic antisense	NM_001033196	Znfx1	zinc finger, NFX1-type containing 1	-	167035796	167063015
ASMM10P025086	Gm16585	ENSMUST00000161442	P	P	P	362.154	319.562	228.754	AAATACGACGAAAGGAAAAAGAATGCCAAAATCAGCAGTCTCCTGGAGCAGTTCCAGCAG	Ensembl	610	chr1	+	177786855	177787465		chr1:177787288+177787465	100416220	intronic antisense	NM_007422	Adss	adenylosuccinate synthetase, non muscle	-	177763177	177796509
ASMM10P013601	Spatc1	uc011zus.1	P	P	P	361.948	251.097	237.825	CCCATTCTCCTCCACACAACCTCCCATCCCCGCCCCGCACCTCATCCTCTTCGGCTTCAG	UCSC_knowngene	1700	chr15	+	76268088	76292572		chr15:76284634+76284694	74281	exonic sense	NM_028852	Spatc1	spermatogenesis and centriole associated 1	+	76268088	76292572
ASMM10P051454	Gm11281	ENSMUST00000141391	P	P	P	360.773	320.658	282.626	AATTCATGGCCTAATGTACACAAAGAAATAGAATACCAGCACCAGGACTGCAAAGTATTT	Ensembl	576	chr13	-	21953052	21953628		chr13:21953066-21953113	102635690	intronic antisense	NM_183014	Zfp184	zinc finger protein 184 (Kruppel-like)	+	21945093	21960485
ASMM10P027488	Gm12795	ENSMUST00000117594	P	P	P	359.286	312.045	199.537	AACAAGGATCTCAGAAAGTTTTTGGACGACATCTATGTGTCTGGGAAGGGAACAGTGCAG	Ensembl	539	chr4	-	101362176	101362890		chr4:101362193-101362472	100415919	intergenic
ASMM10P022607	Gm8941	ENSMUST00000181451	P	P	P	358.053	317.311	404.43	AAAGCCCATTTCCTGTTATGACAATGAATATGGCTACAGCAGCAGGGTGGTAGACCTCAT	Ensembl	899	chr1	+	151136506	151137780		chr1:151137696+151137780	668040	intergenic
ASMM10P027863	Gm12969	ENSMUST00000120199	P	P	P	354.615	312.494	405.569	AACTTTGTAAAGCTCATTTCCTGGTGTGACAGTGAATAAGGCTACAGCAACAGGGTGGAC	Ensembl	1004	chr4	-	128868392	128869396		chr4:128868436-128869396	667354	intergenic
ASMM10P021179	Gm13879	ENSMUST00000118308	P	P	P	353.869	254.97	201.505	TTGAAATCAGCCAGCAAGCCAAGTACACTTGTTCCTTCTGCAGCAAGACGAAGATGAAGA	Ensembl	242	chr2	-	103843414	103843656		chr2:103843536-103843656	100042965	intergenic
ASMM10P044897	Rpl36-ps10	ENSMUST00000117431	P	P	P	353.489	264.101	189.925	TTCATCAAGAAGAGTGTGGACACGCACATCCGCGCCAAGAGAAAGTGGGAGGAGCTGAGC	Ensembl	216	chrX	+	19870823	19871039		chrX:19870937+19871039	668995	intergenic
ASMM10P010439	Gm17450	ENSMUST00000164671	P	P	P	352.225	254.438	164.671	GCTCGTTCTGAGATGAAGATTTGGTGGATTGAGGATATCACCCCCATCCCCTTGACAGCA	Ensembl	426	chr13	+	91220451	91220878		chr13:91220818+91220878	102638648	intronic antisense	NM_025770	Atg10	autophagy related 10	-	90935348	91223987
ASMM10P013121	Gm4468	ENSMUST00000170206	P	P	P	349.544	287.049	217.545	AAGCGCAAGAGAAAGTATAACTGGAGTGGCAAGGCTAAGAGATGAAATACTACCGGGACT	Ensembl	294	chr15	-	99810288	99810582		chr15:99810413-99810582	100043481	intronic sense	NM_001113545	Lima1	LIM domain and actin binding 1	-	99778467	99875456
ASMM10P052576	Gm11370	ENSMUST00000120583	P	P	P	348.572	242.977	203.834	AATATGGTACTGGCAGCCTACGTGGCTTTCAACTACTGCATTTCTTACAAGGAACCGGAA	Ensembl	260	chr13	+	30731776	30732036		chr13:30731955+30732036	666443	intergenic
ASMM10P025592	Gm5976	ENSMUST00000180794	P	P	P	347.905	332.731	414.442	TCCTGGTATGACAATGAATATGGTTACTGCAACAGGGTGATGGACCTCGTGGTATACATG	Ensembl	996	chr1	-	52503233	52504229		chr1:52503261-52504229	546736	intergenic
ASMM10P029208	XLOC_016669	TCONS_00022681	P	P	P	346.958	298.324	251.659	TCGGGTCCCCTCCCCCTTCCTTCATAACTGCATGTGGAACAGTAAAATTGAGCTTTGATC	Alexander et al 2013	789	chr4	+	103221975	103223278		chr4:103223218+103223278		intergenic
ASMM10P044302	Gm9166	ENSMUST00000120293	P	P	P	344.175	355.944	241.434	ATCATCTTGGCCAATCTTTCCATCGTCCTTGTGAAGAGAGGCTACTGGAGGAACAAGATT	Ensembl	561	chrX	-	103925535	103926984		chrX:103926506-103926984	668430	intergenic
ASMM10P022239	Gm13186	ENSMUST00000118031	P	P	P	343.665	250.674	200.489	TTTGGTGATTTTGGCATGAGTCAGATGCTGTGCTGGGTCACCTTTCATATCCAGATCCTT	Ensembl	316	chr2	+	3531284	3531600		chr2:3531492+3531600	100504103	intergenic
ASMM10P016514	AK019367	AK019367	P	P	P	341.86	275.322	362.644	GGACTCTTCAATGCTTTTCACTGTTTGAAAACTGCATTTCTCTCATATACTGCTTTCATA	Genbank	213	chr17	-	85062309	85062520	AK013363	chr17:85062363-85062520		intronic antisense	NM_009205	Slc3a1	solute carrier family 3, member 1	+	85028346	85064241
ASMM10P011628	Gm16547	ENSMUST00000159474	P	P	P	341.586	261.837	209.237	ATGGAGTTGCTCAAAGTGTCCAAGGACAAGCACACACTCAAGTTCATCAAGAAATGGGTG	Ensembl	293	chr1	-	181400463	181400756		chr1:181400564-181400756	102637455	intronic antisense	NM_001160211	Cnih3	cornichon homolog 3 (Drosophila)	+	181352627	181460641
ASMM10P025768	Gm7741	ENSMUST00000181445	P	P	P	341.474	317.838	392.127	ACTTTGTAAAGCTCATTTCCTGGTATGATAATGAACAAGGTGGTGGACCTCATGGCCTCC	Ensembl	989	chr3	+	35863876	35864865		chr3:35864796+35864865	665667	intergenic
ASMM10P039082	Gm15349	ENSMUST00000121154	P	P	P	340.186	290.154	385.747	TTATGATGATGAATATGGCTACAGCAACAGAGTGGTAGATCTCATGGCCTACATGGCCTC	Ensembl	204	chr8	-	12971825	12972029		chr8:12971849-12972029		intronic antisense	NM_001159485	Mcf2l	mcf.2 transforming sequence-like	+	12949417	13020509
ASMM10P026899	Gm12389	ENSMUST00000117696	P	P	P	339.739	181.905	179.704	CAACTCGAAGGTGGGCGAGTCTGTGTTCCACAGTACACGATAATTACCACCCCTCCTTGA	Ensembl	418	chr4	-	40116815	40117233		chr4:40116899-40117233	384007	intergenic
ASMM10P042000	XLOC_026017	TCONS_00034256	P	P	P	337.844	241.538	240.322	AGATGGCTCAGCAGTTAAGAGCACTGACTTCTAGAACTTCCAGAGGTCCTGAGTTCAATT	Alexander et al 2013	326	chr9	-	91922797	91961114		chr9:91922891-91922945		intergenic
ASMM10P043569	Atpase6	uc009vfa.1	P	P	P	336.55	380.768	334.516	ACTGGCACCTTCACCAAAATCACTAACAACCATAAAAGTAAAAACCCCTTGAGAATTAAA	UCSC_knowngene	842	chrM	+	7765	8607	uc007ams.1	chrM:7866+7926		intergenic
ASMM10P045829	Gm8659	ENSMUST00000120024	P	P	P	336.118	263.452	304.922	TATACACTAAGTGGCCAGACTGGAGCCACAGCCAGTGAATTTCTCTTCATCTCTAACCAT	Ensembl	1084	chrX	+	158150095	158151179		chrX:158151110+158151179	667483	intergenic
ASMM10P011505	Gm2871	ENSMUST00000179984	P	P	P	336.072	267.45	203.598	GAGGGGAATAAAGCATTCATGGGACCACTCAAGAAAGATATCATTGCCAAGGAGGAAGGT	Ensembl	1204	chr14	+	3713108	3714312		chr14:3714252+3714312	100040621	intergenic
ASMM10P020096	Mcm10	ENSMUST00000125201	P	P	P	334.736	310.945	289.45	AATGCCCTCTTCTGGTATGTCAGAGGACAACTACAGTGTACTCACATACATGAGTAAATC	Ensembl	2475	chr2	-	4999020	5005099		chr2:4999034-4999679	70024	exonic sense	NM_027290	Mcm10	minichromosome maintenance deficient 10 (S. cerevisiae)	-	4990723	5012791
ASMM10P017900	Gm8731	ENSMUST00000118088	P	P	P	332.673	223.006	167.227	AGCCTCTAAGGAGATCAAAGATATCCTCATCCAATACGATCAGACCCTGCTTGTAGCTGA	Ensembl	412	chr18	-	60778982	60779394		chr18:60779061-60779394	667619	intergenic
ASMM10P040129	Gm17022	ENSMUST00000166415	P	P	P	332.189	298.77	382.235	AAGATCATTTCTTGGTATGACAACAAACAACACTACAGCAACAGGGTGGTGGACCTCACG	Ensembl	912	chr8	+	13086516	13087428		chr8:13087348+13087428		intronic antisense	NM_178708	Pcid2	PCI domain containing 2	-	13077524	13105343
ASMM10P044514	Gm15013	ENSMUST00000119861	P	P	P	332.07	255.343	223.994	TTGTTATTGGCAAGGGTAACAAATCATGGATCTCTCTTCCACGAGGAAAAGGAATCCGCC	Ensembl	801	chrX	-	139713680	139714481		chrX:139713759-139714481	100417274	intronic antisense	NM_001081499	Tbc1d8b	TBC1 domain family, member 8B	+	139684995	139754218
ASMM10P000016	XLOC_010886	2_00018744	P	P	P	331.475	273.784	184.707	TATTCATTTAGCCTTCTGAGCTTTCTGGGCAGACAGTTGCTGTGGGTGTCATCAAAGCTA	Lei Sun et al 2012	377	chr3	+	60860330	60861083		chr3:60860662+60861051		intergenic
ASMM10P054390	Gm11517	NR_033523	P	P	P	331.288	235.965	209.013	GGGACCAAATAAAGTCCCCTCCCATCGACTGGAGCAGTTAAAATAAATAAATGAATAAAT	RefSeq	683	chr11	-	96795331	96798156		chr11:96795363-96795421	629750	intronic antisense	NM_007622	Cbx1	chromobox 1	+	96789135	96808640
ASMM10P043566	Gm16106	ENSMUST00000119187	P	P	P	330.485	246.525	208.91	ATCAGCCAGCACTCCAAGTAAACTTGCTCCTTCTGGGATAAGACCAAGATGAAGAGATGA	Ensembl	294	chr10	+	81504472	81504766		chr10:81504561+81504621		intronic antisense	NM_010304	Gna15	guanine nucleotide binding protein, alpha 15	-	81502313	81524225
ASMM10P047676	Gm11643	ENSMUST00000119578	P	P	P	327.777	284.182	207.467	CTCAGGAATTTCTGATTGTCTTGTGAAACCCATACCAGAGTTTCTGTTCAGAGGACCCAG	Ensembl	864	chr11	-	103600241	103601105		chr11:103600279-103601105	100416395	intronic sense	NM_001033434	Gm884	predicted gene 884	-	103534576	103614739
ASMM10P013124	Gm9763	ENSMUST00000038391	P	P	P	326.946	232.588	176.577	TTTGACTTCCTGCATGCACGCGACCACTGTGTGGCCCACAAGCTCTTTAAAGACTTGAGT	Ensembl	270	chr15	-	99898286	99898556		chr15:99898300-99898556	100042918	intergenic
ASMM10P045461	Gm9516	ENSMUST00000119684	P	P	P	326.37	258.111	204.215	TGGCCAAACATAAAGAGCTTGCCCATATGATGAGAACTGGTTCTACCCACGAAATGCTTC	Ensembl	424	chrX	+	103336829	103337253		chrX:103336941+103337253	671052	intergenic
ASMM10P036384	Gm15504	ENSMUST00000119674	P	P	P	325.886	241.837	181.537	AAACATAAAGAGCTTGCCTCATATGATGAGAGCTGGTTCTACACAGGAGCTGCTTCCACA	Ensembl	265	chr7	-	80237679	80237944		chr7:80237883-80237944	100042374	intronic antisense	NM_178752	Gdpgp1	GDP-D-glucose phosphorylase 1	+	80232892	80241420
ASMM10P048389	Gm12163	ENSMUST00000121597	P	P	P	324.528	268.177	237.434	CTTCTGATTTGAGTTTTTATTTGAATGTTCTTGGACCATGTATAATGAGACTGCTGTCTG	Ensembl	389	chr11	+	45813603	45813992		chr11:45813927+45813992	100504338	intergenic
ASMM10P044598	Gm15131	ENSMUST00000119124	P	P	P	321.842	252.37	211.305	AGGAAAAGGCCAGAGTCATCACAGAAGAGAAGAACTTTAAGGCTTTGCCAGTCTCCGAAT	Ensembl	595	chrX	-	150707020	150707615		chrX:150707092-150707615	100039716	intergenic
ASMM10P028607	Gm11928	ENSMUST00000119323	P	P	P	321.705	254.55	230.135	AACTCTATGACATTGATGTGGCCAAAGTCAATACCCCGTAAGGCCTGATGGACAGAAGAA	Ensembl	437	chr4	+	32149785	32150222		chr4:32150088+32150222	665228	intergenic
ASMM10P016166	Rpl18-ps1	ENSMUST00000121555	P	P	P	320.326	235.144	217.852	AAGAAGATGAAGAAGTCACCTGGGGAGATTGTGTACTGCGGACAGGTGTTTGAGAAATCA	Ensembl	525	chr1	+	60900897	60901422		chr1:60901050+60901422	667100	intergenic
ASMM10P051793	AK079007	AK079007	P	P	P	319.488	305.07	224.762	CCAAGTGTAACTCGTGTACAATAGATACTCTTGCTGTCAGCTGAAGAATCATAAATAAAT	Genbank	644	chr13	-	55182122	55182765		chr13:55182144-55182765		intergenic
ASMM10P057570	humanlincRNA2479	EL960463	P	P	P	318.6	244.751	313.331	CTTCTTGCACTCTGGCTCCTGAAGATGTAAGCAATAAAGCTTTGCCGCAGAGAAAAAAAA	lincRNA	548	chrX	+	145936810	145937720		chrX:145937307+145937663		intergenic
ASMM10P049694	Gm11726	ENSMUST00000121028	P	P	P	314.087	257.092	164.697	TCTGGTAAGAAAACCATCTGCTGAATGACTGGTGGGATGGAGGTGAAAACTACCCAAAGA	Ensembl	424	chr11	+	117921904	117922328		chr11:117921952+117922328		intergenic
ASMM10P050657	EG245297	uc007nda.1	P	P	P	313.149	172.807	304.587	TGTTCCTGTGTGCTCTGTCCTTCCTTTCCATTGACCTGGCATATTAAAATGATCAAATAA	UCSC_knowngene	3220	chr12	+	17992865	18065609		chr12:18065549+18065609		intergenic
ASMM10P045713	Gm15014	ENSMUST00000120742	P	P	P	311.01	233.271	201.335	CTTAGTTTGGCTCCTGATTATCATGCTCTAGATGGTGCCAACAAGATTGGCATCATCTAA	Ensembl	258	chrX	+	142216470	142216728		chrX:142216668+142216728	100039023	intergenic
ASMM10P033819	Gm7308	ENSMUST00000121087	P	P	P	310.89	312.464	276.083	GCAGACATTGACGGGGACGGTCAGGTGAACTATGAAGAGTTTGTACAAATAATAACAGTG	Ensembl	447	chr6	-	127282062	127282509		chr6:127282079-127282509	640703	intergenic
ASMM10P037712	Gm4883	ENSMUST00000085702	P	P	P	310.652	226.394	214.123	AAGAAAATGAAGAAGTCATCCGGGGAGATTGTGTACTGCGGGAAGGTGTTTGAGAAGTCA	Ensembl	528	chr7	+	30709735	30710263		chr7:30709888+30710263	233075	intergenic
ASMM10P055352	A130049A11Rik	ENSMUST00000160110	P	P	P	308.262	245.666	191.245	CCGCCTTCCGGCTCCGCCCCCGGCCGCCTTCCCGCCGCTCTGGCTGCCCGGAGGAAGAAG	Ensembl	4046	chr3	-	103964535	103968581		chr3:103968294-103968352		exonic antisense	NM_001163468	Phtf1	putative homeodomain transcription factor 1	+	103968257	104007491
ASMM10P050226	Gm5436	ENSMUST00000058103	P	P	P	305.866	214.086	189.122	AATTGGGGAGAAGTACCTTGTTATGTCTGCAAAGAGCAAGATTCAGAAGCTCAGCAAGGC	Ensembl	642	chr12	-	84258331	84258973		chr12:84258364-84258973	432676	intergenic
ASMM10P054179	Gm11362	ENSMUST00000118838	P	P	P	305.034	202.924	157.156	TGCACCACTGTTGCCTTCACACAGGTTAACTCAGAAAACAAGGGCGGAAGACATGCACCA	Ensembl	850	chr13	+	28836874	28837724		chr13:28837464+28837524	626683	intergenic
ASMM10P044151	Gm8864	ENSMUST00000118653	P	P	P	303.46	278.031	328.428	AACTTTGCCAAGCTCATTTGCTGGTATGACAATGAATATGGCTGTAGCAACAGGGTGGTG	Ensembl	1092	chrX	-	88572038	88573130		chrX:88572097-88573130	667891	intergenic
ASMM10P054658	Gm20109	ENSMUST00000180802	P	P	P	302.442	242.965	122.881	CCACACGCGCCGTGAGCCGCGCCCCGAGCCAGCACCTTGCTTAACCCCTTCCCGCCCGCG	Ensembl	671	chr17	-	28522380	28523148		chr17:28523079-28523137	100504201	intergenic
ASMM10P044197	Gm9005	ENSMUST00000119908	P	P	P	297.691	251.301	179.171	TCTGGCTAAGCTGGTGGAAACTATTAGGACCAATTATAATGACCAGATCTGCTGCCACTG	Ensembl	607	chrX	-	94546962	94547569		chrX:94547035-94547569	668150	intergenic
ASMM10P045715	Gm15031	ENSMUST00000121341	P	P	P	296.714	225.195	180.827	CGAGAGGGTGATGTGCTCACCCTATGGAAGTCAGAAAGAGAAGCTCGGTGGTTGCGCTGA	Ensembl	210	chrX	+	142425326	142425536		chrX:142425476+142425536	100045676	intergenic
ASMM10P036885	Gm14389	ENSMUST00000140453	P	P	P	296.68	203.074	170.262	TGACCAGTATTACAAGTATATCAGGGTTCGGAAAGGCAGCATCTCGGGGATTAACATGGT	Ensembl	226	chr7	-	122484194	122484420		chr7:122484252-122484420		intronic antisense	NM_008855	Prkcb	protein kinase C, beta	+	122289124	122634401
ASMM10P056841	AK189633	uc008bsv.1	P	P	P	294.819	269.957	278.985	GCCTACCCCTGGGTGGTGCCTTCTCCTGAATAGGAAATCATGTTCTCCTCAGACCATCCC	UCSC_knowngene	284	chr17	-	29332077	29332742		chr17:29332231-29332660		exonic sense	NM_019880	Mtch1	mitochondrial carrier homolog 1 (C. elegans)	-	29332075	29347904
ASMM10P015883	AK138161	uc008bue.1	P	P	P	292.407	226.556	212.518	AAGGCAATCTGATGCCCTCTTCTGGTATTTGGGTGTACATGCAGCAGAATACTCACTCAA	UCSC_knowngene	604	chr17	-	30923747	30963220		chr17:30923761-30923856		intronic antisense	NM_021332	Glp1r	glucagon-like peptide 1 receptor	+	30901866	30936510
ASMM10P002678	BC028777	ENSMUST00000148704	P	P	P	292.059	306.639	273.823	CGTGGCCGCTGCCCTGGGACTCTGCATAATCCTGATGGTCCGAGGAGGGACTGGCCAGGA	Ensembl	826	chr17	+	24208860	24221545	ENSMUST00000171563	chr17:24209004+24220448	100036538	exonic antisense	NM_010947	Ntn3	netrin 3	-	24203842	24209387
ASMM10P026774	Gm11869	ENSMUST00000118701	P	P	P	291.881	229.934	169.514	AATACAGTGACTCCTGGAGGCAAACCAAACAAACCCAGAGTGATCTGGGAAAAGTAACTC	Ensembl	329	chr4	-	15969571	15969928		chr4:15969692-15969741	102638365	intronic antisense	NM_013752	Nbn	nibrin	+	15957966	15992589
ASMM10P022106	Gm14337	ENSMUST00000120437	P	P	P	290.085	231.991	212.481	AGAAGAGACTAGATGAGTTGAAACGGATTGAGAGAACTGGCAGAAGCTCGAGATGACAGC	Ensembl	210	chr2	-	173984481	173984691		chr2:173984503-173984691	100043912	intergenic
ASMM10P015278	Cggbp1	ENSMUST00000136532	P	P	P	288.711	341.155	297.496	GCCCTGCCTTTCCCGCCCCTCCACCATCTTCCCTTTCTGTTTGTTTTTTGTGTTTTACAG	Ensembl	760	chr16	+	64852701	64855986		chr16:64852738+64852798	106143	exonic sense	NM_178647	Cggbp1	CGG triplet repeat binding protein 1	+	64852084	64859491
ASMM10P015869	AK179349	uc029tgr.1	P	P	P	287.775	281.678	244.329	ATCACACCTGGGCCATGGGAGGCTGGAGCTATGTTCCCAACACTAATTTTCTTATACAAG	UCSC_knowngene	368	chr17	-	29332075	29332443	NM_019880	chr17:29332293-29332443		exonic sense	NM_019880	Mtch1	mitochondrial carrier homolog 1 (C. elegans)	-	29332075	29347904
ASMM10P012800	AK190779	uc029ssm.1	P	P	P	287.125	197.692	213.931	GGTCCCTGAGCAGGAGGAGGAGCTGTGAACAAGTCAGACCAATAAAACCAGGTTTGCACT	UCSC_knowngene	347	chr15	-	77915046	77915393	ENSMUST00000173561, NM_019913	chr15:77915064-77915203		exonic sense	NM_019913	Txn2	thioredoxin 2	-	77915050	77928994
ASMM10P020845	Gm13677	ENSMUST00000120739	P	P	P	283.579	205.2	233.343	AATTCATTCAAGATTGTCAGCAATGCATCCTGCACCACCAACTGCTTAGATTCTCTGGGC	Ensembl	595	chr2	-	82122516	82123111		chr2:82122689-82123111	100417785	intronic antisense	NM_175513	Zfp804a	zinc finger protein 804A	+	82053657	82259878
ASMM10P026132	Gm6097	ENSMUST00000118636	P	P	P	281.32	160.939	182.302	TACATCAACTATTACATGAACTCTGCCAACGTGGGCTGGAACGGTTCCACCTTCGCTTGA	Ensembl	345	chr3	+	92024566	92024911		chr3:92024851+92024911		intronic sense	NM_207247	Pglyrp3	peptidoglycan recognition protein 3	+	92014582	92031584
ASMM10P020687	Gm13593	ENSMUST00000121329	P	P	P	280.637	204.573	158.564	CGTGGGTTGCTCTCACTGAGAGCTTCTACTTCTAAGTCTAATTGCAGTAAAATGAGTCCT	Ensembl	692	chr2	-	65296177	65297369		chr2:65296194-65296652	100416175	intergenic
ASMM10P012533	Gm5471	ENSMUST00000072732	P	P	P	279.866	233.22	247.141	GCATAAGAACATATGCCAGTTCCTGATAGAGATTGGGCTGACTAAGGACGATCAGCTGAA	Ensembl	342	chr15	-	44971793	44972135		chr15:44971823-44972135	432950	intergenic
ASMM10P023891	Gm11686	ENSMUST00000122397	P	P	P	277.199	213.121	149.646	AACAAAACCAGAGCGATCTTGGAAAAAGTAACTCGGGCCCACGGAAACAGTGATATGGTT	Ensembl	333	chr2	+	143881176	143881509		chr2:143881368+143881509	100043534	intergenic
ASMM10P047045	Gm16021	ENSMUST00000121176	P	P	P	274.725	210.109	153.621	CAAAAAGCAATACAGTGACTCCTGGAGGCAAACCAAACAAAACCAGAGCAATCTGGGGAA	Ensembl	219	chr11	-	73226047	73226266		chr11:73226063-73226266	100504037	intergenic
ASMM10P032668	AK142426	AK142426	P	P	P	272.976	245.12	287.612	TCGCCTTCACCGTTCCAGTTTTTAAATCCTGAGTCAAAAGCGCCAAAACAAAACAAAAAA	Genbank	409	chr5	+	142903241	142903646		chr5:142903585+142903646		exonic antisense	NM_007393	Actb	actin, beta	-	142903115	142906724
ASMM10P041683	Rps11-ps1	ENSMUST00000171632	P	P	P	272.209	170.871	125.834	TTACATCTGAAAGTACAATCGCTTTGAGAAGTGTCACAAGAACATGTCTGCACCTGCCCC	Ensembl	475	chr9	-	59471758	59472233		chr9:59471906-59472233	621119	intronic sense	NM_019927	Arih1	ariadne ubiquitin-conjugating enzyme E2 binding protein homolog 1 (Drosophila)	-	59388553	59486374
ASMM10P028588	Gm11913	ENSMUST00000119094	P	P	P	272.013	240.605	184.675	CTGGTTTCAAAGCACAGAGCCCAAATAATTTACACCAAAAATGCCCTAACTTCTGATGAA	Ensembl	336	chr4	+	28612325	28612742		chr4:28612682+28612742		intergenic
ASMM10P024112	Rpl21-ps9	ENSMUST00000119897	P	P	P	269.206	198.457	174.418	AAACAAGTTAAGAGCAAGATTCTGGCCACGAGGATCAATGTGCGGATTGAGCACATCAAG	Ensembl	482	chr2	+	156386740	156387222		chr2:156386972+156387222	669792	intergenic
ASMM10P046311	Gm11978	NR_028586	P	P	P	268.394	257.439	225.323	GATGTTTACTGAGGCTTGTGGTGTTTGGCCTCCTTGAAGTAACTGTATTATGACTGTGAG	RefSeq	1306	chr11	-	6650147	6660236		chr11:6650207-6650373	100041311	exonic antisense	NM_019511	Ramp3	receptor (calcitonin) activity modifying protein 3	+	6658532	6677475
ASMM10P027964	Gm13022	ENSMUST00000121181	P	P	P	267.484	217.711	185.816	GATGAGATTGACCACCATTCAAAGGCGATAGAGCGTCTGCAGAAGCCGATTGAACGCCGC	Ensembl	285	chr4	-	132801969	132802254		chr4:132801983-132802254	100039917	intergenic
ASMM10P040028	Gm8840	ENSMUST00000122454	P	P	P	267.445	202.056	192.993	AACAAGCAAGTTAAGGGCAAGCCAAGAGGATCAATGTGCGGATTGAACACATCAAGCACT	Ensembl	386	chr1	-	69130913	69131299		chr1:69131025-69131299	667842	intergenic
ASMM10P050879	Gm24857	ENSMUST00000158061	P	P	P	263.922	182.89	199.557	TGGTGTCCACCTTTAATCCTAGCACTCAGGAGGCAGAGAGGCAGGCAGATCTCTCTAGGT	Ensembl	310	chr12	+	70935327	70935637		chr12:70935577+70935637		intergenic
ASMM10P022336	Gm13315	NR_028497	P	P	P	263.034	232.176	233.272	GAAGGAACCAACCACTCAAGTGTCATGCCAATGAAAACACCAAATAAACCTTGAACAGTG	RefSeq	1981	chr2	+	14720641	14722622		chr2:14722562+14722622	625342	intronic sense	NM_023116	Cacnb2	calcium channel, voltage-dependent, beta 2 subunit	+	14604305	14987908
ASMM10P015496	Gm15599	ENSMUST00000122283	P	P	P	262.041	258.543	246.826	ACCATGGTAAATACATGGCTTGCTGCCTGCTGTACCATGGTGATATGGTTCCCAAAAATG	Ensembl	775	chr17	-	5110780	5112119		chr17:5111145-5111417	100416143	intronic antisense	NM_001085355	Arid1b	AT rich interactive domain 1B (SWI-like)	+	4995073	5347656
ASMM10P037731	Gm5327	ENSMUST00000179088	P	P	P	261.821	234.364	285.263	CATTTCCTTGTATGACAATGAATACAGCTACAGCAACAGGGTAGTCGACCTCATGGCCTA	Ensembl	1005	chr7	+	32545758	32546763		chr7:32546687+32546763	384591	intergenic
ASMM10P042140	Iqcf3	uc009rke.1	P	P	P	259.39	241.519	200.567	GCAGAGCCAAGGATCTGAAGACAGCTACAGTGTACTTACAGATAATAATAAATAAATCTT	UCSC_knowngene	1133	chr9	-	106503224	106544675		chr9:106503245-106503428	68265	exonic sense	NM_026645	Iqcf3	IQ motif containing F3	-	106543388	106561625
ASMM10P045681	Gm8061	ENSMUST00000122380	P	P	P	259.221	161.808	168.975	GAGCTTCTAGAGGTGATAAAGCCACAGGATTCTGGAGGCAGTGCCAATGAACAAGCTGTG	Ensembl	350	chrX	+	139358467	139359257		chrX:139359197+139359257	666359	intergenic
ASMM10P000011	AK198904	uc008bss.1	P	P	P	259.052	217.872	210.183	TTTATGGGGTCTTAGCCTACCCCTGACCATCCCCTCATCTGCTTGTCTGTGCTGGTGACG	UCSC_knowngene	245	chr17	-	29332075	29332742		chr17:29332204-29332660		exonic sense	NM_019880	Mtch1	mitochondrial carrier homolog 1 (C. elegans)	-	29332075	29347904
ASMM10P057844	mouselincRNA0056	BI408728	P	P	P	253.786	127.112	122.302	CAGGCGCGCCCCTCCCGTACTTGAGGATGGGCGCCCTGCTCTGCCCCGCCCCTGCCCGCC	lincRNA	858	chr1	+	86487546	86488327	NM_001081276, NM_029709, NM_177548	chr1:86487716+86487776		intergenic
ASMM10P045578	Gm14927	ENSMUST00000120283	P	P	P	253.462	264.172	162.649	TTAAAAACAAGGATATCAGGAAGTTTTTGGACAGCATCTCTGTGTCTGAAGGGAAACCTG	Ensembl	454	chrX	+	120371211	120371665		chrX:120371587+120371665		intronic sense	NM_001271809	Pcdh11x	protocadherin 11 X-linked	+	120290326	120910618
ASMM10P046535	Gm12123	ENSMUST00000120348	P	P	P	253.312	179.66	162.356	ACTACAAAGGGAAAGAGGAGAGGCACCCGGTATATGATCTCTAGGCCTTTTAGGAAACAT	Ensembl	472	chr11	-	35323198	35323670		chr11:35323621-35323670	100039006	intronic antisense	NM_011412	Slit3	slit homolog 3 (Drosophila)	+	35121455	35708507
ASMM10P031240	Tmem184a	ENSMUST00000132677	P	P	P	252.565	156.571	168.45	TATCCTTGTCTGTATAACATGTTTGAGGCCAGCCTGGGCTACATGAGGAAGGTCTCACAA	Ensembl	627	chr5	-	139807266	139807980		chr5:139807361-139807619	231832	exonic sense	NM_001161548	Tmem184a	transmembrane protein 184a	-	139804951	139814283
ASMM10P011710	Gm5706	ENSMUST00000181525	P	P	P	252.523	223.748	284.866	CATTTCTTGGTATGACAGTGAATATGGTTACAGCAACAGGGTAGTGGACCCTATGGCCTT	Ensembl	993	chr1	-	182392542	182393535		chr1:182392575-182393535	435657	intergenic
ASMM10P036515	Rps11-ps5	ENSMUST00000117302	P	P	P	251.745	144.945	116.067	ATGTCTGTGCACCTGTCTCCGTTTCATGGATGTACAGATTGGAGACATTGTCACTGTTAG	Ensembl	454	chr7	-	96435545	96435999		chr7:96435650-96435999	666858	intronic antisense	NM_011858	Tenm4	teneurin transmembrane protein 4	+	96210636	96908554
ASMM10P001018	Gm12346	ENSMUST00000121455	P	P	P	251.395	95.5412	196.226	CGGAAGAAGCCTTTCAGAGCTGTTGCGGTACTACACATCTGCTTCTAGGGACGAGATGGT	Ensembl	2255	chr11	+	77293443	77295898		chr11:77294878+77295073	544800	intronic sense	NM_177710	Ssh2	slingshot homolog 2 (Drosophila)	+	77216424	77460219
ASMM10P017187	Gm22388	ENSMUST00000158194	P	P	P	248.29	178.155	195.293	TTTTTGCATTTAAGAATGCAAAAGTCTGGGGCTGGTGAGATGGCTCAGCAGGTAAGAGCA	Ensembl	248	chr17	+	37015342	37015590		chr17:37015516+37015590		intronic antisense	NM_010814	Mog	myelin oligodendrocyte glycoprotein	-	37010739	37023398
ASMM10P033203	AK031998	AK031998	P	P	P	246.697	185.831	285.202	ATCCAGTGCTTGCCCTCGGAGTGTCTTTAAATGCACCAAGTGTACAATAAAAACATGGAA	Genbank	2023	chr6	-	54505893	54507918		chr6:54505910-54506536		intergenic
ASMM10P010521	Gm16335	ENSMUST00000077495	P	P	P	246.194	197.31	139.769	AAACCAAAGAAAACCAGAGTGATCTGGGGAAAGGTAACTCGCTTCGTGCCAAATTCCGAA	Ensembl	309	chr13	+	100770463	100770772		chr13:100770650+100770772	102639528	intronic antisense	NM_021886	Cenph	centromere protein H	-	100759685	100775899
ASMM10P019997	Rpl31-ps18	ENSMUST00000180885	P	P	P	245.539	217.383	191.148	ACTTATGCGCCTGTTACCACAATCAAAAATGTACAGACGGTCAATGTGGATGAGAACTAA	Ensembl	377	chr19	+	51792225	51792602		chr19:51792542+51792602	668536	intergenic
ASMM10P017714	Gm5257	ENSMUST00000121823	P	P	P	244.397	193.959	151.027	TCTGGCTAAGCTGGTGGAAGCCCTTAGGACCAACTATAATGACAGATATGATGAGATCCA	Ensembl	790	chr1	+	75636389	75637179		chr1:75637019+75637179	383531	intergenic
ASMM10P029007	Gm11243	ENSMUST00000122335	P	P	P	244.332	178.998	145.03	GCTTTGTGCAAGGAAAAACTCCCTAAACAACCTGTCATCATGAAGGCCAAATTCTTCAGC	Ensembl	394	chr4	+	76793728	76794122		chr4:76794062+76794122	667858	intronic antisense	NM_011211	Ptprd	protein tyrosine phosphatase, receptor type, D	-	75941236	78211895
ASMM10P030851	Crybb3	ENSMUST00000155042	P	P	P	244.296	172.714	189.485	AGTCCAAGTTCAGCCTGGTCTGCAGAGCGAGTTCCAAGACAGCCAGGGCTGCATGAGAAA	Ensembl	1419	chr5	-	113077023	113080391		chr5:113077219-113077288	12962	exonic sense	NM_021352	Crybb3	crystallin, beta B3	-	113075838	113081584
ASMM10P021873	Gm14276	ENSMUST00000117941	P	P	P	243.843	236.317	170.055	TTGACCCCTGACCTCTGGAAAGAAACTGTTCAACAAGTCTCCTTATCAGGAATTCACTGA	Ensembl	657	chr2	-	156994234	156994891		chr2:156994248-156994891	668943	intergenic
ASMM10P048995	BC048862	uc029rmt.1	P	P	P	242.421	196.002	212.66	CTGGTCTACAGAGTAAGTTGCAGGACAGCCAGAGCTATACAGAGAAACGGGGTGTCTCAA	UCSC_knowngene	1635	chr11	+	78290891	78298661		chr11:78298601+78298661		intergenic
ASMM10P017097	AK211100	uc029thh.1	P	P	P	242.319	223.308	222.268	TGATTGAAGTTGGGCCTCTGCCAGCTGATTTTCTGTGTTCTCAATAAATGTTGGGTTTGG	UCSC_knowngene	212	chr17	+	34913839	34914051	ENSMUST00000124002, NM_145830, NM_147151	chr17:34913984+34914044		exonic sense	NM_145830	Ehmt2	euchromatic histone lysine N-methyltransferase 2	+	34898973	34914048
ASMM10P036786	AK134373	AK134373	P	P	P	241.459	249.979	257.708	GGTGTGTCTGAAGAAAGCTACAGTGTACTCATATACATAAAATAAACAAAACTGTAGCCT	Genbank	2512	chr7	-	111056532	111059044		chr7:111056558-111056749		intergenic
ASMM10P016540	Gm8805	ENSMUST00000117848	P	P	P	239.335	178.784	142.034	AACATGATCATCAGTGAGCTGAATGGAAAGTACGTTGAGGATGTCATCGCTCAGGGTGTT	Ensembl	313	chr1	+	65552681	65552994		chr1:65552787+65552994	667775	intergenic
ASMM10P042615	Gm10177	ENSMUST00000160052	P	P	P	238.734	177.344	139.363	ATACCCATTAATAACATTATTGTGGGTGGCTGAGTCCTTCTCATCATGGGACGAGTGAGC	Ensembl	444	chr9	+	37252921	37253365	ENSMUST00000131439, NM_001109971, NM_001109972, NM_011343	chr9:37253148+37253343	100042561	intronic antisense	NM_001145960	Slc37a2	solute carrier family 37 (glycerol-3-phosphate transporter), member 2	-	37229148	37255738
ASMM10P033121	Rpl31-ps7	ENSMUST00000180629	P	P	P	238.688	214.897	178.591	ACTTATGTGCCTGTTACCACATTAAAAAATCTACAGACAGTCAATGTGGATGAGAACTAA	Ensembl	379	chr6	-	47785995	47786374		chr6:47786009-47786374	384379	intergenic
ASMM10P049858	Gm20535	ENSMUST00000173157	P	P	P	238.685	162.452	173.695	GATGATAGTGGACTGAACATCTGAACCTGTAAGCCAGCCCCAATTAAATGTTATCTTCTG	Ensembl	1268	chr12	-	21252117	21255952		chr12:21252131-21253330		exonic antisense	NM_001004364	Asap2	ArfGAP with SH3 domain, ankyrin repeat and PH domain 2	+	21111755	21270171
ASMM10P022263	Gm13216	ENSMUST00000117145	P	P	P	238.253	193.33	140.53	AAACAAGTGGATCCTCATGGAGCATATCCACAAGCTAAAGGCAGACAAGACCTGCAAGAA	Ensembl	591	chr2	+	5603570	5604161		chr2:5603968+5604161	666599	intronic antisense	NM_177343	Camk1d	calcium/calmodulin-dependent protein kinase ID	-	5293456	5714664
ASMM10P015845	Tead3	ENSMUST00000127212	P	P	P	236.757	140.652	140.611	TGGGTTGCCAAAAAGCATGTCCCCTCCCCCACAGAGCCCTCAGGTGTATCCTCTAATGCT	Ensembl	3441	chr17	-	28331717	28350663		chr17:28335531-28336273	21678	exonic sense	NM_001098226	Tead3	TEA domain family member 3	-	28331672	28350600
ASMM10P041685	Arih1	ENSMUST00000026264	P	P	P	236.618	114.03	105.419	CCGGAGCCGGAGCGAGAGCCGGGGCCTCGGCGTCCCCGCCCTCTCCGCGCCGCGGCCAGC	Ensembl	2005	chr9	-	59393112	59486618		chr9:59486388-59486618	23806	exonic sense	NM_019927	Arih1	ariadne ubiquitin-conjugating enzyme E2 binding protein homolog 1 (Drosophila)	-	59388553	59486374
ASMM10P053745	Gm4997	ENSMUST00000154056	P	P	P	236.19	187.239	147.069	CTCGTGGAGCCCGAAGTGTCGATTCACTGAATTCGAATCATGCTCACCAGCTGCAAAGTG	Ensembl	360	chrX	-	155150951	155151311		chrX:155151238-155151290	245676	intergenic
ASMM10P028882	Gm16210	ENSMUST00000122161	P	P	P	235.905	177.073	154.801	ATTGATCCGTTCCGTAAAGCTATCAGAAGAAATCTTGGCACCCAGTGGATCACCAAACCA	Ensembl	610	chr10	-	39752258	39752868		chr10:39752420-39752868	100504659	intronic antisense	NM_011264	Rev3l	REV3-like, catalytic subunit of DNA polymerase zeta RAD54 like (S. cerevisiae)	+	39732159	39875205
ASMM10P031009	Gm15547	ENSMUST00000122152	P	P	P	235.39	162.426	119.348	TTTACCTTTACACCAAGAAGGTTGGGAAAGCACCTAAATCCTTAGGCATGTGGTGTGTGC	Ensembl	333	chr5	-	121530562	121530895		chr5:121530779-121530895		intronic sense	NM_010765	Mapkapk5	MAP kinase-activated protein kinase 5	-	121525050	121545892
ASMM10P052364	Gm5445	ENSMUST00000180224	P	P	P	232.147	184.877	156.648	CAAGAGGATCAACGTATGGATTGAGCATATCAAGCACTCAAAGAGCAGAGACAGCTTCCT	Ensembl	483	chr13	+	12378157	12378640		chr13:12378414+12378640	432725	intergenic
ASMM10P034571	Gm20674	ENSMUST00000177452	P	P	P	230.779	139.944	99.0688	AATTATAATGACAGATATAAAGAGATCTCTCACCACAGGGGAGGCAACGTCCTGGGTCCT	Ensembl	369	chr6	+	58394053	58394422		chr6:58394323+58394422		intergenic
ASMM10P027114	Gm12516	ENSMUST00000120819	P	M	P	228.561	134.669	150.289	AGTGGGAGGCCAAAGTAAAGTTTGAGGAGTGATACAAGACAGGGAAGAACAAATGGTTTT	Ensembl	385	chr4	-	55392316	55392701		chr4:55392330-55392701	666953	intergenic
ASMM10P021675	Gm14115	ENSMUST00000119242	P	P	P	226.965	167.965	147.101	AAGTTAAGGACAAAATCCTGGCCACGAGGATCAATGTGTGGATTGAGCACATCAAGCACT	Ensembl	482	chr2	-	147280602	147281084		chr2:147280803-147281084	668919	intergenic
ASMM10P048150	Gm12005	ENSMUST00000121451	P	P	P	226.752	192.891	161.37	AGAGAGTTACGAGCTGCGTTACTTCCAGATTAACCAGGATGAGAAGAGGACGAAGATTAG	Ensembl	379	chr11	+	14162078	14162457		chr11:14162397+14162457	432535	intergenic
ASMM10P015770	AK218668	uc029tbh.1	P	P	P	226.089	143.462	179.666	TTCAGGGGCACTTGGGACTATTGACATTGGTCTGTCTGTGCCTGCTTCCTCTTGCTATAG	UCSC_knowngene	225	chr17	-	25926419	25926644	NM_011822	chr17:25926529-25926644		exonic sense	NM_011822	Pigq	phosphatidylinositol glycan anchor biosynthesis, class Q	-	25926423	25941962
ASMM10P011164	Gm16301	ENSMUST00000160073	P	P	P	224.371	211.611	245.237	CCACTAAATGTTGAAATGTGGATGCATACTGAAATAAAGGCAATCTGTTGTGTTGCAAAA	Ensembl	565	chr14	-	59414071	59414636		chr14:59414094-59414272		intronic sense	NM_001081024	Setdb2	SET domain, bifurcated 2	-	59402010	59440877
ASMM10P058003	mouselincRNA0596	BY674988	P	P	P	223.457	162.056	156.203	GGGAGAGTATGGGGGACTTTTGGGATAGCATTTGAAATGTAAATGAAGAAAATATCCAAT	lincRNA	374	chr15	+	96712690	96713063	NM_001159948, NM_028717, NM_146109	chr15:96712993+96713063		intergenic
ASMM10P048266	Rpsa-ps5	ENSMUST00000121462	P	P	P	223.179	216.819	146.625	ATATGTCAACCTGCCCACCATTATGCTGTGTAACACAGATTCTCTGCTGTGCTATGTGTC	Ensembl	885	chr11	+	28956723	28957608		chr11:28957136+28957608	382504	intergenic
ASMM10P012673	Peg13	NR_002864	P	P	P	223.101	175.314	243.465	GGAGGGGGTCCCCATTGGATTCATTGATGTGTACTATGTATTTGTTATATTGTATCTTCA	RefSeq	4745	chr15	-	72805599	72810324		chr15:72805644-72810324	353342	intronic sense	NM_001164641	Trappc9	trafficking protein particle complex 9	-	72799523	73061204
MM9LINCRNAEXON10664+_P1	mouselincRNA1097	mouselincRNA1097+	P	P	P	222.958	236.579	225.931	CTCACCTCCCAGCCCCTCCCTTACAAGTCCCTCCCCACCTGCTAGCCACCTGCACCCAGG	lincRNA	7025	chr4	+	56000725	56007750		chr4:56005281+56005340		intergenic
ASMM10P020784	Gm14427	ENSMUST00000117183	P	P	P	222.448	132.47	120.309	AAACAAGGATCATCGATGCTGTGTCTACAGTGCATCCAACAACGAGCTTGTCCACATCAA	Ensembl	635	chr2	-	74886371	74887006		chr2:74886738-74887006	667817	intergenic
ASMM10P043946	Gm14630	ENSMUST00000118057	P	P	P	219.557	145.97	129.138	TAGAAGTTCTACTCAGTCATTGTGGACTACAGCAAACTGAAGAAAGAAGGCCCAGACTTC	Ensembl	246	chrX	-	57631708	57631954		chrX:57631722-57631954	102640291	intergenic
ASMM10P010855	Hacl1	ENSMUST00000156431	P	P	P	218.869	157.404	159.492	ATCATGATAATGAACTGAACCTCTGAAACTGTAAGCCAGCCCCAATTAAATGTTGTCCTC	Ensembl	2906	chr14	-	31598729	31640944		chr14:31598743-31599652	56794	exonic sense	NM_019975	Hacl1	2-hydroxyacyl-CoA lyase 1	-	31607225	31640965
ASMM10P014417	Gap43	ENSMUST00000125187	P	P	P	217.806	156.089	168.026	TGTGCCAATTAGCGTAACTTAAGGCTGTGAGGCTCCTTTTTCAATCTGAATATTAATAAA	Ensembl	760	chr16	-	42248457	42276072		chr16:42248471-42248560	14432	exonic sense	NM_008083	Gap43	growth associated protein 43	-	42248560	42340651
ASMM10P049395	Gm11617	ENSMUST00000119609	P	P	P	217.668	178.677	136.106	ATCACCAAGAGGCATAGGTTGTCCTTGCTGAGAGCTTCTAAGTCTGAGTGCAGTCAAAAA	Ensembl	639	chr11	+	101306741	101307380		chr11:101307317+101307380		intergenic
ASMM10P044570	Gm6441	ENSMUST00000120983	P	P	P	217.053	196.33	251.578	AACTTTGTAAAGCTCATTTCCTGATATGACGGCGAATATGGCTACAGCAACAGGGCAGAG	Ensembl	696	chrX	-	145264830	145265526		chrX:145264877-145265526	623591	intergenic
ASMM10P039425	Gm15355	ENSMUST00000118929	P	P	P	216.054	179.562	136.728	GCTGAAGCAAAGAAAGAGTTGGAGGAATCAGATGAGGATATTGGATTCAGTCTCTTAGAA	Ensembl	285	chr8	-	65817310	65817595		chr8:65817324-65817595	100040986	intronic antisense	NM_001166372	March1	membrane-associated ring finger (C3HC4) 1	+	65618039	66471637
ASMM10P035894	Gm21982	ENSMUST00000146232	P	P	P	215.845	200.877	194.661	CTGGCTGCCCTGCCTGCCCTGGCTGCCCTGGCTGCCCTGCCTGCCGGCTCCATCCCACAG	Ensembl	3821	chr7	-	30641000	30664937		chr7:30657758-30657837		exonic sense	NM_027999	Haus5	HAUS augmin-like complex, subunit 5	-	30653707	30664994
ASMM10P051552	Gm11355	ENSMUST00000121120	P	P	P	214.107	148.843	122.319	GCTGAGCCTGCAAAACCTGACATCACTTACCAAGAGCCTCAGGGAGCCCAGATGCAGAAC	Ensembl	306	chr13	-	26899690	26899996		chr13:26899704-26899996	100040957	intergenic
ASMM10P058235	mouselincRNA1148	CK429132	P	P	P	213.725	173.371	174.57	AGAGAAAGTACCCAAGGAGCTAAAGGGATCTGCAACCCTATAGGTGGAACAATACTATGA	lincRNA	578	chr4	+	130629474	130629840	AK014816, ENSMUST00000117964, NM_145512, NR_033146, uc007diy.2	chr4:130629780+130629840		intergenic
ASMM10P050983	Gm8358	ENSMUST00000167222	P	P	P	212.081	227.915	137.102	CAGAAGAAAAAGATATCCCAGGAGAAACTGAAGACACAAAAACTCACGGCCCGGGGATAA	Ensembl	243	chr12	+	82543946	82544189		chr12:82544129+82544189	666911	intergenic
ASMM10P028098	AK180077	uc029vac.1	P	P	P	211.82	183.002	186.637	TAAATGCATTCTTTATGTCTAACTCTTTAAAGATGCGAGCATTAAAGACAGTCTCCATGC	UCSC_knowngene	389	chr4	-	138313408	138313797	NM_026880	chr4:138313426-138313797		exonic sense	NM_026880	Pink1	PTEN induced putative kinase 1	-	138313409	138326296
ASMM10P002468	Ccdc136	ENSMUST00000145310	P	P	P	210.625	226.601	221.598	CAGCACCCAGCCATCCCCTGCCCCTGATCCCCCCATATTCTCCTTGCCTCTTGTAGGCCT	Ensembl	641	chr6	+	29410076	29426854		chr6:29411390+29421990	232664	exonic sense	NM_001201378	Ccdc136	coiled-coil domain containing 136	+	29398925	29426995
ASMM10P023608	AK156864	AK156864	P	P	P	210.414	191.009	168.761	GATCTGTCGCCCTATTCTAATGAATCTGAAGACAGCTACAGTGTACTTAGATAATAAATA	Genbank	3356	chr2	+	120341970	120345331		chr2:120345265+120345331		exonic antisense	NM_147153	Vps39	vacuolar protein sorting 39 (yeast)	-	120316460	120353133
ASMM10P025380	Gm16238	ENSMUST00000159343	P	P	P	209.182	171.813	112.952	ATGTGTTAAAAAACAAGCGGATCCTCATGGAGCACATCCATAAACTGAAGGCGGACAAGG	Ensembl	588	chr3	-	127691934	127692522		chr3:127692091-127692522	100191076	intronic sense	NM_027808	Alpk1	alpha-kinase 1	-	127670309	127780527
ASMM10P052204	BC099526	uc007rsg.1	P	P	P	208.999	146.852	187.374	TCCTGCCCGGTGTGAGCTCCTGTCCTGACTTCCTTTGGTGAGAAACAGCAATATGGAAGT	UCSC_knowngene	1182	chr13	-	103591394	103707633		chr13:103707527-103707633		intergenic
ASMM10P024631	Gm7799	ENSMUST00000133080	P	P	P	208.765	155.597	127.028	AGGATTAATGTGCAGATTGAGCACATCAAACACTCAAAGAGCAGAGACAGCTTCCTGAAG	Ensembl	476	chr3	-	37959611	37960087		chr3:37959787-37960087	665811	intergenic
ASMM10P015001	Gm6467	ENSMUST00000171547	P	P	P	207.22	128.088	111.923	TCTCTGGACCTCATTGGCTGCCCCATGGTGACTGATGACTTTGTGGTACCTGCTCCGAAT	Ensembl	609	chr16	+	21896505	21897116		chr16:21896871+21896931	624037	intronic sense	NM_172821	Map3k13	mitogen-activated protein kinase kinase kinase 13	+	21891968	21931877
ASMM10P021127	Gm1335	ENSMUST00000121653	P	P	P	204.99	122.107	120.818	GTCTGAGGTTGTGGGATGCTTCTGTTTGACGGTCGCCTTCTTCATCCTCTTCACCGTGTG	Ensembl	386	chr2	-	93940298	93940878		chr2:93940313-93940568	383783	intergenic
ASMM10P037738	Rpl23a-ps12	ENSMUST00000179178	P	P	P	204.815	144.311	132.271	TATGTTTTCTTAGCTCCTGATTAGGATGCTCTAGATGTTGCCAAGATGATTGTGGTCATC	Ensembl	468	chr7	+	33697269	33697737		chr7:33697674+33697737	668440	intergenic
ASMM10P046330	Gm11997	ENSMUST00000118697	P	P	P	203.52	161.017	109.762	TGCACATCAGTGCCAAGAGAAAGCAGGAGGAGCTGAGCAACTTGCTGGCAGCCATGAGGA	Ensembl	313	chr11	-	10376769	10377082		chr11:10376806-10377082	100502650	intergenic
ASMM10P022798	Gm13472	ENSMUST00000120948	P	P	P	202.987	170.403	126.01	TTGGAGTTGCTCAAAGTGTCCAAGGACAAGAGCACAATCAAGTTCATCAAGAAGAGGGTG	Ensembl	314	chr2	+	48388036	48388350		chr2:48388205+48388350	383691	intergenic
ASMM10P022167	XLOC_000494	TCONS_00000147	P	P	P	201.821	191.907	157.936	TCACAACCATCCTTAAGGAGATCTGACTGGTATGTCTGAAGACAGCTGCAGTGTACTTAC	Alexander et al 2013	3053	chr1	+	136581843	136585177		chr1:136584966+136585177		intergenic
ASMM10P026897	XLOC_017302	TCONS_00022980	P	P	P	201.345	172.497	163.948	AATATGAACTAACCAGTACCCCCAGAGCTCGTGTCTCTAGCTGCAAATGTAGCAGAAGAT	Alexander et al 2013	391	chr4	-	39708480	39710120	AK135217, AK156742, ENSMUST00000156934, TCONS_00022979, TCONS_00022981, TCONS_00036111	chr4:39708635-39708829		intergenic
ASMM10P053995	Rpl15-ps1	ENSMUST00000120694	P	P	P	200.846	138.828	87.0689	TGGATCACCAAACCAGTCCACAAGAACAGAGAGATGCGTGGGTTGACAGAAAGAGCGGTG	Ensembl	564	chr11	+	21953139	21953703		chr11:21953545+21953605	382494	intergenic
ASMM10P050597	AK144725	AK144725	P	P	P	200.788	123.933	163.264	TTTTGCTTTTGGGGGGCTCTTGCACTCTGGCTCCTGAAGATGTAAGCAATAAAGTTTTGC	Genbank	2261	chr12	+	6699752	6803300		chr12:6803237+6803300		intergenic
ASMM10P035056	mFLJ00061	uc029vym.1	P	P	P	200.296	134.54	152.573	CACTAGTGACTGTTGGGAAACCTATTTTCTCAATCTTCCTCCATTTTGTGTTCTTTGTAT	UCSC_knowngene	1504	chr6	+	122887438	122888942	NM_026267	chr6:122888759+122888941		exonic sense	NM_026267	Necap1	NECAP endocytosis associated 1	+	122874556	122888941
ASMM10P057052	D8Ertd738e	uc009mmh.2	P	P	P	199.613	143.661	144.745	TCACCCCCAGTCATCTAATGTCAGCCTGTCACACCAGTAATCCAGAGCCACTTGGGGATG	UCSC_knowngene	650	chr8	-	84246225	84249761		chr8:84246269-84246338	101966	exonic sense	NM_001007571	D8Ertd738e	DNA segment, Chr 8, ERATO Doi 738, expressed	-	84246234	84249761
ASMM10P014571	AK040676	AK040676	P	P	P	198.887	175.555	204.445	AACAACCAAACAAACCCTTCTCAGATCAGGAAGTGTCTTCCCAGAATACTACAGACAATT	Genbank	1061	chr16	-	64872823	64873883		chr16:64872837-64873883		intergenic
ASMM10P024403	Gm14299	ENSMUST00000117586	P	P	P	198.226	135.679	120.47	TGATTGGCTATGCTAGAAACACATATCTCAAGCAGCAGCTCTTCTCCTTTGCCATTCTGG	Ensembl	397	chr2	+	179993187	179993584		chr2:179993460+179993584		intergenic
ASMM10P057782	humanlincRNA2483	CJ208576	P	P	P	197.746	106.493	127.249	GTATGGCCCCTCCTTGCCCTTCCAGTAATAGTTAATTTTGAATAATTATGTATTGTCTGA	lincRNA	398	chrX	-	146709531	146709725	NM_001013817, NM_009861	chrX:146709545-146709610		intergenic
ASMM10P015389	4930404I05Rik	ENSMUST00000125902	P	P	P	197.051	191.326	189.581	CCCTCATCTGGTGTGTCTAAAGACAGATACAGTGTACTCACATATAATAATAAGTAAATC	Ensembl	2675	chr16	+	91013720	91016743		chr16:91016613+91016743	67394	exonic antisense	NM_026110	Paxbp1	PAX3 and PAX7 binding protein 1	-	91014036	91044379
ASMM10P017611	Gm2531	ENSMUST00000075609	P	P	P	196.964	114.705	127.754	GATGAAGTAGTTTTGGTTCTCTTACCTGTCTTAGTTGGCCTGTTTTCATGGTGGTTGGTG	Ensembl	512	chr18	-	10145452	10145965		chr18:10145522-10145615	100039978	intronic sense	NM_009071	Rock1	Rho-associated coiled-coil containing protein kinase 1	-	10064400	10181792
ASMM10P026594	AK207571	uc029uoz.1	P	P	P	195.368	149.707	108.816	CATTAATGAGGATTACACAGAAAACCTTTGTTAAGGACTTGTGTAGATCTGATAATTGGC	UCSC_knowngene	345	chr3	+	144597336	144597681	NM_053102	chr3:144597513+144597661		exonic sense	NM_053102	Sep15	selenoprotein	+	144570426	144597676
ASMM10P025588	Rps24-ps2	ENSMUST00000091375	P	P	P	194.854	122.751	108.137	TAAACACAGACATGGAAGCCATGGCCTTTATGAGAAGAAAAAGACCTCCCGAAAACAGCG	Ensembl	399	chr3	+	3791896	3792295		chr3:3792156+3792295	383815	intergenic
ASMM10P029857	Gm13038	ENSMUST00000119886	P	P	P	194.748	162.078	132.871	ATATCATCCAGGTTACTTTGGGAAAGTTGGTGTGAGGCGTTACCACATGAAGAGGAACCA	Ensembl	459	chr4	+	143152571	143153030		chr4:143152706+143153030	666018	intronic antisense	NM_001081355	Prdm2	PR domain containing 2, with ZNF domain	-	143107390	143212709
ASMM10P021682	9030622O22Rik	ENSMUST00000136555	P	P	P	192.384	163.643	104.268	CCGCCGCCTCCCTCCGAGCGCAGGACGCTCCGACGCCCGCTTGCCCGCAGGCCACCGCAG	Ensembl	469	chr2	-	147972675	148040203		chr2:148040154-148040203	100043820	intergenic
ASMM10P016918	Gm9703	ENSMUST00000119573	P	P	P	191.642	142.411	129.208	ATAATATTGAACTGGGCACCGCGTGTGGAAAATACTAGAGTATGCACACTGGCTATCATT	Ensembl	343	chr17	+	27530066	27530409		chr17:27530295+27530409	677010	intergenic
ASMM10P021679	Gm14107	ENSMUST00000117774	P	P	P	191.042	134.497	162.324	ATCTACCACATGATTAAACTAGGCCTGGGCATCGATGAAGATGAGGTCACTGCATAAGAC	Ensembl	330	chr2	-	147642847	147643177		chr2:147642939-147643177	640914	intergenic
ASMM10P035819	AK214897	uc029wee.1	P	P	P	190.646	147.578	197.787	CTTCTGCAGCCCCAGCTTGACTTTGTGTTCAGGTCTTTCAATAAAGAGAAGCTGTTTGAA	UCSC_knowngene	260	chr7	-	28314893	28315153	NM_013676	chr7:28314909-28315153		exonic sense	NM_013676	Supt5	suppressor of Ty 5	-	28314895	28338719
ASMM10P031366	Gm5566	ENSMUST00000116118	P	P	P	190.335	147.131	126.784	AGATGCATCTATGGTTTAAGCCCGAAGAACTGATGGACTACAAGTCTTGTGCCCATGACT	Ensembl	459	chr5	-	149660764	149661223		chr5:149660792-149661223	433968	intergenic
ASMM10P032092	Gm8200	ENSMUST00000122390	P	P	P	189.418	134.717	114.043	AATCGATCCTGTGAAGCCCGGAAGAACGGAGCACCCCCACCACGTTTTAGACCTGCTAGT	Ensembl	222	chr5	+	103989369	103989591		chr5:103989498+103989591	666629	intergenic
ASMM10P025115	Rpl21-ps11	ENSMUST00000077278	P	P	P	185.929	163.882	150.334	AATTCTGGCCAAGAGGATCAATGAGCAGACTGAGCATATCAAGCACTCAAAGAGCAGAGA	Ensembl	468	chr3	-	96666514	96666982		chr3:96666688-96666982	433630	intergenic
ASMM10P019372	Gm6990	ENSMUST00000086830	P	P	P	185.309	119.556	135.542	ATCAACTATTATGACATGAACACAGCCAATGTGGGCTGGAATGGTTCCACCTTCACTTAA	Ensembl	348	chr19	-	56754998	56755346		chr19:56755012-56755346		intergenic
ASMM10P051224	Meg3	ENSMUST00000150851	P	P	P	184.827	120.836	142.599	GCCCCGCCCTCCTAGGCCCCTTGCTGACCATTTGGTGTTGTTTTGGGGGCTACTATCCAG	Ensembl	421	chr12	+	109549254	109549775		chr12:109549418+109549478	17263	intergenic
ASMM10P048157	Gm12011	ENSMUST00000119734	P	P	P	183.986	140.595	108.92	AGAGTCATCACAGAAGAAGAGAAGAACTTCAAGGCTTTGCCAGTCTCCTCATGATCTGTG	Ensembl	618	chr11	+	16236928	16237546		chr11:16237412+16237546	665660	intergenic
ASMM10P029589	Gm12980	ENSMUST00000118912	P	P	P	182.248	127.236	98.6424	AGGGTCAAATGTATCCTCACTTGTGGTCCCCTGGACAAGTGGCAGGCCCTGTACTCCTGA	Ensembl	336	chr4	+	129379843	129380179		chr4:129380119+129380179	100039588	intergenic
ASMM10P041290	Gm6607	NR_033622	P	P	P	181.491	179.591	146.004	GGTTGAAGTCACCATTGCAAATGCCTAACACAACTGAATAAATCGACTTGTTCAATTAAA	RefSeq	559	chr9	-	22330138	22330690		chr9:22330154-22330690	625603	intergenic
ASMM10P017689	Gm7936	ENSMUST00000069529	P	P	P	181.432	102.158	89.6356	ATCAAGCTGGACATGTGCACCATTGCCACCGCGCTGGAATACGTCTACAAAGGGCAGCTG	Ensembl	375	chr18	-	30495000	30495375		chr18:30495032-30495375	666114	intergenic
ASMM10P046306	Gm11975	ENSMUST00000118772	P	P	P	180.602	150.083	127.969	AGGATCAATGTGTGAATTGAGCACATCAAACACTCAAAGAGCAGGGACAGCTTCCTGAAG	Ensembl	481	chr11	-	6559022	6559503		chr11:6559198-6559503	665327	intronic antisense	NM_001190343	Ccm2	cerebral cavernous malformation 2	+	6546886	6596761
ASMM10P042322	AK148811	AK148811	P	P	P	179.917	122.458	113.564	ATCTATCTATAATGAGCTCTGATGCCCTCTTCTGGCATGCAGGTGAACATGCAGATAGAG	Genbank	1164	chr9	-	121283722	121284882		chr9:121283780-121283931		intergenic
ASMM10P019768	Gm8412	ENSMUST00000077493	P	P	P	178.893	114.053	105.556	TCGAAGCTACGTGGCCAAGGGGCATAGGCTCTGCCAACCAAAGCCCAAGGTTCACATCAA	Ensembl	440	chr19	+	27858057	27858497		chr19:27858376+27858497	666997	intronic antisense	NM_011265	Rfx3	regulatory factor X, 3 (influences HLA class II expression)	-	27761720	28011166
ASMM10P051016	AK186759	uc029ruc.1	P	P	P	178.74	129.303	147.212	GCAGCATCTGCTACTACATCTACACCATTCAGAACTTGTAACTAAAATATTTAAAGAGAC	UCSC_knowngene	631	chr12	+	85133452	85134083	NM_030225	chr12:85133988+85134083		exonic sense	NM_030225	Dlst	dihydrolipoamide S-succinyltransferase (E2 component of 2-oxo-glutarate complex)	+	85110832	85134091
ASMM10P022848	Gm13527	ENSMUST00000117926	P	P	P	178.24	152.903	174.026	GTGTGAACCACGAGAAGTACAACAACTCATTCAAGATTGTCAGCAATGCATCCTGCACCA	Ensembl	691	chr2	+	57079747	57080438		chr2:57080147+57080438	227920	intergenic
ASMM10P022335	Gm13312	ENSMUST00000119631	P	P	P	177.896	136.778	110.584	TGAGAAAGAGATCCATCTATGGTTTAAGCCCGAAGAACTGATCAACTACAAGTCTTTTTT	Ensembl	466	chr2	+	14672254	14672720		chr2:14672645+14672720		intronic sense	NM_023116	Cacnb2	calcium channel, voltage-dependent, beta 2 subunit	+	14604305	14987908
ASMM10P003162	Gas5	ENSMUST00000162558	P	P	P	177.07	156.954	125.43	CAGGAAGCTGGATAACAGAGCGAGCGCAATGTGCTAGAATAGAAGACCAGAAAATGAAAT	Ensembl	502	chr1	+	161035162	161038537	ENSMUST00000159119, ENSMUST00000159404, ENSMUST00000159663, ENSMUST00000159706, ENSMUST00000159890, ENSMUST00000160152, ENSMUST00000161005, ENSMUST00000161380, ENSMUST00000162289, uc007det.1, uc007dex.1	chr1:161036216+161036548	14455	bidirectional	NM_173424	Zbtb37	zinc finger and BTB domain containing 37	-	161017755	161034259
ASMM10P053899	Tmem259	ENSMUST00000126383	P	P	P	176.655	131.965	116.446	TGACCGTCATCCTGGCTCTCGTCGGTGAGGACCCCCGCTGCGCCCCTGCCCCCGCCCCGC	Ensembl	2656	chr10	-	79975889	79978940	ENSMUST00000124889	chr10:79978369-79978427	216157	exonic sense	NM_001003949	Tmem259	transmembrane protein 259	-	79977119	79984330
ASMM10P044165	Gm6977	ENSMUST00000121568	P	P	P	176.528	111.602	120.621	ACAGGTAAATCCATTAAACAACTGGGAGACCATGTGACCAACTTAAGCAAGTTGGGCACC	Ensembl	512	chrX	-	90744545	90745062		chrX:90744604-90744992	629471	intergenic
ASMM10P030644	AK032136	AK032136	P	P	P	175.922	121.108	185.843	CGTTGTTGTGCTTCTTGACCTGGTTTTATTTCTACCCATAATACAATGAAATGTTTCACT	Genbank	1700	chr5	-	92441316	92443015	AK034388	chr5:92441349-92443015		intergenic
ASMM10P047526	Gm11558	ENSMUST00000118454	P	P	P	175.835	174.369	104.066	CATCGAGATGATCCTCACTGTAAAGGAACAGATGTTCCAAAGCCAGAAGAGGAGTTTGCA	Ensembl	459	chr11	-	99988133	99988592		chr11:99988189-99988592		intergenic
ASMM10P025351	AK158781	AK158781	P	P	P	175.156	125.29	126.709	ACCTTGATAAAGGACTGATCCGCTGAACCTGTAAGCCAGCCCCAATTAAATGTTGTCATT	Genbank	1270	chr3	-	122622254	122630167		chr3:122622268-122622981		intergenic
ASMM10P020749	Gm13637	ENSMUST00000121450	P	P	P	174.705	134.497	141.367	TACTGTAGTTGAGCATCCAGAATATGGAGAAGTAATTCAGCCACAGGGTGACCATCGCAA	Ensembl	342	chr2	-	72570480	72570822		chr2:72570561-72570822		intergenic
ASMM10P012852	AK184869	uc029stn.1	P	P	P	174.326	149.426	150.846	CCTTTTCTGTTGGCCTTGTGCTGGGTTTGTTTACAAAGATGTATTTTGTTTAACCAAATA	UCSC_knowngene	285	chr15	-	79674246	79674531	NM_028792	chr15:79674283-79674531		exonic sense	NM_028792	Josd1	Josephin domain containing 1	-	79674249	79687872
ASMM10P025235	AK219268	uc029quv.1	P	P	P	174.27	117.254	116.935	CCATCTACTCCATGGACTGATCTTGGATTGTTTAACTCAGTTGAATAATAAAGGGTTATT	UCSC_knowngene	295	chr1	+	179686891	179687186	NM_178653	chr1:179687119+179687184		exonic sense	NM_178653	Sccpdh	saccharopine dehydrogenase (putative)	+	179668230	179687184
ASMM10P011765	Grid1	ENSMUST00000173307	P	P	P	174.212	171.346	171.388	CCTTCCCCACCCTGCCCCGCTCATGTGCTTCCACCCTGACCTGGAGAGACCACCTGTAGG	Ensembl	825	chr14	+	35569993	35581114		chr14:35570024+35570084	14803	exonic sense	NM_008166	Grid1	glutamate receptor, ionotropic, delta 1	+	34820135	35581115
ASMM10P032625	Gm15497	ENSMUST00000119137	P	P	P	173.5	154.759	109.741	CACAGAAGAAAAAGATATCCCAGGAGAAACTGAAGAAACAAAAACTCACGGCCCAGGAAT	Ensembl	551	chr5	+	138610738	138611289		chr5:138611227+138611289	665882	intronic antisense	NM_001044747	Zfp68	zinc finger protein 68	-	138603651	138619743
ASMM10P044238	Gm14816	ENSMUST00000117174	P	P	P	173.276	158.83	140.608	AGATTCAGACATGGATTCTGTGATGGAACAACACCTAAACACAAGAGGGCAGCTGTTGCA	Ensembl	294	chrX	-	99687480	99687774		chrX:99687512-99687774	100042947	intergenic
ASMM10P048093	AK217614	uc029rkl.1	P	P	P	172.244	102.46	119.53	ATCTTCTTGCTAGTGTAGCTTCTAGAAGGTGCTTTCTCCATTTATTTAAAACTACCCTTG	UCSC_knowngene	968	chr11	+	5524923	5525891	NM_001271730, NM_013842	chr11:5525809+5525872		exonic sense	NM_001271730	Xbp1	X-box binding protein 1	+	5520640	5525993
ASMM10P032007	C030046I01Rik	uc029raa.1	P	P	P	172.235	157.525	152.001	TTCTGTGTGATTCTTTGAGCTTGGGGGAAAGGGACGATTTTAATAAAGCCTTGGTGCTCG	UCSC_knowngene	382	chr10	-	79910051	79910433	NM_177994	chr10:79910066-79910237		exonic sense	NM_177994	R3hdm4	R3H domain containing 4	-	79910052	79916930
ASMM10P053379	XLOC_024527	TCONS_00032510	P	P	P	171.775	238.199	232.948	CCTAAATACCAGCCCCCCACCCCCCACCCCAGGATCCTACAAGCCACAACCTCTTCGCCG	Alexander et al 2013	2427	chr8	-	89045630	89050709	TCONS_00032509, TCONS_00032515, TCONS_00032516, TCONS_00032519, TCONS_00032520	chr8:89045800-89045850		intergenic
ASMM10P056314	BC096391	uc008rfm.1	P	P	P	171.544	140.471	125.453	AAGTGTTAAGGTACTGTAGTGGTTGAGATCGTCTCTGGTCAACTTACAGGGAATCTTCGC	UCSC_knowngene	364	chr3	-	123507551	123508320		chr3:123507615-123507816		intergenic
ASMM10P045320	Gm14775	ENSMUST00000122089	P	P	P	171.473	145.942	120.197	AAGTTTGAGGAGCAATACAAGAGAAGGAAGAACAAATGGTTTTTCCAGAAGCTTTGCTTT	Ensembl	310	chrX	+	86792473	86792783		chrX:86792723+86792783		intronic antisense	NM_001160403	Il1rapl1	interleukin 1 receptor accessory protein-like 1	-	86747241	88115623
ASMM10P045772	Rps12-ps7	ENSMUST00000117169	P	P	P	170.93	164.205	123.122	AAATTAGGGGGAAGGGTAGGTCTCTGTAAAAATCGATTGAGAGGGCAAGCCATGGAAAGT	Ensembl	385	chrX	+	151165724	151166109		chrX:151165970+151166109	667027	intergenic
ASMM10P000220	1700012B15Rik	ENSMUST00000049684	P	P	P	169.964	82.8054	83.7427	GGGCACAAAGGTGACCTCACTGACCCCGCCCCTGACTCCACCCCTTGTGATGACCCCACC	Ensembl	778	chr12	+	3236610	3249999		chr12:3236706+3237284		exonic antisense	NM_016676	Rab10	RAB10, member RAS oncogene family	-	3247427	3309969
ASMM10P053902	Mbd3	ENSMUST00000125618	P	P	P	169.549	101.07	76.2713	GATCGCCCACCCGCCACCATTCAGGCTCTGGCTAAGCACCTCCCTGGCCCCTCCAACCCT	Ensembl	530	chr10	-	80393894	80395326		chr10:80395263-80395321	17192	exonic sense	NM_013595	Mbd3	methyl-CpG binding domain protein 3	-	80392540	80399479
ASMM10P016673	Gm7393	ENSMUST00000172650	P	P	P	169.135	108.439	81.791	ATTAGGATCAATTGTAATCACAGATATAACGAGATCCGTCGCCACTGAGGAGGCAACGTG	Ensembl	739	chr17	+	14941964	14942703		chr17:14942567+14942703	664893	intronic antisense	NM_175173	Wdr27	WD repeat domain 27	-	14818671	14943124
ASMM10P028231	Gm13226	ENSMUST00000117838	P	P	P	169.031	116.657	115.498	TCAAGAGGAATACAGCACGGAGCCAAATAATCTGAAAGCCCGAAACTCCTTCTGCTACAA	Ensembl	404	chr4	-	145576888	145577292		chr4:145577194-145577292	545701	intergenic
ASMM10P026386	Gm12497	ENSMUST00000138778	P	P	P	168.835	134.258	107.606	ATGGTGCAGAGTAGCAGCACGTTTGGCACTTTCATGGCCATTGGAATGGGCATACGATGC	Ensembl	237	chr3	+	107979631	107979868		chr3:107979808+107979868	624701	intergenic
ASMM10P039058	Rps16-ps3	ENSMUST00000179126	P	P	P	168.611	126.563	87.7917	TAAGAAGGAGATCAAATATATCCTCATCCAGTACGATTGGAGCCTGCTTGTAGCTGACCC	Ensembl	441	chr8	-	10808729	10809170		chr8:10808771-10809170	384782	intergenic
ASMM10P018803	AK215051	uc029tqt.1	P	P	P	168.524	115.471	114.431	GAAAAGGATGAAAAAATAAATTTCCACTGGCCCTTGGATAAGCCAAGGGTTTTTGCAAGG	UCSC_knowngene	399	chr19	-	5099204	5099603	NM_029576	chr19:5099220-5099603		exonic sense	NM_029576	Rab1b	RAB1B, member RAS oncogene family	-	5099206	5106996
ASMM10P018208	BC006183	BC006183	P	P	P	168.394	186.421	91.918	GCGGTCCGCCCCGCTGCCCTCACGCGCTCACCGGCCGCACCCCCGCGTCCCTGCGCTGAT	Genbank	755	chr18	+	14682435	14683190		chr18:14682964+14683024		exonic antisense	NM_001161369	Ss18	synovial sarcoma translocation, Chromosome 18	-	14625628	14682914
ASMM10P032428	Rpl31-ps6	ENSMUST00000119959	P	P	P	168.147	165.003	127.709	ACTTACGTGCCTGTTACTACATAATTCAAAACTCTACAGATGGTCAATGTGGATGAGAAC	Ensembl	378	chr5	+	123466508	123466886		chr5:123466823+123466886	673222	intergenic
ASMM10P044542	Gm15294	ENSMUST00000118177	P	P	P	167.54	130.094	171.397	ATGTTTACAGCAACGAGGTGGTAGACTCATTGCCTACATGGCCTCCAAGGAGTAAAAAAC	Ensembl	984	chrX	-	141873401	141875235		chrX:141873417-141873509	666488	intergenic
ASMM10P014500	BC023320	uc029sxq.1	P	P	P	166.053	109.556	109.51	CGTCAAGATGGAGAGAGACGACTGAGCTGAATGTCTTTACTAAAATTACAATAAATTTTG	UCSC_knowngene	1553	chr16	-	56015506	56017059	ENSMUST00000125040, NM_001024622	chr16:56015529-56016799		exonic sense	NM_001024622	Pcnp	PEST proteolytic signal containing nuclear protein	-	56015507	56029717
ASMM10P045004	Gm14571	ENSMUST00000118292	P	P	P	165.739	177.391	122.395	TCTTTACTTCTACAGAGACCCAGAGAAGATTGAGAAGGAGGAACAGGCTGATGCTGAGAA	Ensembl	570	chrX	+	39796583	39797153		chrX:39796882+39797153	385521	intergenic
ASMM10P022078	XLOC_014934	TCONS_00018038	P	P	P	165.41	137.718	132.329	CTTGATCATACTGGACTGAACCTCTCAACCTGTAAGCCAGCCCCAATAAAATGTTGTCTT	Alexander et al 2013	569	chr2	-	170670958	170673862		chr2:170670972-170671218		intergenic
ASMM10P023092	Gm13688	ENSMUST00000121557	P	P	P	165.233	121.454	98.5593	GATTCATTCCATAAAGCTATCAGAAGAAATCCTGACACCCACCGGATCACCAAACAAGTC	Ensembl	608	chr2	+	80602732	80603340		chr2:80603133+80603340	624223	intergenic
ASMM10P049406	Rnd2	ENSMUST00000153185	P	P	P	164.821	150.656	133.357	GCTAACCTTCAGGCAATGCGCACTAAATTTTAAAGCAAGAAGCTCTTTCCTCCCATCAAC	Ensembl	1578	chr11	+	101464998	101471853		chr11:101471725+101471853	11858	exonic sense	NM_009708	Rnd2	Rho family GTPase 2	+	101468337	101471306
ASMM10P052457	Gm11307	ENSMUST00000121088	P	P	P	164.691	118.89	84.6742	AGTGAAGAAGATGTGGAATCATCCCAAAATGTCTCTTGCCAGAAGAAAGACTGAGTTGCT	Ensembl	929	chr13	+	22675659	22676969		chr13:22676848+22676969	382740	intergenic
ASMM10P014315	Gm15694	ENSMUST00000121984	P	P	P	164.001	95.5831	70.799	TAAATTCCCTGTGGGTCCTAGTCACAAGCTGTCCAACAATTACTACTGTACTCGTGATGG	Ensembl	283	chr16	-	31987177	31987460		chr16:31987350-31987460	101669761	intronic sense	NM_177103	Senp5	SUMO/sentrin specific peptidase 5	-	31959669	32003287
ASMM10P043976	Gm14657	ENSMUST00000117461	P	P	P	163.781	126.151	103.458	AGCAAGTTAAGGGCAGGATTCTGGCAAGAGGATCAATGTGCGGATTAAGCAAATCAAACC	Ensembl	302	chrX	-	63355346	63355648		chrX:63355370-63355648		intergenic
ASMM10P027973	AK134360	AK134360	P	P	P	163.683	150.317	167.483	TATATACACACACACACACACACAGTGAGTTTGAGGCCAGGCTTGGCTACATGAAGCTTT	Genbank	2348	chr10	-	22056283	22058630		chr10:22056332-22057528		intergenic
ASMM10P029826	Gm13056	ENSMUST00000142429	P	P	P	163.55	111.942	97.4697	GAAGCACTGCAAATAAAATTAGAAATCTGGGGGACTTTTGGTATAGCATTGGAAATGTAA	Ensembl	564	chr4	+	141278438	141279794		chr4:141279694+141279794	100503810	intergenic
ASMM10P014936	Rpl26-ps4	ENSMUST00000170279	P	P	P	163.149	118.752	86.4681	AACATGGTTATCACCAGACTAAAGCTGGACAAGGACAGCAAGAAGATCCTGGAGAGGAAA	Ensembl	438	chr16	+	17711667	17712105		chr16:17711973+17712105	433050	intronic antisense	NM_001040683	Med15	mediator complex subunit 15	-	17651220	17722930
ASMM10P032022	Gm2986	ENSMUST00000121603	P	P	P	163.068	154.362	125.766	CAATGGAGCCAGCTGAAGGAACAGATCTCTGACACAGATGATACAGTAAGAAAGCTGTAA	Ensembl	382	chr5	+	93195797	93196179		chr5:93196119+93196179	100040826	intronic antisense	NM_017367	Ccni	cyclin I	-	93181932	93206495
ASMM10P016260	Gm11601	ENSMUST00000122045	P	P	P	162.13	121.516	108.646	AGGATGCTAAATTCTGCCTGATTCTGATAGCAGAATTCACCAGTTGGCTCTATAGTATAA	Ensembl	368	chr1	+	63038213	63038581		chr1:63038460+63038581		intergenic
ASMM10P020151	Gm13321	ENSMUST00000117101	P	P	P	161.554	134.115	88.3429	ACAATGTCAAGGAGCTGGAAGTGCGGCTGTGTAACAAATCTTACTGTGCTGAGGTTGTTT	Ensembl	399	chr2	-	12421624	12422023		chr2:12421742-12422023	100504380	intergenic
ASMM10P028811	Gm12439	ENSMUST00000117162	P	P	P	161.084	102.025	94.2185	TTGTTCCCCCAACCCCTGGTGAAACCCCTATGTGAATTCAGAGCATGAACTAAATTATTC	Ensembl	365	chr4	+	48675155	48675520		chr4:48675267+48675520		intergenic
ASMM10P050128	Gm16305	ENSMUST00000140747	P	P	P	160.977	135.048	97.3576	ATCAGTCAGAAGGCAACTTTGCTAAAACCACCTTTGATGACATCTCCAAGACCTACCTAC	Ensembl	472	chr1	-	138991549	138992021		chr1:138991597-138992021	100416204	intronic antisense	NM_001166501	Dennd1b	DENN/MADD domain containing 1B	+	138963708	139176042
ASMM10P028037	Gm12983	ENSMUST00000120974	P	P	P	160.925	116.762	112.711	GGTTTTATATCAGAGAGTTCATAGGCAAACGTGGCATTCATTGTTCGCTATGATGTCTGA	Ensembl	310	chr4	-	135290365	135290675		chr4:135290379-135290675	676072	intergenic
ASMM10P020704	Rpl35-ps1	ENSMUST00000118070	P	P	P	160.21	122.861	96.7583	CAAAAAGAAAACCTCAGGAAATTCTACAAGAGCAAGAAGTACAAGCCCCTGGACCTGCGA	Ensembl	372	chr2	-	66447035	66447407		chr2:66447169-66447407	383706	intergenic
ASMM10P038744	AK201505	uc029wou.1	P	P	P	160.152	59.1436	130.397	CTTTGGCCCTGAGGAGGTTTTTAAATGTGTTATTTACTTCTCTAACTATGACAATTGCTA	UCSC_knowngene	301	chr7	+	126294713	126295014	NM_145587	chr7:126294932+126294999		exonic sense	NM_145587	Sbk1	SH3-binding kinase 1	+	126272618	126294999
ASMM10P019578	Stx5a	ENSMUST00000176093	P	P	P	159.827	105.798	114.029	AAAGGCAAGCTACAGATCTCTGAGTTTGAGGCCAACCTGGTCTGTAATTATGTTGTTTTG	Ensembl	3015	chr19	+	8741511	8744526		chr19:8744239+8744526	56389	exonic sense	NM_019829	Stx5a	syntaxin 5A	+	8741802	8755642
ASMM10P018145	Gm16296	ENSMUST00000159905	P	P	P	159.776	128.062	138.006	CTTTGGCTAATGTCCCCATGTTTGTGATGGGTGTGAACCATGAGAAATATGATAACTCAG	Ensembl	325	chr18	-	89534039	89534364		chr18:89534053-89534364		intronic sense	NM_001039173	Dok6	docking protein 6	-	89301134	89769136
ASMM10P019701	Gm3329	ENSMUST00000159873	P	P	P	159.666	104.767	86.839	AAATTCTGACACCCAGTGAATCACCAAATCAGTCCACAAATGCAGAGACGCATGGACTGA	Ensembl	556	chr19	+	15943609	15944165		chr19:15943992+15944165	100041424	intergenic
ASMM10P051426	Gm11271	ENSMUST00000116054	P	P	P	159.187	106.206	103.839	AAGCAGATTCAAAGCTACATGGCCAAGGGTTAGAGACTCTGCCTAAGGTTCAAATCAAGG	Ensembl	440	chr13	-	21380690	21381130		chr13:21380769-21381130	665454	intergenic
ASMM10P018459	Gm16415	ENSMUST00000080097	P	P	P	158.497	127.477	112.584	TGTAGACATCAAGGGAATGGGAATGGGCACTGTTCAAAAAGGAATGCCCCATAAGTGCTA	Ensembl	489	chr18	+	42441018	42441507		chr18:42441134+42441507	100042767	intergenic
ASMM10P034022	Gm15720	ENSMUST00000117133	P	P	P	158.221	98.8181	97.1715	GAGCTTCGCCATGTGATGACAAACCTTGGAGAGAAGTTAACAGATGAAGAGGTCTAAGAG	Ensembl	282	chr6	-	146463325	146463607		chr6:146463339-146463607		intronic sense	NM_010586	Itpr2	inositol 1,4,5-triphosphate receptor 2	-	146108298	146502223
ASMM10P003166	Gas5	ENSMUST00000160429	P	P	P	157.875	130.398	115.746	TGGAGTTTGAGGCTGGATAGACAGTTTGAAAGGTACAAATAATGGTTTGAATAAAGAAAG	Ensembl	759	chr1	+	161035165	161038534	ENSMUST00000159153, ENSMUST00000159404, ENSMUST00000159438, ENSMUST00000159706, ENSMUST00000161623, ENSMUST00000162289	chr1:161036821+161037287	14455	bidirectional	NM_173424	Zbtb37	zinc finger and BTB domain containing 37	-	161017755	161034259
ASMM10P021656	Gm11759	ENSMUST00000121742	P	P	P	156.5	124.486	95.3091	AAATACTGTAAGGTGGATCAAAATGGCAAAATTAGCTGACTTCGAGTGTCCTTCTGATGA	Ensembl	464	chr2	-	145510193	145510657		chr2:145510301-145510657	627312	intronic antisense	NM_053195	Slc24a3	solute carrier family 24 (sodium/potassium/calcium exchanger), member 3	+	145242610	145641939
ASMM10P043729	Gm14563	ENSMUST00000120571	P	P	P	155.458	102.485	97.5158	GGTATCATCCCACACATCCACAAATCGCCAATTGAGAAGAAAGGACAACAGAAGACTGTC	Ensembl	354	chrX	-	22205169	22205523		chrX:22205183-22205523	100043182	intergenic
ASMM10P029400	Gm12828	ENSMUST00000136115	P	P	P	154.914	128.398	126.613	TGCCTGCCTGCCTGTGGTCATGCTCCCTACCATGATAGTCATGGACTCACCCACTGAAAC	Ensembl	289	chr4	+	117445949	117455040		chr4:117454980+117455040		intronic antisense	NM_025739	Rnf220	ring finger protein 220	-	117271463	117496915
ASMM10P046811	Gm12267	ENSMUST00000121609	P	P	P	154.462	100.893	94.5823	ACATTCTTTCTATCAGCAAGGGTAACAAACGATGGATCTCTCTTCCCCCATGAAGGGGAA	Ensembl	761	chr11	-	60449209	60449970		chr11:60449285-60449970	674310	intergenic
ASMM10P027024	Gm12585	ENSMUST00000117307	P	P	P	153.327	115.362	87.4675	ACTCAAGCTCATCAAGAAGAGGGTGGGCACACATCTGTGCCAAGAGAAAGCAGGAGGAGC	Ensembl	290	chr4	-	45338744	45339034		chr4:45338808-45339034	666325	intergenic
ASMM10P031444	Gm15733	ENSMUST00000132957	P	P	P	153.269	116.819	93.4426	TAAAGCTATCAGAAGAAATCCTGACTCCAAGTGGATCACCAAACCGTCCACAACCACAGA	Ensembl	242	chr5	+	9353758	9354000		chr5:9353855+9354000		intronic sense	NM_172706	9330182L06Rik	RIKEN cDNA 9330182L06 gene	+	9266192	9480717
ASMM10P014174	4930451C15Rik	ENSMUST00000138839	P	P	P	152.207	156.844	175.652	AAACACACACACACACATACACACTCCTTGGAGGTGATCCAGGTACACACTGGATATTGT	Ensembl	1739	chr16	-	17545429	17554432		chr16:17553354-17554432		exonic sense	NM_001145435	4930451C15Rik	RIKEN cDNA 4930451C15 gene	-	17544464	17561247
ASMM10P032095	AK213344	uc029vka.1	P	P	P	152.002	95.8894	107.867	CTGAATGTACAGCTTTCTTCTCAAAGGGATTAGAGACTGTCATTTTGTATAGATTTAAGC	UCSC_knowngene	235	chr5	+	104065134	104065369	NM_028794	chr5:104065240+104065367		exonic sense	NM_028794	Nudt9	nudix (nucleoside diphosphate linked moiety X)-type motif 9	+	104047010	104065367
ASMM10P003887	Gm5559	ENSMUST00000179006	P	P	P	151.872	116.822	130.181	AATTCAACGGCACAGTCAAGGCCGAGAATGTGAAGCAGGCATCTGAGGGCCCACTGAAGG	Ensembl	596	chr5	+	95861707	95862894		chr5:95861885+95862491	433921	intergenic
ASMM10P051746	AK045458	AK045458	P	P	P	151.682	140.138	134.32	CTAGAATGCTTCTGTTCAAGTCACTAGCAAAGTGTTACAGACCATGAGCGCCTCAGCATT	Genbank	1250	chr13	-	51428632	51429882		chr13:51428669-51429882		intergenic
ASMM10P024278	AK217074	uc029uif.1	P	P	P	151.021	99.2307	93.238	CGCTGTTTCTAATATGACTTTCCAGAAAGTGTGGTTATGTTCTGTCTTATAGAAAGTGAA	UCSC_knowngene	236	chr2	+	167515935	167516171	ENSMUST00000127939, NM_030743	chr2:167516078+167516164		exonic sense	NM_030743	Rnf114	ring finger protein 114	+	167492644	167516166
ASMM10P033013	Ptn	uc009biz.1	P	P	P	150.659	129.025	123.881	TGCAGACTGAGAGGAGAGAGGCAGAGCAACGATGTAGTGAAATGTTGATCTTTGTTTTTT	UCSC_knowngene	606	chr6	-	36714928	36715534		chr6:36715074-36715534	19242	intergenic
ASMM10P000661	Hsp25-ps1	ENSMUST00000109187	P	P	P	150.302	142.248	66.498	CCCGCTGCCCGCCGCACCAGCCTTCAGCCGAGCGCTCAACCGACAGCTCAGCAGCGGGGT	Ensembl	594	chr13	-	45078497	45079127		chr13:45078862-45078947	15508	intergenic
ASMM10P016515	AK013363	AK013363	P	P	P	150.291	128.416	172.11	TCATGGATGTTTAATGATGTCCGTTCTGTTATCAGGCACGAAGTGTTCCTGGTCTGTGTG	Genbank	979	chr17	-	85062311	85063288		chr17:85062643-85063288		intronic antisense	NM_009205	Slc3a1	solute carrier family 3, member 1	+	85028346	85064241
ASMM10P032390	AK133032	uc008zko.1	P	P	P	150.267	114.894	119.006	TGTTGATAATGGACTGAACCTCTGAACCTGTGAGGCCACCCCAATTAAATGTTGTTCTTT	UCSC_knowngene	331	chr5	+	122025332	122029697		chr5:122029637+122029697		intronic antisense	ENSMUST00000111752	Cux2	cut-like homeobox 2	-	121857962	122049851
ASMM10P003227	Gas5	ENSMUST00000160152	P	P	P	149.465	100.339	87.8345	GGGCGCACAGGAATGGCAGTGTGGACCTCTGTGATGGGACATCTTGTGGGATCTCACAGC	Ensembl	712	chr1	+	161034421	161037531		chr1:161034448+161035751	14455	bidirectional	NM_173424	Zbtb37	zinc finger and BTB domain containing 37	-	161017755	161034259
ASMM10P041865	Gm16219	ENSMUST00000120096	P	P	P	148.858	99.1469	76.9283	TAGTGATGAACATTGAAATCAGCCATGTACACTTGCTCCTTTGGTGGCAAGATCAAGATG	Ensembl	274	chr10	+	75969897	75970171		chr10:75969970+75970171	102634557	intronic sense	NM_198635	Gm5134	predicted gene 5134	+	75954513	76009589
ASMM10P048095	Gm11964	ENSMUST00000120982	P	P	P	148.562	102.33	110.752	TAACCAGGTTTTGGGCAAAACTGAGAGAGCTATCGGCCTCAAGCTCCGGGGCAAGGACGT	Ensembl	444	chr11	+	5634138	5634582		chr11:5634485+5634582	665181	intronic sense	NM_023816	Ankrd36	ankyrin repeat domain 36	+	5569683	5689337
ASMM10P032773	AK136043	AK136043	P	P	P	147.44	110.322	111.098	TGTTCCTGCCTTGATACTGGACTGAACCTCTGAATCTGTTAGCCAGCCTCAATTAAATGC	Genbank	2000	chr5	+	150822858	150866601		chr5:150866541+150866601		intergenic
ASMM10P053690	Gm4779	ENSMUST00000056225	P	P	P	147.306	159.448	125.201	GTTGCCCCTGCCCCTGTTGCTGTTGCTTCTGCTGGCTTATACAAGATAAGTCCAAGAAAG	Ensembl	672	chrX	-	101791224	101793308		chrX:101793241-101793299	212753	intergenic
ASMM10P013950	Gm21917	ENSMUST00000177831	P	P	P	145.507	103.591	112.76	GCCTGCCTGCACACTGCCATATTTCCCACCATGATGATAATGGACTGAACCTCTGAAATG	Ensembl	666	chr15	+	99934812	99953044		chr15:99934858+99934918	102638921	intergenic
ASMM10P022934	Gm13614	ENSMUST00000117306	P	P	P	145.338	126.361	87.3055	GGGTACTACATAGTCTGTGGGTTGAACTATGAATGGCTGCCATCCTCATGATGTCATAGA	Ensembl	503	chr2	+	69329738	69330241		chr2:69330141+69330241		intronic antisense	NM_021022	Abcb11	ATP-binding cassette, sub-family B (MDR/TAP), member 11	-	69238281	69342616
ASMM10P055340	Gm21960	ENSMUST00000181924	P	P	P	145.247	101.404	64.1578	TTCTCAAGTGAAATTGTGGGAAAGAGGATCCATCCGTGTGAAACTGGATGGCAATCTGGA	Ensembl	452	chr3	-	96412909	96413361		chr3:96412936-96412988		intergenic
ASMM10P051378	AK207899	uc007pma.1	P	P	P	145.01	122.826	153.62	GTTCTACAAGTGACTGTGTTTTGTATTACTGCGAAGATATGGAAAATGTAGTGCATTACA	UCSC_knowngene	214	chr13	-	13231766	13231980	NM_011739	chr13:13231805-13231980		intergenic
ASMM10P014156	Gm15714	ENSMUST00000117168	P	P	P	144.006	90.0276	97.8392	GATGGAGTATTTGGAGGATCCCAAAAAGTACATCCCTGGAACAAAAATGATTCACTTTCT	Ensembl	250	chr16	-	16849448	16849698		chr16:16849462-16849698		intergenic
ASMM10P030299	AK189470	uc008xbx.1	P	P	P	143.895	99.79	126.91	AACAGATGGGGCTGTGCTGTGTCATTCTGTCATTGTAATATAAATACAGATTTTTATACC	UCSC_knowngene	802	chr5	-	34173889	34174691		chr5:34173903-34174691		intergenic
ASMM10P048272	AK146406	AK146406	P	P	P	143.061	88.7618	104.198	GTATGAATTCAGAACTTTTCAGCTGGGGAACGAGAGTACCAGTGAGTACAGCTTTACGAG	Genbank	1924	chr1	-	116577497	116655169	ENSMUST00000123048, ENSMUST00000146108, NR_040297	chr1:116654851-116655101		intronic antisense	NM_001077425	Cntnap5a	contactin associated protein-like 5A	+	115685136	116580674
ASMM10P048774	Chd3os	NR_027827	P	P	P	142.878	104.48	105.347	CTAGAGTATAAATTTCAAGTGACTATCTCCAGAGCCGATAGCAGTGTTAATGTTATATGT	RefSeq	1779	chr11	+	69340768	69342647		chr11:69342507+69342641	80515	intergenic
ASMM10P030937	Gm13836	ENSMUST00000121159	P	P	P	141.924	110.589	86.8572	TAGTCAAGCATGCCTTTGAGATCACCTACTTGCTCACTGGTAAAAATTCCTCTGCGGGTA	Ensembl	565	chr5	-	115491890	115492455		chr5:115492177-115492455	638021	intergenic
ASMM10P031488	Gm16111	ENSMUST00000162128	P	P	P	141.78	157.248	95.9165	CTGCACAAAAGAAAAAGATATCCCAGAAGAAACTAAAGAAACAAAAACTCATGGCCCAGG	Ensembl	285	chr5	+	21889779	21890064		chr5:21889999+21890064	100416321	intronic antisense	NM_011261	Reln	reelin	-	21884453	22344705
ASMM10P028389	Mib2	uc012dqv.1	P	P	P	140.844	142.212	139.777	AAGGTCTGCCTGCCTCTGCCTCCTGAATGCTGGAATTAAAGGCGTATAGCCTGGACTGAG	UCSC_knowngene	694	chr4	-	155661105	155668730		chr4:155666840-155666938	76580	exonic sense	NM_001256107	Mib2	mindbomb homolog 2 (Drosophila)	-	155654469	155669254
ASMM10P040549	Mtap1s	uc012gfl.1	P	P	P	139.972	80.7159	85.37	TGGCCTAGAACCGGAAATGATCCCCCTTGCCTCCCTCCCTCTGTGAATGCTGATTTGCCA	UCSC_knowngene	3342	chr8	+	70905973	70917529		chr8:70915480+70915541		exonic sense	NM_173013	Map1s	microtubule-associated protein 1S	+	70905973	70917529
ASMM10P024642	AK147733	AK147733	P	P	P	139.964	97.424	90.2165	TACTAAGAAAAGTGCTCTCAGGCCCATTGGACTTGCAAACTTTATATGCCCCAGTACAGG	Genbank	4406	chr3	-	40736829	40741235		chr3:40736946-40737207		intergenic
ASMM10P024608	AK203051	uc029quq.1	P	P	P	139.833	137.177	166.133	GGAAGTCCAGTTCCTGTCCTCAAACTAGTTTTTCTAAAATGTGAATAAACTGGTTTTGTA	UCSC_knowngene	247	chr1	+	172319594	172319841	NM_080419	chr1:172319774+172319835		exonic sense	NM_080419	Igsf8	immunoglobulin superfamily, member 8	+	172312406	172319835
ASMM10P031292	AK203921	uc029vqh.1	P	P	P	139.447	77.2005	137.654	CACTCCTCAGCAGGTTTTCCAAATGGAGTTTTGCTTCAAAAGTTAAGCAAAGGGCTGGAT	UCSC_knowngene	334	chr5	-	144195329	144195663	NM_027410	chr5:144195447-144195663		exonic sense	NM_027410	Tecpr1	tectonin beta-propeller repeat containing 1	-	144195346	144223578
ASMM10P027029	Gm12412	ENSMUST00000121867	P	P	P	138.799	104.25	84.4815	CAAAAAGAAAACCTCAGGAAATCCTACAAGGGCAAGAAATACAAGCCCCTGAACCTGTGA	Ensembl	328	chr4	-	45776881	45777209		chr4:45776985-45777209	100040580	intergenic
ASMM10P052271	AK218261	uc007rwl.1	P	P	P	138.724	158.483	127.654	TGCCTTCATGGTAGACAATGAGGCCATCTATGACATCTGTCGTAGAAACCTCGACATTGA	UCSC_knowngene	221	chr13	-	112594406	112594627	NM_009448, NM_011653, NM_011654, NR_033599	chr13:112594447-112594627		intergenic
ASMM10P044701	Gm15213	ENSMUST00000122098	P	P	P	138.4	86.4553	82.1526	GTTAAAGAAACAATGCTGAATGGTTTGGTGGCCACTGAAATATGCATGGGATTTTATATT	Ensembl	216	chrX	-	163778228	163778444		chrX:163778242-163778444		intergenic
ASMM10P030499	Gm15617	ENSMUST00000118973	P	P	P	137.917	86.9464	66.0803	TGAATTGATGGTTTTCTTACCTGCCCTGTTCAAAAGATGGGGGTACCCTACTGCATCATC	Ensembl	771	chr5	-	72032717	72033488		chr5:72032959-72033488	100384876	intronic antisense	NM_008069	Gabrb1	gamma-aminobutyric acid (GABA) A receptor, subunit beta 1	+	71700015	72137244
ASMM10P045883	Gm15227	ENSMUST00000121844	P	P	P	137.73	97.7448	71.0378	GCACAGCTGGCCATCAAAATCACCAATCCTAATGCCAGGCTGCAAAATTAAGAAAATGAA	Ensembl	399	chrX	+	166205853	166206252		chrX:166206192+166206252		intergenic
ASMM10P003629	Calm3	ENSMUST00000172594	P	P	P	137.678	119.039	121.324	CATTCACAAGGGTGATCTTGTTGCTTTTTGCTGGGACCTGCCAGCTTTGAGACTCTCCAC	Ensembl	648	chr7	-	16915400	16917165		chr7:16915629-16916697	12315	exonic sense	NM_007590	Calm3	calmodulin 3	-	16915378	16924032
ASMM10P043867	Gm7212	ENSMUST00000120817	P	P	P	137.596	106.679	84.0491	AACCAGACTGGAAAAGAAAACCTCAGGAAATTCTACAAGGGCAAGAAGTATGAGCCCCTG	Ensembl	348	chrX	-	48302875	48303223		chrX:48303012-48303223	637576	intergenic
ASMM10P045029	Gm4908	ENSMUST00000121923	P	P	P	136.907	110.094	125.073	GGGCCTAGTGAGTTCTCCCTATTCTCTTGAATGCCAACAATAGAGTTTGCTGTACCTCAA	Ensembl	1212	chrX	+	47471807	47473019		chrX:47472956+47473019	236775	intergenic
ASMM10P045897	Gm8832	ENSMUST00000119890	P	P	P	136.832	82.0463	77.6555	TTTCATAGTTCACCCTAAGTTTGGGAAGCAGATTTGAAGCTACATGGCCAAGGGTCAGAG	Ensembl	395	chrX	+	168366463	168366858		chrX:168366659+168366858	667822	intronic antisense	NM_001033330	Frmpd4	FERM and PDZ domain containing 4	-	167471308	168577233
ASMM10P002671	Zfp385c	ENSMUST00000148560	P	P	P	136.481	83.7263	83.0407	CTTCCCCCAGCAGGTCCGGCCTCCGGCTCCCCCAGCCCCTTGTTGGCCTCCCTGACTTTG	Ensembl	894	chr11	-	100629956	100651684		chr11:100637857-100651659	278304	exonic sense	NM_177790	Zfp385c	zinc finger protein 385C	-	100626218	100650693
ASMM10P031609	AK207580	uc029vgx.1	P	P	P	136.246	100.917	107.214	CCCCCGGGGGGGGCATTCGAATCACCTCAGTTGCTGCTGTAATAAAGTCTACTTTTTGCT	UCSC_knowngene	527	chr5	+	31251036	31251563	NM_147201	chr5:31251500+31251560		exonic sense	NM_147201	Nrbp1	nuclear receptor binding protein 1	+	31240917	31251562
ASMM10P045079	Gm14593	ENSMUST00000119948	P	P	P	136.008	185.234	171.852	TTGTCTATCGCAGATTCAGACATGGATTTCATGAAGGAACAACACCTAGACCCAAGAGGG	Ensembl	294	chrX	+	53772835	53773129		chrX:53773040+53773129	100504087	exonic antisense	NM_001009549	Zfp36l3	zinc finger protein 36, C3H type-like 3	-	53772685	53776394
ASMM10P029001	Gm12912	ENSMUST00000121596	P	P	P	135.956	126.801	83.2207	TTGAGAGCTTCTCTGAGTATCCTCTCTTTGGTCATTTTGCTGTTCCTGACATGAGCCAGA	Ensembl	1381	chr4	+	75147608	75148989		chr4:75148837+75148989	636847	intergenic
ASMM10P027170	Rpsa-ps11	ENSMUST00000118446	P	P	P	135.732	133.789	92.8011	AAAGTTTCGGTATCTATATCATAAACCTGAAGAGGTCCTGGGAGAAGCTGTTGCTCGCAG	Ensembl	889	chr4	-	59162267	59163156		chr4:59162986-59163156	433712	intergenic
ASMM10P046814	Gm12617	ENSMUST00000121268	P	P	P	134.37	90.2545	84.7774	TCATCAGCTTGCCCAGAAGTACAAATGGGAGAAGATGATCTGCTGCAAGTACTACAAACC	Ensembl	381	chr11	-	60692694	60693075		chr11:60692784-60693075	668206	intergenic
ASMM10P034610	Gm20445	ENSMUST00000061905	P	P	P	134.02	161.744	96.4867	AGGAGAATGGGTCTTTGGTTGAATCCGAAATTTCTTGGGTAAGAAATACATCTGCAGGTT	Ensembl	565	chr6	+	65882778	65883343		chr6:65883095+65883343	102640126	intronic sense	NM_027547	Prdm5	PR domain containing 5	+	65778961	65936377
ASMM10P015590	AK050117	uc008anr.1	P	P	P	133.872	142.52	104.458	CTATTTCCGCACTCAAGCCTCTTAAGATTTGAAGGTTTAAAACTTTCGGAATAAAAAGAG	UCSC_knowngene	432	chr17	-	14981393	14990707		chr17:14981449-14981743		exonic antisense	NM_001123370	9030025P20Rik	RIKEN cDNA 9030025P20 gene	+	14978863	14991577
ASMM10P057669	humanlincRNA0393	AF469670	P	P	P	133.559	94.2807	108.135	AAGGTTCCCGTAACACAGACTGTTGAGAAGGATTCAACTGCCGAATTCAGAACTCATCAG	lincRNA	684	chr7	-	89573025	89797424	AK137601, ENSMUST00000144826, uc029wox.1	chr7:89573279-89573474		intronic antisense	NM_181407	Me3	malic enzyme 3, NADP(+)-dependent, mitochondrial	+	89632817	89854359
ASMM10P029375	Gm12950	ENSMUST00000121683	P	P	P	132.295	73.7288	77.974	GTAACAATTATGCCAAAAGATATCCAGCTAGCAAGCCGCATACGTGGAGAACGTGATTAA	Ensembl	417	chr4	+	116448787	116449204		chr4:116449144+116449204	631400	intronic antisense	NM_001042743	Mast2	microtubule associated serine/threonine kinase 2	-	116306761	116464183
ASMM10P035053	AK085233	AK085233	P	P	P	132.285	111.899	120.829	TCCTCCCTCCTCTCCTCCGCGTTCCGGGCCGGGCTGACACCGGGGTGGGCGGAGCCGAGA	Genbank	2370	chr6	+	122811169	122813536		chr6:122811411+122811471		intergenic
ASMM10P000489	Gm6166	ENSMUST00000098689	P	P	P	131.915	92.7136	77.1185	AGAAGTTTGATGAAACGACAGCTGATGGCAGAAAAACTGAGACGGTCTGTCTTCCAAGAC	Ensembl	669	chr9	+	57483912	57484585		chr9:57484188+57484227	101056162	intergenic
ASMM10P044508	Gm15002	ENSMUST00000118406	P	P	P	131.677	144.909	90.5074	GCTGCACAGATGAAAAAGATATCCCAGAAGAGACTGAAGAAACAAAAACTCATGGCACGG	Ensembl	452	chrX	-	139256923	139257611		chrX:139256937-139257227	675062	intergenic
ASMM10P010279	XLOC_006199	TCONS_00008061	P	P	P	131.365	100.586	129.502	CTTGAGTTCCTGCCCTGACTTCCCCTGATGATAGACTATCAACTGTAAGATGAAATAAAC	Alexander et al 2013	1921	chr13	+	63611156	63615671		chr13:63615611+63615671		intergenic
ASMM10P019202	AK205396	uc008hkz.1	P	P	P	130.711	97.7472	96.9604	GTAGCTCTGCAATTTCCAGACCAGTTTTCTCATTTTTAAGTTCATTACATGCCTGTATAT	UCSC_knowngene	361	chr19	-	40558918	40559279	NM_011200, NR_002688	chr19:40558999-40559279		intronic sense	NM_019698	Aldh18a1	aldehyde dehydrogenase 18 family, member A1	-	40550256	40588463
ASMM10P044733	Gm16269	ENSMUST00000160532	P	P	P	130.466	93.6184	68.1856	TCACACTGCTTAAGCTTGCCCACAAGTACAGGCCAGAGACAAAGTAAGAGAAGAAGCAAA	Ensembl	409	chr10	+	87000296	87000705		chr10:87000421+87000705		intronic antisense	NM_138673	Stab2	stabilin 2	-	86841209	87007942
ASMM10P029884	Prdx2-rs3	ENSMUST00000117259	P	P	P	130.269	90.4305	91.9474	AGTGACACTATCAAGCCCAGTGTGGACGACAGAAAGGAATACTTCTCCAAACACAACTGA	Ensembl	594	chr4	+	144791836	144792660		chr4:144792600+144792660	666242	intergenic
ASMM10P043495	Gm15566	ENSMUST00000121130	P	P	P	130.205	119.89	82.727	CAGGCTAAGAAGGAAGAGCTCATCTAGACTCTGTCCAAGGAGGAAGAAACCAAGAAATAA	Ensembl	590	chr9	+	120316327	120316917		chr9:120316857+120316917	666044	intronic sense	NM_144557	Myrip	myosin VIIA and Rab interacting protein	+	120304072	120474834
ASMM10P043991	Gm4910	ENSMUST00000119605	P	P	P	129.973	113.93	90.6565	GGTCACATCTGACAAGGAGACTTATAAACTTTGTTATTTCCAGATTAGTCAAGATGAAGA	Ensembl	366	chrX	-	68315951	68316317		chrX:68315987-68316317	236844	intergenic
ASMM10P041150	Gm6921	ENSMUST00000161478	P	P	P	129.64	93.7266	71.0334	AAGAAGAAGCAAACCTTCTGCAAGTTCATTTATCGTGGCGTAGACCTCGACCAACTGCTT	Ensembl	435	chr8	+	127561434	127561869		chr8:127561452+127561869	628847	intronic sense	NM_033620	Pard3	par-3 family cell polarity regulator	+	127064055	127612286
ASMM10P028988	Gm11760	ENSMUST00000122355	P	P	P	129.382	86.5376	69.7233	GCTCGCATTTCCAAGCTGGAAAAGGCAAAGGCTAAAGAACTCGCCATTAAACTGGGTTAA	Ensembl	796	chr4	+	74044387	74045183		chr4:74045123+74045183	100384873	intronic sense	NM_001163732	Frmd3	FERM domain containing 3	+	74013602	74202214
ASMM10P026555	Gm15460	ENSMUST00000118147	P	P	P	129.315	65.7137	89.4555	CAGTGTTTGCCTTTACTGTAAGTGGGATGGATAAGCCTGTGTTTACAGACCCACCAGTTA	Ensembl	391	chr3	+	137905008	137905399		chr3:137905297+137905399		intronic sense	NM_001033155	Dnajb14	DnaJ (Hsp40) homolog, subfamily B, member 14	+	137867674	137908931
ASMM10P018753	Gm16297	ENSMUST00000161466	P	P	P	128.696	101.21	121.711	AAGCTCACTATCATGGCCTTCTGTGTTCCTGTATATCCGTTGTGGATCTGACATGCTTTC	Ensembl	459	chr18	+	89534602	89535061		chr18:89534740+89535061		intronic antisense	NM_001039173	Dok6	docking protein 6	-	89301134	89769136
ASMM10P001834	E130218I03Rik	ENSMUST00000135228	P	P	P	128.685	81.0417	86.0064	AGATTTAAAGATCCAGCCGCCCTGCCCCCTGCCAGACTTGGGCCAACAGGGAGGACAGTG	Ensembl	544	chr4	+	134243661	134245073		chr4:134243744+134243903	77490	exonic antisense	NM_024215	Zfp593	zinc finger protein 593	-	134243305	134245591
ASMM10P055316	AK217252	uc029unf.1	P	P	P	128.037	71.9926	68.3409	AGGATCTGTCCCCACCTTCACCCAGTCCTTAGGACAAGTAGAAAGGGGCATTCTGGCACT	UCSC_knowngene	600	chr3	+	90061845	90062445	ENSMUST00000161918, NM_025762	chr3:90062272+90062332		exonic sense	NM_025762	4933434E20Rik	RIKEN cDNA 4933434E20 gene	+	90052816	90062447
ASMM10P047848	AK009640	AK009640	P	P	P	127.073	100.538	122.648	CCTCATACCAATCAGATGTCCATTTGTTACTGTGTTTGTTAACAACCCTTTATCTCTTAG	Genbank	451	chr1	-	95830764	95831213	NM_008960	chr1:95830800-95831213		intergenic
ASMM10P046343	Gm12003	ENSMUST00000118518	P	P	P	126.585	136.671	141.71	AGGATGCAGAAGGAGATCATAGCCCTAGCACCCAGCACAATGAAGATTAAGATCATTGCT	Ensembl	1105	chr11	-	12936833	12937938		chr11:12936982-12937076	627244	intergenic
ASMM10P040306	Hmgb1-rs17	NR_033589	P	P	P	126.504	97.4638	113.807	GTGCACAGCACAAATTAGTTATATACGGGGACAGTAGTTTGGTTTTTGTTTTGTTTTGTA	RefSeq	1447	chr8	+	33484310	33485757		chr8:33485523+33485757	628431	intergenic
ASMM10P022057	AK132791	AK132791	P	P	P	126.104	127.468	123.084	CCCTTTTCTGGTGTGTCTGAAGATAACAGTGTACTCACACAGAATAAATAAAACTTGTTT	Genbank	2391	chr2	-	168961815	168964204		chr2:168961830-168961932		intergenic
ASMM10P012920	NADH-cytochrome b5 reductase	uc029sub.1	P	P	P	125.734	83.2407	106.299	CCTGCACACTGGCTTTTTTAGTCATTTATGGGCAAAAAGAGTTAAAGTAAAACTTTGCAA	UCSC_knowngene	296	chr15	-	83153494	83153790	NM_029787	chr15:83153515-83153790		exonic sense	NM_029787	Cyb5r3	cytochrome b5 reductase 3	-	83153500	83172208
ASMM10P038464	Gm16531	ENSMUST00000180658	P	P	P	125.344	124.166	128.255	CTGCTGCTTGTCCCTGCTGTGCCTGCTGTCTGTCTGTCTGTCTGACTAGAAGGATAGAAG	Ensembl	967	chr10	+	22414513	22444036		chr10:22414545+22414605	667299	intergenic
ASMM10P042624	Tpt1-ps5	ENSMUST00000112150	P	P	P	125.125	116.058	90.9895	TGATCATCTACTGGGACCTCATCAGCCATGATGAGCTGTTTTCCGACATCTACAAGATTC	Ensembl	519	chr9	+	37696514	37697033		chr9:37696515+37697033	627798	intergenic
ASMM10P018694	AK145497	AK145497	P	P	P	124.98	103.43	90.1249	TCTGTAACTAGATCTGATGCTCTCTTCTGGTAAATCTTAGCTGCAGTGTACTTAGATATA	Genbank	3595	chr18	+	77038566	77042159		chr18:77042084+77042159		intronic antisense	NM_027721	Katnal2	katanin p60 subunit A-like 2	-	76993199	77047296
ASMM10P016276	Gm16555	ENSMUST00000159971	P	P	P	124.875	120.559	122.112	GTGTGTCTGAAGACAGCGACAGTGTACTCATGTGCCTGAAATGAATAAATAAATAAATCT	Ensembl	1199	chr17	-	49817625	49821825		chr17:49817639-49818456	102632654	intronic antisense	NM_177052	Kif6	kinesin family member 6	+	49615171	49909847
ASMM10P047315	Gm11510	ENSMUST00000120278	P	P	P	124.592	99.9454	73.4396	AACAATACAGTGGCTCCTGCAGGCAAACCAAACAAAACCAGAGCGATCTGGGGAAAAATA	Ensembl	353	chr11	-	88432985	88433514		chr11:88433110-88433236	100416733	intronic sense	NM_054043	Msi2	musashi RNA-binding protein 2	-	88339381	88718229
ASMM10P016464	Gm6548	NR_003363	P	P	P	123.466	139.476	109.047	GTGAACCATTTTGTGTGTGTGTGTGGCAGTTTTAAGTTATTGGTTTTCAAAATCAGTACT	RefSeq	2057	chr17	-	78850504	78852544		chr17:78850589-78850791	625054	intergenic
ASMM10P044015	Gm8421	ENSMUST00000119439	P	P	P	123.389	101.499	71.8701	CATCCGTGCCAAGAGAAAGCAGGAGCAGCTGAGCAATGTGCTAGCAGCCATGAGGAAGGT	Ensembl	305	chrX	-	71498371	71498676		chrX:71498404-71498676	667017	intergenic
ASMM10P028321	Gm8709	NR_033633	P	P	P	122.764	111.593	139.146	TTTGTAAAGGTCATTTCCCGGTATGACAATGAATACAGCTACAACAACAGGGTGGTGGAC	RefSeq	1206	chr10	-	26673445	26674651		chr10:26673644-26674651	667572	intergenic
ASMM10P047974	AK202516	uc029rqd.1	P	P	P	122.27	92.9225	84.2266	GCCCATTCTTCAGGCATTTCTACCATAATATTGGAATTGAACACATTGGCTAAATAAAGT	UCSC_knowngene	207	chr11	-	120560298	120560505	ENSMUST00000166620, NM_011032	chr11:120560329-120560505		exonic sense	NM_011032	P4hb	prolyl 4-hydroxylase, beta polypeptide	-	120560303	120572936
ASMM10P029814	Atp13a2	ENSMUST00000151517	P	P	P	121.815	138.905	131.602	GCACTGCCTCTGCCTCTGCCACCTCTGCTCTCTCCCTAACCCCACCACCACGGTCCCCAG	Ensembl	4266	chr4	+	140986899	141007330		chr4:141006291+141006351	74772	exonic sense	NM_001164366	Atp13a2	ATPase type 13A2	+	140986872	141007701
ASMM10P045412	Gm14901	ENSMUST00000119001	P	P	P	121.127	111.051	99.552	AGATTCAGACATGGATTTCATAAAGGAACAACACCGAAACCCAAAAGGGCAGCCGTTGCA	Ensembl	283	chrX	+	101059009	101059292		chrX:101059228+101059292	102638338	intronic antisense	NM_001167997	Tex11	testis expressed gene 11	-	100877881	101059639
ASMM10P057426	Rpl41	uc029rju.1	P	P	P	120.615	92.3436	64.3632	GAGAGCGAAGGCTGAAGCGCAAGAGAAGAAAGATGAGGCAGAGGTCCAAGTAAGCCAGCC	UCSC_knowngene	345	chr10	-	128548109	128548973		chr10:128548394-128548948	67945	exonic sense	NM_018860	Rpl41	ribosomal protein L41	-	128548109	128549168
ASMM10P028844	Gm12495	ENSMUST00000119750	P	P	P	120.486	118.654	103.796	GTTTGCTTGGCTCCTGATTGTTGTGCAGTAGATGTTGCCAAGAAAATTGGGATCATCTAT	Ensembl	447	chr4	+	53308225	53308672		chr4:53308612+53308672	100041197	intergenic
ASMM10P057420	Plp1	uc012hpb.1	P	P	P	119.768	73.887	79.2684	ATGCCAGAATGTATGTTCCAAATGACCTTCCACCTGTTTATTGCTGCGTTTGTGGGTGCT	UCSC_knowngene	2387	chrX	+	136831070	136837742		chrX:136833436+136835098	18823	exonic sense	NM_011123	Plp1	proteolipid protein (myelin) 1	+	136822835	136837742
ASMM10P044169	Gm8916	ENSMUST00000119732	P	P	P	119.485	101.11	94.352	TTCATTGGCAACAGCACTGCCATCCAGGAGCTATTTAAGTTCATCTCAGAGCAATTCTCA	Ensembl	949	chrX	-	91546592	91547541		chrX:91546674-91547541	667993	intergenic
ASMM10P044644	Gm8606	ENSMUST00000121482	P	P	P	119.349	92.3599	84.112	GGTTGATCAGAAAACTGTGGGCTCGCAGATTTTGCCAAAGATTAAAGCTGTTCCTCAGCT	Ensembl	888	chrX	-	155504036	155504924		chrX:155504117-155504924	667394	intergenic
ASMM10P047129	Gm12344	ENSMUST00000117087	P	P	P	119.096	68.8728	51.9998	TAACCTCTTGGCCTTTGTGTGTGACATCGGCCGGAAATCCATGAAAACTACTGCATAAAC	Ensembl	329	chr11	-	77107851	77108180		chr11:77107871-77108180	628108	intronic sense	NM_176965	Efcab5	EF-hand calcium binding domain 5	-	77089914	77188968
ASMM10P013743	AK198376	uc029stz.1	P	P	P	119.049	104.637	124.674	TGTCCCTCCTCCCTCATGCTTCTCCTCATCCCTTCAAGCTGGTTGAAGAGAGTAGGCAGG	UCSC_knowngene	967	chr15	+	82204159	82205126		chr15:82205062+82205126		exonic sense	NM_033218	Srebf2	sterol regulatory element binding factor 2	+	82147268	82204960
ASMM10P044690	Gm15206	ENSMUST00000119143	P	P	P	118.861	103.638	82.0643	TGAACAGACAGTACTGTGGCAAATGTCTGACTTAACTGCTTCAACAAATCAGAAGACAAG	Ensembl	454	chrX	-	162576617	162577071		chrX:162576634-162577071	100041557	intronic sense	NM_178256	Reps2	RALBP1 associated Eps domain containing protein 2	-	162411953	162643601
ASMM10P045367	Gm14925	ENSMUST00000120611	P	P	P	118.684	87.3561	83.1753	CTGCTGTGCTTGCTTTAGTTAGATGTCTCATATTGAGGTTACTTGCTTGTGTTTATAATA	Ensembl	438	chrX	+	96194050	96194488		chrX:96194409+96194488	100503808	intergenic
ASMM10P047079	AK206368	uc029rmq.1	P	P	P	117.436	108.186	103.401	ATGTGTGCCTGCCTTAGTGACTCTGGTTTTGTGAGGAGCAGAGTGTATGGGGTTTTGAGT	UCSC_knowngene	244	chr11	-	74849261	74849505	NM_197943	chr11:74849370-74849505		exonic sense	NM_197943	Sgsm2	small G protein signaling modulator 2	-	74849263	74897080
ASMM10P045290	Gm8757	ENSMUST00000119660	P	P	P	117.363	69.9847	74.9537	GTAACAATTATGCCAAAATATATCCAGCTAGCACACTGCATACGCGGAGAACGTGCTTAA	Ensembl	372	chrX	+	78624705	78625077		chrX:78625017+78625077	667679	intergenic
ASMM10P049825	Mycn	ENSMUST00000151534	P	P	P	117.214	85.4081	92.1492	AATAGCTTTAGCGAAAAGAAATTCGCCCGGCTCCACAAGATTTGTCTGAGTGTGAGGTGA	Ensembl	681	chr12	-	12940943	12941825		chr12:12941311-12941434	18109	exonic sense	NM_008709	Mycn	v-myc myelocytomatosis viral related oncogene, neuroblastoma derived (avian)	-	12936092	12941836
ASMM10P042962	AK009140	AK009140	P	P	P	117.042	91.492	118.503	GAAGCATTAGTTCGCTGCATTTTATTACAGGTTCTTGGTTGCAATAAAGATGCTGCTGAA	Genbank	1223	chr9	+	65083278	65084501		chr9:65084438+65084501		intergenic
ASMM10P040524	Homer3	ENSMUST00000143528	P	P	P	115.726	77.9703	124.008	GGCTGTCTACTTAAAGTTGCTAAGCAACCTCATACTTAGTCTTCCCACATCTGAGCAGTC	Ensembl	852	chr8	+	70285930	70291738		chr8:70291678+70291738	26558	exonic sense	NM_001146153	Homer3	homer homolog 3 (Drosophila)	+	70282998	70294361
ASMM10P044012	Rplp1-ps1	ENSMUST00000119410	P	P	P	115.71	105.238	79.4184	GCAAGGAATGAAGAGTCCGAGAAGTCTGAAGATGGCAAGTTCTTTGGTCTTTTTGACTAA	Ensembl	345	chrX	-	70653205	70653550		chrX:70653219-70653550	280121	intergenic
ASMM10P003464	P4hb	ENSMUST00000166620	P	P	P	114.542	66.6977	65.6288	ATCAGAACCCAGGTCTGGACAGCTCTCACTCTCCTCAAGCCAGGACTACCGACCAGCCGG	Ensembl	414	chr11	-	120560304	120561236		chr11:120560503-120561068	18453	exonic sense	NM_011032	P4hb	prolyl 4-hydroxylase, beta polypeptide	-	120560303	120572936
ASMM10P042941	Cln6	ENSMUST00000141821	P	P	P	114.034	105.786	95.3191	AGAACCAGGCTGGCCTCAAACTTGGAGATCCACCTGCCTCTGCCTCCTGAGTGCTATAAG	Ensembl	450	chr9	+	62838791	62846018		chr9:62840531+62840591	76524	exonic sense	NM_001033175	Cln6	ceroid-lipofuscinosis, neuronal 6	+	62838786	62852002
ASMM10P011187	AK076848	uc007ugj.1	P	P	P	113.84	85.8487	95.2547	ATGTCTCCTGCTTGAGTTCCTGCCTTGACTTCCCTCAATGATGGAGTATGGCATAGAAAT	UCSC_knowngene	297	chr14	-	61845366	61846698		chr14:61845380-61845437		intergenic
ASMM10P043564	AK139402	AK139402	P	P	P	113.185	113.676	109.092	AACGCATTTGATGGCCCTGAAGTAAGAACCAGATGTCTGATAAAGTTTCAGTTTAGCTAC	Genbank	427	chrM	-	15762	16188		chrM:15776-15862		intergenic
ASMM10P057116	Resp18	uc011wno.1	P	P	P	112.607	92.38	91.2149	CTGGGGTGAGAGTCCAACAGTCAAGGTGAACAGGGACCGATGCTTTACCACCAAAGTAAT	UCSC_knowngene	667	chr1	-	75272201	75278380		chr1:75273997-75274396	19711	exonic sense	NM_009049	Resp18	regulated endocrine-specific protein 18	-	75272201	75278380
ASMM10P021427	Shf	ENSMUST00000135848	P	P	P	112.556	103.121	106.529	CTGTGTCCAGCTGGGGACTCCCTCCCTCTTCCTCCCCTCCTGGCACTGGCTTCCCTGCAG	Ensembl	403	chr2	-	122349503	122354131		chr2:122353974-122354028	435684	exonic sense	NM_001013829	Shf	Src homology 2 domain containing F	-	122348891	122368918
ASMM10P033471	AK197526	uc009cuu.1	P	P	P	112.39	96.7529	107.197	TTCAGGGTTGTGGTACCTGTAGGTTAGCAGACCCTCCTCCTTTCCCACCCACCCAAGTGT	UCSC_knowngene	409	chr6	-	87999286	87999695		chr6:87999310-87999442		intergenic
ASMM10P030903	1500011B03Rik	NR_027818	P	P	P	112.171	102.848	73.3947	ACTGGTTTTTGGCCTCGGGGTCTTTCGCTTTCACTATCAAGCTCTCCCAATAAATGTATG	RefSeq	603	chr5	-	114812799	114813976		chr5:114812814-114813205	66236	intergenic
ASMM10P038387	AK164085	uc029wnh.1	P	P	P	111.841	117.706	157.503	TAAGAAGCAGTAGTGGCACCCTGATTATCTCTAGTGAAGACACCACAGGGAATAAGGTTG	UCSC_knowngene	2543	chr7	+	100273031	100275574	NM_027629	chr7:100275513+100275574		exonic sense	NM_027629	Pgm2l1	phosphoglucomutase 2-like 1	+	100227606	100278872
ASMM10P014607	Gm15554	ENSMUST00000120406	P	P	P	111.747	94.947	108.927	TTAAGATTGTCAGCAATGTCTCCTGTACCACCAACTGCTTAATGGAAGGGCTCATGACCA	Ensembl	555	chr16	-	75772423	75772978		chr16:75772637-75772978	546667	intergenic
ASMM10P017943	S-adenosylmethionine decarboxylase 246	uc008feg.2	P	P	P	111.485	72.9439	106.486	TCCAACAGACTCACGTTCAACTTTCGCTCACGAAAATAGCCGGGAAAATTTTATTAGTCC	UCSC_knowngene	200	chr18	-	64449815	64450015	ENSMUST00000080898, NM_009665	chr18:64449869-64450014		intergenic
ASMM10P021361	Rpap1	ENSMUST00000139311	P	P	P	111.472	71.576	78.5195	TAAGTCAGAATTCAGAGAATTTTTAAAAGACTGGAGTGGGGCTGGTGAGATGGCTCAGTG	Ensembl	4714	chr2	-	119766858	119787519		chr2:119767002-119767491	68925	exonic sense	NM_177294	Rpap1	RNA polymerase II associated protein 1	-	119763958	119787537
ASMM10P048229	AK039381	AK039381	P	P	P	111.307	96.9677	88.2262	CTGAAACCCACTCTGCCTGCCCCTGCTTCCCAAGTGCTGGGATTACATTCCCTGAAAAAA	Genbank	1384	chr1	-	111817691	111819076		chr1:111818926-111819076		intergenic
ASMM10P014076	AK179044	uc029svz.1	P	P	P	111.174	82.5173	72.1162	CCCAAAGCTAGATGTTTGAGCCCATAAGCCAACTCTTTCTCAATAAAGTTTGTTTTGTGC	UCSC_knowngene	386	chr16	-	8658582	8658968	NM_025821	chr16:8658600-8658968		exonic sense	NM_025821	Carhsp1	calcium regulated heat stable protein 1	-	8658586	8672153
ASMM10P026473	Gm15400	ENSMUST00000118944	P	P	P	110.894	82.8039	66.1552	TCACCAAACCAGTCTACAAGCACAGAGAAATACATGGGTTGACATCTGCTGGCTGAAAGA	Ensembl	607	chr3	+	123761328	123761935		chr3:123761775+123761935	100504520	intergenic
ASMM10P039261	Gm6100	ENSMUST00000180253	P	P	P	110.768	77.5554	65.3518	TAACAGGAAAACTGAAGGATGGGAAGTTGATTGTGGAGCGTGTCATGAACAATGCCACCT	Ensembl	387	chr8	-	34307300	34307687		chr8:34307327-34307687	619780	intergenic
ASMM10P037964	Reps1	ENSMUST00000128711	P	P	P	110.521	76.7964	83.2495	GCTTGGTCTATATAATGAGTTCCAGGACAGCCAGAGATGTGTAGAGTCCCTGTCTCAAAA	Ensembl	3108	chr10	+	18091467	18105026		chr10:18104962+18105026	19707	exonic sense	NM_001111065	Reps1	RalBP1 associated Eps domain containing protein	+	18055939	18125155
ASMM10P055829	XLOC_000723	TCONS_00000331	P	P	P	110.425	115.415	79.4978	AGCATCCTCCCCCCCCACACACACATGCACATAGGCGTGCATGCAGCATCCTCCCCCCAC	Alexander et al 2013	1098	chr1	+	186709861	186711226		chr1:186710228+186710514		intergenic
ASMM10P027294	AK132526	AK132526	P	P	P	110.224	75.7678	84.3127	CTTTCGTTTTTGGGCTTGGGGCTTGCACTCTTGCTCCTGAAGATGTAAGCAATAAAGTTT	Genbank	2790	chr4	-	80801278	80905782		chr4:80801298-80802221		intronic antisense	NM_031202	Tyrp1	tyrosinase-related protein 1	+	80834229	80851718
ASMM10P033548	XLOC_020790	TCONS_00027404	P	P	P	109.897	77.7903	79.8389	ATAAGCAGGATTCCTCCATGGCTTCTGTATCAGCTCCTGCCTCCAGGTACCAGCCCTGCT	Alexander et al 2013	862	chr6	-	93627003	93648526	TCONS_00027405, TCONS_00027406, TCONS_00027407, TCONS_00027408, TCONS_00027410, TCONS_00027411	chr6:93648353-93648526		intergenic
ASMM10P018895	AK195755	uc008gky.1	P	P	P	109.664	99.4505	131.882	CGTGTTTTGTATATACAACTGCTCTTGTAGCCTTTGGTTTTTGTTATTGTAGAGAACAGA	UCSC_knowngene	420	chr19	-	7397442	7397862	NM_008997	chr19:7397481-7397862		intergenic
ASMM10P043777	AK149829	AK149829	P	P	P	109.564	75.1589	111.87	CTGACTCATCATGATACAAACTGAAGTGCTTGGCCATGTCTTCCCTAGATTGATGGATGG	Genbank	4648	chrX	-	36381621	36386264		chrX:36381635-36386264		intergenic
ASMM10P043269	AK186390	uc029rae.1	P	P	P	109.3	63.5358	89.6386	TTTGACAAGCCATTTTATATTGGGTGTCCAAGCAGTCCTTTCACCTCTTGGGTAGTCGGA	UCSC_knowngene	682	chr10	+	80868021	80868703	NM_175195	chr10:80868574+80868703		exonic sense	NM_175195	Sppl2b	signal peptide peptidase like 2B	+	80855274	80868708
ASMM10P028506	Gm11824	ENSMUST00000120191	P	P	P	109.287	97.3268	70.3748	TACATCATAAATCTGAAGAGGACCTGGGAGAAGCTGCTACTCACAGCTCGAGCTATTGTT	Ensembl	846	chr4	+	14170065	14170911		chr4:14170164+14170911	433687	intergenic
ASMM10P001030	Gm13935	ENSMUST00000121859	P	P	P	109	80.1871	62.5241	AAATTCAAGATTCAAGCTAATCACCGAGGACATTCAGGGCAAAAACTGTCTGACTAACTT	Ensembl	798	chr2	-	110418169	110419619		chr2:110418656-110419357	668799	intergenic
ASMM10P019599	XLOC_011785	TCONS_00015983	P	P	P	107.589	94.0459	93.6392	ACCTCTGAACTGTAAGCCAGCCCCAATTAAATGTTCCTTTAAAGAGTTGCAATGGCCATG	Alexander et al 2013	797	chr19	+	9899685	9902673		chr19:9902613+9902673		bidirectional	NM_016692	Incenp	inner centromere protein	-	9872296	9899533
ASMM10P014946	AK205479	uc029swj.1	P	P	P	107.505	81.9726	65.8048	ATAGGAATGATGTCATGAGAAGGCCCCTTGACTGGATGCTGAGTGGGAATATTGGTTCTA	UCSC_knowngene	339	chr16	+	18071006	18071345	NM_010047	chr16:18071141+18071342		exonic sense	NM_010047	Dgcr6	DiGeorge syndrome critical region gene 6	+	18052859	18071342
ASMM10P052909	Gm8292	ENSMUST00000135190	P	P	P	107.445	68.6515	54.4935	TCTCCAGCTCCACCACTGTAGCCATCATGAATGACACAGTAACCATCCGGACCAGGAAGT	Ensembl	516	chr1	+	55335366	55335883		chr1:55335376+55335436	666793	intronic antisense	NM_001113367	Boll	bol, boule-like (Drosophila)	-	55300068	55362707
ASMM10P051225	Meg3	NR_027651	P	P	P	107.306	107.014	60.2409	TTAACATGTTAAGCAGCCACTGCTGTCCTGGGTTGTTTTGCACCTTGCCTTGTTGTCTTT	RefSeq	11427	chr12	+	109540995	109568600	NR_003633	chr12:109568220+109568410	17263	intergenic
ASMM10P020383	1700084E18Rik	ENSMUST00000063984	P	P	P	107.2	80.8166	71.1513	CTCTGCCTCCCCCGCCCCGGAAGTGACGTCACGGCCGGACGCACCCGCGGCATCCCGGCC	Ensembl	729	chr2	-	30237492	30238223		chr2:30237645-30237777	67350	exonic antisense	NM_177725	Lrrc8a	leucine rich repeat containing 8A	+	30237768	30263790
ASMM10P050483	Gm10425	ENSMUST00000181085	P	P	P	106.946	94.6285	89.6884	GATGAAGGCTCACAACCATCCGTGCAGCTACAGTGTGTACTTATATGCATTAAATAAATA	Ensembl	3364	chr12	-	111426873	111430946		chr12:111426890-111430133	100038720	exonic antisense	NM_028807	Exoc3l4	exocyst complex component 3-like 4	+	111417429	111431183
ASMM10P019466	AK182655	uc029tqo.1	P	P	P	106.639	110.888	87.9543	TCTTTCCTTTATTTTTTAAAGAATCAATAGCAGCATCTAATCTCCCAGGGCTCCCTCCCA	UCSC_knowngene	358	chr19	+	4195065	4195423	NM_031868	chr19:4195202+4195419		exonic sense	NM_031868	Ppp1ca	protein phosphatase 1, catalytic subunit, alpha isoform	+	4192173	4195419
ASMM10P055366	Ndst3	uc008rfq.1	P	P	P	106.621	89.79	39.7761	CCCTCCCGCCCCACGCGCCTAGCCCACTCCGGCTCAGGAGCCGATGCTGGGGGAGGCGGC	UCSC_knowngene	5527	chr3	-	123526165	123690852		chr3:123690795-123690852	83398	exonic sense	NM_031186	Ndst3	N-deacetylase/N-sulfotransferase (heparan glucosaminyl) 3	-	123526165	123672392
ASMM10P057446	AK005481	uc029uiq.1	P	P	P	106.544	70.3076	55.9381	AGTCATGGAAGGTTACGATTGATACAAGCCTTGTGATCACTGGGGCATTGAAAGAAGCCA	UCSC_knowngene	721	chr2	-	176143355	176153422		chr2:176143694-176144303		intergenic
ASMM10P030682	Gm16228	ENSMUST00000162286	P	P	P	106.352	95.8135	64.2094	ACATCATAAATCTGAAGAGGACCTGGGAGAAGCTGCTGCTCATAGCTTGCTCTATTGTTG	Ensembl	809	chr5	-	99610624	99611433		chr5:99611251-99611433	102638553	intergenic
ASMM10P025968	XLOC_015210	TCONS_00020785	P	P	P	105.407	88.5915	83.4419	AGCAAAAAGGGGTCTGCAACCCTATAGGTGGAACAACAATATGAACTAACGAGTACCCCT	Alexander et al 2013	276	chr3	+	69958211	69959769		chr3:69959594+69959769		intergenic
ASMM10P027254	Tcp1-ps1	ENSMUST00000120941	P	P	P	104.881	64.258	66.4488	ACCCAGAACATAGAAATCTAAAATGGATTGGTCTTGATTTGGTCCATGGGAAACCAGGAG	Ensembl	1466	chr4	-	68301245	68303290		chr4:68301264-68301413	21455	intergenic
ASMM10P054829	AK015627	AK015627	P	P	P	104.731	82.1198	73.8852	GCGCGGTCCTGCTCGCCGCTTCCTGTCTCCTCCCCTCACCCTGTTCCCCGCACCGGCAGA	Genbank	580	chr18	-	77064525	77065104	AK015663	chr18:77065035-77065093		bidirectional	NM_001164167	Pias2	protein inhibitor of activated STAT 2	+	77065207	77155708
ASMM10P029433	AK010182	AK010182	P	P	P	104.339	90.2008	40.793	ACGCCGCGCCACGCCGCTCGGCGACCGGCCTCCCGCAGCCCCGCGCTACGCCGCCTCCCC	Genbank	668	chr10	-	45066411	45067078		chr10:45066988-45067078		bidirectional	NM_011156	Prep	prolyl endopeptidase	+	45067213	45158995
ASMM10P042895	1600029O15Rik	NR_033522	P	P	P	104.263	95.1292	92.6855	CTTCTGGTGTGCCTGAAGTCAGCTACAGTGAACTTATGCATAATAATAAATCTTTACAAA	RefSeq	1809	chr9	+	58202896	58208808		chr9:58208674+58208808	665268	bidirectional	NM_001161536	Islr2	immunoglobulin superfamily containing leucine-rich repeat 2	-	58196296	58202285
ASMM10P042029	AK178890	uc029xfn.1	P	P	P	104.217	63.5065	82.9139	GGGATGAAACAGCATTTAAATTAGGTGAATGTGCACCGATTTTTGTTGTTGTTGTTGTTT	UCSC_knowngene	421	chr9	-	96332656	96333077	NM_007502	chr9:96332807-96333077		exonic sense	NM_007502	Atp1b3	ATPase, Na+/K+ transporting, beta 3 polypeptide	-	96332674	96364299
ASMM10P043496	Gm15565	ENSMUST00000118890	P	P	P	103.986	61.2599	58.4244	ATCCTCGTCATTGTCTATGCCAGGAAGCCTTCTCTGAAGCAACAACTCTTCTATGCGATT	Ensembl	427	chr9	+	120384910	120385337		chr9:120385203+120385337	102637195	intronic sense	NM_144557	Myrip	myosin VIIA and Rab interacting protein	+	120304072	120474834
ASMM10P030007	Gm13132	ENSMUST00000121194	P	P	P	103.175	82.2932	73.8469	AGACAAAAGATTGTGAAGCCTGTGACAGTCTCTGCTTCCCAAGTTGGTAGAAAACCCTAA	Ensembl	472	chr4	+	154220540	154221012		chr4:154220952+154221012	102637279	intronic sense	NM_001162977	Megf6	multiple EGF-like-domains 6	+	154170712	154275721
ASMM10P053882	Gstt4	ENSMUST00000159241	P	P	P	103.075	78.153	96.9052	CCCAGACCCTCCCTGCCCACTCAGGTCACCACCATAGCAAGGAATACATCGAAATCAACC	Ensembl	940	chr10	-	75814943	75822527		chr10:75821296-75821343	75886	exonic sense	NM_029472	Gstt4	glutathione S-transferase, theta 4	-	75814943	75822543
ASMM10P027988	Arid1a	ENSMUST00000138473	P	P	P	103.045	108.18	104.834	CGCCCTCTTTAAGGATGTCTGAAGTCAGCTACAATGTACTTACATATAATAAATAAGGAA	Ensembl	3964	chr4	-	133689486	133753982		chr4:133689508-133691069	93760	exonic sense	NM_001080819	Arid1a	AT rich interactive domain 1A (SWI-like)	-	133679007	133753611
ASMM10P046379	Gm12027	ENSMUST00000146531	P	P	P	102.524	72.4958	77.6072	TGATATTTGACTGAAACTCTGAACCTGTAAGCCCGCCCCAATTAAATGCTGTACTTATAA	Ensembl	949	chr11	-	19626760	19628061		chr11:19626774-19627042	100042708	intergenic
ASMM10P043827	Gm7189	ENSMUST00000119811	P	P	P	102.09	86.5586	106.918	AACTTTGTAAAGCCCATGTTCTGGTATGACAGTGAATACTGCTACAGCAACAGGGTGGTG	Ensembl	429	chrX	-	40000781	40001210		chrX:40000828-40001210	636756	intergenic
ASMM10P032482	AK131777	AK131777	P	P	P	102.068	113.026	110.206	GGCCTCCTCTCCCTCTCTTGGTATCTCACTTTTCTGTCTCTTCTTAAAACAAAAATTACT	Genbank	775	chr5	+	127616991	127617765		chr5:127617705+127617765		exonic antisense	NM_133895	Slc15a4	solute carrier family 15, member 4	-	127595665	127617392
ASMM10P022552	Gm13547	ENSMUST00000177379	P	P	P	101.715	69.1988	72.8145	ATTCTATAAGAAAGCAAGCCAGTAAGTAACACCCTTCCATGGCCTCTGCATCAGCTCCAA	Ensembl	259	chr2	+	29759311	29763439		chr2:29759403+29759525	433416	exonic sense	NM_001177392	Gm13547	predicted gene 13547	+	29761527	29764089
ASMM10P054194	H2A	uc029sbd.1	P	P	P	101.639	57.0025	54.5547	CACCATAAGGCGAAGGGCAAGTGAGGCCACTGCTCGCGTCGGCCCGCGTCTCTGTGATAT	UCSC_knowngene	434	chr13	-	51202632	51203066	ENSMUST00000078756, NM_013549	chr13:51202665-51202723		intergenic
ASMM10P022748	Gm13586	ENSMUST00000121784	P	P	P	101.162	71.9096	72.503	ATGGCACAGAAATGGCATCAAGAAACTCCAGTCGCAAAGATACGAATCTCTTAGGGGGTT	Ensembl	464	chr2	+	38622800	38623264		chr2:38622844+38623264		intronic antisense	NM_011187	Psmb7	proteasome (prosome, macropain) subunit, beta type 7	-	38588045	38643906
ASMM10P023098	Gm13755	ENSMUST00000118509	P	P	P	100.95	98.9999	86.0437	AGGTGGAAGCATTTTGAATTGGGAGGCAACAAGAAGAGAAAGGGCTAAGTGATTCAGTTC	Ensembl	305	chr2	+	80890105	80894441		chr2:80894381+80894441	100503241	intergenic
ASMM10P023062	Gm13649	ENSMUST00000122325	P	P	P	100.905	75.701	64.4813	ATGGGTATCATTGAGAAAGACAAGATTACCACCAGGACGCTGAATGCCTGGATGGACTAA	Ensembl	606	chr2	+	77335358	77335964		chr2:77335904+77335964	667906	intergenic
ASMM10P044916	XLOC_026359	TCONS_00035942	P	P	P	100.623	68.2582	71.3725	AATCAAAATGTTGGTTATGGAGCTGGAGAGATGGCTCAGCAGTTAAGAGCACAGACTGCT	Alexander et al 2013	765	chrX	+	20775486	20783183	TCONS_00035943, TCONS_00035946, TCONS_00035947	chrX:20783114+20783183		intergenic
ASMM10P048376	Gm12152	ENSMUST00000122465	P	P	P	100.201	82.749	67.1254	AGACTGTATTCACCAAGTCTCCCTATCAGGGATTCACTGACCTTCTTGTGAAAACCCACA	Ensembl	684	chr11	+	43670800	43671484		chr11:43671407+43671484	620562	intergenic
ASMM10P026703	Gm11803	ENSMUST00000119966	P	P	P	99.2941	82.4388	69.8983	AAGCTCTGTGAGGACTTCAATGAGGTACTGTGGCAATACAGGATTGCAAATAATCTAATC	Ensembl	444	chr4	-	6507940	6508384		chr4:6507954-6508384	100039397	intergenic
ASMM10P019742	AK009928	AK009928	P	P	P	99.2502	77.1321	105.857	CGGATGAATGGTCTGGAACACTGTAAGATACTGATCTTTACAACTGTTTAATCAGTTTTA	Genbank	1010	chr19	+	23167112	23168119		chr19:23167921+23168119		intergenic
ASMM10P015743	AK218936	uc029tbg.1	P	P	P	99.0268	70.1311	65.152	TGTAGACACGGCTTCTTTTGGCATATTCTAGATCAGACAGTGTCACTGACAAACAAGAGG	UCSC_knowngene	396	chr17	-	25234243	25234639	NM_172529	chr17:25234501-25234639		exonic sense	NM_172529	Gnptg	N-acetylglucosamine-1-phosphotransferase, gamma subunit	-	25234317	25240116
ASMM10P033146	Gm17060	ENSMUST00000172394	P	P	P	98.9151	64.459	69.0313	TTTCCAGATGACTGACCAGGAGGCTATTAAGATCTCTGGCAGTGGAGGAAGTCTCTTTAA	Ensembl	824	chr6	-	49424060	49424884		chr6:49424074-49424884	100416089	intronic antisense	NM_029916	Stk31	serine threonine kinase 31	+	49395603	49469502
ASMM10P012490	XLOC_008447	TCONS_00010937	P	P	P	98.4655	65.7776	66.1668	TGGACCCTGCCATGCTTCCTGTCATGATGATAATGGACTGATCCTCTGAAACTGTAAGCC	Alexander et al 2013	504	chr15	-	37044191	37045541		chr15:37044205-37044331		intergenic
ASMM10P011779	Gm10713	ENSMUST00000086606	P	P	P	98.4336	80.4248	85.5128	TTCCTGCTGGCACTGAGGATTATATCCATATTCAACAGAGAAAGGGCAGGAAGACTCTTA	Ensembl	336	chr14	+	40006219	40006555		chr14:40006286+40006555		intergenic
ASMM10P034482	AK052913	AK052913	P	P	P	98.0666	71.342	74.2909	TTTATGTCAAATTTAACCTGGAGTTGGTGAGATGGCTCAGTGGGTATGGGAAATGACCGT	Genbank	3212	chr6	+	51330493	51333703		chr6:51333495+51333703		intergenic
ASMM10P051745	AK134798	AK134798	P	P	P	96.7896	99.1016	85.0437	AGTTAATTGTTTCAGTGACTGTAAGTGTTAAGTCTGTTGTTGGCAATAAAGGCTACTGTG	Genbank	2194	chr13	-	51423392	51425586		chr13:51423406-51424247		intergenic
ASMM10P031030	Gm15846	ENSMUST00000116022	P	P	P	96.39	90.7793	71.0389	TATCAGGAATCCACTGATCATCTTGTGAAAACCCACAGCAGTCTCTCTTCAAAGGACCCA	Ensembl	320	chr5	-	122438595	122438915		chr5:122438634-122438915		intronic antisense	NM_019805	Anapc7	anaphase promoting complex subunit 7	+	122422443	122444911
ASMM10P037422	AK015642	AK015642	P	P	P	96.1911	86.418	89.6676	AACCTTGAGACTCGATTACATCTTTGTTGAAGTAGTACATCGGTACAACTATCAATGAAT	Genbank	1383	chr7	+	16963222	16964605		chr7:16964509+16964605		intergenic
ASMM10P040498	Gm15549	ENSMUST00000121595	P	P	P	96.1785	112.135	92.8498	TTGTAAGAACAAGCCATACCCAAAGTCTCATTTCTTTGTGGTGTCCCTGATGCTAAGATC	Ensembl	622	chr8	+	68798866	68799488		chr8:68798898+68799488	100416244	intronic sense	NM_027590	Ints10	integrator complex subunit 10	+	68793953	68827644
ASMM10P021814	Gm14215	ENSMUST00000120578	P	P	P	95.616	79.7621	64.1996	CTAGTTGAGTTGAAATGAATTGAGAGAGAACTGGCCCAAGATGACAGCATTCTCAAGTGA	Ensembl	221	chr2	-	154713501	154713722		chr2:154713515-154713722		intergenic
ASMM10P010319	Gm26875	ENSMUST00000181006	P	P	P	95.5945	74.5018	87.6601	TTCACCCGTTCTGCTGATGCCCCCTGTTTGTGATGGCTATGAACTACAAGAAATATGACA	Ensembl	950	chr13	+	67699081	67700031		chr13:67699411+67700031		intergenic
ASMM10P031811	Gm6044	ENSMUST00000121819	P	P	P	95.5282	75.5664	67.5417	TGGGTCCAGGAATGGCAAGACCATAAGAAGATTGCCATTTCTGACCATGAACAACTCTAA	Ensembl	499	chr5	+	64320255	64320754		chr5:64320694+64320754	595140	intronic sense	NM_019636	Tbc1d1	TBC1 domain family, member 1	+	64160210	64351486
ASMM10P039595	Mri1	ENSMUST00000127747	P	P	P	95.102	89.2955	89.7368	CTTCTGGTGTGTCTGAAGACAGCAACGGTGATGTATTCATATGCATAAAATACATAAATA	Ensembl	1065	chr8	-	84255791	84257326		chr8:84255812-84256243	67873	exonic sense	NM_026423	Mri1	methylthioribose-1-phosphate isomerase homolog (S. cerevisiae)	-	84250575	84257324
ASMM10P010090	Prmt1	NR_045521	P	P	P	94.8705	64.2869	64.3414	ATGAGCCTCCAGCCGCCTCTTGAAGAAGTAACCCTCCTCCCCTGCCCTTCCATGTGTCTG	RefSeq	1524	chr7	-	44976754	44986420		chr7:44983847-44984075	15469	exonic sense	NM_001252476	Prmt1	protein arginine N-methyltransferase 1	-	44976754	44986420
ASMM10P022854	Gm13545	ENSMUST00000119044	P	P	P	94.8248	61.7543	59.7406	ATAGAAATGGCATAAAGAAACCCTGGTCGCAAAGATACGAATCTCTTAAGGGGGCTGACC	Ensembl	482	chr2	+	58338346	58338828		chr2:58338395+58338828	667062	intronic antisense	NM_001111030	Acvr1c	activin A receptor, type IC	-	58267452	58357758
ASMM10P039196	Gm16159	ENSMUST00000126122	P	P	P	94.7768	87.4595	90.0386	GCACACGCACGCGCACACACACACCACTAATATAAAATAAATGCAATTTTAAAAACTTAT	Ensembl	947	chr8	-	25548660	25556083		chr8:25548674-25549045	102633315	exonic antisense	NM_001079908	Fgfr1	fibroblast growth factor receptor 1	+	25518771	25575714
ASMM10P046065	Gm9002	ENSMUST00000178437	P	P	P	94.3542	61.9828	52.0595	AGATTGCAGTTCTCAAGTATTTCCACTACTCCAAGAGCAAATTCCCATTGCCCCATGCAG	Ensembl	499	chr10	+	117429617	117430116		chr10:117430005+117430116	668146	intergenic
ASMM10P014300	Lsg1	ENSMUST00000144666	P	P	P	94.2859	81.4578	79.8227	ACTCTATATTCCATTCCCCACCCCCACCCCCGAAATAATATTTTAATGATTGTTTTATGT	Ensembl	2724	chr16	-	30568012	30587592		chr16:30568584-30569104	224092	exonic sense	NM_178069	Lsg1	large subunit GTPase 1 homolog (S. cerevisiae)	-	30561368	30587589
ASMM10P044924	Gm9439	ENSMUST00000119554	P	P	P	94.2604	85.0831	99.0855	TGCTGAGGCTGGCATTGTTCTCAATGAGAACTTGTGAGCTCATTTTCTGGTATGACAATG	Ensembl	971	chrX	+	21504049	21505460		chrX:21505347+21505460	668997	intergenic
ASMM10P043687	Gm9435	ENSMUST00000120379	P	P	P	94.2044	58.5313	48.4694	AGCTACCCGTGATCCAAGATTTCCCTAACAAATAGGATGTATCCTCACAAACTGGTCTTC	Ensembl	877	chrX	-	14955097	14955974		chrX:14955114-14955974	668991	intergenic
ASMM10P027129	AK079356	AK079356	P	P	P	94.0594	75.3029	133.93	CTGAGTGATGATCCTGTTCATTGGCCACCATACATACTTTTATCTTTAGAATGTTAAGTT	Genbank	2436	chr4	-	56957173	56959609		chr4:56957291-56959609		intergenic
ASMM10P049707	AK181950	uc029qtj.1	P	P	P	94.0459	68.2648	78.8476	CTGGACTGTTTTCCAACGCTGTTGAGCAGATTTGTGGCAGCTAGAGAGAGGGTGCTCACG	UCSC_knowngene	514	chr1	-	135371246	135371760	ENSMUST00000159918	chr1:135371260-135371455		exonic sense	NM_175259	Shisa4	shisa homolog 4 (Xenopus laevis)	-	135371455	135375063
ASMM10P041913	Gm8087	ENSMUST00000119091	P	P	P	93.9441	110.986	73.2981	AGGAAGTTTTTGGATGGCATCTATGTATCCAAGAAGGGAACCATGTAGCAGGCTGACAAG	Ensembl	567	chr9	-	78388900	78389467		chr9:78388917-78389467	666408	intergenic
ASMM10P001326	6330416G13Rik	ENSMUST00000126738	P	P	P	93.868	56.0683	60.0377	CCGAGGCCAGGAGTCCCCTCCCCCCATTTTCATTTTGCAGAGCATCCCAGCCTTGTGCAG	Ensembl	268	chr4	+	63558855	63562491		chr4:63558962+63560881	230279	exonic sense	NM_144905	6330416G13Rik	RIKEN cDNA 6330416G13 gene	+	63560359	63586353
ASMM10P052639	Ppp1r3g	ENSMUST00000172766	P	P	P	93.5998	70.8284	72.7827	GTCTGCCTGCATGCTGCCATGCTTTCTGCCATGATGATAATTGGATTAAACTTCTGAATT	Ensembl	325	chr13	+	35958838	35968324		chr13:35958936+35958996	76487	exonic sense	NM_029628	Ppp1r3g	protein phosphatase 1, regulatory (inhibitor) subunit 3G	+	35967905	35970388
ASMM10P019189	2410088K16Rik	ENSMUST00000180596	P	P	P	93.4757	67.7332	69.2624	GCCTGCTTGGAAGCTGCCATGCTTTCCGCCTTGATGATACTGGACTGAACCTTTGAACCT	Ensembl	358	chr1	+	88754953	88755709		chr1:88754991+88755051	78650	intergenic
ASMM10P001014	Gm13009	ENSMUST00000121307	P	P	P	92.8054	64.2746	44.5631	AAAGCAAGGCTGACAGAAGGATGCTCCGAAGGATGCTCCTTTAGGAGCAAGCAGCACTGA	Ensembl	267	chr4	-	136074512	136074972		chr4:136074513-136074738		intergenic
ASMM10P032117	AK051451	uc008yld.1	P	P	P	92.6221	78.5472	82.4383	ATGTCTGCCTGGATGCTGCCTTGCTTGCCTGCCATAATAATGGATTGAACCTCTAAAAAT	UCSC_knowngene	709	chr5	+	105409366	105413912		chr5:105409428+105409488		intergenic
ASMM10P044762	Gm14450	ENSMUST00000119984	P	P	P	92.5688	75.784	66.609	CCCAATGAACAATAGAAGTTCTACTCACTCAATGTGGACTACAGCAAACTGAAGAAAAAA	Ensembl	240	chrX	+	5984771	5985011		chrX:5984945+5985011	102636452	intergenic
ASMM10P043690	Drr1	ENSMUST00000151575	P	P	P	92.5332	77.4074	94.9228	ATCCTTGGACTTCCATTCACAGCTGCGACTGAACCATTGTTGGGAATTGGGCTGCCGACT	Ensembl	2789	chrX	-	15922303	15933344	AK133700, AK139582, AK139694, AK139755, AK139776, AK139784, AK139792, AK139892, AK139912, AK145706, ENSMUST00000131006, ENSMUST00000133333, ENSMUST00000134494, ENSMUST00000138751, ENSMUST00000140196, ENSMUST00000147896, ENSMUST00000148284, ENSMUST00000152079, ENSMUST00000155877, ENSMUST00000155987, ENSMUST00000160182, ENSMUST00000177065, ENSMUST00000177239, ENSMUST00000177268, ENSMUST00000181473,…	chrX:15933243-15933344	13499	intergenic
ASMM10P048924	Gm12337	ENSMUST00000119634	P	P	P	92.2836	55.5725	54.791	TTCAGACCAATGTCATTTCCCAGGACATCAACACAGCAGCCAAATTTATTGGTGCTGTGG	Ensembl	400	chr11	+	75427752	75428152		chr11:75427909+75428152	100043447	intergenic
ASMM10P029104	Gm12643	ENSMUST00000116078	P	P	P	91.0976	81.802	57.2405	TTAAAAGCACAAGCCCACATAATTTACACCAGAAACACAAAGGGTGGAGAAGCTACGGCT	Ensembl	374	chr4	+	91037899	91038273		chr4:91038195+91038273	664840	intergenic
ASMM10P028468	Gm20300	NR_045008	P	P	P	90.7736	51.8285	60.8795	GCTCTCCCCATGCCTTGTAAATGGACACATACACTGGTGATAACAAAAATAAAATATAAA	RefSeq	3459	chr10	-	30603194	30606634		chr10:30603221-30606634	100504586	intergenic
ASMM10P035329	Rps25-ps1	ENSMUST00000087454	P	P	P	90.6188	64.9048	50.1386	CCTTTTTTTCCGACATCTTAGCGAGGCTGCTGTGGTCTACACGACTCTCTGAGCTTCGCC	Ensembl	499	chr6	+	145266326	145266825		chr6:145266339+145266399	100042866	intergenic
ASMM10P049098	Heatr6	ENSMUST00000125831	P	P	P	90.4616	78.1385	67.4671	ACAACGGCTGGTTCCTCCCTCCGGCCCCTCCGGCTCTCACCCACGTCCCGGATGACTTAG	Ensembl	4067	chr11	+	83753713	83782021		chr11:83753968+83754028	217026	exonic sense	NM_145432	Heatr6	HEAT repeat containing 6	+	83753636	83783754
ASMM10P057560	humanlincRNA2117	BY360998	P	P	P	90.1178	57.9234	65.365	ATAGCATCATCAGTTCCAGGGGATCTGACACCCTCTTCTGACCTCTGTACCAGGAACATA	lincRNA	419	chr6	-	34945285	35051448		chr6:34945369-35051162		exonic sense	NM_001025573	2010107G12Rik	RIKEN cDNA 2010107G12 gene	-	34945294	34977999
ASMM10P043493	Mobp	uc009scm.1	P	P	P	90.0815	65.0385	43.041	CTTAACATCGACTCTCAGGAACATTCCCAAGTAAATACCGGAGACATTTCATAAAACTCC	UCSC_knowngene	2609	chr9	+	120149741	120181484		chr9:120181424+120181484	17433	exonic sense	NM_001039365	Mobp	myelin-associated oligodendrocytic basic protein	+	120149741	120169376
ASMM10P028184	AK081843	AK081843	P	P	P	89.8151	26.1982	24.8762	ATACACACTCCCCCTCGTGCAGAGACTACACATTTGGATGCGATAAATTTCTCTCTCTGA	Genbank	1647	chr4	-	142411261	142412909		chr4:142411277-142411901		intergenic
ASMM10P047251	Znhit3	ENSMUST00000156046	P	P	P	89.6221	75.4698	71.1283	TTCAAATTCATAGCGATCTGCCTGCCTCTTGCCTCCCAAGTGCTGTTTTATTTTGTGCTG	Ensembl	761	chr11	-	84915438	84916324		chr11:84915452-84916098	448850	exonic sense	NM_001005223	Znhit3	zinc finger, HIT type 3	-	84910954	84916356
ASMM10P054642	Nhlrc4	ENSMUST00000159540	P	P	P	89.5268	83.9282	71.911	TTCCCGCCCCTCCCCAAACACCCAGGCTGTCTCCAACAACAGAGGCCTGACCTAAAGCCC	Ensembl	379	chr17	-	25944153	25944961		chr17:25944909-25944961	621239	exonic sense	NM_001039038	Nhlrc4	NHL repeat containing 4	-	25942232	25944931
ASMM10P025656	AK140170	AK140170	P	P	P	89.0458	38.3175	43.0323	AGAAAGAGACTCTATAGCAGTCCCTGCCCCTTCCTTCTACTAGCTAAGGAAAAAGTAAAA	Genbank	772	chr3	+	17852629	17853401		chr3:17853241+17853401		intergenic
ASMM10P017602	Mpp7	uc008dzw.1	P	P	P	88.9478	71.5942	74.0791	ATCCATCCACTCTCTGCCCCCTCCCCATTTTGAAGTATTGTTTATACAATAAAAAACTAT	UCSC_knowngene	2997	chr18	-	7436072	7608982		chr18:7436086-7437423	75739	exonic sense	NM_001081287	Mpp7	membrane protein, palmitoylated 7 (MAGUK p55 subfamily member 7)	-	7347961	7626863
ASMM10P048160	AK193034	uc029rks.1	P	P	P	88.7545	75.7048	100.756	ATGTTTATCTGAGAGTTTTCGCCCATCCCTGCTGGCCTTTCCTTACTCCTCGTATTTGTA	UCSC_knowngene	415	chr11	+	16516896	16517311	NM_001110208, NM_007434	chr11:16517220+16517311		intergenic
ASMM10P055022	Rpl35	ENSMUST00000152441	P	P	P	88.6161	63.9368	46.7946	CCATAGAGTCGCTCCTCATTGCAGGCCAAGATTAAGGCTCGGGACCTGCGCGGCAAGAAG	Ensembl	541	chr2	-	39001618	39005043		chr2:39004846-39004904	66489	exonic sense	NM_025592	Rpl35	ribosomal protein L35	-	39001580	39005131
ASMM10P029376	Gm12953	ENSMUST00000138426	P	P	P	88.5917	91.379	68.8421	ACTGAGCCATCTCACCAGCCCTGAAATAATTTTTATAATCCCAACACTCAGGAGGCAAAG	Ensembl	751	chr4	+	116551739	116552627		chr4:116552287+116552347		exonic antisense	NM_177670	Tmem69	transmembrane protein 69	-	116551527	116555943
ASMM10P028383	Gm13171	ENSMUST00000117233	P	P	P	88.5687	65.231	61.2272	CATGAAGGAATTTGAACGTGAGCAGCGACTGCTCCAAAGGAAGAAGCGGAGGGCACTGAA	Ensembl	391	chr4	-	155502315	155502706		chr4:155502389-155502706	102638290	intronic antisense	NM_008142	Gnb1	guanine nucleotide binding protein (G protein), beta 1	+	155491360	155559269
ASMM10P002958	Ipo13	ENSMUST00000153918	P	P	P	88.5448	44.5708	83.1926	ACGCACATTTGGTGGTGGTTGTGCTGCAGCAGGTCTTCCAGCTCATCCAGAAGGTGCTGA	Ensembl	638	chr4	-	117900954	117903867		chr4:117901590-117901996	230673	exonic sense	NM_146152	Ipo13	importin 13	-	117894492	117914999
ASMM10P022597	AK185556	uc029twm.1	P	P	P	88.4596	52.9312	48.9588	CAGCAGCCTGCAGCTCCTAGGAGCTCCTCTCTGACACAGCCAATAAAAGGGTGAGTCCTA	UCSC_knowngene	269	chr2	+	30822751	30823020	NM_170592	chr2:30822954+30823014		exonic sense	NM_170592	Ntmt1	N-terminal Xaa-Pro-Lys N-methyltransferase 1	+	30807976	30823014
ASMM10P029279	Gm12741	ENSMUST00000118836	P	P	P	88.1389	91.9438	62.3231	AGTTAAAAACAAGGATGTCAGGAAGTTTTGGGCAGCATCTATGTGTCTTAGAAGGGAACC	Ensembl	556	chr4	+	108731741	108732297		chr4:108732221+108732297	100040326	intronic sense	NM_001254730	3110021N24Rik	RIKEN cDNA 3110021N24 gene	+	108719648	108781904
ASMM10P038695	Vwa3a	uc009jmz.1	P	P	P	87.9801	79.2703	77.54	GAACCAACTGTCCAGCCGCCCCTCCCCCAATGTCTTTGTTTTTTAAAAGAAAGATGATCA	UCSC_knowngene	3350	chr7	+	120739556	120790245		chr7:120783669+120783937	233813	exonic sense	NM_177697	Vwa3a	von Willebrand factor A domain containing 3A	+	120739556	120805540
ASMM10P024797	Gm17214	ENSMUST00000164501	P	P	P	87.4448	120.755	75.7164	ACAGATCCTTCCAAAGCCAGAAGAGGAGGAGAAAAAGATATCCCAGAAGAAACTGAAGAA	Ensembl	541	chr3	-	69320044	69320585		chr3:69320080-69320585	100416279	intronic antisense	NM_178726	Ppm1l	protein phosphatase 1 (formerly 2C)-like	+	69316917	69555396
ASMM10P009910	2410006H16Rik	NR_030738	P	P	P	87.2239	59.3799	38.5494	AGCAGCAGAGGCTATATTCCCAGAGGAGTCTCCAGCCGGCCTGAAAGCAAATATCCTAAG	RefSeq	461	chr11	+	62602876	62604806		chr11:62604471+62604654	69221	intergenic
ASMM10P052350	AK139784	AK139784	P	P	P	87.2124	83.0168	99.5	GATCCTTGGACTTCCATTCACAGCTGCGACTGAACCATTGTTGGGAATTGGGCTGCCGAC	Genbank	3683	chr13	+	6711770	6714337	AK133700, AK139582, AK139694, AK139755, AK139776, AK139792, AK139892, AK139912, AK145706, ENSMUST00000131006, ENSMUST00000133333, ENSMUST00000134494, ENSMUST00000138751, ENSMUST00000140196, ENSMUST00000147896, ENSMUST00000148284, ENSMUST00000151575, ENSMUST00000152079, ENSMUST00000155877, ENSMUST00000155987, ENSMUST00000160182, ENSMUST00000177065, ENSMUST00000177239, ENSMUST00000177268, ENSMUST00…	chr13:6711824+6711981		intergenic
ASMM10P021072	Gm13778	ENSMUST00000144822	P	P	P	87.1788	63.4124	66.1976	CCTGCCCTGCCCCCAAGGCTTCCAGGCTGCAGCAAAGTTGGCATCTGCTGCCACCCCAAG	Ensembl	367	chr2	-	91044394	91053933		chr2:91045262-91045366	100503288	exonic antisense	NM_009023	Rapsn	receptor-associated protein of the synapse	+	91035626	91045729
ASMM10P012240	Gm15515	ENSMUST00000117827	P	P	P	86.5594	67.3868	51.4714	GCTTGCATTGCCAAGCTGGAAAAAGCAAAGGCTAAAGAATTCGCCAATAAAACAGGTTAA	Ensembl	822	chr14	+	96231952	96232774		chr14:96232714+96232774	102638040	intronic antisense	NM_053105	Klhl1	kelch-like 1	-	96105264	96519034
ASMM10P011879	Gm26782	ENSMUST00000181482	P	P	P	86.3776	75.5476	83.1736	TGACTTCCTTGGTGATGAACAGCAGTATGGAAATGTAAACTGAATAAACCCTTTCCCCCC	Ensembl	2513	chr14	+	50870375	50879003		chr14:50878436+50879003	102640338	exonic antisense	NM_009351	Tep1	telomerase associated protein 1	-	50824060	50870554
ASMM10P003678	Txn2	ENSMUST00000173561	P	P	P	86.3595	61.8784	63.5818	TTTTATCCTGGTCTCTAATAAAGAACTTTATGTGGTCCTTCTACCTCTTGCTGTGAAGAA	Ensembl	266	chr15	-	77915046	77915700		chr15:77915187-77915624	56551	exonic sense	NM_019913	Txn2	thioredoxin 2	-	77915050	77928994
ASMM10P011794	AK207688	uc007tdc.1	P	P	P	85.9731	49.3202	69.6713	AGATGGAAAGTCTTCTGTCATAACTACCCAAGGACTACTAAAAGAAAAGTTGTGTTACCT	UCSC_knowngene	509	chr14	+	43714840	43715349	NM_001252089, NM_009033	chr14:43715113+43715349		intergenic
ASMM10P046095	AK219583	uc029rjm.1	P	P	P	85.8053	71.6237	94.3103	CCTTCAACGGACCCTGTTCACTGCTGCACTTCTCAATGAATTAAAACTGACTTCTGTTCT	UCSC_knowngene	903	chr10	+	121396350	121397253	NM_029364	chr10:121397185+121397245		exonic sense	NM_029364	Gns	glucosamine (N-acetyl)-6-sulfatase	+	121365089	121397245
ASMM10P000002	Gas5	ENSMUST00000161380	P	P	P	85.4602	63.0039	56.3503	TGCATGCTTGTTCATTTGGCTGGCTTGCTTGGGTACAAATAATGGTTTGAATAAAGAAAG	Ensembl	600	chr1	+	161035162	161037546	ENSMUST00000161461, ENSMUST00000162558, uc007det.1	chr1:161037138+161037287	14455	bidirectional	NM_173424	Zbtb37	zinc finger and BTB domain containing 37	-	161017755	161034259
ASMM10P028594	Gm11919	ENSMUST00000117609	P	P	P	85.1482	82.3758	58.7869	AGCCCAGGACCAAAGCACAAAGATTCAGAGTCTTGTTACTCAATGTGTCCTGTAACTCAA	Ensembl	721	chr4	+	29195519	29196240		chr4:29195999+29196240	100040811	intergenic
ASMM10P057019	AK009067	uc009hev.1	P	P	P	84.1448	57.6211	58.3937	GTTCCCAAATTAGAGTCATCGCACCAGGGGTGCAATTTTAATTTAAAAACTTAAAAGACT	UCSC_knowngene	532	chr7	+	60156340	60163939	NM_176902	chr7:60156816+60163896		intergenic
ASMM10P029355	Rps19-ps11	ENSMUST00000160308	P	P	P	84.0543	69.0478	53.1506	AAACATAAAAGCTTGCCCCATATGATGAGCTCTGATCCTACACACCAGCTGCTTTCACAG	Ensembl	433	chr10	-	43373487	43373920		chr10:43373752-43373920	100502631	intronic antisense	NM_001168289	Pdss2	prenyl (solanesyl) diphosphate synthase, subunit 2	+	43221485	43464882
ASMM10P048692	Tvp23b	ENSMUST00000140377	P	P	P	83.8363	69.2609	85.7367	TCAGTGGCTGTCTCAAGTCTTCCCATGTGTGTCATCACCATCTGCTTCCACTGTCCTCCA	Ensembl	349	chr11	+	62883661	62916780		chr11:62916672+62916780	67510	exonic sense	NM_026210	Tvp23b	trans-golgi network vesicle protein 23B	+	62879489	62895184
ASMM10P013086	AK217757	uc007xmq.1	P	P	P	83.5765	57.1944	63.2001	CTCCTTACTTAGTTATTCTTGCTTTTAACTTATGTAAGTTCCTGTGGTGACTCCATGTAA	UCSC_knowngene	284	chr15	-	98518814	98519098		chr15:98518882-98519098		intergenic
ASMM10P057697	mouselincRNA0515	FJ654092	P	P	P	83.5638	72.7212	77.9521	AGACTCTTTCCTTGTACCCCTCCCATACCCATTTCTTGAGAATAGACATTGTTTAGATCT	lincRNA	595	chr14	+	100718797	100729138	AK048379, AK089597, AK133467, NM_001113401, NM_001113405, NM_134111, NM_146107, NR_027985, NR_033146, TCONS_00015067, TCONS_00024968, uc029qmv.1	chr14:100718953+100719013		intergenic
ASMM10P002838	A030009H04Rik	ENSMUST00000151617	P	P	P	82.7899	46.5606	61.0651	TCCAAGTGCGGTGCTCTACTGTCCAGAGGTCAAGGACATTGCCCACATGACCCGTTGTAC	Ensembl	389	chr11	+	69340808	69341375		chr11:69340984+69341158		intergenic
ASMM10P040682	AK080091	AK080091	P	P	P	82.4858	72.177	71.2812	AGCAACTACATGGTAGCTCATAACCATCTGTATAGCTACAGTGTACTCATACACAAAAAA	Genbank	1634	chr10	+	61626933	61628565		chr10:61628486+61628565		intergenic
ASMM10P026965	Ccl19	ENSMUST00000140546	P	P	P	82.1331	73.8917	59.8386	CCGCCCTCCCAACACCCCGAGATTCCAGCTCATGACCCTGCCTCTCCTCCCTCCCCTTAG	Ensembl	773	chr4	-	42754530	42756489		chr4:42754782-42754856	24047	exonic sense	NM_011888	Ccl19	chemokine (C-C motif) ligand 19	-	42754524	42756518
ASMM10P029108	Gm12653	ENSMUST00000117778	P	P	P	81.6976	54.9221	49.4019	CTTCCCTGACTTCAGTGAACAGTGCTGGTATGAGGAGGAGGAGGAGGAACCATGGCTGCA	Ensembl	561	chr4	+	91365378	91365939		chr4:91365799+91365939	100418436	intronic antisense	NM_001177883	Elavl2	ELAV (embryonic lethal, abnormal vision, Drosophila)-like 2 (Hu antigen B)	-	91250766	91376496
ASMM10P020462	Gm13406	ENSMUST00000121991	P	P	P	81.3548	63.4407	70.9272	AGCTATCATGACTTTTGTGCCAGTTCCTCAGCTGAAATCTTCCCAGAAAATCCCAATCCG	Ensembl	256	chr2	-	34436326	34436582		chr2:34436363-34436582	100416173	intronic antisense	NM_177345	Mapkap1	mitogen-activated protein kinase associated protein 1	+	34432024	34624950
ASMM10P018577	AK019420	uc008fcg.1	P	P	P	81.2863	57.394	54.438	CTAAGCCAGTAGGCTGTTCTCCCTGGAGATTGCTGGGAATAATAAAGAATAGTTTATTGT	UCSC_knowngene	1101	chr18	+	61589212	61590313		chr18:61590253+61590313		intergenic
ASMM10P001085	Trnp1	ENSMUST00000123169	P	P	P	80.9968	54.993	54.1847	ACTTCCAGGACTGACGAGGCCCGAGATGCTCTCAGATTAGCCGAGACCGCAGCAAACATT	Ensembl	687	chr4	-	133491117	133497719		chr4:133491574-133491735	69539	exonic sense	NM_001081156	Trnp1	TMF1-regulated nuclear protein 1	-	133491099	133498550
ASMM10P032369	mKIAA0614	uc029voa.1	P	P	P	80.7289	74.495	79.7702	GCTGTGTAAAGGAAGCTCACTACAGGAAAAAGTCACACCAATAAATAACCTTCATCTGAC	UCSC_knowngene	1562	chr5	+	121367001	121368563	NM_181421	chr5:121368503+121368563		exonic sense	NM_181421	Gm15800	predicted gene 15800	+	121220218	121368577
ASMM10P015983	Rnf5	ENSMUST00000174475	P	P	P	80.5041	50.0353	54.8894	GTAAGGATTTTCCCAAGTCTCCCCGCGCCCTCTCCTGGCCCTACATGTTTCTGAAGCTTT	Ensembl	850	chr17	-	34601313	34603376		chr17:34601694-34601740	54197	exonic sense	NM_019403	Rnf5	ring finger protein 5	-	34601098	34603561
ASMM10P045786	Kdm5c	ENSMUST00000154938	P	P	P	80.4312	51.1304	52.4117	TTAAAATTGATGTTAGAAACCCTGAGTTGAGCCTGGTCTACAAAGTGAGTTCTAGGACAG	Ensembl	1872	chrX	+	152233253	152246751		chrX:152246662+152246751	20591	exonic sense	NM_013668	Kdm5c	lysine (K)-specific demethylase 5C	+	152233229	152274354
ASMM10P022857	Gm13559	ENSMUST00000120476	P	P	P	80.3705	71.6624	54.6858	TCAGGAATTCATTGATTATCTTGCGAAACCCCACACCAGAGTCTTTCTTCAGAGGACCCA	Ensembl	863	chr2	+	58740638	58741501		chr2:58741416+58741501	674940	intergenic
ASMM10P029025	Gm5860	NR_040659	P	P	P	80.034	62.151	64.2428	CCTCCCCCTTCCTTCATAACTGAGTGTCACAACAGTAAAATTTGAGCTTTGATCAGAGTA	RefSeq	1078	chr4	+	82065379	82102807		chr4:82102747+82102807	545641	intergenic
ASMM10P057293	Asap3	uc012dng.1	P	P	P	79.46	57.181	44.7474	TCCATGGAACACGGCTTTGACAGTGAGGAGGAGGAGGAGGAAGAAAAGTGGCCCTGTCTC	UCSC_knowngene	3429	chr4	+	136241154	136246573		chr4:136241232+136241355	230837	exonic sense	NM_001008232	Asap3	ArfGAP with SH3 domain, ankyrin repeat and PH domain 3	+	136206364	136246573
ASMM10P001591	Actg1	ENSMUST00000131103	P	P	P	79.4413	76.9566	84.5191	AAGCCTCCAGATAATGTTTGAAACCTTCAATACCCCAGCCATGTACGTGGCCATTCAGGC	Ensembl	1189	chr11	-	120346444	120348489		chr11:120347305-120347491	11465	exonic sense	NM_009609	Actg1	actin, gamma, cytoplasmic 1	-	120345689	120348484
ASMM10P016210	Vegfa	ENSMUST00000143985	P	P	P	79.3552	123.313	118.699	ATGGGACTCTCTCTCTCTCTCTGCTGACTCTCTAGCTTAGATGTCTTTCCTTTTGCCTTT	Ensembl	550	chr17	-	46018711	46021372		chr17:46021142-46021372	22339	exonic sense	NM_001025250	Vegfa	vascular endothelial growth factor A	-	46016992	46032377
ASMM10P025797	Gm12540	ENSMUST00000121938	P	P	P	79.1315	59.7819	48.9771	ACTTTAAGGATGAGCAAAGATGTCTAAAGAAGCTCCGTGGGAAGGGGAAACTGAGAAAAG	Ensembl	319	chr3	+	37327071	37327390		chr3:37327301+37327390	100041328	intergenic
ASMM10P045402	Gm6175	ENSMUST00000121351	P	P	P	79.0423	49.6325	51.0197	GCAGGGATCTGAATTTCCTTCTGAGCTTATGTCGAATGATAGCAAAAATACTCTGTGGCT	Ensembl	400	chrX	+	100585008	100585408		chrX:100585348+100585408	620734	intergenic
ASMM10P023757	AK184713	uc008mhh.1	P	P	P	78.6491	52.2721	57.6009	ATCAAAGTAGGACTCGAGTCCTCCTCGTTTTTCACAGTGGCTTTGTTTCAGAGGTACACT	UCSC_knowngene	586	chr2	+	129170696	129171282		chr2:129171115+129171282		intergenic
ASMM10P012758	AK191694	uc029ssk.1	P	P	P	78.5172	56.0022	65.6885	TGATACAATGTCACCCACTGAGGTGTAACTGGCTTTATTGGGCAATAAATTGGGGCACCA	UCSC_knowngene	368	chr15	-	76452890	76453258	NM_013481	chr15:76453010-76453258		exonic sense	NM_013481	Bop1	block of proliferation 1	-	76452995	76477269
ASMM10P057548	humanlincRNA0957	BF119849	P	P	P	78.269	67.8819	74.2885	GTAGTCTTGGTTCTATAAGAGATCAGGCTGAGCAAGCCAGGGGAAGCAAGCCAGTAAAGA	lincRNA	728	chr18	+	88573396	88826853	AK028437, AK051842, AK135011, AK156944, NM_025534, NR_033146, TCONS_00017592, uc007fdg.1, uc007ole.2, uc029ruo.1	chr18:88573463+88826592		intergenic
ASMM10P051904	Ptch1	uc007qxu.1	P	P	P	78.2286	44.3834	65.4533	CATGGTGACCTAGTGCGGTTCTCAGATGAAAATGTACAAAACTCTCTAAATATTAATGTT	UCSC_knowngene	3676	chr13	-	63508335	63514341		chr13:63508395-63511112	19206	exonic sense	NM_008957	Ptch1	patched homolog 1	-	63511532	63565520
ASMM10P012880	AK003545	AK003545	P	P	P	78.2087	43.989	61.1251	GTCCTGTGCTTTTAGACTTTGGAGTTCCACAGATAGTAAAAATATAGCCTTCACAATTTT	Genbank	1203	chr15	-	81363668	81364543		chr15:81363840-81364035		intergenic
ASMM10P051222	Meg3	NR_003633	P	P	P	77.8435	100.866	59.0992	TCATTTCTACCAGCACTTTCTTTGGCCTTTTAAACCAACCATTTTTGTCCAGACAAGACC	RefSeq	11439	chr12	+	109545397	109568600		chr12:109545756+109546390	17263	intergenic
ASMM10P017455	Wdr43	uc008dmr.2	P	P	P	77.6249	62.6098	61.0091	GGGCTCTCAGCGTTCCCTCCGCCCCACTTCCTCCCTGCAGGCCCCACCCCGCGCCGGTGC	UCSC_knowngene	3652	chr17	+	71615894	71659031		chr17:71616154+71616214	72515	exonic sense	NM_175639	Wdr43	WD repeat domain 43	+	71616214	71659031
ASMM10P014143	Dnm1l	NR_075074	P	P	P	77.5219	55.9055	52.467	GCTTTGGCACCTGCCTCCCAGGAGCCCCCCCCTGCTGCTTCTGCTGAGGCTGATGGCAAG	RefSeq	3954	chr16	-	16312227	16358575		chr16:16318777-16318841	74006	exonic sense	NM_001025947	Dnm1l	dynamin 1-like	-	16312227	16359031
ASMM10P034527	AK045573	AK045573	P	P	P	77.2433	62.5873	61.1091	GAGCAAGGACCACATCCAAGGATGTAATTACCATACGCTTGCTATTAAAGAGCCTTCCAG	Genbank	3196	chr6	+	54700656	54703850		chr6:54703784+54703844		intergenic
ASMM10P045842	AK209647	uc009usm.1	P	P	P	77.2007	55.0484	62.6822	GCCATAGGTTCTTTTTCCATCATGTGGAACAATGTAAAGAAATCAGATGCAAAGTACAAT	UCSC_knowngene	3396	chrX	+	159386216	159389612		chrX:159389531+159389612		intergenic
ASMM10P026414	Gm12535	ENSMUST00000121025	P	P	P	77.0685	40.7574	52.0133	TTATGACTGACTACCTTCCCTAACAAAGAGCTGGCTGATGAGAACCAAACCCTGAAGAGA	Ensembl	484	chr3	+	109907383	109907867		chr3:109907770+109907867		intronic antisense	NM_001163348	Ntng1	netrin G1	-	109780049	110143472
ASMM10P049703	Shisa4	ENSMUST00000159918	P	P	P	77.0321	115.678	139.897	GTGTCTTCATGTATAGAATGGGGATAATAGCTGTCAAGAGGATGATATATAATGGAATCG	Ensembl	1404	chr1	-	135371059	135373450		chr1:135371073-135371246	77552	exonic sense	NM_175259	Shisa4	shisa homolog 4 (Xenopus laevis)	-	135371455	135375063
ASMM10P054461	Tmem106c	uc007xll.1	P	P	P	76.7721	40.1342	44.1796	TAACACGCGCTCACCACCCCCCTCCCCATATAGGAGATGACACATGGGGTCTCAGCACTC	UCSC_knowngene	229	chr15	+	97964228	97964909		chr15:97964806+97964875	380967	exonic sense	NM_201359	Tmem106c	transmembrane protein 106C	+	97964228	97970286
ASMM10P026213	AK213359	uc029unq.1	P	P	P	76.7367	64.2691	90.4083	TGTAAATGTTCCCCTAACTTCTGTTTCTTCTGAAGAGAAAATAAACCTTTTTCCCCCCAA	UCSC_knowngene	204	chr3	+	95662975	95663179	NM_008562	chr3:95663118+95663178		exonic sense	NM_008562	Mcl1	myeloid cell leukemia sequence 1	+	95658720	95663178
ASMM10P051356	AK157131	AK157131	P	P	P	76.4236	69.9853	80.979	GCTACACAGAGAAACCCTGTCTGGAAAAACGAATTAATTATTACATATACAATTGGGGAA	Genbank	912	chr13	-	8884913	8885823		chr13:8884948-8885044		exonic antisense	NM_145360	Idi1	isopentenyl-diphosphate delta isomerase	+	8885605	8892396
ASMM10P010356	Lpcat1	ENSMUST00000123766	P	P	P	75.6176	55.377	62.0487	CCTTTGGGGTGCGGGCTTCAGGTTTTCAGTGGAATAAACATGACACGACGTAAAGTTTTA	Ensembl	3532	chr13	+	73467196	73516422		chr13:73516362+73516422	210992	exonic sense	NM_145376	Lpcat1	lysophosphatidylcholine acyltransferase 1	+	73467382	73514538
ASMM10P028244	Gm13141	ENSMUST00000117417	P	P	P	75.4786	48.1273	42.217	AGCACAACAAGAAAGGCCTGAAGAAGATGCAGGCCAACAATGCAAAGGCAGTAAATATGC	Ensembl	456	chr4	-	147527718	147528174		chr4:147527986-147528174	545718	intergenic
ASMM10P027064	Gm12438	ENSMUST00000122034	P	P	P	75.4372	51.9125	47.3913	AATTACATTTGATGCTTTCCCTGGAGAGCCTGACAAGGAGCTGAACCCTAAGAAGATCTG	Ensembl	336	chr4	-	48745514	48745850		chr4:48745637-48745850		intergenic
ASMM10P049192	Car10	ENSMUST00000149611	P	P	P	75.3313	53.1522	49.9754	CAGATCTTTCCAGGGATTCCCTCTGCCCTGCCCTCTTCTTCTTCAGCACCCTTAAAAGAG	Ensembl	303	chr11	+	93098027	93099866		chr11:93098049+93098109	72605	exonic sense	NM_028296	Car10	carbonic anhydrase 10	+	93099289	93601751
ASMM10P019515	Map3k11	uc012bhb.1	P	P	P	75.2527	52.8188	60.5546	GCCCTCTTCTGGCCTCTGTAAGCACCAGGCATGTATGATAGTATGCAGACACACATGTAG	UCSC_knowngene	3700	chr19	+	5689688	5702864		chr19:5699882+5699942	26403	exonic sense	NM_022012	Map3k11	mitogen-activated protein kinase kinase kinase 11	+	5689130	5702864
ASMM10P046519	Gm12110	ENSMUST00000121601	P	P	P	74.9081	87.5656	50.7245	CCACCAACGTCATTATCCAGGAGAATGGGTCTTTGGTTAAAAATCCGAAATTTCTTGGGT	Ensembl	579	chr11	-	32880361	32880940		chr11:32880597-32880940	666620	intergenic
ASMM10P057018	Ldha	uc009gzn.2	P	P	P	74.3063	63.0946	66.3673	GACTCCAGTGTGCCTACGAGGTGATCAAGCTGAAAGGTTACACATCCTGGGCCATTGGCC	UCSC_knowngene	1505	chr7	+	46845803	46855627		chr7:46851063+46853982	16828	exonic sense	NM_001136069	Ldha	lactate dehydrogenase A	+	46847081	46855627
ASMM10P046969	Gm12311	ENSMUST00000118803	P	P	P	74.0871	54.3942	40.4232	AAGTAACCTACACTGAATGAGTTCAGCAAGAAAAGGCTAATGGCACAACTGTCCATGCGG	Ensembl	374	chr11	-	70128968	70129342		chr11:70129129-70129342		intergenic
ASMM10P010819	BC038600	uc007dqf.1	P	P	P	73.8166	51.3015	70.2145	AGCAATGGAATGGAGACATTGAAGCTGTTCCTGGAGGTCACTCAGGGCACCGCTGTCCAG	UCSC_knowngene	1042	chr1	-	172320503	172321545		chr1:172320690-172321032		exonic sense	NM_008429	Kcnj9	potassium inwardly-rectifying channel, subfamily J, member 9	-	172321032	172329263
ASMM10P035356	Gm15766	ENSMUST00000118025	P	P	P	73.4289	91.9438	65.3633	ATGTCTTGCCCAGAAGAAACACTGGGTTACTCAAAAGAAGGCAAGCTTCCTCAGATCTCA	Ensembl	813	chr6	+	147271836	147272649		chr6:147272567+147272649	100416271	intergenic
ASMM10P048108	Gm11401	ENSMUST00000117212	P	P	P	73.284	50.2404	55.0742	AAGACCACCATCTTTCTGGATGCCAAGAAGTTGAGCACTGTGTTCGAATTGAAGCACATC	Ensembl	344	chr11	+	6242377	6242721		chr11:6242407+6242721	665250	intergenic
ASMM10P029916	Gm13156	ENSMUST00000118348	P	P	P	73.0374	68.4389	49.9006	ACAATACAGTGTCTCCTGGAGGCAAACCAAACAAACCCAGTGATCTGGGGAAAAGTAACT	Ensembl	321	chr4	+	147893672	147893993		chr4:147893832+147893993		intronic antisense	NM_133201	Mfn2	mitofusin 2	-	147873594	147904819
ASMM10P043965	Gm4909	ENSMUST00000118749	P	P	P	72.907	73.5269	49.309	GTGGCTCCCATTGCCAAGCTGGAAAACACAAAGGCTAAAGAACTTGCCACTAAATTGAGT	Ensembl	794	chrX	-	60706269	60707063		chrX:60706286-60707063	236831	intergenic
ASMM10P021971	Gm11456	ENSMUST00000121070	P	P	P	72.8533	54.4131	34.5377	AATTCTGACTTCATGTATGTGAAATGCCCAGGGTGCTATGAAAGCACCACGGTCTTTAGC	Ensembl	256	chr2	-	164642944	164643200		chr2:164643066-164643200	100462730	intergenic
ASMM10P027901	Gm12967	ENSMUST00000122147	P	P	P	72.3964	52.8596	41.0732	ATGACAAAGGGAATGTTATCCTTTGGTAAGCGTCACAACAAGACACACACACTGTGCCTG	Ensembl	289	chr4	-	129761627	129761916		chr4:129761870-129761916	100040532	intergenic
ASMM10P038712	Gm16326	ENSMUST00000162843	P	P	P	72.3604	52.6357	41.3924	TATCCCCTTGGGCAAAACTGTTGTCAACAAGGATGCATTCAGAGACCCAGCTTTGAAACA	Ensembl	414	chr7	+	122131091	122131505		chr7:122131357+122131505	102631495	intronic antisense	NM_001081238	Palb2	partner and localizer of BRCA2	-	122107264	122132946
ASMM10P023497	Gm13930	ENSMUST00000118569	P	P	P	71.7714	47.0255	50.1736	TTGCAGCTTGCTATACATGGAGATGAAGACGTGGATTCTCTGATCAAGGCTACAGTTGCT	Ensembl	368	chr2	+	111740104	111740834		chr2:111740712+111740834	100417115	intergenic
ASMM10P022016	Gm11469	ENSMUST00000119751	P	P	P	71.4689	69.6132	62.0066	CGGTCCATCTATGGAGAGAATTTTGAGGAATGAGAACTTCATCTTGAAGCATACAGGTCC	Ensembl	496	chr2	-	166500272	166500768		chr2:166500497-166500768	383773	intergenic
ASMM10P022366	Gm13333	ENSMUST00000119424	P	P	P	71.2691	53.0936	37.905	ATGCCCAAGTTACCAACAATCCTGAAAGCGATGGGTGCATAAATGCTGGTCTTACTAGTT	Ensembl	781	chr2	+	18758983	18759764		chr2:18759701+18759764	667493	intergenic
ASMM10P000001	Gas5	uc007det.1	P	P	P	71.1808	48.8843	41.9663	TGGATAGACAGTTTGAAAGTTAACTGGTTGCATGCTTGTTCATTTGGCTGGCTTGCTTGG	UCSC_knowngene	370	chr1	+	161035165	161038037	ENSMUST00000161461, ENSMUST00000162558	chr1:161036834+161037123	14455	bidirectional	NM_173424	Zbtb37	zinc finger and BTB domain containing 37	-	161017755	161034259
ASMM10P055240	AK159995	uc029ukk.1	P	P	P	71.125	52.3035	63.9453	CCCAGTATGGTACTGGGGAAGTTTATTCATGCTTGCAATCTTGTTTGGAAATAAAATGGG	UCSC_knowngene	3379	chr3	+	27241577	27244956		chr3:27244887+27244947		exonic sense	NM_178772	Nceh1	neutral cholesterol ester hydrolase 1	+	27183003	27244911
ASMM10P039230	Gm8096	NR_033590	P	P	P	70.9955	48.1058	48.2694	AGGGAATCGCAGAACCAGAGCATCTGTCTGAACTAATACCTAGTAAAGAATCCTAACTCC	RefSeq	1660	chr8	-	28083193	28084853		chr8:28083207-28084853	666422	intergenic
ASMM10P056971	Ywhag	uc008zzg.2	P	P	P	70.8203	52.8282	69.7583	CCATGCTAGTCGTGTCTGTGTCCCGCTTGTACTGTTTGGAAATGACCTACTGGAATTGCA	UCSC_knowngene	3440	chr5	-	135908411	135934641		chr5:135909171-135909339	22628	exonic sense	NM_018871	Ywhag	tyrosine 3-monooxygenase/tryptophan 5-monooxygenase activation protein, gamma polypeptide	-	135908378	135934641
ASMM10P029734	mFLJ00226	uc029uzz.1	P	P	P	70.7045	73.8096	103.475	ATGCTCTCTGTTGGCTCTGCAGCACAATATTGTAACCAATAAAGCTCCCTTGTTTCTATA	UCSC_knowngene	2903	chr4	+	136546413	136549316	NM_024452	chr4:136549256+136549316		exonic sense	NM_024452	Luzp1	leucine zipper protein 1	+	136469760	136549318
ASMM10P001084	2210408F21Rik	ENSMUST00000138653	P	P	P	70.6398	49.9441	49.3024	CAAGAGAAAGCTTGCTGCTCGAGATGTGAGTCTTCAGATGTTCCTGCCGCCATATCTGAC	Ensembl	417	chr6	+	31285003	31337403	ENSMUST00000123149, ENSMUST00000136571, ENSMUST00000152157, NR_040257, NR_040258, NR_040260, NR_040262	chr6:31336862+31337229	73652	intergenic
ASMM10P040447	AK141659	uc009lsv.1	P	P	P	70.2267	46.8613	46.2353	TTTCATAGCAACCTTCAGATGAAAGTGTAGAACTCTCAGCTCCTCCTGCATCATGACTGC	UCSC_knowngene	2618	chr8	+	57488053	57508877		chr8:57490355+57490467		bidirectional	NM_021788	Sap30	sin3 associated polypeptide	-	57482701	57487860
ASMM10P033404	AK183756	uc029vwx.1	P	P	P	70.1504	47.8972	55.8483	TTTCCAAAGTCACAAGACCTATGATTGCTTCATTAAGATTGTAAGGTTAACCATGGCTTA	UCSC_knowngene	397	chr6	-	83806057	83806454	NM_146169	chr6:83806100-83806454		exonic sense	NM_146169	Paip2b	poly(A) binding protein interacting protein 2B	-	83806058	83831741
ASMM10P050410	AK045860	AK045860	P	P	P	70.0174	55.0716	50.8182	TATAAGATCCTCACTCTAGTTGCCTGTCAGTCAGTCTTCCACTAGCAGCCTTTGGATGAA	Genbank	2553	chr12	-	105451767	105454319		chr12:105451902-105454319		exonic antisense	NM_001252508	D430019H16Rik	RIKEN cDNA D430019H16 gene	+	105453855	105493095
ASMM10P039444	AK082735	AK082735	P	P	P	69.9082	67.0667	73.9557	GAAGACTACGTACACAGTTCTTTTTCTCTTCCTTGTTTCTGGTTTGCTTTGCTCTTGATG	Genbank	2038	chr8	-	69132673	69134711		chr8:69132784-69134711		intergenic
ASMM10P026060	Gm17146	ENSMUST00000108464	P	P	P	69.8047	57.203	52.6119	CAAAAAACCAAAATATGCTCACAGTCAGCTAATGGATGGATCATAGGGCTCCCAATGGAG	Ensembl	372	chr3	+	88722089	88722670		chr3:88722551+88722670		intronic sense	NM_001163310	Rit1	Ras-like without CAAX 1	+	88716853	88731048
ASMM10P027753	Gm12881	ENSMUST00000121191	P	P	P	69.725	62.1151	49.3587	GTTGGCTTCTTTGTGAAACTGATCCATATCCCTATTAATAACGTTATTGTGGGTGGCTGA	Ensembl	203	chr4	-	121120873	121121296		chr4:121120887-121121041	102640296	intergenic
ASMM10P044611	Gm15266	ENSMUST00000119635	P	P	P	69.6944	55.4704	47.02	ATTGGCTTCTTTGTGAAACTGATCCATATCCCTATTAATAACATTACTATGGGTGGCTGA	Ensembl	255	chrX	-	152110431	152111461		chrX:152110445-152110563	100046078	intergenic
ASMM10P014005	AB352974	uc029svi.1	P	P	P	69.6676	37.4532	46.3745	AACCCTGCTCTCTCTGGCCTTGGGTCATGAGGGTATAAGGAATAAACATGGTGAGCTTGT	UCSC_knowngene	336	chr15	+	102523328	102523664	ENSMUST00000136968, NM_001253795, NM_009319, uc009bsy.2	chr15:102523604+102523664		exonic sense	NM_001253795	Tarbp2	TAR (HIV) RNA binding protein 2	+	102518191	102523676
ASMM10P023853	Gm14056	ENSMUST00000117198	P	P	P	69.163	50.6358	40.6685	GATGACTTTCATATCCAAGTGAGGCTCCATCTTTTCCATGTTGTTCGTATTATCAAGATG	Ensembl	642	chr2	+	136399061	136399703		chr2:136399305+136399703	668910	intergenic
ASMM10P050900	AK019605	AK019605	P	P	P	69.1536	59.704	66.3237	TAACTCCAATACACACACACACACACAAACCACTACACCTTTGAAAAAATTGGTTTCTAT	Genbank	2790	chr12	+	72407425	72410215		chr12:72410028+72410215		exonic antisense	NM_153457	Rtn1	reticulon 1	-	72211751	72408939
ASMM10P046289	Gm11969	ENSMUST00000118848	P	P	P	68.8194	56.5476	43.213	ATCAAGTCTCCTTACCAGTACACTGACCATCTTGTAGAAACCCATACCAGAGTCTCTGTT	Ensembl	356	chr11	-	6182678	6183034		chr11:6182728-6183034		intronic sense	NM_173748	Nudcd3	NudC domain containing 3	-	6105691	6200451
ASMM10P028852	E130307A14Rik	ENSMUST00000149830	P	P	P	68.7853	55.3458	59.9594	GCCTGCCTACCTGCTGCCACATTCCTTGTCATGATAACCATGGACTAAGCCTCTGAAACT	Ensembl	660	chr10	-	39654464	39732006	ENSMUST00000136862	chr10:39655853-39655929	327744	exonic antisense	NM_134000	Traf3ip2	TRAF3 interacting protein 2	+	39612933	39655307
ASMM10P033761	Clstn3	ENSMUST00000147947	P	P	P	68.7694	55.8244	56.9469	GCACCTTTCCTCTCCTGCCTCCTGGTCTTGCTCTCAGCTATGTCTGTGTCTGGGACCCAG	Ensembl	765	chr6	-	124438903	124450172		chr6:124449652-124449773	232370	exonic sense	NM_153508	Clstn3	calsyntenin 3	-	124430755	124464784
ASMM10P045879	Gm15216	ENSMUST00000118058	P	P	P	68.7291	60.0899	51.6729	GGATATCCACTACTTAGTCCATGGAGTGACCTGCAACTGTTAAATAAAGCATTTGTATTA	Ensembl	277	chrX	+	164863606	164863883		chrX:164863823+164863883		intergenic
ASMM10P022628	Nup214	ENSMUST00000153096	P	P	P	68.3918	47.6371	45.642	TGACGCCCTCTTCTGGCCATGGTGATAGATCATTGTATACATAATGAATAAACAAATCTT	Ensembl	925	chr2	+	31994820	31998697		chr2:31998637+31998697	227720	exonic sense	NM_172268	Nup214	nucleoporin 214	+	31974449	32053975
ASMM10P043516	AK200837	uc007ghs.1	P	P	P	68.2338	52.9857	70.1251	CCTGCTCATTCTGCTAGTGCATCCTGTGTATCTCATGACAATAAACAGCAACAACCAATC	UCSC_knowngene	261	chr10	+	81365959	81366220		chr10:81366160+81366220		bidirectional	NM_001014836	4930404N11Rik	RIKEN cDNA 4930404N11 gene	-	81364023	81365820
ASMM10P030890	Gm6407	ENSMUST00000176468	P	P	P	67.9655	52.7735	64.5847	TGGATCTGCATGTCCTTGGGTTTGCCTGTACAGACCCTCATCTCTGTAACTTCTTTGAAA	Ensembl	549	chr10	-	73690256	73690805		chr10:73690428-73690805	623191	intergenic
ASMM10P002807	Ccl27a	ENSMUST00000151142	P	P	P	67.9358	98.6704	77.9793	TACTTTTTTCCTTGGCTGCGAATGTGGCGCAGGGAGCGGAGAGACTAAGTCTGGAAGCCC	Ensembl	822	chr4	-	41769466	41774100		chr4:41771195-41773464	20301	exonic sense	NM_001048179	Ccl27a	chemokine (C-C motif) ligand 27A	-	41769469	41774134
ASMM10P058058	humanlincRNA1103	AV121292	P	P	P	67.867	49.3664	51.0204	CGCCCAGATATTGATTTGTTCAGATGTTTCAATGCCTCATGATACAATAAAACCACAAAA	lincRNA	309	chr17	+	55143738	55143950	NM_026532	chr17:55143890+55143950		intergenic
ASMM10P016172	AK145383	AK145383	P	P	P	67.7204	58.2672	60.0448	ATCTCAGGTGCAGAAGATTCCATAGAGAACATCGACACAACAGTCAAAGAAAATACAAAA	Genbank	4232	chr17	-	43186468	43190699	AK080482	chr17:43186485-43190699		intergenic
ASMM10P022254	Gm13194	ENSMUST00000142299	P	P	P	67.3484	80.7964	65.3749	TATTAAGAGATGCAAGCATTTTGAATTGGGAGGAAACAAGAAGAGAAAGGGCGGGCTGGT	Ensembl	311	chr2	+	4942173	4942484		chr2:4942424+4942484	381346	intergenic
ASMM10P032078	BC038906	uc029vjx.1	P	P	P	67.2987	54.34	88.486	TAGAGCTTATGATATGTGTCAATCAGTCCTCTGAATCTTTTTACTGAAACTGGGATAGAA	UCSC_knowngene	851	chr5	+	101823007	101823858	NM_173370	chr5:101823773+101823852		exonic sense	NM_173370	Cds1	CDP-diacylglycerol synthase 1	+	101765129	101823852
ASMM10P035729	AK080111	AK080111	P	P	P	67.2626	47.3199	56.8505	TTCCAGGACATCCAGGGCTACACAGACAAATCTTGTCTTAATAAACAAACCAAAACGGGC	Genbank	1357	chr7	-	24529266	24530621		chr7:24529280-24530178		bidirectional	NM_153134	Irgq	immunity-related GTPase family, Q	+	24530647	24538600
ASMM10P049883	XLOC_005520	TCONS_00006872	P	P	P	67.1522	36.7902	54.7001	TGTGCATGGCTCCACCTCCCTTGTTCATTTGCTCTGACCAAAGCTGTTTGCATGTATATA	Alexander et al 2013	706	chr12	-	24302354	24306531	ENSMUST00000149246, NR_015504, TCONS_00006873, uc007ncz.1	chr12:24302369-24302903		intergenic
ASMM10P028472	Rps11-ps3	ENSMUST00000117608	P	P	P	67.1145	45.6265	35.5449	AACATGTCTGTGCACCTGTTTCAGGGATCATTGTCACATTGTCACAGTTGGAGAGTGTAG	Ensembl	486	chr4	+	10946607	10947093		chr4:10946928+10947093	383992	intergenic
ASMM10P047195	Gm26563	ENSMUST00000181152	P	P	P	66.9153	46.7434	53.9892	CAGCCAGAGCTACACAGAGAAACCCTATCCCAAAAAACCAAAAGAAGAAAAGGGGAGGGG	Ensembl	1931	chr11	-	80018479	80029868		chr11:80018537-80018669		intronic antisense	NM_001163018	Suz12	suppressor of zeste 12 homolog (Drosophila)	+	79993105	80034123
ASMM10P031608	AK185415	uc029vgw.1	P	P	P	66.4471	47.644	55.2273	TAGTATTTTGCACAAAGTCCAAGAGACTGTGGCTACTTGCCTCGGAGAGGAACTCTAACA	UCSC_knowngene	516	chr5	+	31198381	31198897	ENSMUST00000138986, NM_153680	chr5:31198695+31198894		exonic sense	NM_153680	Snx17	sorting nexin 17	+	31193303	31198900
ASMM10P048190	Gm12030	ENSMUST00000121917	P	P	P	66.3201	51.9327	41.8661	ATCGGGATGGTGGTCATCCGAGGAAACAGTATCATGTTAGAATCCTTGGAAAGAGTCTGA	Ensembl	223	chr11	+	20142567	20142790		chr11:20142730+20142790		intergenic
ASMM10P043561	GU332589	uc012hdk.1	P	P	P	66.256	37.6597	34.0991	GGTACTAGTTCTATAGCTCCTAGATGTACGAATTTCTTTCTCCAATACTTTTAGTAGGAT	UCSC_knowngene	1588	chrM	-	1093	2681		chrM:1168-2681		intergenic
ASMM10P048974	Nufip2	ENSMUST00000126942	P	P	P	66.1825	66.8667	31.6773	CGGCCTGCACCGTGGCCCCGCGCGCCCGACGGCCGCGTTTCCCGCTCCCGGGTGCGGCGG	Ensembl	777	chr11	+	77687458	77691920		chr11:77687539+77687600	68564	exonic sense	NM_001024205	Nufip2	nuclear fragile X mental retardation protein interacting protein 2	+	77686138	77717966
ASMM10P043587	XLOC_026868	TCONS_00036111	P	P	P	65.865	52.5484	46.9771	TAGTTGGTCATCACTGGGAAGAGAGGCCCCTTGGTATTGCAAACTTTAAATGCCTCAGTA	Alexander et al 2013	4151	chrX	-	5888256	5893813		chrX:5888284-5892318		intergenic
ASMM10P017826	Gm10540	ENSMUST00000097581	P	P	P	65.7289	51.0022	46.8844	GAAATGGAGGATGAAGATATGATTGATGAGTTCCAGCAGCAGAGTGGAGGTGTCTACTAA	Ensembl	276	chr18	-	45285832	45286108		chr18:45285846-45286108	100042900	intergenic
ASMM10P014880	AK014704	uc007yfl.1	P	P	P	65.7048	42.6266	44.3723	AGTCTTCTTCTAGCAGACTTCAGATGAAGATGTAGAACTCTCAGCTCCTCCTACACCATG	UCSC_knowngene	971	chr16	+	11779729	11781500		chr16:11779729+11779847		intergenic
ASMM10P046642	Zfp2	ENSMUST00000124748	P	P	P	65.6322	43.9305	78.9655	ATATTTAGGGGGAGAGGGATCCTACTGCAGATGGCCCAAATTTGTCTTCCCACTTCAAAT	Ensembl	1407	chr11	-	50905183	50916152		chr11:50905206-50905605	22678	exonic sense	NM_001044697	Zfp2	zinc finger protein 2	-	50898711	50916161
ASMM10P033044	AK003718	AK003718	P	P	P	65.0825	48.3951	49.6145	ATATGTGTAGCGATGTGATCACACTGTCTTGGAATTACATTAAACTGTTTGGAATCACTG	Genbank	1273	chr6	-	38687513	38688786		chr6:38687527-38688786		intergenic
ASMM10P021945	AK032666	AK032666	P	P	P	65.0435	75.2686	93.5909	ACATGGCATTGTATTCATGACCACATAGCTCATGTTGGAAATTAAAGTTTTTGGCTTTTC	Genbank	2233	chr2	-	163859757	163861994		chr2:163859771-163861725		intergenic
ASMM10P003259	Ubl5	ENSMUST00000160874	P	P	P	64.8126	56.5098	52.8501	GAACAAGATCGTTCTTAAAAAGTGGTAAGTACACGATTTTTAAGGACCACGTGTCTCTGG	Ensembl	412	chr9	+	20644834	20646775		chr9:20645480+20645621	66177	exonic sense	NM_025401	Ubl5	ubiquitin-like 5	+	20643317	20646789
ASMM10P029204	Gm12710	ENSMUST00000119011	P	P	P	64.6882	33.2341	33.4443	AAGACAATTGGAAATGCCCTAAAGTCCTGCAATGAGACCCTCCACACCAGGTTAGCTATT	Ensembl	216	chr4	+	103103526	103103742		chr4:103103598+103103742		intronic antisense	NM_146254	Wdr78	WD repeat domain 78	-	103038064	103114299
ASMM10P037632	1700028B04Rik	NR_033605	P	P	P	64.3651	40.3293	31.4988	TCATGTTCTGGGTAAGGGACATGTTCCCTTCTTAAAGCAGTACCCTTACAATAATCCGCC	RefSeq	552	chr7	+	28496940	28497492		chr7:28497374+28497492	70001	intergenic
ASMM10P029940	Gm9506	ENSMUST00000118516	P	P	P	64.129	34.0858	33.834	TTAAAGAGGACTGTCCAGCAGCACCAGATGGTCAATCAGGCACTAAAAGAAGAGATCAAG	Ensembl	320	chr4	+	149096382	149096702		chr4:149096603+149096702	670864	intronic antisense	NM_019781	Pex14	peroxisomal biogenesis factor 14	-	148960534	149099812
ASMM10P000079	Sumo2	ENSMUST00000021084	P	P	P	64.122	41.659	42.7555	CTAATGAAAGCCTATTGTGAACGGGTTTGTCAATGAGGCAGATCAGATTCCGGTTTGATG	Ensembl	1000	chr11	-	115523101	115536229		chr11:115530381-115534555	170930	exonic sense	NM_133354	Sumo2	SMT3 suppressor of mif two 3 homolog 2 (yeast)	-	115523108	115536230
ASMM10P017303	AK205023	uc029tif.1	P	P	P	63.9122	38.2598	51.954	ACAAGGTTTGGGCTGGTGGCCCATTTCTATCATGCTGCCTTAATAAAGATTTCGGAATAA	UCSC_knowngene	273	chr17	+	47599416	47599689	NM_001081635, NM_001081636, NM_007632	chr17:47599628+47599688		exonic sense	NM_001081636	Ccnd3	cyclin D3	+	47505050	47599688
ASMM10P016947	Gm15843	ENSMUST00000146593	P	P	P	63.7136	86.6062	61.928	AGGCTGCACAGAAGAAAAAGATATACCAGAAGAAACTGAAGAAACAAAACTCATGGCCCA	Ensembl	529	chr1	+	72459498	72460027		chr1:72459944+72460027	100416317	intronic antisense	NM_001045533	March4	membrane-associated ring finger (C3HC4) 4	-	72427111	72536564
ASMM10P044872	Gnptab	ENSMUST00000151273	P	P	P	63.6954	68.1502	59.0249	ATGGCGGCTCGCTGAGGCGGTGGCGCGGCGCGGGCTCCTCCTGGCGTGGGGTGGCGGGGC	Ensembl	5297	chr10	+	88379223	88447320		chr10:88379351+88379411	432486	exonic sense	NM_001004164	Gnptab	N-acetylglucosamine-1-phosphate transferase, alpha and beta subunits	+	88379411	88447329
ASMM10P033312	Rmnd5a	ENSMUST00000144081	P	P	P	63.6507	41.066	56.6796	AGGATGCTTTGTGTTAAAGGCACAGGTGTCTTCCCAGTGCTACATGTGCTCAGGATATAA	Ensembl	3086	chr6	-	71390466	71396282		chr6:71396203-71396282	68477	exonic sense	NM_024288	Rmnd5a	required for meiotic nuclear division 5 homolog A (S. cerevisiae)	-	71388633	71440637
ASMM10P045305	Gm16463	ENSMUST00000120527	P	P	P	63.6255	55.3498	43.6253	ACCAAAGCACCCAAGATGCAGTCTTGTTACTCCACAGGTTCTGCAACACAAATGTTGATG	Ensembl	721	chrX	+	85241616	85242731		chrX:85242505+85242731	669833	intergenic
ASMM10P040573	AK208648	uc029wtu.1	P	P	P	63.4795	46.3086	51.422	GCTTGCCTGCTCAGGTCTTGGTAACTTGCTCATGTTTGTATTAAATTCTTATTGGTTTTC	UCSC_knowngene	798	chr8	+	71624107	71624905	NM_146211	chr8:71624845+71624905		exonic sense	NM_146211	Glt25d1	glycosyltransferase 25 domain containing 1	+	71611023	71624911
ASMM10P035815	AK211593	uc009fyf.1	P	P	P	63.4382	43.2645	52.6566	AAACTGAAAACCTGGGTTTCTGCTGCACATGTCTTCCCATATACTCTATGAGTTGGCAAA	UCSC_knowngene	385	chr7	-	28305630	28306015		chr7:28305644-28305823		exonic sense	NM_025616	Timm50	translocase of inner mitochondrial membrane 50	-	28305825	28312046
ASMM10P016780	Vmn2r-ps129	NR_033648	P	P	P	63.2294	42.8027	47.4253	ATAACTTTATGCACTCCTATCGAGTAGAAAAGTATATGGGGGCTGGTGAGATGGCTCAGC	RefSeq	1689	chr17	+	23004970	23006659		chr17:23006348+23006659	665976	intergenic
ASMM10P049164	Gm11509	ENSMUST00000117358	P	P	P	63.19	108.583	91.2372	ACCTGCCTGTCATTGAGTCCTTTGGCTTCACCGTCGATCTTCAATCCAATACTGGTGGCC	Ensembl	325	chr11	+	88335659	88335984		chr11:88335765+88335984	668793	intergenic
ASMM10P049005	AK198029	uc029qtf.1	P	P	P	62.8915	50.65	67.3905	GTGTTCAACACTCAGACTGTTGTAAACTCTCGTTTTGTATGAGCAAAATTGTCTTTACTA	UCSC_knowngene	231	chr1	-	131053699	131053930	NM_008551	chr1:131053733-131053930		exonic sense	NM_008551	Mapkapk2	MAP kinase-activated protein kinase 2	-	131053703	131097543
ASMM10P033609	AK212603	uc009ddp.1	P	P	P	62.454	45.436	55.8452	CGTGGATTCAGATGAAGTCGGACATTCTTAAAGGGTTTTATTACATTAGCTAGAATGCTC	UCSC_knowngene	454	chr6	-	108822322	108822776		chr6:108822372-108822776		exonic antisense	NM_026011	Arl8b	ADP-ribosylation factor-like 8B	+	108783058	108823723
ASMM10P035437	Gm15525	ENSMUST00000132587	P	P	P	62.4425	32.8355	35.0651	GTAAAAACTTCTGTATCCCCTCCTCCGTCCCCGCCGATCCTTTCTTTTCTCCTGCTGAGC	Ensembl	504	chr7	-	4836466	4844696	NM_172737	chr7:4836822-4836878		exonic sense	NM_172737	Shisa7	shisa homolog 7 (Xenopus laevis)	-	4825551	4844696
ASMM10P028368	Fam213b	ENSMUST00000123513	P	P	P	62.371	42.099	46.7656	CCCCTCCCCCAACTCCAACATGTACAAAACAAAGTCTTCTTTGAAGCGTTTACTTAGCTC	Ensembl	522	chr4	-	154895503	154899038		chr4:154895517-154895608	66469	exonic sense	NM_025582	Fam213b	family with sequence similarity 213, member B	-	154896429	154899043
ASMM10P020166	Gm13311	ENSMUST00000117863	P	P	P	62.1047	46.199	42.8691	AGAAGACTCTCACTAAAGCAGCAGATCCAGTCCATTCAGCAGTCTATTGAAAGGCTCTTG	Ensembl	380	chr2	-	14692871	14693251		chr2:14692886-14693251	625335	intronic antisense	NM_023116	Cacnb2	calcium channel, voltage-dependent, beta 2 subunit	+	14604305	14987908
ASMM10P029016	Gm11407	ENSMUST00000120362	P	P	P	61.7603	93.1947	82.9046	CTCTCCACACAAACATAACCACTCTAACAACCAACCAAAAAGGCTTGATTAAATTATACT	Ensembl	1058	chr4	+	80002330	80003388		chr4:80003287+80003388	100502983	intergenic
ASMM10P039709	Amfr	ENSMUST00000139702	P	P	P	61.5229	29.1929	27.6329	TGTCGAAAACTGTCACCTGCCCCTTTGTCACCCCACCCTGAATGACTGCATGCTTTCTTT	Ensembl	779	chr8	-	93972901	93974916		chr8:93974836-93974916	23802	exonic sense	NM_011787	Amfr	autocrine motility factor receptor	-	93971587	94012640
ASMM10P053753	Gm8814	ENSMUST00000119072	P	P	P	61.4758	43.8308	56.0194	GGCAACCACCTGACCAACCTCCGTAGAGTGGCAGGGACACCGCAAGCACAGACTAGCATG	Ensembl	535	chrX	-	167028901	167029436		chrX:167028975-167029033	667791	intergenic
ASMM10P032987	Gm13863	ENSMUST00000118782	P	P	P	61.3993	38.7549	35.0501	TTGTTCAGGGCCAGTGATTACGAAGTGGTTCCTCCTGAGAATCACCGGAAAGCCGTGTGA	Ensembl	602	chr6	-	34820203	34820899		chr6:34820217-34820302		intronic antisense	NM_178630	Agbl3	ATP/GTP binding protein-like 3	+	34780431	34857932
ASMM10P012176	Gm9199	NR_027860	P	P	P	61.3247	46.3341	34.0141	AGCACCGGCTTTGCAACACTGAGAAACAAATAAAACATTCATCCTCTTTGATTGAGATAT	RefSeq	1288	chr14	+	73025602	73026890		chr14:73026830+73026890	668489	intergenic
ASMM10P057357	Lcmt1	uc012ftj.1	P	P	P	60.9874	40.752	44.6976	AGGTAAACAGAATCCCTCGAGTTCCTGGATGAGATGGAGCTCCTGGAGCAGCTCATGCGC	UCSC_knowngene	1364	chr7	+	123377981	123430358		chr7:123422803+123428098	30949	exonic sense	NM_025304	Lcmt1	leucine carboxyl methyltransferase 1	+	123377981	123430358
ASMM10P046402	Gm12044	ENSMUST00000120335	P	P	P	60.8298	48.5805	46.1934	GAAACCAAACACGTCATTTCCTTCTACCTGGTGGCCACACTTCTGTTCAAATCTGGTTAA	Ensembl	213	chr11	-	21451141	21451354		chr11:21451155-21451354		intergenic
ASMM10P029101	Gm12634	ENSMUST00000122157	P	P	P	60.8096	38.8396	54.4286	ATTGTTTTCTGTGACTTCAACAACAACTCTCATTCCTCCACCTTTGATATTGGAGCTGGC	Ensembl	992	chr4	+	90368730	90369722		chr4:90369554+90369722	435792	intergenic
ASMM10P041792	AK033836	AK033836	P	P	P	60.7515	40.7127	48.6226	AGGCCAGCCTCCAAGTTCCAGGATAGCCAGGACTACATAGACTCTGTTTTGAAAAACAAA	Genbank	1402	chr9	-	67609270	67610672		chr9:67609285-67610672		intergenic
ASMM10P046799	AK148600	AK148600	P	P	P	60.3871	50.487	48.412	CTGGGGGAAGTGTAGAGGGGACTTTTGGGATAGCATTTGAAATGTAAATGAAGAAAATAC	Genbank	1645	chr1	-	15846564	15848208		chr1:15846592-15848208		intergenic
ASMM10P029622	AK171116	uc008uzw.1	P	P	P	60.3539	39.7142	57.563	ACCTGTGTCATTGCTTGTGTATGACTTGGAAGAAGGGCCAATAAAGCAACTGCAAGCTTT	UCSC_knowngene	909	chr4	+	130935230	130936139	NM_010686	chr4:130936079+130936139		exonic sense	NM_010686	Laptm5	lysosomal-associated protein transmembrane 5	+	130913333	130936148
ASMM10P000141	Actl6b	ENSMUST00000031725	P	P	P	60.333	37.4475	39.676	GAGCTTTCTCAGAAGACCCCACCGCCCCCTTTTCCTTCCCCAGAGCATGCGTCTTAAGCT	Ensembl	1549	chr5	+	137553556	137569557		chr5:137567059+137567237	83766	exonic sense	NM_031404	Actl6b	actin-like 6B	+	137553554	137569573
ASMM10P024393	AK018518	AK018518	P	P	P	60.329	49.9182	50.1277	CGTAAGCTTTTGTGAACTTGGACTGTTCCTTCCTGGAGACAAATTAAACAAACGTTACCT	Genbank	1857	chr2	+	178422567	178424424		chr2:178424364+178424424		intergenic
ASMM10P051221	Meg3	ENSMUST00000129245	P	P	P	60.3211	100.742	57.5226	TCTTCGATCCATACCAAACATTTCACAATGGGAAATCCTAGCTTCCCAAGGGTGGTCTTG	Ensembl	1498	chr12	+	109541000	109545319		chr12:109545122+109545319	17263	intergenic
ASMM10P044148	Gm14776	ENSMUST00000121029	P	P	P	60.0635	35.2115	36.8477	TCTTTCCAGATGATGGACCAGGAGGCTATTAAAGATCTCTGGCAGTGGAAGAATTCTCTT	Ensembl	887	chrX	-	87771338	87772352		chrX:87771352-87771671	100416068	intronic sense	NM_001160403	Il1rapl1	interleukin 1 receptor accessory protein-like 1	-	86747241	88115623
ASMM10P047782	Gm11676	ENSMUST00000120443	P	P	P	60.0165	39.8563	36.4071	TAAGAAACATGTGCTTTGCCAAGAAGCACAACAAGAAAGGCCCAAAGAAGATGCAGGCTC	Ensembl	490	chr11	-	111612816	111613306		chr11:111613133-111613306	100041559	intergenic
ASMM10P012855	Sun2	ENSMUST00000162392	P	P	P	59.8637	43.9097	28.1051	CTGTCATAGCTGCCCCTGCCATTAGTGCAAGCTTCTGAGTGACACTGCCTTTGTCTGTAG	Ensembl	4052	chr15	-	79724069	79742456		chr15:79728098-79728415	223697	exonic sense	NM_001205345	Sun2	Sad1 and UNC84 domain containing 2	-	79724067	79742536
ASMM10P033522	Hsp90b1	ENSMUST00000129178	P	P	P	59.7389	45.4238	46.9972	ATGTGTTTTTATTTGCCTGCCTGCCTGCATGTACACATCTGTCTGTCTACATGTATGTAT	Ensembl	3222	chr10	-	86690208	86701968		chr10:86690225-86690840	22027	exonic sense	NM_011631	Hsp90b1	heat shock protein 90, beta (Grp94), member 1	-	86690840	86705444
ASMM10P012046	Gm16261	ENSMUST00000096813	P	P	P	59.4905	49.8732	40.1782	ATTCATTGGCTTCTTCGAGAAACTGATCCATATCCCTAATAATAACATTATTGTGGGTGG	Ensembl	205	chr14	+	60154150	60154355		chr14:60154295+60154355	102636652	intergenic
ASMM10P039632	AK047786	AK047786	P	P	P	59.1699	21.2527	23.0781	AATGCTGTGATTAAAGGCACATGCCACTAGTCCTCGCCCCTCTTGTGGCTATAAATAAAT	Genbank	1658	chr8	-	86715556	86717214		chr8:86715570-86717214		exonic antisense	NM_001168591	Lonp2	lon peptidase 2, peroxisomal	+	86651568	86716638
ASMM10P028606	Gm11927	ENSMUST00000118472	P	P	P	59.1214	54.752	53.5812	TCACTGGCTATGTTGAGCTACGTTATGACGATGAGTGAAACGGGTAGTGACTGAACCAAT	Ensembl	759	chr4	+	32051737	32052914		chr4:32052736+32052914	665218	intergenic
ASMM10P026152	Rplp0-ps1	ENSMUST00000122125	P	P	P	59.0862	55.0948	39.6789	AAACCTGAAGCAAAGGAAGAGTCTAAGGAATCAGATGAGAATATGGGATTCTGTCTCTTC	Ensembl	933	chr3	+	93278140	93279073		chr3:93279013+93279073	668300	intergenic
ASMM10P054042	Gm12231	ENSMUST00000119447	P	P	P	59.0504	45.3309	41.7514	TTCCAGTTCCTTTACCCTAAGACTGTGTAACAGGACCCTATGTGCTTGGAACTGGACTTA	Ensembl	695	chr11	-	55118100	55118795		chr11:55118635-55118693	667832	intergenic
ASMM10P042211	AK080634	AK080634	P	P	P	59.0301	31.5198	39.4825	AGCCAGCCTGGTCTACACAGTAAATTCCAAGGCTACATATTCCACACTGAGACTTCATCT	Genbank	812	chr9	-	109812040	109812852		chr9:109812055-109812852		intergenic
ASMM10P003714	Gm4189	ENSMUST00000174167	P	P	P	58.8301	33.0643	27.7315	CGGAGAGCGAGAGTCTCACGGCCCCACCCCCATCGCGCCCTCTGGCTTGAGAGTCTACGT	Ensembl	367	chr10	-	127289695	127290788		chr10:127290625-127290775	100043045	bidirectional	NM_007837	Ddit3	DNA-damage inducible transcript 3	+	127290792	127296288
ASMM10P054065	Elac2	ENSMUST00000140369	P	P	P	58.8162	44.3507	23.6407	AATCCTGCTTCAGTGTGGGGTCTTCTGTGGGCTGGGTTACCCAGTGAGGCCGCATCTCCC	Ensembl	3329	chr11	+	64979090	65002067		chr11:65001598+65001668	68626	exonic sense	NM_023479	Elac2	elaC homolog 2 (E. coli)	+	64979034	65002076
ASMM10P051835	Hnrnpk	ENSMUST00000176257	P	P	P	58.7018	23.3392	28.9394	ATTTACCTTGACTGTCCATAATAATTGGTCTCCCCTCCCTACCCCTGTAATTTCTTGATT	Ensembl	1380	chr13	-	58391959	58394785		chr13:58393991-58394075	15387	exonic sense	NM_025279	Hnrnpk	heterogeneous nuclear ribonucleoprotein K	-	58391950	58402516
ASMM10P032769	AK157091	AK157091	P	P	P	58.058	41.2786	59.9673	AAATGTAATCAGTAAGAGATTATCAGGTCTTCCCGCAAAACACCACTGCCACCACCACAA	Genbank	1470	chr5	+	150643187	150644659		chr5:150644570+150644659		exonic antisense	NM_201369	N4bp2l2	NEDD4 binding protein 2-like 2	-	150635972	150665612
ASMM10P030448	AK017411	AK017411	P	P	P	57.9342	46.789	54.9968	GGACTTGGGTTGGGGTTAAGGGCTTGTACTATGCACTTTTTATTAATGAATAAATAGAAA	Genbank	945	chr5	-	65446847	65447792		chr5:65446869-65447792		intergenic
ASMM10P048750	AK085773	AK085773	P	P	P	57.7624	34.612	59.1882	CCTACCTTAGGATTTTTGGAGTTCTCCTAATGCCTGAAAATCTTCCCAGAAATCTCCCTG	Genbank	1105	chr11	+	68956982	68958087		chr11:68957920+68958087		bidirectional	NM_177566	Arhgef15	Rho guanine nucleotide exchange factor (GEF) 15	-	68943153	68956858
ASMM10P054544	Poglut1	ENSMUST00000153187	P	P	P	57.7393	40.5657	41.1153	ATGGTTTGTATGGTCACACTTCTGAAGATTTCTGTTATCATTAATACTGGTTCGGTCCTA	Ensembl	2922	chr16	-	38525139	38550222		chr16:38525157-38525215	224143	exonic sense	NM_172380	Poglut1	protein O-glucosyltransferase 1	-	38525179	38550184
ASMM10P000333	Nhp2l1	ENSMUST00000072904	P	P	P	57.7392	42.717	36.3452	CGCAGCCATGTCATCGCCTGTTCTGTTACCATCAAAGAAGGCTCTCAACTAAAGCAGCAG	Ensembl	769	chr15	-	82041477	82047535		chr15:82042149-82047486	20826	exonic sense	NM_011482	Nhp2l1	NHP2 non-histone chromosome protein 2-like 1 (S. cerevisiae)	-	82041344	82047598
ASMM10P049851	Gm25925	ENSMUST00000158314	P	P	P	57.6164	53.6421	50.4406	GGGGGATGGGGGTGGGGGACTTTTGGGATAGCATTTGAAATGTAAATGAAGAAAATAATA	Ensembl	306	chr12	-	17644899	17645205		chr12:17644921-17645205		intergenic
ASMM10P034226	Gm14528	ENSMUST00000120615	P	P	P	57.5968	32.1805	30.9196	AAGACTAAACTCAAGAACTACAAAATCGCTCCCTTTGACAGCTGCTTCCCAAACCAGAGA	Ensembl	231	chr6	+	30719872	30720103		chr6:30719887+30720103		intergenic
ASMM10P048477	Gm12201	ENSMUST00000120657	P	P	P	57.5725	53.2944	60.4725	AAGTTTGACTTGAGTGTCGACAAGAGGGCTTTTGTACACTGGTGTATGGGTGATGGAATG	Ensembl	1234	chr11	+	51106630	51107869		chr11:51107699+51107869	382518	intergenic
ASMM10P057541	mouselincRNA1217	BB712628	P	P	P	57.5245	49.8515	51.8829	GGGTCAATTGTACTGGCTAGTTTTGTGTCAACTTGACACAGCTGGAGTTATCACAGAGAA	lincRNA	430	chr5	-	111494634	112366099	AK049635, AK054448, AK134063, AK135811, AK135893, AK139615, BB709565, NM_025534, uc007ole.2, uc007pke.2, uc008sds.2, uc029qob.1, uc029ruo.1, uc029tlt.1, uc029vak.1	chr5:111495292-111833983		intronic sense	NM_001039228	Gm6583	predicted gene 6583	-	112353772	112356033
ASMM10P031085	Ccdc92	ENSMUST00000135495	P	P	P	57.4755	51.1354	51.8174	AGCTGACGCTCTCGCTGTTTTAACCTCAGCACCTTCAGATTCTGGAGAATCTTTTACACA	Ensembl	2287	chr5	-	124834417	124861885		chr5:124836493-124836566	215707	exonic sense	NM_144819	Ccdc92	coiled-coil domain containing 92	-	124834431	124862221
ASMM10P052512	Gm11341	ENSMUST00000122316	P	P	P	57.2022	47.2275	35.0725	ATCACGAAGACCAAATTCTTCAGCAGAAGAGCTGAAGAGAAGATGAAGGGTGTTGGAGGT	Ensembl	447	chr13	+	24320301	24320748		chr13:24320667+24320748	100042017	intergenic
ASMM10P028901	Gm12529	ENSMUST00000119529	P	P	P	57.1355	43.6992	51.3779	TGAAAAAGAACTAAGTCTGGAAAGGAAAATGTTGCAGTGGAAGCCTTGGGAGCCACTGGT	Ensembl	268	chr4	+	59532746	59533014		chr4:59532931+59533014		intronic antisense	NM_144904	Ptbp3	polypyrimidine tract binding protein 3	-	59471867	59549364
ASMM10P024009	AB345460	uc012cgd.2	P	P	P	56.8912	45.8293	57.3264	ATATGTGTAGATGTTTTGTACAGAGCCCTGTATGAAAATAAACACCCTTATGTGATTCCT	UCSC_knowngene	804	chr2	+	152313188	152313992		chr2:152313932+152313992		intergenic
ASMM10P033116	AB352974	uc009bsy.2	P	P	P	56.7642	35.5161	43.4128	AATCTATTGGAGTCCTGAATAAATGCTGCTCTTTGGCTTCCAAAACCCTGCTCTCTCTGG	UCSC_knowngene	336	chr6	-	47431797	47432133	ENSMUST00000136968, NM_001253795, NM_009319, uc029svi.1	chr6:47431854-47432133		intergenic
ASMM10P040183	AK160987	uc029wrk.1	P	P	P	56.312	47.0903	44.1234	CACAACCTTCCCTCCTCCCCCAGTGTAATCCAACTTAGTGAAAATAAATAAATGAATAAA	UCSC_knowngene	954	chr8	+	20582815	20592962		chr8:20592902+20592962		intergenic
ASMM10P023243	BC002221	uc008kuc.1	P	P	P	56.2818	42.7996	58.5604	GTCATTTTGTATCTGCCAAGTGTGGTACCTTCCTTTGTTTATTTGCTATTAAACTGTTTG	UCSC_knowngene	1820	chr2	+	91017670	91019490	NM_001244891, NM_001244903, NM_017368, NM_198683	chr2:91019430+91019490		exonic sense	NM_001244891	Celf1	CUGBP, Elav-like family member 1	+	90940396	91019497
ASMM10P037413	Slc1a5	ENSMUST00000127401	P	P	P	56.1602	40.7066	39.1973	GGGCTGTGGCAGGAGGCCCCGCCCCCATGATTCTGCCATCTCCGCTCTTCTCTTCCCCAG	Ensembl	2807	chr7	+	16781367	16798274		chr7:16795963+16796023	20514	exonic sense	NM_009201	Slc1a5	solute carrier family 1 (neutral amino acid transporter), member 5	+	16781345	16798274
ASMM10P044593	XLOC_027372	TCONS_00036302	P	P	P	56.1069	40.2733	44.8752	AATAGAGGTCCTAAAAATTGAATTCCCAACAACCACATAAGGCTTGCAACCATCTGTAAA	Alexander et al 2013	3763	chrX	-	150503390	150512251		chrX:150503404-150503509		intergenic
ASMM10P042081	Gm8661	ENSMUST00000118688	P	P	P	56.1045	51.1722	60.2615	AGTGGAGAATGTTGCCATCAATGACCTCAACTACATGGTCTACACGTTCTAGTATGACTC	Ensembl	992	chr9	-	100624973	100625965		chr9:100625842-100625965	667486	intergenic
ASMM10P056093	XLOC_008096	TCONS_00010826	P	P	P	56.0984	60.9932	33.6652	ACACCTACAGATGGACCTGAGTATGACCCCTCCCAGTTCCAAGAGGCTCGCCTAGAGAAC	Alexander et al 2013	1489	chr15	+	76045306	76046950		chr15:76046651+76046801		intergenic
ASMM10P045835	Gm5764	ENSMUST00000118817	P	P	P	56.0975	52.6551	33.6494	TCATAAATATGAAGAGGACTTGGGAGAAGCTGTTGCTCACAGCTGTTGCTCACAGGTTCT	Ensembl	885	chrX	+	158833434	158834319		chrX:158833575+158834319	436243	intergenic
ASMM10P030819	Gm15787	ENSMUST00000156579	P	P	P	56.0714	41.0825	41.5472	TGTCTGCTTGGATGCTGCCTTGTTACTGCCTTCATGATAATGGACTGAACCTCTGAACCT	Ensembl	312	chr5	-	110168256	110169896	ENSMUST00000132210	chr5:110169826-110169896	100504007	intronic antisense	NM_172717	Chfr	checkpoint with forkhead and ring finger domains	+	110135839	110171972
ASMM10P001480	Mapk13	ENSMUST00000129096	P	P	P	56.0298	21.7234	24.8718	AACCAGACAGGCCAAATCCTATATTCAGTCCCTGCCCCAGAGCCCCAAGAAGGATTTCAC	Ensembl	1046	chr17	+	28769348	28778546		chr17:28776421+28777722	26415	exonic sense	NM_011950	Mapk13	mitogen-activated protein kinase 13	+	28769316	28778704
ASMM10P050656	BC031503	uc007ncz.1	P	P	P	55.9945	34.0688	58.4612	AAAGTGAGAAGGTTCAGCCCCTGTATTTAAAGCCTCTGACTGCTGTTAAAGCATGGTACC	UCSC_knowngene	1939	chr12	+	17881905	17939632		chr12:17939374+17939511		intergenic
ASMM10P018835	Malat1	ENSMUST00000172812	P	P	P	55.8216	55.2977	61.7561	AACAGGCTGAGTGTTGAGGAAATGGCTCTCTGCAGCTTTAAGTAACCCGTGTTTGTGATT	Ensembl	6983	chr19	-	5795689	5802672	NR_002847	chr19:5797493-5801915	72289	intergenic
ASMM10P047755	Prkca	ENSMUST00000134910	P	P	P	55.6838	37.9196	36.6981	AGGCTGAAGGAAAAGAGCTGCTCACGGCCCTTACCCTCCCTTCTCCCCCTGTCCTCAAAG	Ensembl	678	chr11	-	107978340	108012805		chr11:108012737-108012805	18750	exonic sense	NM_011101	Prkca	protein kinase C, alpha	-	107933386	108343888
ASMM10P053708	AK166541	AK166541	P	P	P	55.6645	41.352	40.3415	AATACCCCTTTACTCAGCTACTTGGGGTGCCACGGTCCTCTACCCCTGCGTGGTGTATGA	Genbank	1530	chrX	-	114331099	114332625		chrX:114332384-114332441		intergenic
ASMM10P010963	Gm15220	ENSMUST00000120730	P	P	P	55.5928	31.4857	33.231	GTAACAATTATGCCAAAAGATATCCAGCTAGCACGCCTCATATACCAAGAATGTGCTTAA	Ensembl	379	chr14	-	45919086	45919465		chr14:45919100-45919465	100041685	intergenic
ASMM10P042784	2900052N01Rik	uc009phk.1	P	P	P	55.5198	53.3308	48.795	GGGTCTGTGATACTCTGATTGGGTTCAATTGTAAATTCCTCATTAAACTTCTATTCCTTA	UCSC_knowngene	2181	chr9	+	46913602	46922567		chr9:46922500+46922567	73040	intergenic
ASMM10P031133	AK006564	AK006564	P	P	P	55.4441	41.885	55.6084	CTGTCTCCAGGTTCCTGTCCTGAGTTCCCTCCATGATGTAAGCTGAAATAAATTCCTTCT	Genbank	967	chr5	-	134090485	134091451		chr5:134090504-134091376		intergenic
ASMM10P013629	XLOC_008116	TCONS_00010831	P	P	P	55.3997	46.9888	39.7026	AGGAACAGTAAGTGCTCTTAACTGCTGAGCCATCTCTCCAGCAATGCCCACCGCTAACCC	Alexander et al 2013	454	chr15	+	76819992	76820929	AK148606, TCONS_00010830	chr15:76820853+76820924		intergenic
ASMM10P001879	Fbxo24	ENSMUST00000136028	P	P	P	55.3042	36.4236	35.0077	GCCCACACAGGTCCCTTTGTGTGCCTGCTCCCTCTGCTCCACCAGAGAGTGTCTCTATAT	Ensembl	1649	chr5	-	137612505	137628956		chr5:137613070-137618383	71176	exonic sense	NM_027708	Fbxo24	F-box protein 24	-	137612504	137625078
ASMM10P028566	Gm11892	ENSMUST00000117711	P	P	P	55.2638	55.2717	56.9026	CTCTTCTCTGAATATCAGCAGTACCAGGATGCTACCACAGAAGAGGAAGAGGATTTCAGA	Ensembl	1202	chr4	+	24238099	24239301		chr4:24239220+24239301	664973	intergenic
ASMM10P029014	Gm11263	ENSMUST00000121853	P	P	P	55.2092	52.31	40.8944	TGTGCCTCAACGGTTGGGACCTAAAGAGCTAGTAGAATCAGAAAGCTTTTTAATCTCTCC	Ensembl	749	chr4	+	79327707	79328456		chr4:79328090+79328456	667922	intergenic
ASMM10P025961	AK031097	uc008pmi.1	P	P	P	55.1019	49.7099	83.9958	GACCGCTGTGTTCATGCAATCACTAATTCTATGTTGTATACAAATAAACAGCTAAAAGAG	UCSC_knowngene	6332	chr3	+	69554470	69560802		chr3:69560696+69560802		exonic sense	NM_178726	Ppm1l	protein phosphatase 1 (formerly 2C)-like	+	69316917	69555396
ASMM10P001613	Gm15645	ENSMUST00000131504	P	P	P	55.0088	22.1903	26.168	GGGTTCTCAGCCGCGCGCCTGCGCCTCCCGGCCCCTCGGCGCGCACGGTGAGCGCGCGCC	Ensembl	2208	chr7	+	105762320	105863650		chr7:105762597+105762674	626055	exonic antisense	NM_001162943	Dchs1	dachsous 1 (Drosophila)	-	105752988	105787550
ASMM10P025308	AK004067	AK004067	P	P	P	54.5021	34.957	49.4141	CCCTGTGCCCCTCAGTCGACTATAGATGCTATCTCCCTTCCCAATAAAGCTTTGGAGACC	Genbank	287	chr1	+	180424511	180424798		chr1:180424738+180424798		intergenic
ASMM10P017100	AK078618	AK078618	P	P	P	54.2344	41.4499	43.2149	ATGTCTCCCCCTCCCTCTTCATTTTAGGTTTGAATAGGGAAATAGAAGAGATCTTGCAGT	Genbank	2204	chr17	+	34957618	34959819		chr17:34959759+34959819		exonic antisense	NM_010478	Hspa1b	heat shock protein 1B	-	34956428	34959238
ASMM10P012621	Gm7713	ENSMUST00000181201	P	P	P	54.0176	51.6772	66.7001	AAGCTAACTTCCTGGTATGGCAATGCATAATGGCTACAGCAACAGGATGGTAGACCACAT	Ensembl	1007	chr15	-	59993885	59994892		chr15:59993924-59994429	665613	intergenic
ASMM10P013728	AK197180	uc029stw.1	P	P	P	53.666	41.6907	47.5031	TGAGCGCCAAGGGAGCCTGGGCCTCTGGTTTCCGTGGATACAAATGTGCACATCCTTAAA	UCSC_knowngene	233	chr15	+	81688080	81688313	ENSMUST00000172620, NM_145993	chr15:81688222+81688299		exonic sense	NM_145993	L3mbtl2	l(3)mbt-like 2 (Drosophila)	+	81663935	81688305
ASMM10P048394	Gm12165	ENSMUST00000117047	P	P	P	53.5536	42.2346	31.7964	ATCTACTCCATCCTCATCCTGCAGAACTACTAGGTGAAGGTCACGGAGAATAAGACCATT	Ensembl	342	chr11	+	46036439	46036781		chr11:46036466+46036781	667037	intergenic
ASMM10P047644	Psmb5-ps	ENSMUST00000119744	P	P	P	53.2752	42.1902	35.9457	GGAGCCACCACTCTGGCCTTCAAGTTTCTCCATGGAGTCATTGTTGCAGCAGATTCCCGG	Ensembl	798	chr11	-	102659127	102659925		chr11:102659694-102659925	19174	intergenic
ASMM10P053791	Gas5	ENSMUST00000160551	P	P	P	53.2663	42.4633	35.689	AGTGACTGCACCTTTGTTTCTGAGGTGAGAACTGCAAATGCTTAACCGGGAACCTACTCC	Ensembl	549	chr1	+	161037352	161038535	ENSMUST00000159399, ENSMUST00000160516	chr1:161038248+161038308	14455	intergenic
ASMM10P018358	Gm6542	ENSMUST00000153606	P	P	P	53.0268	42.8102	53.458	TAAACTGTCAGCTGAAAAAGTGGAAATCGCCACACTAACAAGAGAGAGAGTGGGAAGATG	Ensembl	772	chr18	+	36609957	36610729		chr18:36610557+36610729	624979	intronic sense	NM_175375	Ankhd1	ankyrin repeat and KH domain containing 1	+	36560602	36658908
ASMM10P046034	Gm15723	ENSMUST00000139331	P	P	P	53.0093	42.6882	72.6795	AGCACCATCTCCCCTTCCATAAGAACGTACTCAAAACATGAACGGTCTTCCCATACTCTG	Ensembl	600	chr10	+	114801725	114816831		chr10:114816771+114816831	102633245	bidirectional	NM_146241	Trhde	TRH-degrading enzyme	-	114398820	114801370
ASMM10P053783	Gas5	ENSMUST00000159890	P	P	P	52.8065	45.4557	37.5093	TTCTGTGGCAAAGGAGGATGAAGGCTTACGAGGTGAGTACTGAATAGTAATGAGAAGTTA	Ensembl	1066	chr1	+	161035187	161038539	ENSMUST00000162163, NR_002840, uc007dex.1	chr1:161035982+161036050	14455	bidirectional	NM_173424	Zbtb37	zinc finger and BTB domain containing 37	-	161017755	161034259
ASMM10P027461	Gm12852	ENSMUST00000119478	P	P	P	52.5807	37.2695	33.8348	CATTTTTGTTGTTGGCAAGGACAACAAACCATGGATCCCTTTTCCCAGAGGAAAAGGAAT	Ensembl	719	chr4	-	99103059	99103778		chr4:99103104-99103778	100417329	intronic sense	NM_026082	Dock7	dedicator of cytokinesis 7	-	98936664	99120915
ASMM10P044877	Gm5380	ENSMUST00000119296	P	P	P	52.4735	40.8668	47.1668	TTATTCCACGACAGCTATGTGACAATGCTGTTTGATGCCACAAACATCCTCAACAAGCTG	Ensembl	2136	chrX	+	13302284	13304420		chrX:13304117+13304420	385326	intergenic
ASMM10P030815	Gm15484	ENSMUST00000118871	P	P	P	52.4305	39.2061	41.6139	AGACATTAAGGCAAAAATGCAAGCAAGTTTTCTTCCCAAAGTGGAAGCCAAGTTCATCAA	Ensembl	828	chr5	-	110118021	110118849		chr5:110118111-110118849	100503981	intronic antisense	NM_001163996	Zfp605	zinc finger protein 605	+	110110091	110129794
ASMM10P022175	AK139940	AK139940	P	P	P	52.39	51.4821	39.6524	CTACATGGTGGCTTACAACCATCTGATGTGTCTCATATAAATAAATAAAGGCAGCTACAG	Genbank	2795	chr2	-	180321354	180324147		chr2:180321371-180322808		intergenic
ASMM10P027688	Gm12859	ENSMUST00000117834	P	P	P	52.2001	39.2214	27.4944	TTCTTCCTTGAAGAGACACAGCTTGGTGAAGGGTTATTAGCACAAGGTGACTACGAGAAG	Ensembl	427	chr4	-	118490781	118497642		chr4:118490958-118491040	545675	intergenic
ASMM10P041610	Gm5779	NR_033602	P	P	P	52.1223	48.387	31.7961	TTGAAATTCTGAGTGATGTGCAACTGATAAAGACTTGGAGACAAGGTGGGAGCCAGTGAG	RefSeq	907	chr10	+	75352054	75352961	uc029qyu.1	chr10:75352498+75352961	544707	intergenic
ASMM10P029407	9530034E10Rik	ENSMUST00000146982	P	P	P	52.0521	33.4244	51.1971	CTATCTTGGCTGCATTTTTAAAAATTGTCTTCCCAATGTCCAGTGTAATTCTTGGTACTC	Ensembl	502	chr4	+	117975035	117993972		chr4:117993912+117993972	78615	intronic antisense	NM_009176	St3gal3	ST3 beta-galactoside alpha-2,3-sialyltransferase 3	-	117932152	118134890
ASMM10P043733	Gm14562	ENSMUST00000129885	P	P	P	51.9681	61.2068	37.2103	AGAAAGTTTTTGAATGGCATCTATGTGTCTTAGAAGGGAACCTTGCACCAGGCTGATGAG	Ensembl	543	chrX	-	22438875	22439418		chrX:22438889-22439106	100416191	intergenic
humanlincRNA2163-_P1	humanlincRNA2163	humanlincRNA2163-	P	P	P	51.4562	60.5386	52.5573	TACAGCTCCTCTCCTCTCTCGCTTAATCCTCTCAGTTCTAGGCAGAAAGGAATGATTACT	lincRNA	9903	chr14	-	68155477	68165380		chr14:68155480-68155539		intergenic
ASMM10P030906	Gm13819	ENSMUST00000117738	P	P	P	51.4137	44.3118	39.6834	CTTAATAATTCAGAGCTTGCCTGCACACTGGCTAAAACGTTATGGACATCAGACAGTGCA	Ensembl	643	chr5	-	114828572	114829215		chr5:114828625-114829215		intergenic
ASMM10P033187	Gm8129	ENSMUST00000167120	P	P	P	51.3794	43.2536	36.9824	TCCTTTTCCCATTCTCTTCGGTTCTCGTCGCTGTGCGGACGCCAGAGCCGAGCCAGCATC	Ensembl	316	chr6	-	52346689	52347005		chr6:52346959-52347005	666487	intergenic
ASMM10P023419	Gm13870	ENSMUST00000117214	P	P	P	51.3002	44.0918	55.8114	AATGTATCCCTTGTGGATCTGACATGCTGCCCAGAGAAAGAAACCTGCCAAGTATGATGA	Ensembl	1023	chr2	+	104537436	104538459		chr2:104538161+104538459	383735	intergenic
ASMM10P049027	Gm11203	ENSMUST00000122169	P	P	P	51.2447	37.645	38.3693	TATCCCCATCGTCTATGAACTGGACAAGAACTTGAAGCCCATCAAGCCTATGTAGTTCCT	Ensembl	741	chr11	+	79897221	79897962		chr11:79897837+79897962	432584	intergenic
ASMM10P031827	AK054155	AK054155	P	P	P	51.2116	51.9736	38.6472	TGAGCCATCTCACCAGCCCATAAATTAAATTCTTAATCCATGAGGAGAAATTTTCATCAG	Genbank	2931	chr5	+	65623934	65626863		chr5:65626777+65626863		exonic antisense	NM_001081321	Pds5a	PDS5, regulator of cohesion maintenance, homolog A (S. cerevisiae)	-	65615259	65697856
ASMM10P014600	AK043250	AK043250	P	P	P	51.137	33.2642	40.5357	TGCAAATTCCAGGACAGCACGGCTACATGGAGAAACCCTGTTTCAAACAACAACAACAAC	Genbank	3557	chr16	-	75082197	75085753		chr16:75082211-75085309		intergenic
ASMM10P003786	Gm21988	ENSMUST00000176116	P	P	P	51.1135	36.1391	47.3326	GAGTGATCATATAATGCTCGGGATATTTTTCAATGTCCATTCTGCTGTGTTAATTGAGGA	Ensembl	1688	chr11	-	70235205	70239830		chr11:70238965-70239659		exonic sense	NM_001177601	0610010K14Rik	RIKEN cDNA 0610010K14 gene	-	70235203	70237914
ASMM10P038157	AK138667	uc007enp.1	P	P	P	51.0744	31.4818	49.4058	TCAAAACATCCTGGCTCGGTGAGTCTTCCCTGGAGTGTCCTGCAATTATCATTTTGGATA	UCSC_knowngene	1898	chr10	+	20170779	20172677		chr10:20172612+20172677		intronic sense	NM_001198635	Map7	microtubule-associated protein 7	+	20148919	20281590
ASMM10P046156	Gm15905	ENSMUST00000137042	P	P	P	51.0515	34.1601	36.7787	ATCCATGCCAAACGTGTAACAATTAGGCCAAAAGATATCTAGCTAGTACGCCACGTACGC	Ensembl	290	chr10	+	127921066	127921361		chr10:127921291+127921361		intergenic
ASMM10P017770	BC029331	uc008eri.1	P	P	P	51.0403	34.3561	40.3578	GGGATGTCATCACCTCCAGTTTGATGGATTTGTTTCCAACTGTCAATAAAGCATTGAAAC	UCSC_knowngene	1307	chr18	-	37843600	37844907		chr18:37843618-37844823		exonic sense	NM_007858	Diap1	diaphanous homolog 1 (Drosophila)	-	37844824	37935411
ASMM10P019986	AK208069	uc029tss.1	P	P	P	50.9983	43.001	44.7119	AACTGTGATTTCCCCATACTTTCCATCATTAAATCTCTTATTCCTCTTGTGAGCATCGAA	UCSC_knowngene	230	chr19	+	47864561	47864791	NM_010362	chr19:47864728+47864788		exonic sense	NM_010362	Gsto1	glutathione S-transferase omega 1	+	47854988	47864788
ASMM10P035364	Gm15763	ENSMUST00000120136	P	P	P	50.8156	29.1395	30.0443	TGTAACAATTATGCCAAAAGATATCCAGCTAGCATACCGCATACACGAAGAACATGCTTA	Ensembl	403	chr6	+	148261149	148261552		chr6:148261492+148261552		intronic antisense	NM_198967	Tmtc1	transmembrane and tetratricopeptide repeat containing 1	-	148232429	148444352
ASMM10P051318	AK134824	AK134824	P	P	P	50.6885	48.4728	63.8875	TCTGCCTCTGTGTACATGACTCTGCTGTGTATTTATCAAAGTAGGAAGCAATAATTTATA	Genbank	584	chr12	+	117759150	117759734		chr12:117759560+117759734		intergenic
ASMM10P043601	2010204K13Rik	NR_027925	P	P	P	50.6123	56.1526	42.3521	CCTTATGCTGGGGGATTGGAAGGGTGGCAGAAAAAAGAACCCAATAAAGTAGCCAAAAGT	RefSeq	587	chrX	-	7412103	7421047	ENSMUST00000147870, ENSMUST00000150671, NR_027924	chrX:7412119-7412532	68355	intergenic
ASMM10P021153	Gm13868	ENSMUST00000122411	P	P	P	50.5645	49.2041	43.4851	TATTGTAGATTCAGGCATGGATTCCATGAAGGAACAACACCTAAACCCAAGAGGGCAGCT	Ensembl	294	chr2	-	102311913	102312207		chr2:102311951-102312207	100504387	intronic sense	NM_020267	Trim44	tripartite motif-containing 44	-	102300118	102400900
ASMM10P030300	AK143003	AK143003	P	P	P	50.4582	23.2331	37.2645	TCAGAGAATGTATGTGTTGAGATAGTTGGTCTGAGGTCACTTGGAAATGGTGGCCCCTAA	Genbank	646	chr5	-	34175971	34176528		chr5:34176154-34176528		intergenic
ASMM10P041750	AK142890	AK142890	P	P	P	50.2527	38.6738	52.5798	TTATTTACATCTACACCTGCCTGACACGGGACAATTTAAGAAGCAACACTGTTTCATTTG	Genbank	3296	chr9	-	64708671	64711967	AK148874	chr9:64711875-64711967		exonic antisense	NM_001134399	Megf11	multiple EGF-like-domains 11	+	64385625	64709205
ASMM10P057144	Gria1	uc011xvc.1	P	P	P	50.1986	34.8773	58.4837	TTGGATTCCAAAGGCTATGGCATTGCAACACCCAAGGGGTCCGCCCTGAGGACAAGACCA	UCSC_knowngene	3755	chr11	+	57242748	57330244		chr11:57289460+57317665	14799	exonic sense	NM_001113325	Gria1	glutamate receptor, ionotropic, AMPA1 (alpha 1)	+	57011617	57330244
ASMM10P057542	mouselincRNA0277	BY732165	P	P	P	50.1806	47.8363	53.2178	ATTCACAGCTGCGACTGAACCATTGTTGGGAATTGGGCTGCCGACTGGACCCAGCTGAAG	lincRNA	724	chr11	+	114825002	114864073		chr11:114825086+114863466		exonic sense	NM_001110337	Gprc5c	G protein-coupled receptor, family C, group 5, member C	+	114851531	114872617
ASMM10P057551	humanlincRNA0135	BG245265	P	P	P	50.1779	42.8217	46.1097	CCTGATATATCTATGCTTAGGCAATAGGTCGCTGGCCACTCAGCTCTTATATCCCACGAG	lincRNA	939	chr1	+	148489884	148491060	AK083524, AK144215, BQ945390, ENSMUST00000144826, uc029wow.1	chr1:148489975+148489976		intergenic
ASMM10P015164	AK086355	uc007zfu.1	P	P	P	50.0756	44.2559	54.9967	TCTCTCTTCTGTTACTTTACACGTATGAATGCTCTGCTCTTCTGTGATCTTAAAACAAAA	UCSC_knowngene	1263	chr16	+	42180407	42181670		chr16:42181597+42181670		intergenic
ASMM10P048539	Gm12230	ENSMUST00000118301	P	P	P	50.0419	25.7851	21.8781	TACAGATCGGAGACATTGTCACTGTTGGAGTGTCCATTCAATGTTCTCAAGGTCACCAAG	Ensembl	454	chr11	+	54947434	54947888		chr11:54947792+54947888	667826	intronic antisense	NM_001199275	Tnip1	TNFAIP3 interacting protein 1	-	54910786	54962940
ASMM10P011906	Gm23780	ENSMUST00000157937	P	P	P	49.9245	38.027	41.4243	CCTCTGCATCTGCTCCTGCCTCCAGCTTCAAATATATATATATATATATGAAACAATGTT	Ensembl	333	chr1	-	184858079	184858412		chr1:184858100-184858412		intergenic
ASMM10P044745	XLOC_027457	TCONS_00036331	P	P	P	49.8782	12.5964	21.9049	TGACTGTGAGTGATTTTCTGAGGCAGGGGGATCACTGTGAGTGATTTTCTGAGGCAGGGG	Alexander et al 2013	256	chrX	-	169988034	170000754	TCONS_00036333, TCONS_00036335	chrX:170000659-170000745		intronic antisense	NM_183151	Mid1	midline 1	+	169879621	169990797
ASMM10P032462	AK160318	AK160318	P	P	P	49.8223	41.6015	48.4558	CCTGACAGTATTGAACTCCCTTTTGCTAGTGACAAAATAAATGTATATTTTTGAGATGCC	Genbank	944	chr5	+	124723509	124724454		chr5:124724394+124724454		intergenic
ASMM10P027505	Gm12716	ENSMUST00000120606	P	P	P	49.7601	38.3416	37.8459	ACACATGTTGGCAGATGTCATAGCCGTCATGGGTACCCAGAGTATTGTGTTTGGAGAAAT	Ensembl	1354	chr4	-	103543373	103544727		chr4:103543388-103544727	665451	intergenic
ASMM10P022816	Gm13500	ENSMUST00000119348	P	P	P	49.6509	30.3385	33.2738	ATGGATTCTTTGCCACCACCATGTGAATCTGCTCACTACCGACAGACAGATGCAGATAAA	Ensembl	824	chr2	+	51231986	51232810		chr2:51232750+51232810	666802	intergenic
ASMM10P036490	Gm15744	ENSMUST00000161734	P	P	P	49.5888	41.5394	29.297	AAATACGACAAAAGGAAAAAGAATGCCCAAATCAGCAGGCTCCTGGAGGAACAGTTCCAG	Ensembl	213	chr7	-	89761462	89761675		chr7:89761602-89761675	100502804	intronic antisense	NM_181407	Me3	malic enzyme 3, NADP(+)-dependent, mitochondrial	+	89632817	89854359
ASMM10P030233	Gm26608	ENSMUST00000181503	P	P	P	49.4661	36.6496	33.2254	TTTGAGTCTCAGTACCCACATGGTGGCTTACAACCGTCTCTAGTTCAGTTCAAAAGGATC	Ensembl	1362	chr5	-	28053950	28055459		chr5:28054050-28054685	102638633	intergenic
ASMM10P054043	Atox1	ENSMUST00000138412	P	P	P	49.4486	32.3105	27.7388	CTTTGGTGTCCGGGAGAGGAGTTCCAGTCGTCGTCGCCGCTGCCACTGCCCGTGTGTGCC	Ensembl	327	chr11	-	55446643	55461197		chr11:55461116-55461174	11927	exonic sense	NM_009720	Atox1	ATX1 (antioxidant protein 1) homolog 1 (yeast)	-	55446642	55461138
ASMM10P057115	Lancl1	uc011wmm.1	P	P	P	49.4225	36.1673	39.1004	TTGTCCATTGTGTGCTGACGTGATCTGGCAGTACGGGCTACTGAAGAAGGGCTACGGGCT	UCSC_knowngene	3877	chr1	-	67000516	67021065		chr1:67004878-67006916	14768	exonic sense	NM_001190985	Lancl1	LanC (bacterial lantibiotic synthetase component C)-like 1	-	67000516	67038872
ASMM10P043980	Gm14676	ENSMUST00000117722	P	P	P	49.413	46.8407	50.5401	TTTCTACCATGATTAAGGGTCTCTATGGAATCATGTCTTCCTCAGTGTCCCATGCACCCT	Ensembl	858	chrX	-	64750400	64751258		chrX:64750529-64751258	100306935	intergenic
ASMM10P017520	AK085941	AK085941	P	P	P	49.3869	46.8666	54.0943	CGTAGGAGAGGCCATCTATTTGTCAGTTTGTATTGTGTTTCCAATAAATTTCTGGAATTC	Genbank	2195	chr17	+	83821520	83823714		chr17:83823654+83823714		intergenic
ASMM10P023134	Gm13716	ENSMUST00000126401	P	P	P	49.317	41.3736	35.4819	GCGGTTTCCTGTCCTGTGGTCCCTGTGCCCCTTCTTTTACGCTGAAAGGAAATTTGAGAG	Ensembl	808	chr2	+	85196931	85198675		chr2:85198615+85198675		bidirectional	NM_001033346	Lrrc55	leucine rich repeat containing 55	-	85188070	85196699
ASMM10P048708	AK165802	uc007jlk.1	P	P	P	49.2807	40.7959	47.3119	TTTCTGTCCTGACTTCCTTTGGTGAACAGCAATGTGGAAGTCTAAGCTGAATAAACCCTT	UCSC_knowngene	927	chr11	+	66168012	66181343		chr11:66181275+66181343		exonic antisense	NM_001099633	Dnah9	dynein, axonemal, heavy chain 9	-	65831323	66168551
ASMM10P040285	Gm9731	NR_003107	P	P	P	49.0883	37.4042	28.9901	AAAGAATAGGACTGCACCCTTAGGGGAAGTATGAATGTGTAACATAGAATCTTATTTTGT	RefSeq	1156	chr8	+	27296044	27297200	NM_197989	chr8:27297096+27297200	732482	intergenic
ASMM10P055648	Nrbp1	ENSMUST00000141973	P	P	P	49.086	42.8567	46.583	TGTCCCTCTGCCTCCCTGCTCCAGGAAAAGGTCCGTGCAGTGTTTGATAATCTGATTCAG	Ensembl	947	chr5	+	31240894	31245835		chr5:31244433+31244493	192292	exonic sense	NM_147201	Nrbp1	nuclear receptor binding protein 1	+	31240917	31251562
ASMM10P044961	Gm14568	ENSMUST00000119321	P	P	P	48.8553	27.4332	24.8666	ACTTCAAAACAGGTCTTCACTACCAGAGTGCAGCTATATGGTGCTTTGCAGGAAACAAGT	Ensembl	294	chrX	+	36376806	36377100		chrX:36376961+36377100		intergenic
ASMM10P039518	Gm3835	ENSMUST00000120752	P	P	P	48.7094	31.4175	31.2367	TGCCAAACGTGTAACAATTATGCCAAAAGAGATCCAGCTAGCACACTGCATCGTGGAGAA	Ensembl	403	chr8	-	72429549	72429952		chr8:72429563-72429952	100042421	intronic sense	NM_028500	Calr3	calreticulin 3	-	72424182	72443778
ASMM10P014180	AK197965	uc029swi.1	P	P	P	48.6251	36.1709	55.9909	ATCCTTTCTTAAGATGCTGTGAGAACCATTTCATCCAATGCCAAATAAACTTGTGTTATG	UCSC_knowngene	261	chr16	-	17840354	17840615	ENSMUST00000135229, NM_001109750, NM_010048	chr16:17840374-17840615		exonic sense	NM_001109750	Dgcr2	DiGeorge syndrome critical region gene 2	-	17840355	17891728
ASMM10P002240	Ptp4a2	ENSMUST00000141754	P	P	P	48.5104	21.4149	27.8042	GAAAAAGAAGGAATCCACGTTCTAGGCTCCTGTGCTAGTTGCGCTTGCATTGATTGAATG	Ensembl	658	chr4	+	129839150	129846501		chr4:129842753+129846464	19244	exonic sense	NM_008974	Ptp4a2	protein tyrosine phosphatase 4a2	+	129820478	129850003
ASMM10P002992	Cox20	ENSMUST00000154437	P	P	P	48.1815	29.2327	35.2383	GGAGAAAAAGCCCTTCAAGCTCCTAGGTATTTTAGATGTTGAGAACACTCCATGTGCTCG	Ensembl	670	chr1	+	178319129	178322335	NM_025511	chr1:178319213+178321744	66359	exonic sense	NM_025511	Cox20	COX20 Cox2 chaperone	+	178319152	178322693
ASMM10P002359	Rpl7a	ENSMUST00000143678	P	P	P	48.1452	28.6026	21.9324	AAGAGACCACCTGTCCTCCGAGCAGCTTAGTGGAGCTGCATTTTTGTGACTGCAGCAGCC	Ensembl	920	chr2	+	26911005	26913318		chr2:26912149+26912292	27176	exonic sense	NM_013721	Rpl7a	ribosomal protein L7A	+	26910806	26913311
ASMM10P024432	AK013369	AK013369	P	P	P	48.112	43.4965	45.119	TTCGTGCCCCTTCCTCTCCCTCACGTACCCAGGAGCTAACAAATAAATAAATCCACAAAT	Genbank	284	chr2	+	180890683	180890966		chr2:180890906+180890966		intergenic
ASMM10P026691	AK003208	uc029upl.1	P	P	P	48.0893	34.7875	46.2203	CCCTGCCCCTGAATATACTTTGACAAGTGAAATTTGAATTCATCAAATAAATCAGTCATG	UCSC_knowngene	2208	chr4	-	4762493	4764701		chr4:4762509-4764350		exonic sense	NM_177730	Impad1	inositol monophosphatase domain containing 1	-	4764350	4793306
ASMM10P010188	Rpl22	NR_102291	P	P	P	48.0279	33.7	29.9274	CTCCAGGCAGGAGCAGTTCCTCCAGGAGAGAATCAAGGTGAATGGGAAAGCTGGCAACCT	RefSeq	2357	chr4	+	152325725	152334082		chr4:152329418+152330003	19934	exonic sense	NM_001277113	Rpl22	ribosomal protein L22	+	152324435	152334082
ASMM10P036162	AK003932	AK003932	P	P	P	48.0147	35.1123	43.5982	GGGGAGATGTTTCCAGTTAGTACACACATATCTATCAGTGTCTAAGACTTGCTTATATTT	Genbank	1325	chr7	-	55973518	55974842		chr7:55973653-55974692		intergenic
ASMM10P021913	Gm11445	ENSMUST00000119101	P	P	P	47.8599	37.3677	26.1281	ATGATGCTTTTGCCAAGCAAGATGTACCTCTGTCTTCTGTGGTCTGTTCTTTCATTGGCC	Ensembl	532	chr2	-	159777675	159778207		chr2:159777818-159778207	100043689	intergenic
ASMM10P045639	Gm15021	ENSMUST00000117832	P	P	P	47.8431	36.0065	26.2166	TATCCCCAAGTTACCAACAATCCTGAAAACAATGGGTGCATAAATGTGGTCTTGCTGGTT	Ensembl	742	chrX	+	135615993	135616735		chrX:135616672+135616735	100418073	intronic antisense	NM_029459	Prame	preferentially expressed antigen in melanoma	-	135613001	135627705
ASMM10P052844	XLOC_019850	TCONS_00027087	P	P	P	47.8088	36.9251	58.5463	ACTGTCCCCTTCCCCCATCCTTGAGTTGGTTTAACAAGCCTCCAGACACTGGAGCCAGGA	Alexander et al 2013	531	chr6	+	47790253	47791830		chr6:47791568+47791629		intergenic
ASMM10P057355	Ndufab1	uc012ftf.1	P	P	P	47.6326	30.075	29.7115	CTCTATGATAAGATTGATCCAGAAAAGGGTTTGAAATTCCTGATATAGATGCAGAGAAGT	UCSC_knowngene	355	chr7	-	122090831	122096731		chr7:122091653-122096608	70316	exonic sense	NM_028177	Ndufab1	NADH dehydrogenase (ubiquinone) 1, alpha/beta subcomplex, 1	-	122088043	122101848
ASMM10P026269	AK016219	AK016219	P	P	P	47.5633	32.9216	39.6488	CTCACTGTTGGGAGTTGCATGCTGCAACTTAATGGTCAGAATGAAATAAATACTTGTAGA	Genbank	603	chr3	+	97922672	97923273		chr3:97923210+97923273		intergenic
ASMM10P051076	AK136190	uc029ruo.1	P	P	P	47.4321	39.0979	41.0169	AGATCCAAATCTAAGGCATTTTCTCAATTAGTGATCAAGGGGGAAAGGCCCCTTGTGGGT	UCSC_knowngene	466	chr12	+	96651030	96651641	AK028437, AK033544, AK036620, AK054448, AK134161, AK135811, AK139615, AK157025, ENSMUST00000124925, ENSMUST00000147722, NM_025534, TCONS_00017459, TCONS_00034036, uc007ole.2, uc007pke.2, uc029tlt.1	chr12:96651382+96651610		intergenic
ASMM10P047978	Alyref	ENSMUST00000156685	P	P	P	47.3051	47.4317	46.4187	GCTACATCCCTCCCCTCCTTGAGCTCCTTCCGGAAGATTCACTTCTGTGAAGCCTTCTCA	Ensembl	711	chr11	-	120595615	120598231		chr11:120595671-120595919	21681	exonic sense	NM_011568	Alyref	Aly/REF export factor	-	120594515	120598365
ASMM10P019352	Gm16298	ENSMUST00000161107	P	P	P	47.1122	35.6643	33.1536	ACAGAAATGGCATCAAGAAACCCTGGTCACAAAGATACGAATCTCTTAGGAGGTTGACCC	Ensembl	420	chr19	-	53767890	53768310		chr19:53768235-53768310		intronic antisense	NM_001170847	Rbm20	RNA binding motif protein 20	+	53677305	53867080
ASMM10P016155	Gm11581	ENSMUST00000122024	P	P	P	47.0723	30.4991	32.4845	TCTGCCTCTATGTTTACTGCCAATGATTACAAAGTGGCTTCTGCTGACTGTCATTGCAAG	Ensembl	763	chr1	+	60809115	60809942		chr1:60809882+60809942	667555	intergenic
ASMM10P029361	Atpaf1	ENSMUST00000125725	P	P	P	47.0651	25.6118	36.3711	CAGACATTCACACGGGACTTAGATTCCTCTTCCTGATAGTTGCTATTGTTCCAGTGTACT	Ensembl	2655	chr4	+	115785211	115814295		chr4:115814079+115814295	230649	intergenic
ASMM10P003595	Usf2	ENSMUST00000171338	P	P	P	46.949	34.2355	32.2847	CCGCCGCCAGGCGGGGACGGCCCGGGGGCTGAGGAGCAGACGGCGGTGGCCATCGCCAGT	Ensembl	994	chr7	-	30946579	30956757		chr7:30956218-30956695	22282	exonic sense	NM_011680	Usf2	upstream transcription factor 2	-	30945247	30956803
ASMM10P009862	Serp2	NR_027699	P	P	P	46.9265	63.1166	39.0089	CTCTCGCAAGCTATCTTCCAGATCATACAGAGCATAAGGATGGGCATGTGAGAGGGCCAG	RefSeq	917	chr14	-	76532811	76556889		chr14:76533197-76539905	72661	exonic sense	NM_001160326	Serp2	stress-associated endoplasmic reticulum protein family member 2	-	76532811	76556687
ASMM10P022865	Gm13620	ENSMUST00000131198	P	P	P	46.8864	62.5482	59.9528	GACGTCAACCAACAAGGCTTCTCTCTCTCTCCTCTCTCTAACAATGAAAGTTGCTGTTAA	Ensembl	511	chr2	+	60125095	60125819		chr2:60125757+60125819	667106	exonic antisense	NM_001001182	Baz2b	bromodomain adjacent to zinc finger domain, 2B	-	59899362	60125740
ASMM10P031113	Phkg1	ENSMUST00000154495	P	P	P	46.6942	32.8556	53.2337	AGGCAGGGACACCATATTTTCCTAGCTTCTTGCTTTTCTTCCAGTTCTTCCCAGACAACT	Ensembl	670	chr5	-	129866982	129870087		chr5:129869673-129870087	18682	exonic sense	NM_011079	Phkg1	phosphorylase kinase gamma 1	-	129863434	129879083
ASMM10P037732	Gm9167	ENSMUST00000178571	P	P	P	46.6788	44.3696	53.1257	AAGCTTGTCATCAATGGGAAGCACATAACCAACTTCCAGGAGCAAGACCCACTAACATAA	Ensembl	258	chr7	+	33312134	33312392		chr7:33312332+33312392	668431	intergenic
ASMM10P039015	Fcor	ENSMUST00000159364	P	P	P	46.6464	28.2398	28.796	TAATGTAACTCCCCCGCCTTCTACCTTCACTAGCAAGGACAATACAGAGTCATCTGAGTC	Ensembl	366	chr8	-	3671187	3672336		chr8:3671201-3671396	100503924	intergenic
ASMM10P024380	Gm14403	NR_036450	P	P	P	46.6297	38.8537	53.2346	ACTTCCTTGGTGATGAGCAGTAAGCAGTAGGAAAGTGTAAGCCGAATAAACCCTTTCCTC	RefSeq	3734	chr2	+	177498225	177512311		chr2:177512246+177512311	433520	intergenic
ASMM10P048290	Gm12096	ENSMUST00000121149	P	P	P	46.3733	40.157	37.5655	GCTTATGACTTCAAATATTGTCCAGTGTTTGCCAGCAATGTTGAATACCATTGTATTTAC	Ensembl	829	chr11	+	30528294	30529401		chr11:30529340+30529401	100418356	intronic antisense	NM_029344	Acyp2	acylphosphatase 2, muscle type	-	30505991	30649396
ASMM10P010566	AK137790	AK137790	P	P	P	46.3125	35.8362	39.4745	GGCTCACAACCAACCATCTGTACAGCTACAATGTACTCATATACATAAAAATCATATACA	Genbank	2526	chr13	+	108410423	108412946		chr13:108412825+108412946		intergenic
ASMM10P039504	AK141620	uc009meg.2	P	P	P	46.2027	47.9996	56.0416	GAGTGTTCATGAGTGCATGGCGTTGAGATGTTTTGCACTATTTTGACTTTTTGGTCTCTG	UCSC_knowngene	2562	chr8	-	71624416	71626978	NM_001029873	chr8:71626813-71626978		exonic sense	NM_001029873	Unc13a	unc-13 homolog A (C. elegans)	-	71626711	71671757
ASMM10P048531	Gm12225	ENSMUST00000117995	P	P	P	45.9342	35.1964	25.7362	AGGAAATTCTACAAGGGCAAGAAAGACATGCCTCTGGACCTAAGACCCAAGAAGACTAGA	Ensembl	298	chr11	+	54404139	54404437		chr11:54404338+54404437	100041411	intronic sense	NM_029105	4930404A10Rik	RIKEN cDNA 4930404A10 gene	+	54370651	54426755
ASMM10P025549	AK007071	AK007071	P	P	P	45.9163	30.3693	31.7464	GTTCCTTCTCCAGCACCATGTCTGCCTGTGATGATAATGAACTAAACCTGAACTGTAAGC	Genbank	675	chr3	-	153162727	153182815		chr3:153162741-153162867		intergenic
ASMM10P057540	humanlincRNA1981	BB709565	P	P	P	45.8246	39.7391	38.7634	CAAGGGGTCATTGTACTGGCTAGTTTTGTGTCAACTTGACACAGCTGGAGTTACCACAGA	lincRNA	434	chr17	+	3584581	3585065	uc029qob.1	chr17:3584583+3584599		intergenic
ASMM10P010830	Smim4	NR_024069	P	P	P	45.8139	30.9609	24.88	CAGTATCAGAGAAGGCTGGAAGATACATCAGAAACCAATCTTCATAAGCTAATAAAGTAA	RefSeq	407	chr14	-	31124504	31128930		chr14:31124531-31124609	66487	intergenic
ASMM10P018838	Neat1	NR_003513	P	P	P	45.803	37.93	34.1311	TGTACAAACCCACTAACCATTTTCCTCCCCTTTACAGCAAAATAAAGGTTTGAGATTGAA	RefSeq	3177	chr19	-	5842301	5845478	ENSMUST00000173672, uc008gfk.1	chr19:5842320-5843680	66961	intergenic
ASMM10P057096	Epm2aip1	uc009rvs.1	P	P	P	45.7514	23.2364	33.4877	AAGGACCATGATGATTTCTGGCTCTCCTGGAACTTAAAAGTAAGTAAACTTGTTTCTGAG	UCSC_knowngene	4245	chr9	+	111271928	111279089		chr9:111274532+111277443	77781	exonic sense	NM_175266	Epm2aip1	EPM2A (laforin) interacting protein 1	+	111271844	111279091
ASMM10P035369	Gm15781	ENSMUST00000120216	P	P	P	45.7117	31.4049	37.7675	ATTAAGACGAAGGGAGAAAGGGCAAACCTAATAGCTTATCTTTAAAAGGCTACTAATGAT	Ensembl	323	chr6	+	149040979	149041302		chr6:149041242+149041302		intronic antisense	NM_177192	Dennd5b	DENN/MADD domain containing 5B	-	148988068	149101680
ASMM10P003349	Psma3	ENSMUST00000162626	P	P	P	45.6724	27.3666	25.0491	TTGATTTGAATACAGCTATTGGGATCAGATGTAAAGATGGTGTTGTGTTTGGGGTAGAAA	Ensembl	1394	chr12	+	70974670	70994921		chr12:70978844+70983318	19167	exonic sense	NM_011184	Psma3	proteasome (prosome, macropain) subunit, alpha type 3	+	70974622	70994923
ASMM10P013965	Slc4a8	ENSMUST00000162483	P	P	P	45.6062	29.721	45.033	TCCTGCCCAGTTTAAGCTCCTTCCTTGACTTCCTTCAGTGATGAACAGCAGTGTGGAAGT	Ensembl	790	chr15	+	100812188	100816030		chr15:100812318+100812378	59033	exonic sense	NM_021530	Slc4a8	solute carrier family 4 (anion exchanger), member 8	+	100761746	100823971
ASMM10P043892	Gm14620	ENSMUST00000120656	P	P	P	45.5386	42.2542	36.3234	ACAATGGAGTCAGCTGAAGGACCAGATCTCTGACGTAGATGATGCAGTAAGAAAACTGTA	Ensembl	383	chrX	-	50542401	50542784		chrX:50542415-50542784	100041788	intergenic
ASMM10P000902	Gm12619	ENSMUST00000117369	P	P	P	45.5026	25.0766	26.0689	GATGGACGCACCCTTTCCAACTACTACTACATCCAGAACCATTCCACCTTGTACCTGGTG	Ensembl	385	chr11	-	60651069	60657857		chr11:60651242-60657680		intergenic
ASMM10P055696	Kat2b-ps	ENSMUST00000128468	P	P	P	45.2376	22.3525	23.3526	GGCGGCATGGTCGAGGCTGGCCGGGCCGGGCCCCCAGCACTGCCTCCCGCGCCCCCGCAC	Ensembl	2490	chr5	-	93390601	93393091		chr5:93393003-93393061	100504388	intergenic
ASMM10P050906	AK045450	AK045450	P	P	P	45.2242	32.1633	44.5679	TTTCTTCCTATCCAGTTAACCAGCAGGGTGGAGTATCAGAAAAACCCAGATTTTCAGTAC	Genbank	2200	chr12	+	72797479	72799678		chr12:72797761+72797821		intergenic
ASMM10P002247	Abhd12	ENSMUST00000141899	P	P	P	45.1195	45.973	46.9999	ATCCATTTTCAGTGGCAAATATACCGATACTTCCCTGGCTTTGACTGGTTCTTCCTCGAC	Ensembl	1969	chr2	-	150832516	150904731		chr2:150837393-150838310	76192	exonic sense	NM_024465	Abhd12	abhydrolase domain containing 12	-	150832514	150904731
ASMM10P022721	Gm13440	ENSMUST00000121665	P	P	P	44.9296	36.3241	34.5016	TGAAGATGAAGTTCCAGATATGGGGAGAATTTTGATGAGGCTTCTAAGAATGCAGCACAC	Ensembl	496	chr2	+	36909094	36909590		chr2:36909527+36909590	100417113	intergenic
ASMM10P054603	C030013G03Rik	NR_077217	P	P	P	44.7666	24.7951	33.3949	TCCTGTCCCCTGCCTCCGGATAAGGACATGAGGAATGCAGTTTGCTGTGAGTCCAGAGGA	RefSeq	963	chr17	+	12466843	12479577		chr17:12478813+12478873	77414	intronic antisense	NM_011395	Slc22a3	solute carrier family 22 (organic cation transporter), member 3	-	12419973	12507704
ASMM10P048045	Gm11946	ENSMUST00000123459	P	P	P	44.6811	20.566	26.6821	GGGTATCCCAAGACTTCCCCCCACCCCCGGAGTTTGGACCCTAATAAAGCTTTTAGCCTG	Ensembl	3941	chr11	+	3530947	3536856		chr11:3536796+3536856	102637250	exonic antisense	NM_001159284	Smtn	smoothelin	-	3517521	3539292
ASMM10P041474	AK020500	AK020500	P	P	P	44.644	48.7206	45.3875	GATATGATGCCCTCCCTCTTCTAGTGTGTCTAAAGACAGTGTACTTACATATAATAATAA	Genbank	666	chr9	-	44378632	44379296		chr9:44378660-44378958		bidirectional	NM_021395	Hyou1	hypoxia up-regulated 1	+	44379489	44392369
ASMM10P028565	Gm11888	ENSMUST00000120471	P	P	P	44.2991	34.613	23.0573	TATAGATGGTCAATATAGATACAATTCAGCCAGAGAGGCTGCACTGCCACCTTAGGCAAC	Ensembl	810	chr4	+	23484819	23486020		chr4:23485792+23486020	625462	intergenic
ASMM10P021429	Bambi-ps1	NR_027919	P	P	P	44.2868	35.5506	33.7047	GGGATGGTAGAGGGGACTTTCGGGATAGCATTTGAAATGTAAATGAAGAAAATATCTAAT	RefSeq	1215	chr2	-	122466582	122467797		chr2:122466618-122466934	81913	intergenic
ASMM10P050349	AK020603	AK020603	P	P	P	44.2296	42.3443	46.563	TGTGTGCTTTACGGTATGGATTTGTGAAGGTTTATTATGTTGTTGGTGCTGCAATCTAAA	Genbank	431	chr12	-	100079332	100079763		chr12:100079359-100079763		intergenic
ASMM10P029932	XLOC_012315	2_00021199	P	P	P	44.1837	34.0586	38.6769	TGTAATGGAATCCGATCTGATGTGTCTGAAGACAGTGACAGTGTACTCACATTAAATAAA	Lei Sun et al 2012	393	chr4	+	148598626	148599824		chr4:148599764+148599824		intergenic
ASMM10P020637	Gm13549	ENSMUST00000118339	P	P	P	43.9249	36.9074	39.002	GTATCCTGGGACAAAATGGAATCTCAGATATTGTGAAGGTGACACTGACTCCTGAGAAAG	Ensembl	796	chr2	-	59398985	59399781		chr2:59399046-59399781	625354	intergenic
ASMM10P044791	Smt3h2-ps	ENSMUST00000121084	P	P	P	43.8184	33.4063	36.9234	ACACCTGCACAGTTGGAAATGGAGGAAGATACAATTGATGTGTTCCAGCAACAGACTGGA	Ensembl	285	chrX	+	7752129	7752414		chrX:7752342+7752414	111296	intergenic
ASMM10P044648	Gm7312	ENSMUST00000118798	P	P	P	43.8178	46.0193	36.3878	TCTCACTGACCACTGAGTCAGCCATGAAGAAAACAGGAAAAACAACACTCTTGTGTTCAT	Ensembl	469	chrX	-	156679334	156679803		chrX:156679523-156679803	640803	intergenic
ASMM10P046141	Stat6	ENSMUST00000156231	P	P	P	43.7962	32.7131	31.174	AACCTCCTGTCACACACTGTCTCCCTGCCCTGGCTGTTGCCCTTTCTGTCGGTTGTCTCT	Ensembl	768	chr10	+	127656760	127657928		chr10:127657720+127657928	20852	exonic sense	NM_009284	Stat6	signal transducer and activator of transcription 6	+	127642985	127660987
ASMM10P024664	Gm7977	NR_040408	P	P	P	43.6752	42.5294	35.7269	GAGACAACTTAACATTAATGGACATCGAACAGTGCAGGAGAAGAATGTGATGCAGCAGAG	RefSeq	748	chr3	-	48026011	48026759		chr3:48026040-48026759	666202	intergenic
ASMM10P040099	Col4a2	ENSMUST00000146219	P	P	P	43.6502	10.2299	14.7282	CCCCCCCCAACACCATGGATAGAGCTGACACCAACCTCTGCTGTTGAAATTTTGTCACAG	Ensembl	764	chr8	+	11441108	11443702		chr8:11441161+11441221	12827	exonic sense	NM_009932	Col4a2	collagen, type IV, alpha 2	+	11312828	11449287
ASMM10P020606	Gm14034	ENSMUST00000120147	P	P	P	43.6464	31.9541	25.3463	ATGCCATCTTTAATTGTTCCTCTGGACTCCCAGAAGCACATTGATTTCTCTCTCTGTTCT	Ensembl	551	chr2	-	54356340	54356891		chr2:54356439-54356891	100041792	intergenic
ASMM10P000236	Dynlrb1	ENSMUST00000054912	P	P	P	43.3954	29.2065	30.3364	AGTGTTGGCGATTCGGAGCTGCAGGATCCGTCCGAGATGAGGTGGAGGAAACACTCAAGA	Ensembl	677	chr2	+	155236532	155250272		chr2:155236593+155242734	67068	exonic sense	NM_025947	Dynlrb1	dynein light chain roadblock-type 1	+	155236532	155250277
ASMM10P024161	AK169777	uc008nrd.1	P	P	P	43.328	36.7749	48.4966	GGCCATTTGCTAGTTCTGCTGCCCTCTTAAGATCTGACTGCCAAATAAATCATCCTCATG	UCSC_knowngene	929	chr2	+	160762355	160763284		chr2:160763221+160763284		intronic sense	NM_021280	Plcg1	phospholipase C, gamma 1	+	160731309	160775760
ASMM10P046830	Gm12271	ENSMUST00000121719	P	P	P	43.286	29.275	30.9416	CGTGTAACAATTATGCCAAAAGATATCCAGCTAGCTAGCATACGTGGAGAATGTGCTTAA	Ensembl	414	chr11	-	61416401	61416815		chr11:61416415-61416815	626150	intergenic
ASMM10P003673	Malat1	ENSMUST00000173499	P	P	P	43.269	63.6017	81.063	TGAAAATGAGGTTAGGCTAGTATTTGGAGAAAGAAGATTAGAAAATGGAAGTGAAAGACG	Ensembl	485	chr19	-	5801915	5802671		chr19:5801917-5802237	72289	intergenic
ASMM10P055563	E130218I03Rik	ENSMUST00000125921	P	P	P	43.1949	30.5847	28.601	GCTGCCCCTAGCTAGTACCTCAGACCCTGCTCCTCCCCAGGCTGGACTCACGCGCAAGCC	Ensembl	666	chr4	+	134243775	134245312	ENSMUST00000122952, ENSMUST00000131447, uc008vem.1	chr4:134245252+134245312	77490	exonic antisense	NM_024215	Zfp593	zinc finger protein 593	-	134243305	134245591
ASMM10P043838	Gm14578	ENSMUST00000122166	P	P	P	43.1893	25.5713	26.1211	GCAAGGGTTACAGTAAACAATAATGGTGAGATGAAAGATTCTGCTATCACAGGTCCAGTT	Ensembl	391	chrX	-	42888729	42889120		chrX:42888796-42889120	102640000	intronic sense	NM_011855	Tenm1	teneurin transmembrane protein 1	-	42532392	43274786
ASMM10P026911	Gm12390	ENSMUST00000117897	P	P	P	43.0906	31.2308	32.454	CTATGCATTCCAGAAAGGTCTTGTACAAAAGGAAATACTCAGCTGCCAAGACCAAGGTTG	Ensembl	397	chr4	-	40716594	40716991		chr4:40716738-40716991	665630	intergenic
ASMM10P031331	Rps10-ps4	ENSMUST00000120308	P	P	P	43.0352	31.8981	23.1251	TTACGAATGAGGGCATCCAATATCTCTGAGATTAATTGCACCTACCCCCAGAAATCGTGC	Ensembl	492	chr5	-	147100561	147101053		chr5:147100803-147101053	100044666	intronic antisense	NM_181730	Polr1d	polymerase (RNA) I polypeptide D	+	147077345	147111361
ASMM10P014820	Gm16103	ENSMUST00000163003	P	P	P	42.7366	36.0204	42.3886	AGATCTTTAGAATCAAGGAAGAGCTGGGCAACAAAGTCAAGTTTGCTGGCAGGTCCTTGA	Ensembl	1279	chr1	+	43785909	43787188		chr1:43787110+43787188	100126353	intronic antisense	NM_026430	Uxs1	UDP-glucuronate decarboxylase 1	-	43750230	43827708
ASMM10P041296	Gm16165	ENSMUST00000160140	P	P	P	42.5402	32.5601	35.5818	TAAAAATGTCCGCCACATTCATTGGCAACAGCACCACTATTCAGGAGCTGTTCAAAGGCA	Ensembl	795	chr9	-	22669733	22670528		chr9:22669944-22670528	100416118	intronic antisense	NM_178415	Bbs9	Bardet-Biedl syndrome 9 (human)	+	22475714	22888280
ASMM10P027433	Hspe1-ps6	ENSMUST00000120275	P	P	P	42.4708	42.3535	31.7465	GTAGAAGACAAGGATTATTTCTTATTTAGAGATGGTGACATTCTTGGAAAGTATGTGGAC	Ensembl	283	chr4	-	96072423	96072706		chr4:96072440-96072706	93753	intronic sense	NM_145548	Cyp2j13	cytochrome P450, family 2, subfamily j, polypeptide 13	-	96042659	96077540
ASMM10P029234	Gm12745	ENSMUST00000121767	P	P	P	42.3298	46.7159	45.0577	GATTTCTACAGAAAATATGATTCCGTGAAAGATTTTGAAGAGATGAGGAAGGCTAGTATC	Ensembl	214	chr4	+	106774815	106775029		chr4:106774955+106775029		intronic antisense	NM_025590	Acot11	acyl-CoA thioesterase 11	-	106744560	106799831
ASMM10P046237	Gm11945	ENSMUST00000120551	P	P	P	42.2278	34.7617	32.7931	TCCAGAGGCCTCCATGCAGACTGTGAAGAAAGGTGCAGAATCTCTCATGGTACAGAATAG	Ensembl	476	chr11	-	3470901	3471377		chr11:3471305-3471377	100041573	intergenic
ASMM10P023606	Pla2g4b	ENSMUST00000134380	P	P	P	42.0203	35.8849	38.9586	GTCTGGCCCTGTCCTTGTCCCTGTGCTCCATCGTCACACGTGTCTCCTAGTCTGCCATTC	Ensembl	4240	chr2	+	120033416	120041965		chr2:120035072+120035195	211429	exonic sense	NM_145378	Pla2g4b	phospholipase A2, group IVB (cytosolic)	+	120033432	120043032
ASMM10P051039	Gm25888	ENSMUST00000157778	P	P	P	42.0122	26.8131	28.5516	TGCATAGTACTCTTTCAGAGACCTCTTGAGTTCGATTCCCAGCAACCATATGGTGTCTCA	Ensembl	302	chr12	+	86809956	86810258		chr12:86810174+86810258		intergenic
ASMM10P049512	Kcnh6	uc011ygh.1	P	P	P	41.9812	30.1634	33.2341	AAGAAAGAGACCCTGTCCCAGCCCTGGTCCCTGTCACTTGTTGCTCTTGTTCCCTACAAG	UCSC_knowngene	2959	chr11	+	106008202	106034064		chr11:106025733+106025793	192775	exonic sense	NM_001037712	Kcnh6	potassium voltage-gated channel, subfamily H (eag-related), member 6	+	106008202	106034064
ASMM10P050907	AK013507	AK013507	P	P	P	41.856	34.2345	41.5498	TGAGATGAAAAGTCGAGCTCTCTGGTTTGCAAAATCGGTGCCGAAATAAAGCAGGCAAGT	Genbank	1999	chr12	+	72797821	72799818		chr12:72799756+72799818		intergenic
ASMM10P025019	Gm5278	ENSMUST00000055957	P	P	P	41.7958	42.4781	49.6285	GTTGCAGAATGATCGTGGGGGTCGTGCACTCCTTCAGGATGTGAAGAAGCCAGCTCAAGA	Ensembl	552	chr3	-	93433214	93433766		chr3:93433517-93433766	383891	intergenic
ASMM10P010092	Klc2	NR_045528	P	P	P	41.5964	36.5658	39.2778	AGAGAACAAGCCCATCTGGATGCACGCAGAGGAGCGCGAGGAGAGATAAGCGCCGGGACA	RefSeq	3064	chr19	-	5107745	5118408		chr19:5110254-5110371	16594	exonic sense	NM_008451	Klc2	kinesin light chain 2	-	5107745	5118408
ASMM10P031119	Gm16221	ENSMUST00000117331	P	P	P	41.5053	29.9634	23.7866	AGGAGTGAGTGATACAAGACAGGGAAGAACAAATGGTTTCTTCAGAACCTTTGCTTTTAG	Ensembl	393	chr10	-	75945294	75945687		chr10:75945308-75945687	100503454	intergenic
ASMM10P018852	AK213104	uc029tqu.1	P	P	P	41.4321	27.4543	31.4361	CATCCTTCTACTTCAACCCTCAGAGGAGCAGACAGGTGCAAATAAACAACAGACTTTATT	UCSC_knowngene	304	chr19	-	6080761	6081065	ENSMUST00000160131, NM_024231	chr19:6080778-6081065		exonic sense	NM_024231	Zfpl1	zinc finger like protein 1	-	6080762	6084891
ASMM10P044094	Gm14706	ENSMUST00000117744	P	P	P	41.0967	28.1086	23.1421	AGTTTTCAGCCATGCTCAGACAGTAGTTCTTTGTGTGGGTTGTTCAACTCTGTAGTGCCA	Ensembl	255	chrX	-	76919855	76920110		chrX:76919930-76920110	667571	intergenic
ASMM10P010250	AK021108	AK021108	P	P	P	41.0153	59.7967	75.3347	CCAGCTTCTCTCACCCTGACATGGAATGTCTCTTGTACTACAGTGTATTTAATAATAAAA	Genbank	489	chr13	+	59133474	59133962		chr13:59133866+59133962		intergenic
ASMM10P043051	2310009A05Rik	NR_040377	P	P	P	40.8608	26.4907	26.1778	GCTTAACGTTCTATTGAAATCACACCGACTATTAGTCTAGTAAGACTTTAGGTATGCTTT	RefSeq	509	chr9	+	73039717	73042775		chr9:73042694+73042775	66364	bidirectional	NM_018889	Pigb	phosphatidylinositol glycan anchor biosynthesis, class B	-	73015695	73039699
ASMM10P041294	Gm2976	ENSMUST00000160362	P	P	P	40.7516	27.8489	18.7489	AGAACTTCGACATTGGGCAGGACATCCAGCCCAAAAGAGATCTAACACGCTTTGTCAAAT	Ensembl	513	chr9	-	22479933	22480446		chr9:22480327-22480446	100040805	intronic antisense	NM_178415	Bbs9	Bardet-Biedl syndrome 9 (human)	+	22475714	22888280
ASMM10P001083	2210408F21Rik	NR_040259	P	P	P	40.6439	31.2652	30.0347	TCAGGCTGAGCTCATCCTCGTCTACGGCCAAACGTTGGTTTCTCATTTCTAGAAGATGAA	RefSeq	734	chr6	+	31220350	31337394	ENSMUST00000123149, ENSMUST00000152157	chr6:31328394+31335990	73652	intergenic
ASMM10P043904	Gm7834	ENSMUST00000117560	P	P	P	40.5496	24.941	23.0574	GGAACTGTGATCCATTTTAACAACCCTATAGTTCAGACATCCCTGGCAGCAAACACCTTC	Ensembl	437	chrX	-	51212510	51212947		chrX:51212727-51212947	665866	intergenic
ASMM10P011355	AK133765	AK133765	P	P	P	40.4601	37.892	40.4325	GCCCATTTCTGGTGTGTCTGAAGACAATGACAATGTACTCACATACATCAAATAAATAAA	Genbank	615	chr14	-	78945179	78947227		chr14:78945202-78945704		exonic antisense	NM_027906	Vwa8	von Willebrand factor A domain containing 8	+	78849177	79202310
ASMM10P057295	Park7	uc012dpw.1	P	P	P	40.422	23.7985	26.0735	TAATGATTTGTCCAGATACCAGTCTGGAAGATGCAAAAACGCAGGTCCTACGGCTCTGTT	UCSC_knowngene	634	chr4	-	150897132	150908423		chr4:150901079-150907039	57320	exonic sense	NM_020569	Park7	Parkinson disease (autosomal recessive, early onset) 7	-	150897132	150909921
ASMM10P032135	Gm8145	ENSMUST00000118220	P	P	P	40.393	39.9997	31.773	ATGCATTGTGGATGCTAATCTAAGTGTTCCGACTTGGTTATTGTAAAGAAAGGAGAAAAG	Ensembl	745	chr5	+	107241622	107242367		chr5:107241914+107242367	666518	intronic antisense	NM_011578	Tgfbr3	transforming growth factor, beta receptor III	-	107106569	107289595
ASMM10P017815	BC134356	uc008euf.1	P	P	P	40.3772	35.2566	38.1109	TATGGAAGAGCTGTTTGGTTTGAACCGTGAAGAAAACTGTGTATTGAGTTAGCTGAGATT	UCSC_knowngene	1629	chr18	-	43320996	43322625		chr18:43321085-43322625		intergenic
ASMM10P029679	AK016328	uc008vdo.1	P	P	P	40.306	28.4895	36.4989	CCCAGGCAAAATGTCTACCTCAGTATCTGCCTCTCCCCTGCCAAGATGAAGGTTCAAACC	UCSC_knowngene	942	chr4	+	133871829	133876533		chr4:133876473+133876533		exonic antisense	NM_009097	Rps6ka1	ribosomal protein S6 kinase polypeptide 1	-	133847289	133887799
ASMM10P028723	AK043958	uc008spe.1	P	P	P	40.2576	15.799	28.7367	CCTCCCTGCCATGACGGACTGTAACTTGGAACTGTGATATAAAACAAAGCCATACCTAAG	UCSC_knowngene	592	chr4	+	43046033	43053253		chr4:43053193+43053253		intergenic
ASMM10P024026	Gm14162	ENSMUST00000121985	P	P	P	40.2523	19.6066	23.8725	CCGAGCGAAGAAGTATGAGAAGGATATTGCTGCCTACAAAGCTAAAGGAAAACCTGATGT	Ensembl	601	chr2	+	152745706	152746307		chr2:152746148+152746307	629170	intergenic
ASMM10P031514	AK132839	AK132839	P	P	P	40.1663	25.9734	24.4318	TGAAAGAAAAGGGAGGAAGGTAAAAGGAGGCTTTGTAACACACACACACACACACAGCTT	Genbank	1132	chr5	+	24577563	24578694		chr5:24578634+24578694		bidirectional	NM_001190443	Abcf2	ATP-binding cassette, sub-family F (GCN20), member 2	-	24565340	24577467
ASMM10P024312	AK004455	AK004455	P	P	P	40.1188	34.477	36.1118	CTGTCATCGTTCCCGTTTGATTTGTCAGCCTTTTCAGATGTTCAGTATTTATATTGTCTA	Genbank	848	chr1	+	171358404	171359253		chr1:171359045+171359253		exonic antisense	NM_001033039	Klhdc9	kelch domain containing 9	-	171358448	171360798
ASMM10P002630	Ppp3ca	ENSMUST00000147965	P	P	P	39.9789	34.2385	48.8411	TTTTACTTCGCCATCAAAGGATTTTCACCACAACATAAGATCACTAGCTTCGAGGAGGCC	Ensembl	1325	chr3	+	136670833	136935900		chr3:136876152+136935028	19055	exonic sense	NM_008913	Ppp3ca	protein phosphatase 3, catalytic subunit, alpha isoform	+	136670769	136935779
ASMM10P001248	Nme3	ENSMUST00000125532	P	P	P	39.9599	25.1115	20.7681	GGTGGCCATGGAATGTAATTCATGGCAGCGACTCGGTGGAAAGTGCTCACAGAGAAATCG	Ensembl	609	chr17	+	24896522	24897484		chr17:24896958+24897213	79059	exonic sense	NM_019730	Nme3	NME/NM23 nucleoside diphosphate kinase 3	+	24896499	24897529
ASMM10P021936	D930001I22Rik	uc029uhz.1	P	P	P	39.8537	29.7335	43.6582	AATAGTTCGTGCCACTGTTACCTACACACAGTCCATGTGTAAACAAGCGAATTAAAGGGC	UCSC_knowngene	2023	chr2	-	163466390	163468413		chr2:163466412-163468413		intergenic
ASMM10P023558	Gm14016	ENSMUST00000119095	P	P	P	39.7165	29.8602	28.8687	ATGTCCCCAACATAAAAAGGAATGACTTCCAGCTGATTGGCATCTGGGATGGGTACCTAT	Ensembl	486	chr2	+	118594078	118594564		chr2:118594340+118594564	640461	intergenic
ASMM10P037741	Gm12757	ENSMUST00000119465	P	P	P	39.6879	31.3153	25.6178	GACACCATTCAAGTTGAATTTGGAGAAAGGCAAAATAACTGACTTCATCAAGTTCAAAAC	Ensembl	800	chr7	+	33879294	33880094		chr7:33879764+33880094	635803	intergenic
ASMM10P052725	Fam120aos	NR_015601	P	P	P	39.5991	22.8375	22.5968	TTTGTAGTCACTTCTGTACTCTGTGATTGTATAGACTGTGCTTTGGAATTTTGAGAACTT	RefSeq	1565	chr13	+	48968111	48969905		chr13:48969807+48969905	68128	bidirectional	NM_001033268	Fam120a	family with sequence similarity 120, member A	-	48879216	48967828
ASMM10P031423	Gm10941	NR_026944	P	P	P	39.5313	31.4077	32.0216	CATACCCTCTTCTGATGTGTCTGGAGAAAGTGATAGTGTACTCACATACATAAAATAAAT	RefSeq	727	chr10	-	77257772	77259223		chr10:77257792-77257986	100169878	bidirectional	NM_030262	Pofut2	protein O-fucosyltransferase 2	+	77259299	77269586
ASMM10P023000	Gm13665	ENSMUST00000120830	P	P	P	39.4058	43.2171	22.9976	AAATCAAGAGGTTCAAACCTTTGGGTTCACTTTTAGAACTGCCCAGGCCATCAAGGGTAT	Ensembl	528	chr2	+	73116747	73117275		chr2:73116779+73117275	100416286	intronic antisense	NM_025942	Ola1	Obg-like ATPase 1	-	73092800	73214447
ASMM10P013134	Pou6f1	ENSMUST00000176492	P	P	P	39.3648	39.653	41.3189	CCCTCTCTCTGCTCTTCCTTGCCTCTTGGCCTCTGAGCAAGGCTTTTCCTCCACCCACAG	Ensembl	2071	chr15	-	100577272	100584238		chr15:100584173-100584238	19009	exonic sense	NM_010127	Pou6f1	POU domain, class 6, transcription factor 1	-	100575317	100586365
ASMM10P027298	Gm11765	ENSMUST00000121173	P	P	P	39.3524	36.4919	26.9123	GAGGAGAAGAAAACATTCATGGGACCACTCAGAAAAGATCACATTGCCAATGAGGAAGGT	Ensembl	1205	chr4	-	81455942	81461732		chr4:81455956-81456039	100040131	intergenic
ASMM10P014150	Fgd4	ENSMUST00000161624	P	P	P	39.2861	33.0364	30.199	GGGGGAGGTTATGGGGGACTTTTGTGATAGCATTGGAAATGTAAGTGAAGAAAATACCTA	Ensembl	3726	chr16	-	16487114	16600345		chr16:16487131-16490422	224014	exonic sense	NM_139232	Fgd4	FYVE, RhoGEF and PH domain containing 4	-	16421977	16560149
ASMM10P038741	Gm17136	ENSMUST00000169993	P	P	P	39.2454	22.4541	21.5957	GTAAAAATTATGCCAAAAGATATCCAGCTAGCATGCCACATATGCAGAGAAAGTGCTTAA	Ensembl	411	chr7	+	126176123	126176534		chr7:126176474+126176534		intronic antisense	NM_028816	Xpo6	exportin 6	-	126101718	126200408
humanlincRNA0065-_P1	humanlincRNA0065	humanlincRNA0065-	P	P	P	39.2141	12.0232	12.6253	GCCTTTGGTTGGCATCAGTCTTAGCTACAGAGTCACCCCTCCCATCTTATTTATTTATTT	lincRNA	11674	chr5	-	105631466	105643140		chr5:105631470-105631529		intergenic
ASMM10P055661	Gm5523	NR_004447	P	P	P	39.1954	32.2946	40.5269	TGCCAACCTCATCCCGTAGACAAAATGCTGAAGGTCGGTGTGAATGGATTTGGCCATATT	RefSeq	1245	chr1	-	13785684	13786929		chr1:13786857-13786915	433273	intergenic
ASMM10P046163	Atp5b	ENSMUST00000139295	P	P	P	38.8309	24.7582	40.1472	AAACAAAATAGTTGTCTTCCCACCACCATTTTCCAGAATACCAGTGTACACTTCTCTGGT	Ensembl	1288	chr10	+	128084432	128085949		chr10:128085685+128085745	11947	exonic sense	NM_016774	Atp5b	ATP synthase, H+ transporting mitochondrial F1 complex, beta subunit	+	128083306	128090388
ASMM10P054386	4930594M22Rik	ENSMUST00000100291	P	P	P	38.4623	28.4945	25.8016	TGACAGAGTCCCTAAGCCGCCCCCAGGCTCCCAGTCCCAGCCCGCCTCGGCGCCTCACCT	Ensembl	1824	chr14	+	122913029	122927690		chr14:122913042+122913102	654799	exonic antisense	NM_028651	Tmtc4	transmembrane and tetratricopeptide repeat containing 4	-	122918974	122983261
ASMM10P027232	Pole3	ENSMUST00000128100	P	P	P	38.4436	25.0069	28.5181	GTGAGAGTGACTGGAGACTGTTGAGAAGATTTTAATGCTTTCTACAAATAAAGAACATTC	Ensembl	1945	chr4	-	62522648	62525068		chr4:62522675-62523800	59001	exonic sense	NM_021498	Pole3	polymerase (DNA directed), epsilon 3 (p17 subunit)	-	62523800	62525014
ASMM10P002048	2210408F21Rik	NR_040261	P	P	P	38.4308	29.505	29.334	TCGGCACACACTCATCCTCGTCTACGGCCAAACGTTGGTTTCTCATTTCTAGAAGATGAA	RefSeq	633	chr6	+	31220350	31337394	ENSMUST00000138653, ENSMUST00000139444	chr6:31285125+31335990	73652	intergenic
ASMM10P003647	Cml1	ENSMUST00000172982	P	P	P	38.3818	29.0193	29.2158	TGCAAGGCAGGAGGGGTGGCTGTGACCTTATGCTCCTGTGCAGCAAGCACACTTCTCTGC	Ensembl	274	chr6	-	85910161	85915666		chr6:85910242-85910995	66116	exonic sense	NM_023160	Cml1	camello-like 1	-	85910153	85915677
ASMM10P029935	Gm13203	ENSMUST00000139895	P	P	P	38.3489	29.8468	34.7546	GTTGCCCTCTGACCTCCACACACATGTGCATGCATTAAAAATATGTATTTTATTTAGAAA	Ensembl	520	chr4	+	148713702	148716581		chr4:148716503+148716581		intergenic
ASMM10P034962	Gm15082	ENSMUST00000147045	P	P	P	38.3037	16.3633	17.5233	ATCTCCTGTCTTTGTCTCTTATTCCCTGCCCTTTGGTCCTCTCAGGCAAATAAATCTTTG	Ensembl	1960	chr6	+	113937738	113940206		chr6:113940143+113940206		intronic antisense	NM_009723	Atp2b2	ATPase, Ca++ transporting, plasma membrane 2	-	113745667	114042080
ASMM10P053068	Tbcb	ENSMUST00000141608	P	P	P	38.2672	22.4457	21.1916	ACCCCATTCTCACCTTGCCCACAGACACAGTTCGATCCTTCATGAAACGCAGCAAGCTAG	Ensembl	502	chr7	-	30224136	30227061		chr7:30227013-30227061	66411	exonic sense	NM_025548	Tbcb	tubulin folding cofactor B	-	30224130	30232029
ASMM10P045423	Gm14843	ENSMUST00000119596	P	P	P	38.2614	26.7962	25.0087	ATTAATGATGCTTGGCGGGAAAATAAGCTGCCGTAAGAGGATGTCACCATTTCACTGAGC	Ensembl	212	chrX	+	101479347	101479559		chrX:101479389+101479559	100302655	intergenic
ASMM10P044526	Gm8097	ENSMUST00000117903	P	P	P	38.2123	34.4101	26.4332	AAGTCTGTGGCTTGCATTGCCAAGAAGGAAACGGTAAAGGCTAAAGAACTCGCCACTAAA	Ensembl	829	chrX	-	140445553	140446382		chrX:140445567-140446382	666424	intergenic
ASMM10P024473	Gm6194	NR_033512	P	P	P	38.0368	34.2245	34.659	TGTCCCTTCTGGCCAGTGTGTCAGAGGAGGAAGAATAAGGCTTTTATATTTGGATTTTTT	RefSeq	1712	chr3	-	8461386	8463098		chr3:8461529-8463098	620966	intergenic
ASMM10P041055	Gm18709	ENSMUST00000180564	P	P	P	37.8582	28.7122	24.6078	AATTCACAAGAACATCCCACCGGTGGATGCAAAGCTGAAAGTGGTTAAACCCTAGATAGG	Ensembl	489	chr8	+	120727262	120727943		chr8:120727753+120727943	100417604	intergenic
ASMM10P051351	AK224954	uc007pke.2	P	P	P	37.6889	32.1647	32.5884	CATGAGATCCAACTTTAAGGCATTTTCTCAATTAGTGATCAAGGGGGAAAGGCCCCTTGT	UCSC_knowngene	1330	chr13	-	6956641	6957971	AK028437, AK033544, AK036620, AK038254, AK054448, AK134063, AK134161, AK135811, AK135893, AK139615, AK141418, AK157025, ENSMUST00000120003, ENSMUST00000124925, ENSMUST00000147722, NM_025534, TCONS_00017459, TCONS_00034036, uc007ole.2, uc029ruo.1, uc029syl.1, uc029tlt.1	chr13:6956835-6957971		intergenic
ASMM10P037780	XLOC_021497	TCONS_00029052	P	P	P	37.6672	36.9322	48.2092	CACACACACACACAAACAGAAATGTAATTTGGAAAATAAAAGAAGTACCTTAGGCCTGGG	Alexander et al 2013	563	chr7	+	39487523	39496647		chr7:39496587+39496647		intergenic
ASMM10P057173	Cxcl14	uc011zab.2	P	P	P	37.6297	28.0258	25.4762	AGATGGTTATGGTCTACGAAGAATAGGGTGGACGATCATGGAAAGAAAAACTCCAGGCCA	UCSC_knowngene	1713	chr13	-	56288642	56296551		chr13:56289758-56295825	57266	exonic sense	NM_019568	Cxcl14	chemokine (C-X-C motif) ligand 14	-	56288642	56296551
ASMM10P043672	Gm14521	ENSMUST00000119545	P	P	P	37.6133	25.377	28.3414	CCAGATGTGATGAAACCACAGTATTCTGGAGGCAGTACTAATGAATAAGCTGTGCGGTGA	Ensembl	350	chrX	-	12179717	12180067		chrX:12179731-12180067		intergenic
ASMM10P036081	Nucb1	ENSMUST00000134927	P	P	P	37.5964	21.1599	26.36	ACTGTTCTTCCAGAGGCCCTGAGTTTGATTACTAGCACTCACAAACTCCACATGGAGAAA	Ensembl	2742	chr7	-	45507168	45510385		chr7:45507191-45509705	18220	exonic sense	NM_001163662	Nucb1	nucleobindin 1	-	45492673	45510408
ASMM10P011300	AK081729	AK081729	P	P	P	37.4934	22.8459	27.2199	AGTCTTCCCAGGAAGAACTCATTATCCCTCAGTTTAAATACCACCACCCTGCTAATGAGA	Genbank	1778	chr14	-	70934044	70935821		chr14:70934073-70935220		intronic antisense	NM_008115	Gfra2	glial cell line derived neurotrophic factor family receptor alpha 2	+	70890129	70979838
ASMM10P021176	Gm13878	ENSMUST00000117986	P	P	P	37.4833	24.9716	19.9822	AAAGAAAAGAAGCCCAGAACCAAAGCACCCAAGACTCATCATCTTGTCAATCCACATACT	Ensembl	577	chr2	-	103810885	103811617		chr2:103810923-103811014		intergenic
ASMM10P037194	Kcnq1ot1	NR_001461	P	P	P	37.4305	24.2493	25.5277	TTACTGTGCCAGGCATGGTAGCATATGCCTTTAATCCCAGCACTCTCCTACACAAAGAAA	RefSeq	83437	chr7	-	143213110	143296547		chr7:143213141-143259337	63830	exonic antisense	NM_008434	Kcnq1	potassium voltage-gated channel, subfamily Q, member 1	+	143107253	143427042
ASMM10P002018	Mdh2	ENSMUST00000138101	P	P	P	37.3435	30.9737	31.0852	TTCGGCCCAGGCTACCTTGGACCGGAGCAGTTGCCAGATTGCCTCAAAGGTTGTGATGTG	Ensembl	1112	chr5	+	135778661	135790398		chr5:135778806+135784183	17448	exonic sense	NM_008617	Mdh2	malate dehydrogenase 2, NAD (mitochondrial)	+	135778648	135790386
ASMM10P049185	AK139414	AK139414	P	P	P	37.3331	26.362	25.6044	TGAAAATGTAGAACTCTCAGCTCTGCTTGCTACCATGCTCTCACCTTGATGATAATGGGC	Genbank	539	chr11	+	90424816	90428768		chr11:90428662+90428768		intergenic
mouselincRNA0344-_P1	mouselincRNA0344	mouselincRNA0344-	P	P	P	37.2653	13.266	14.4853	ACTGATTTCTCAAATCCTGTTTCCAAGAAAATCCTGTCCCTGCCCCTGGGACTGCAATAT	lincRNA	6075	chr12	-	100529800	100535875		chr12:100529820-100529879		intergenic
ASMM10P045675	Gm15041	ENSMUST00000119048	P	P	P	37.2517	24.7422	17.7736	AGAAAAGGCCCAAGAACTTCAGCATTGGGCAGGACAACCAGCCTAAAAGAGATTTCACAT	Ensembl	756	chrX	+	137130915	137131671		chrX:137131009+137131671	436232	intergenic
ASMM10P010048	2810011L19Rik	NR_045047	P	P	P	37.209	20.7963	31.3502	GCACCGCCAGCCACCCTCCGAGATCTTCCCGCCGAGCCCAGGCGTGGGGCATGAGGAGCC	RefSeq	3302	chr12	+	105336593	105383932		chr12:105336962+105337229		intergenic
ASMM10P015784	Itfg3	ENSMUST00000153582	P	P	P	37.2033	30.3438	29.6223	AAAGTTCCCCTTGCCCTCCCATGCATTTTGCTCTGTCTCTCCCCTACTGCCCTTTGCTGT	Ensembl	649	chr17	-	26215206	26216958		chr17:26216709-26216958	106581	exonic sense	NM_001206335	Itfg3	integrin alpha FG-GAP repeat containing 3	-	26212691	26244242
ASMM10P036064	Gm9079	NR_004052	P	P	P	37.1994	26.3946	30.0627	TTGTTGGTAAGGTGACTCACCATAGGGCAGCTGTTGTATGCTAATTTGTGTTTGTGTGTG	RefSeq	1768	chr10	-	122078111	122079879		chr10:122078191-122079879	668272	intergenic
ASMM10P054730	XLOC_010800	TCONS_00013587	P	P	P	37.1543	30.3614	16.2332	GCGATCGGCCCGAGGTTATCTAGAGTCACCAAAGCCGCCGGCGCCCGACCCCCGGCCGGA	Alexander et al 2013	427	chr17	-	39846605	39847253	TCONS_00013579, TCONS_00013580, TCONS_00013581, TCONS_00013582, TCONS_00013588	chr17:39846631-39846689		intergenic
ASMM10P051578	Gm11363	ENSMUST00000121672	P	P	P	37.1367	45.7827	30.5341	AGAGAGTAATGCTGAACTAAAGGGTTTAGATGTAGATTCGTAGATTCTCTAGTCATTGAA	Ensembl	509	chr13	-	29130249	29130758		chr13:29130424-29130758	100041135	intergenic
ASMM10P045437	Gm16471	ENSMUST00000121940	P	P	P	37.1128	17.2002	21.2352	AGGATATTGCTGCCTACAGAGCTAAGGGAAAACAAGATGCAGTGAAAAGGGGGTAGTCAA	Ensembl	618	chrX	+	102138612	102139230		chrX:102139079+102139230	670921	intergenic
ASMM10P023963	Gm14141	ENSMUST00000120236	P	P	P	37.0327	26.4538	20.6247	ACACAGGTTAACAAGGGTGCTCCGGTGAGCTGGTGGAAGCTATAAGAACCAATTATAATG	Ensembl	783	chr2	+	150992181	150992964		chr2:150992785+150992964	668926	intronic antisense	NM_207204	Ninl	ninein-like	-	150934518	151009398
ASMM10P046255	Gm11956	ENSMUST00000119525	P	P	P	36.9278	24.0494	18.25	CACAGCACCTCTGTACGGAATGCAAATCTTTGCACCCATGTGGTGGCCAAGTCCCACTTC	Ensembl	512	chr11	-	4230753	4231265		chr11:4231151-4231265	625760	intergenic
ASMM10P034661	4930414L22Rik	NR_046011	P	P	P	36.8963	27.6623	26.6571	TCTCTTTTAAACTTTTGCAGTTGTCTCAGTTTTGCTCATGAAATGAATTAACAGACGGGG	RefSeq	1933	chr6	+	72438682	72440615		chr6:72440520+72440615	78108	exonic antisense	NM_145569	Mat2a	methionine adenosyltransferase II, alpha	-	72432798	72439558
ASMM10P030840	AK148154	AK148154	P	P	P	36.8194	38.0681	39.9527	AGAACATTTCTCTGCTCAGAGTTGAGGATGGAAGCATCAGGCTTTGGAGTTTTTGCACTC	Genbank	638	chr5	-	112384357	112384993		chr5:112384468-112384993		intergenic
ASMM10P029552	Sfpq	ENSMUST00000143168	P	P	P	36.7965	27.4757	26.6532	ATGTTAGAGTGACAGGTAGGCCTTTGACCTTATTTGTGGTTTCTGTTTCTAGCCCATGAA	Ensembl	967	chr4	+	127025955	127028015		chr4:127027952+127028015	71514	exonic sense	NM_023603	Sfpq	splicing factor proline/glutamine rich (polypyrimidine tract binding protein associated)	+	127021300	127031236
ASMM10P001153	Tnip1	ENSMUST00000124304	P	P	P	36.7526	21.6958	28.0812	ACCCACCCATGCCACCAAGATCTGGGATGAAGGCCACACCAGCCATGTCTGCTGAAGGGC	Ensembl	1786	chr11	-	54910786	54956104		chr11:54910916-54916909	57783	exonic sense	NM_001199275	Tnip1	TNFAIP3 interacting protein 1	-	54910786	54962940
ASMM10P032670	Fscn1	ENSMUST00000135293	P	P	P	36.6835	29.5761	28.0047	CCCAGGACTGGGCAGCCTGCTCGATGCCCCCACGTTGCCAGCCCCTCTTCTCTTCCCCAG	Ensembl	466	chr5	+	142970084	142971989		chr5:142970106+142970166	14086	exonic sense	NM_007984	Fscn1	fascin homolog 1, actin bundling protein (Strongylocentrotus purpuratus)	+	142960354	142973189
ASMM10P053070	Wdr62	ENSMUST00000145027	P	P	P	36.6625	34.927	33.718	ACAAGTCCTCTCCACCCTGCCTCCCATCCAGAGTACCCAAGTACAGAAGAGCTTTCCCAG	Ensembl	4768	chr7	-	30240137	30280396		chr7:30242862-30242913	233064	exonic sense	NM_146186	Wdr62	WD repeat domain 62	-	30240137	30280421
ASMM10P051684	Gm15812	ENSMUST00000162331	P	P	P	36.6384	21.1147	15.9863	GGTTCCTGTTAACAGAAGACACATTCTGCTGTTGCCTTCACACAGGTTAACTCAGAAGAC	Ensembl	889	chr13	-	42868337	42869226		chr13:42868476-42869226		intronic antisense	NM_001005740	Phactr1	phosphatase and actin regulator 1	+	42709580	43138512
ASMM10P026784	Gm11851	ENSMUST00000132219	P	P	P	36.3468	8.72394	22.9823	ATGAAGACTGAATAAACTGTTGTTAGAAGGACTGGTGGTCGTGTCGTTCTTGCTGGTCGA	Ensembl	692	chr4	-	17656674	17657963	ENSMUST00000161681, ENSMUST00000162822	chr4:17657560-17657963		intergenic
ASMM10P001917	2210408F21Rik	ENSMUST00000136571	P	P	P	36.3401	26.9925	26.0497	TTCTTTTCCTCTCATCCTCGTCTACGGCCAAACGTTGGTTTCTCATTTCTAGAAGATGAA	Ensembl	478	chr6	+	31220446	31337400		chr6:31277960+31335990	73652	intergenic
ASMM10P015455	AK016356	AK016356	P	P	P	36.213	45.4942	52.0203	GTCCCTCGGTGTGTGTGTGTGTGTCTGTGAGATGTATAGAAATACATACATAGAAATAAA	Genbank	712	chr16	+	94521597	94522309		chr16:94522246+94522309		intronic antisense	NM_007834	Dscr3	Down syndrome critical region gene 3	-	94497723	94526629
ASMM10P038533	AK136817	uc009izj.1	P	P	P	36.1772	20.4504	23.9792	TTTATTCACTTTTCAGACATGATACTAAAGAGTGCCCTCAGCTGCTGAGCAAGAGTTTGT	UCSC_knowngene	1870	chr7	+	105762740	105863650	ENSMUST00000131504	chr7:105863523+105863650		exonic antisense	NM_001162943	Dchs1	dachsous 1 (Drosophila)	-	105752988	105787550
ASMM10P045295	Gm6954	ENSMUST00000117416	P	P	P	36.1495	24.6292	24.2852	TGATGATGCTTGGCAGGAAGATAAGCTGCCATACGATGATGTCACCATTCTACTGAGTGA	Ensembl	225	chrX	+	80666312	80666537		chrX:80666356+80666537	629182	intergenic
ASMM10P027302	Gm12914	ENSMUST00000148635	P	P	P	36.1368	29.7641	26.6271	GCTGCTTACTTTGTTGAGTGCCTACCATGGTGGACTCTCATGCTTCAGGAACCATAAAGC	Ensembl	305	chr4	-	81930477	81932374		chr4:81930491-81930574		intergenic
ASMM10P026028	Hdgf	ENSMUST00000162631	P	P	P	36.1366	22.8288	23.7672	TCCTGCACAGAGCCCTGCCTGCCCGGCCTGTGGGTTAACCCCAGGGCTAATCCAACAGAG	Ensembl	763	chr3	+	87907051	87914649		chr3:87913850+87913910	15191	exonic sense	NM_008231	Hdgf	hepatoma-derived growth factor	+	87906320	87916132
ASMM10P045852	Phka2	ENSMUST00000139496	P	P	P	36.0032	21.2428	33.7729	TATGTGCTAACATAAAGAAACTGTCTTCCCATAGTAGTTCTCAAATCCTCCCCCACGTCT	Ensembl	3424	chrX	+	160530893	160591141		chrX:160531019+160531107	110094	exonic sense	NM_001177878	Phka2	phosphorylase kinase alpha 2	+	160502433	160598878
ASMM10P040840	AK013078	AK013078	P	P	P	35.9005	23.8074	33.0527	CCTCACAGCAGGTGTTACTCTTTAAGACCATGATAGTGGAGTAAGGGAAAGAGTGAGATG	Genbank	901	chr8	+	101105178	101106077	NM_182994	chr8:101105731+101106077		intergenic
ASMM10P022344	Gm13365	ENSMUST00000121188	P	P	P	35.8702	32.1125	32.2687	TGTATCCAGGGACAAAATGGAATCTTGGATGTTGTGAAGTGACACTGACTCCTGATGAAG	Ensembl	967	chr2	+	15396749	15397716		chr2:15397600+15397716	667329	intergenic
ASMM10P023647	AK206180	uc029ueh.1	P	P	P	35.7868	22.8173	24.1167	GACAGTGTGAGGGTGCTAATTTAGAAAATCTCCCCTTTGAAAAGATTGACCTGGTGTAAG	UCSC_knowngene	2170	chr2	+	121450856	121453026	ENSMUST00000134412, NM_011354	chr2:121452717+121453005		exonic sense	NM_011354	Serf2	small EDRK-rich factor 2	+	121449227	121453426
ASMM10P038433	Gm5421	ENSMUST00000181698	P	P	P	35.7435	40.5865	35.8743	ATCATCACCAAGAGCTTCACCAGGATCCACAAAAACAATCTAAAGAAGCAGGGCTTGCTG	Ensembl	2354	chr10	+	22343438	22345792		chr10:22345507+22345792	432438	intronic sense	NM_009016	Raet1a	retinoic acid early transcript 1, alpha	+	22158608	22374139
ASMM10P038931	BC024386	NR_015583	P	P	P	35.7316	43.3488	39.7699	ACTCTGTAGACCAGGCTGGCCTCGAACTCACTAAGATCCATCTGCTTCTTCTGCCTCCAG	RefSeq	1631	chr7	+	140906063	140907967	uc009kis.2	chr7:140907052+140907112	212965	intergenic
ASMM10P044621	Rpl7a-ps12	ENSMUST00000120384	P	P	P	35.6781	22.8913	16.3071	GTCATCAAGAAGCATGAGGCCAAGAAGGTAGTCAACCCTCTGTTCAAGAAGAGGCCCGGC	Ensembl	794	chrX	-	152908777	152910296		chrX:152910204-152910296	667147	intergenic
ASMM10P015601	AK028583	AK028583	P	P	P	35.6744	21.484	34.2316	GCTAAGCATGTCTTCCCAACCTCTAATTAATTCTTTATAAGTGATCTAGCTATGATCCAT	Genbank	2785	chr17	-	15803187	15805970		chr17:15803235-15805287		intergenic
ASMM10P022231	AK148510	AK148510	P	P	P	35.6184	24.8939	31.2726	CCAGCCTTTAAAGCAGTGAATTTATATGCGCATGGACATTAGTCTTAATAAACTTTGGTT	Genbank	1563	chr2	+	3327307	3328870		chr2:3328805+3328870		intergenic
ASMM10P030399	AK138435	AK138435	P	P	P	35.5202	31.3883	31.4549	TGTCTCTGTAACTCCTTCCATGGGTCTCTAGCTGCATATGTATCAGAAGATGACCTACTC	Genbank	3558	chr5	-	51855219	51858775		chr5:51855390-51857343		intergenic
ASMM10P030760	Gm8152	ENSMUST00000120842	P	P	P	35.4546	17.6114	22.4847	AAGCTGAAGGAGAAGTGCGAGAAGGATATTGCTGCCTGCAGAGTTAAAGGAAAACCTGAT	Ensembl	637	chr5	-	107381380	107382017		chr5:107381532-107382017	666535	intronic antisense	NM_054054	Brdt	bromodomain, testis-specific	+	107331193	107387058
ASMM10P029519	Rspo1	ENSMUST00000140698	P	P	P	35.4483	26.7662	23.8855	GGCAAGAGGGGCGGCTCCTCTGTCTCTTGCTTCCCTCCCTCCTACCTCACCTCCTGTTAG	Ensembl	446	chr4	+	125007479	125008525		chr4:125007523+125007583	192199	exonic sense	NM_138683	Rspo1	R-spondin homolog (Xenopus laevis)	+	124986429	125009099
ASMM10P040281	XLOC_023606	TCONS_00032225	P	P	P	35.4219	33.1597	36.8208	AGATCCAGCTGTAAGGCATTTTCTCAATTAGTGATCAATGGTGAAAGGCCCCTTGTGCGT	Alexander et al 2013	435	chr8	+	27206474	27207376		chr8:27207238+27207376		intergenic
ASMM10P046152	Rdh18-ps	NR_037604	P	P	P	35.4148	54.9324	43.6532	GGTCAGGCTCATTTTGACACAGAGTATCTCTCTCTCTCTCTCTGCTTGACTTCTACAAAC	RefSeq	3648	chr10	+	127824215	127846565		chr10:127824222+127824283	380674	intergenic
ASMM10P054008	Gm12115	ENSMUST00000119969	P	P	P	35.2666	19.4976	20.2458	CGACGTGGCACAGAATATCAATCAGTGTTTCGACCAGGCCTCAGAGATGTGGCATATCAG	Ensembl	447	chr11	+	33172918	33173365		chr11:33173161+33173221	666646	intergenic
ASMM10P058074	humanlincRNA1764	BQ945390	P	P	P	34.9364	31.7364	33.4605	TCTTTGATTGGTCTGTAAGCTTAAGGCCCAAACTAGGAGAGACAAGGTGGTTATTGCCCA	lincRNA	926	chr18	-	48705665	48706855	AK083524, AK132526, AK136482, AK144215, AK145129, AK146406, ENSMUST00000144826, NM_172505, NM_198652, NR_033535, NR_040291, uc008lsd.2, uc029wow.1, uc029wox.1	chr18:48706682-48706762		intergenic
ASMM10P003785	2610017I09Rik	ENSMUST00000181725	P	P	P	34.9291	27.7444	25.1622	GAAGAGAAATAATAACTGCCATGGAAGGATGCTCCTCCTGCCAATTGGCACTTATCAATG	Ensembl	597	chr1	-	42648197	42693115	ENSMUST00000176052	chr1:42648407-42666840		intergenic
ASMM10P049595	Gm11689	ENSMUST00000120766	P	P	P	34.8235	23.6553	25.4809	AAATACAGAAGGAAACCTGTGTCTCAAGAGGAAATGGAGTTTATCCAGCATGGGGGTCCA	Ensembl	302	chr11	+	114664607	114664909		chr11:114664843+114664909	100462962	intergenic
ASMM10P028283	Gm13205	ENSMUST00000123548	P	P	P	34.655	27.0447	21.9611	CCTCACGTACCTCAGTTTTTGTAAGCATGTGCTAAAGGCTTTACAAAGTAAATAAATAAC	Ensembl	562	chr4	-	148947491	148948914		chr4:148947514-148947905	100504569	exonic antisense	NM_001159344	Casz1	castor zinc finger 1	+	148804391	148954892
ASMM10P048948	Gm12340	ENSMUST00000121617	P	P	P	34.6476	27.2236	24.6624	ACTAAAATGGCATCAAGAAACCCCGGTTACAAAGACACGAATCTCTTAAGGGGGTTGACC	Ensembl	462	chr11	+	76144257	76144719		chr11:76144297+76144719	668634	intronic antisense	NM_026664	Vps53	vacuolar protein sorting 53 (yeast)	-	76046225	76179630
ASMM10P047907	AK156792	AK156792	P	P	P	34.6404	17.8502	16.7857	ATGATTATAGTGCAAGAGAGTTAAAGGTTGGGGTCCCCCTTTCATCTCTGGATGAGGTGA	Genbank	1570	chr11	-	117305725	117307293		chr11:117305911-117307293		intronic antisense	NM_001113486	Sept9	septin 9	+	117199660	117362325
ASMM10P042271	Stmn1-rs1	NR_029430	P	P	P	34.5779	28.9777	28.6668	TGCTATAGAAAGCCATTGAGGAGAACAACAACTTCAGCAAAGTGACGGGGAGAAAGGACA	RefSeq	979	chr9	-	115281091	115282070		chr9:115281669-115282070	111186	intronic sense	NM_024222	Stt3b	STT3, subunit of the oligosaccharyltransferase complex, homolog B (S. cerevisiae)	-	115242581	115310421
ASMM10P049656	AK218698	uc029rpz.1	P	P	P	34.5207	20.6623	18.4075	ATATAGAAGACACTCCCCATTGCTCTTAGGGACCTTCCCTGGGAACCAAATTCAAATAAA	UCSC_knowngene	432	chr11	+	116536238	116536670	ENSMUST00000134834, NM_001172472, NM_001172473, NM_001172475, NM_011451, NM_025367	chr11:116536597+116536657		exonic sense	NM_001172472	Sphk1	sphingosine kinase 1	+	116532443	116536675
ASMM10P036104	Abcc6	ENSMUST00000134200	P	P	P	34.5121	33.4806	30.2989	CTGGCTGTCCTGGAACTCACAGAACCACCTGCCTCTGCCTGCCAAGCACTGGGATTAAAG	Ensembl	760	chr7	-	45996676	46001069		chr7:45996926-45996974	27421	exonic sense	NM_018795	Abcc6	ATP-binding cassette, sub-family C (CFTR/MRP), member 6	-	45976379	46030286
ASMM10P011209	AK046316	uc007duy.1	P	P	P	34.4388	24.6858	28.3743	TAGGATCTGACACCCTCCTCTGGCCTCCACAAAGACACCAGTAAACATAAAAATTATCTT	UCSC_knowngene	2560	chr1	-	178313327	178318549		chr1:178313344-178315448		bidirectional	NM_025511	Cox20	COX20 Cox2 chaperone	+	178319152	178322693
ASMM10P050979	Ttc9	uc007ocn.1	P	P	P	34.3751	22.6972	29.9767	GCAACAGATACGCTTTCCAAGTGCTTTGCTTTCAGATTTCATTTATGGTGCTTTTTAACA	UCSC_knowngene	4628	chr12	+	81631368	81667551		chr12:81667470+81667551	69480	exonic sense	NM_001033149	Ttc9	tetratricopeptide repeat domain 9	+	81631368	81664941
ASMM10P020553	Gm13469	ENSMUST00000118231	P	P	P	34.3431	37.5286	31.9747	GGTCAAGTTTGAGGAGCGATACAGACAGAGACAAAATGGTTTTTCCAGAAATTTCGCTTT	Ensembl	350	chr2	-	46406219	46406569		chr2:46406233-46406569	383690	intergenic
ASMM10P034269	XLOC_001980	2_00003387	P	P	P	34.3429	28.1823	29.4968	TGGTCATGGTGTCTGTTCACAGCAGTAAAACCCTAACTAAGATAGATTGTTATATATCTT	Lei Sun et al 2012	1716	chr10	-	93110402	93135272		chr10:93110416-93110637		intergenic
ASMM10P032529	BC026208	uc008zvb.1	P	P	P	34.3294	50.2981	53.3036	GTTTTCTCCTTGTCAAAGAAACAAAACCCTTAAGAGTTGTGTACTGTATGATGAAGAGAA	UCSC_knowngene	1328	chr5	+	134142913	134144241		chr5:134144181+134144241		intergenic
ASMM10P038849	AK144532	AK144532	P	P	P	34.3235	58.5339	65.2413	GTGCTGCCTGCTCTGTTTACAATGGCTTATGTTTTGTGAATATATATCAAATGCTGTAAT	Genbank	2322	chr7	+	131992087	131994407		chr7:131994240+131994407		intergenic
ASMM10P020237	Gm13379	ENSMUST00000118053	P	P	P	34.2212	16.4263	18.1232	AAAGATATTACTGCCTACAGAGCTGAAGTAAAACCTGATGCAGCGAAAAAGGGGGTGGTC	Ensembl	621	chr2	-	21442908	21443529		chr2:21443018-21443529	100416869	intronic antisense	NM_001004761	Gpr158	G protein-coupled receptor 158	+	21367566	21830542
ASMM10P018586	EIG 180	uc029tnh.1	P	P	P	34.079	20.6954	24.756	AGGAGAAGAGTCAGTCGTGTATTTAAGAGTTCACTTTGTGAAGCAGTAGCTTTCAGTGCG	UCSC_knowngene	753	chr18	+	62952902	62953655		chr18:62953595+62953655		exonic sense	NM_133237	Apcdd1	adenomatosis polyposis coli down-regulated 1	+	62922326	62953195
ASMM10P051037	Gm17138	ENSMUST00000165702	P	P	P	34.0248	34.7231	36.5867	ATCATCATGCTCACCATGTCTGGCAGAAGTGCTCACCAAGTGGCCAGGCACCGCAACTTG	Ensembl	459	chr12	+	86714985	86715444		chr12:86715189+86715444	100416780	intronic antisense	NM_144524	Angel1	angel homolog 1 (Drosophila)	-	86700501	86726460
ASMM10P015650	Gm7805	ENSMUST00000154348	P	P	P	33.9198	25.6594	21.4346	AGACTTAAGAAGCAGAACTTTGAGGACCCTCTGGATTAATCCAATTACAGCTGCCTCCCA	Ensembl	448	chr17	-	21964135	21964583		chr17:21964362-21964583	665820	intronic antisense	NM_001025373	Zfp943	zinc finger prtoein 943	+	21962558	21994366
ASMM10P010314	AK134917	AK134917	P	P	P	33.8617	27.2988	31.6302	TCTGGTGTGTCTAAAGACAGTGACAGTGTACTCATAAGCAGTATACATGTAAAGTATACA	Genbank	1842	chr13	+	67451657	67453497		chr13:67453416+67453497		bidirectional	NM_177712	Zfp874a	zinc finger protein 874a	-	67440430	67451624
ASMM10P009975	2410004N09Rik	NR_038151	P	P	P	33.7651	19.125	15.9287	AGGTCACACGGTGAGTACCTGAAGCTTACGGATATTTCCTGAACGACACGTGGGAGCACA	RefSeq	440	chr18	+	33794891	33795989		chr18:33795129+33795382	69749	intergenic
ASMM10P017121	Ltb	ENSMUST00000173510	P	P	P	33.7521	24.4026	23.9013	ATAGATAGCACCGTTATTCCTGCCCCTCCCCGCTAAGTACCACAGAAGGAGGAAGACCCC	Ensembl	1417	chr17	+	35194522	35196305		chr17:35195554+35195703	16994	exonic sense	NM_008518	Ltb	lymphotoxin B	+	35194506	35196305
ASMM10P023557	AK145129	uc008lsd.2	P	P	P	33.7401	32.4308	36.1665	TTTGATTGGTCTGTAAGCTTAAGGCCCAAACTAAGAGAGACAAGGTGGTTATTGCCCAGG	UCSC_knowngene	2462	chr2	+	118555056	118557518	AK083524, AK132526, AK136482, AK144215, AK145129, AK146406, ENSMUST00000144826, NR_033535, uc029wow.1, uc029wox.1	chr2:118557422+118557518		intergenic
ASMM10P021235	Gm13937	ENSMUST00000121000	P	P	P	33.6527	24.3157	26.933	ATGTCTTCCTCAGTGTCCCATTGTATCCTGGGACAAAATAGAATCTCGGACGTTGTGAAG	Ensembl	988	chr2	-	110209177	110210165		chr2:110209269-110210165	668797	intergenic
ASMM10P022079	Gm14263	ENSMUST00000117955	P	P	P	33.5786	28.623	24.535	ATTCACTGATCATCTTGTGAAAAGTCACACCAGAGTCCCAGAATCTCTGTTCAGAGGACC	Ensembl	746	chr2	-	170954078	170954824		chr2:170954119-170954824	668955	intergenic
ASMM10P035994	Cd9-ps	ENSMUST00000174687	P	P	P	33.5163	17.8776	16.7218	TTTGGAAAGTTTACAGGTTAAGCCCTGCCCTGAAGCCATCAATGAGGTCTTCAACAGCAA	Ensembl	650	chr7	-	41682657	41683307		chr7:41682787-41683307	668579	intergenic
ASMM10P049269	M31 chromobox	uc007lcn.2	P	P	P	33.4858	23.1478	29.2987	TGGGGTAGTGGTTCACTTGAGAATACAAAATCTTCAGATTAACTGATGTCCAAAATACTG	UCSC_knowngene	947	chr11	+	96807200	96808147	ENSMUST00000134585	chr11:96807920+96808147		intronic sense	NM_007622	Cbx1	chromobox 1	+	96789135	96808640
ASMM10P048056	Gm11955	ENSMUST00000119801	P	P	P	33.4755	28.39	26.7342	ACCGCAAATGGCATAGAAATGGCATCAAGGAACCCGGTCTCAAAGATACGAATCTCCTAA	Ensembl	470	chr11	+	4107754	4108224		chr11:4107791+4108224		intronic antisense	NM_144520	Sec14l2	SEC14-like 2 (S. cerevisiae)	-	4097039	4118729
ASMM10P010530	XLOC_006337	TCONS_00008146	P	P	P	33.4474	31.4895	29.3148	CACCACCTCCTAGCCCCCTCCCACAAGATTTCATGAAACTGAAAGTTTTCTTCATAGCAA	Alexander et al 2013	5328	chr13	+	102541302	102553008		chr13:102552948+102553008		intergenic
ASMM10P016596	AK020034	AK020034	P	P	P	33.3853	22.5732	32.8952	GACAGAGGGATTTTCTGCTCCTGAAAACTACCTTTTTACAAATGTCTGTAAATATCTGTT	Genbank	1328	chr17	+	6306869	6308198	NR_028305	chr17:6308119+6308198		exonic antisense	NM_001166629	Dynlt1a	dynein light chain Tctex-type 1A	-	6306343	6317474
ASMM10P054445	Smdt1	ENSMUST00000161892	P	P	P	33.1817	19.5758	20.4095	TAGGAGTGTATAATAAATGAGTCATGTATGATGAGAGGTCGTCCCCATTTCTCACTCCCA	Ensembl	597	chr15	+	82346013	82349091		chr15:82349031+82349091	69029	exonic sense	NM_026914	Smdt1	single-pass membrane protein with aspartate rich tail 1	+	82346045	82349062
ASMM10P044874	AK051369	AK051369	P	P	P	33.106	27.1077	31.3527	CCAACAGATTGACATAAAGATTGTCCGCAGTTCGTAAGATCTAGCACATATACAAAAATA	Genbank	2360	chrX	+	13181063	13183420	NM_009481	chrX:13183346+13183420		intergenic
ASMM10P033380	Wdr54	ENSMUST00000144723	P	P	P	33.0442	20.725	31.9987	ACATGGTGGTTTTAGTCTTCCCACCCATCCCAAAAGGACAATTGTACATCCTCTTCTACT	Ensembl	2284	chr6	-	83152709	83156220		chr6:83153881-83154499	75659	exonic sense	NM_023790	Wdr54	WD repeat domain 54	-	83152709	83156379
ASMM10P025050	Pip5k1a	ENSMUST00000107229	P	P	P	32.9706	28.2231	26.291	CTTTTTGTACAACCCTGACCTTTTGTACAACACCTTTTTCTATAAAGCATGTAACTGACA	Ensembl	724	chr3	-	95097042	95106823		chr3:95097093-95097318	18720	exonic sense	NM_008847	Pip5k1a	phosphatidylinositol-4-phosphate 5-kinase, type 1 alpha	-	95059595	95106858
ASMM10P014716	Cryzl1	ENSMUST00000144877	P	P	P	32.9564	23.1689	16.6219	TACTTGTACTCTGTTGTACTGTAGCCATTCTGTGTGGGCCTCCCTGATGTTTGTTTTCCA	Ensembl	881	chr16	-	91694590	91699288		chr16:91694680-91695260	66609	exonic sense	NM_026994	Cryzl1	crystallin, zeta (quinone reductase)-like 1	-	91689321	91728802
ASMM10P012330	B930095G15Rik	ENSMUST00000130256	P	P	P	32.8223	29.7711	38.829	CCCTGTGTTTCTTCTGTCTTTCCTATGTATGCCTCTAGAACTAACACATTCTGAGTATGT	Ensembl	2792	chr14	+	121248705	121251497	uc007vab.2	chr14:121251434+121251497	320268	intronic sense	NM_134082	Farp1	FERM, RhoGEF (Arhgef) and pleckstrin domain protein 1 (chondrocyte-derived)	+	121035573	121283726
ASMM10P033762	AK213543	uc009dqx.1	P	P	P	32.7455	25.1382	21.8344	TTTCCTCTGCTCCTCTTTTCTCCTCTCACTACCTGCCCTGCTCCTGTGTTCCTGCCCTAG	UCSC_knowngene	261	chr6	-	124449773	124450034	ENSMUST00000147947	chr6:124449945-124450034		exonic sense	NM_153508	Clstn3	calsyntenin 3	-	124430755	124464784
ASMM10P024685	AK145396	uc029uma.1	P	P	P	32.7291	23.4127	27.5489	CGGGTCCCCGGGCTTGTCTCACGGCCTCCAGCCGCCGCCGCTGCCGTGTTTACTGAGCTC	UCSC_knowngene	746	chr3	-	52104330	52105076		chr3:52105020-52105076		exonic sense	NM_001004176	Maml3	mastermind like 3 (Drosophila)	-	51687612	52105006
ASMM10P022906	Gm13600	ENSMUST00000117949	P	P	P	32.7049	31.5594	25.9995	TTGCTTAGAGACAGCTTACCATTATGGACATCAGACAGTGCTGGAGAAGAACGTGATGCA	Ensembl	744	chr2	+	66863261	66864775		chr2:66864697+66864775	383707	intergenic
ASMM10P003796	Eps15	ENSMUST00000176251	P	P	P	32.6807	18.5735	20.6901	CCACCCCCTGCCTTTCCCAGGCAATGATAGTCCCAAAGAAAAAGATCCTGATATGTTTTG	Ensembl	2963	chr4	+	109280302	109385687		chr4:109380034+109382846	13858	exonic sense	NM_001159964	Eps15	epidermal growth factor receptor pathway substrate 15	+	109343055	109387816
ASMM10P023065	2810025M15Rik	NR_027984	P	P	P	32.6654	25.8825	25.3873	GGCCTGCAATAAATGAGTTCATTCCTATGAAAGGTTGTAATAAAGTGTTGGTTGAGTAAC	RefSeq	1194	chr1	+	157412351	157420236		chr1:157420176+157420236	69953	exonic antisense	NM_177644	Rasal2	RAS protein activator like 2	-	157135182	157412595
ASMM10P000373	l7Rn6	ENSMUST00000078918	P	P	P	32.6654	19.7074	19.9801	GGAAGAGCAGGGGAAGGAAGCCAGCACCCATTTGGAGCCATGAATATTGTGCGAACCCCA	Ensembl	1053	chr7	-	89918702	89941066		chr7:89923666-89930319	67669	exonic sense	NM_026304	l7Rn6	lethal, Chr 7, Rinchik 6	-	89918688	89941185
ASMM10P040049	Gm16589	ENSMUST00000098955	P	P	P	32.6169	26.2433	26.2834	ACCCCGTACCTCTCCTTAGTATGCAAAAATCTGGAAAGACTGTCTATTTTTTAATATAGG	Ensembl	1782	chr8	+	4087542	4089900		chr8:4089707+4089900	631071	intergenic
ASMM10P041894	Gm16222	ENSMUST00000124320	P	P	P	32.6004	29.7006	30.3624	CACATGATGGCCCACAACCGTATTTACAGCTACAGTGTACTCATATACATAAAATAAATA	Ensembl	1298	chr10	+	76078616	76080502		chr10:76080433+76080502	102639053	intronic antisense	NM_023219	Slc5a4b	solute carrier family 5 (neutral amino acid transporters, system A), member 4b	-	76058620	76111018
ASMM10P003356	Vti1b	ENSMUST00000162789	P	P	P	32.5412	24.2343	24.2553	GCGGGGACAGTTGGCAGAGATGGAGGAAGAACTACGATATGCACCCCTGACTTTCCGTAA	Ensembl	1059	chr12	-	79156169	79172448		chr12:79165090-79172219	53612	exonic sense	NM_016800	Vti1b	vesicle transport through interaction with t-SNAREs 1B	-	79156016	79172458
ASMM10P052024	XLOC_006822	TCONS_00008393	P	P	P	32.5072	23.5986	22.8739	AGTGTGAACTTCACTGAGGAAGAGTGGGATTTGCTGGATCCTTCCCAGAAAAGTCTCTAT	Alexander et al 2013	1027	chr13	-	74556047	74617696	NM_146231, TCONS_00008340, TCONS_00008341, TCONS_00008342, TCONS_00008346, TCONS_00008347, TCONS_00008348, TCONS_00008349, TCONS_00008350, TCONS_00008351, TCONS_00008352, TCONS_00008353, TCONS_00008354, TCONS_00008355, TCONS_00008356, TCONS_00008357, TCONS_00008358, TCONS_00008359, TCONS_00008360, TCONS_00008361, TCONS_00008362, TCONS_00008363, TCONS_00008364, TCONS_00008365, TCONS_00008366, TCON…	chr13:74556139-74556209		intergenic
ASMM10P041645	AK135604	AK135604	P	P	P	32.4626	19.7778	21.4468	TATAAACATAAGAATTATGCTCAGCAGTGGTGGCACATGCCTTTAATCCTAGTGTTTGGG	Genbank	1731	chr9	-	57078641	57080368		chr9:57078746-57079338		intronic antisense	NM_001110350	Sin3a	transcriptional regulator, SIN3A (yeast)	+	57076375	57128368
ASMM10P034581	Herc3	ENSMUST00000131132	P	P	P	32.4448	23.6646	25.1655	CTCCCCCTCCCATCTTAGTTCTCCAAATCCGCAATGCACCTGACAATCTTTGTTGAAAGT	Ensembl	636	chr6	+	58907261	58916823		chr6:58907371+58907431	73998	exonic sense	NM_028705	Herc3	hect domain and RLD 3	+	58833699	58920396
ASMM10P003358	Gm15758	ENSMUST00000162822	P	P	P	32.4387	8.36202	25.0942	ACTTTCAGCAGTCAGTGGTTGCCGGCAGGGTAAGTTCACGGACCAGACGGAACCTCTTTG	Ensembl	596	chr8	+	54709034	54710319	ENSMUST00000132470, ENSMUST00000141723, ENSMUST00000145916	chr8:54709528+54710242		intronic antisense	NM_001172152	Wdr17	WD repeat domain 17	-	54629615	54724368
ASMM10P048196	Peli1	ENSMUST00000149675	P	P	P	32.37	38.6531	43.473	CGTGTGTGTGTGTGTGTGTGAGACAGAGAGAACATTTTACCTTCTTTAATGAAGATATTT	Ensembl	3529	chr11	+	21092117	21149402		chr11:21142446+21142555	67245	exonic sense	NM_023324	Peli1	pellino 1	+	21091323	21150327
ASMM10P056949	Mll5	uc008wpz.2	P	P	P	32.3413	20.609	34.9322	TCTTTAAAAGGTGAGGCATGAAATTGAAGAGGGGACCATACATCTCTACATTTATTCTAT	UCSC_knowngene	2073	chr5	+	23434428	23486400		chr5:23478988+23482401		exonic sense	NM_026984	Kmt2e	lysine (K)-specific methyltransferase 2E	+	23434428	23504229
ASMM10P044138	Gm14772	ENSMUST00000116562	P	P	P	32.3257	41.7188	37.2347	GATAGGGTGCAGAAGGAGATCACAGCTCTAGAACCAGCACAATGAGGATTAAGATCATTC	Ensembl	514	chrX	-	86032655	86033169		chrX:86032803-86033169	667825	intergenic
ASMM10P015955	AK210432	uc029thc.1	P	P	P	32.1969	21.6364	31.5205	TTGTTGCTTTTGGAAAAATCAATGGGACCATGAAGAAGACTGGGAAGACGGTAGCCTACC	UCSC_knowngene	414	chr17	-	34028505	34028919	ENSMUST00000168978, NM_001077709, NM_008202	chr17:34028560-34028919		exonic sense	NM_008202	Slc39a7	solute carrier family 39 (zinc transporter), member 7	-	34028265	34031690
ASMM10P019797	AK155853	AK155853	P	P	P	32.1688	23.167	19.9852	GGTTGACATCACCATTGCAGATGCCTAAGTCAACTGTTTGAATAAATTGACTTTATTGTT	Genbank	1620	chr19	+	32224545	32226163		chr19:32226103+32226163		intronic antisense	NM_001168525	Sgms1	sphingomyelin synthase 1	-	32122726	32349316
ASMM10P021177	Gm13880	ENSMUST00000118421	P	P	P	32.1197	19.2072	20.0844	TAGAACATGCGTCCAAGTATCTAGCACTTACATGTGGCTTAATCAGAGGGCGCTTGTCAA	Ensembl	474	chr2	-	103819002	103819476		chr2:103819096-103819476	433458	intergenic
ASMM10P031607	Snx17	ENSMUST00000138986	P	P	P	32.116	27.8123	29.0327	TAGCACCTTGGCTCCCAGCTCAGCCTTGCCTTCCTGCTGCCCCTAAATCTAACCGTTCTG	Ensembl	2332	chr5	+	31193305	31198899		chr5:31198160+31198235	266781	exonic sense	NM_153680	Snx17	sorting nexin 17	+	31193303	31198900
ASMM10P020466	AK012512	AK012512	P	P	P	32.0992	29.3585	30.1279	CCTCTTCTGGTGTGTCCGAGTATAGCAACAGTGTATTCATATACGTAAAATAAATAAATC	Genbank	1150	chr2	-	34801652	34802801		chr2:34801694-34802801		intergenic
ASMM10P025249	4933431E20Rik	ENSMUST00000137970	P	P	P	32.0775	29.3338	22.5773	TCAGGACCTCTGGAAGAGCAGTTGGTGCTCTTAACTGCTGAGTCATCTCTCCAGCCCCAG	Ensembl	795	chr3	-	107893222	107895774	ENSMUST00000133570, ENSMUST00000137800, ENSMUST00000138472, ENSMUST00000146337, ENSMUST00000154329, ENSMUST00000163675	chr3:107894874-107894992	329735	bidirectional	NM_010360	Gstm5	glutathione S-transferase, mu 5	+	107895853	107898685
ASMM10P023460	Gm13904	ENSMUST00000121901	P	P	P	31.9646	22.7876	24.6056	GGATGAGACAGACCCCATACATCAGGATGAAGTTCGCTTGTTTTGAATGTATGTGGAAGG	Ensembl	837	chr2	+	107010937	107011774		chr2:107011573+107011774	383739	intergenic
ASMM10P034909	AK031925	uc029vxw.1	P	P	P	31.8502	27.8558	31.8424	CCAGAATTCTCTTCTTTCAATTTGGAGCCTAGATCGATCACTTTGCCAAATAAATGTATT	UCSC_knowngene	3466	chr6	+	100866462	100869928		chr6:100869835+100869928		exonic sense	NM_182939	Ppp4r2	protein phosphatase 4, regulatory subunit 2	+	100833637	100868717
ASMM10P003405	Arpp19	ENSMUST00000164467	P	P	P	31.7746	30.8853	27.8603	AGCTTTGCAGGACCTCTGTTGTATTGATTTCTTCTGTATCTTCCTTTTGAATCTTGTAAG	Ensembl	1047	chr9	+	75037678	75057710		chr9:75056921+75057164	59046	exonic sense	NM_001142655	Arpp19	cAMP-regulated phosphoprotein 19	+	75037613	75060313
ASMM10P029548	AK220021	uc029uzl.1	P	P	P	31.7022	30.3977	41.6959	GGGAGAGTGACTTTTTAAAAAGGACTTAATTTCTACTACTGCACTATCTGTTGTGAGATA	UCSC_knowngene	244	chr4	+	126854090	126854334	NM_133886	chr4:126854253+126854334		exonic sense	NM_133886	AU040320	expressed sequence AU040320	+	126753769	126854336
ASMM10P037447	Rsph6a	ENSMUST00000144991	P	P	P	31.6028	17.6128	22.0502	AAACGTCAGGCTCAGTGCACTGACTGAGTGGTGTCCCCCACCTCCCACTCCTTTGGGAGG	Ensembl	636	chr7	+	19057394	19065568		chr7:19057473+19057536	83434	exonic sense	NM_001159671	Rsph6a	radial spoke head 6 homolog A (Chlamydomonas)	+	19054686	19074447
ASMM10P002647	Gm14290	ENSMUST00000148226	P	P	P	31.5089	17.8672	11.5544	TCTTCTATACAACTGTCTATGTCCCCTGGCTGTCACTCTTAAGAATCCAGGTATGCAGGA	Ensembl	342	chr2	-	167099684	167101170		chr2:167099815-167100727	99104	exonic sense	NM_008420	Kcnb1	potassium voltage gated channel, Shab-related subfamily, member 1	-	167095968	167188818
ASMM10P050567	Rab10os	NR_015551	P	P	P	31.4893	19.0277	18.7399	GTGTGCTGTGGAGCTTCTGCAAACCCTGCCCCTGCCAAATAAAAACTCGTAATTTATAAC	RefSeq	1073	chr12	+	3235790	3250374	ENSMUST00000177896	chr12:3250314+3250374	74173	exonic antisense	NM_016676	Rab10	RAB10, member RAS oncogene family	-	3247427	3309969
ASMM10P043982	Gm14669	ENSMUST00000118841	P	P	P	31.4173	15.1299	16.4167	GGTTCCCTTTCATCATCTGGTTCAAGAAATTGCTCAGGACTTCAAAACAGATCTGTGCTT	Ensembl	250	chrX	-	65070360	65070610		chrX:65070374-65070610		intergenic
ASMM10P022732	Rabgap1	ENSMUST00000159092	P	P	P	31.3663	21.3866	23.0113	TCCTACTCCTTTAGCCCCTCCCTCTGTGCCTTAGTTCTGCAGTAGGCTGGCTTTACGAAC	Ensembl	1763	chr2	+	37516518	37565053		chr2:37516565+37516625	227800	exonic sense	NM_001033960	Rabgap1	RAB GTPase activating protein 1	+	37452253	37544962
ASMM10P043905	Gm5388	ENSMUST00000120059	P	P	P	31.3156	34.1616	31.2478	TAAGGAGATCACAGCTCTAACAGCCAGCATTAAGATCATTGCTCCCCTTGAGCACAAGTA	Ensembl	1117	chrX	-	51218876	51219993		chrX:51219007-51219109	385356	intergenic
ASMM10P013263	AK014252	AK014252	P	P	P	31.2826	25.2513	35.4425	ACAAGCTCACTGACAGGTAATTCCTTTGTAGTGTTGTAACTTACTGTGACGTAATGATTT	Genbank	1983	chr15	+	9200493	9202476		chr15:9202338+9202476		intergenic
ASMM10P019743	XLOC_011884	TCONS_00016011	P	P	P	31.2078	21.5209	26.054	AGGTGGCTCAGTGGTTAAGTGACTGACTGCTCTTCAAGATGATCCAAGTTCAATTTCCAG	Alexander et al 2013	1666	chr19	+	23663351	23667845		chr19:23663580+23663650		intergenic
ASMM10P033046	AK046062	AK046062	P	P	P	31.1733	18.3981	23.92	ATGCTATTTTTTACTGTACTTGATAAATATCATGACAGCTCTGATCTCTGTAATAGGCCC	Genbank	3731	chr6	-	38691531	38695261		chr6:38691662-38694467		intergenic
ASMM10P009899	Tmem179b	NR_028419	P	P	P	31.1478	21.2157	22.5599	CCGGACCCAGGTCCCTCAGCCCCTTCCCTCTGCTACTTCGTGGCTGGGGCTTCAGGCATC	RefSeq	778	chr19	-	8772521	8774467		chr19:8773573-8774334	67706	exonic sense	NM_001177798	Taf6l	TAF6-like RNA polymerase II, p300/CBP-associated factor (PCAF)-associated factor	-	8774353	8786417
ASMM10P003016	Amelx	ENSMUST00000154923	P	P	P	31.1294	20.0988	21.003	ATGATAAGGCAGCCGCCCCTGTCCCCCATTCTTCCTGAGCTGCCTCTGGAAGCTTGGCCA	Ensembl	436	chrX	-	169180021	169187200		chrX:169181813-169182484	11704	exonic sense	NM_001081978	Amelx	amelogenin, X-linked	-	169176113	169187209
ASMM10P056777	Mipep	uc007ufg.3	P	P	P	31.021	22.1436	23.1624	GACTGGTCAGGCATGCTGCAGAAGTGTCCTTCCATCGATGACTTTGTGGATGCCCTCGTG	UCSC_knowngene	3190	chr14	+	60784565	60905480		chr14:60834099+60903367	70478	exonic sense	NM_027436	Mipep	mitochondrial intermediate peptidase	+	60784565	60903613
ASMM10P022104	Kif21b	ENSMUST00000130864	P	P	P	30.8668	18.7068	22.5542	TGGAATTACGTCCCTGGACTCACCCCCTGCCTTCCTCGACGAGTCCTGGCCATAAAGGGC	Ensembl	9254	chr1	+	136131429	136177998		chr1:136173490+136173651	16565	exonic sense	NM_001039472	Kif21b	kinesin family member 21B	+	136131400	136178014
ASMM10P002618	1110001J03Rik	ENSMUST00000147651	P	P	P	30.8216	19.0609	16.7274	AAACACGAACACGTTACCAGTGAGAAGTTGTGTAGAGCCCAACACGAACTTCACTTCCAA	Ensembl	500	chr6	+	38533501	38539448		chr6:38533714+38539158	66117	exonic sense	NM_025363	1110001J03Rik	RIKEN cDNA 1110001J03 gene	+	38534860	38539449
ASMM10P055069	Olfr1010	ENSMUST00000120884	P	P	P	30.6743	6.88202	11.55	CCTGGCTCAGTTCTTCTTCTACCCCCCCCTGCTGGGCTGGCCTATAGTGAATGCTACCTA	Ensembl	940	chr2	+	85753366	85754306		chr2:85753652+85753712	258255	exonic sense	NM_207149	Olfr1010	olfactory receptor 1010	+	85753362	85754306
ASMM10P028684	Gm12404	ENSMUST00000122839	P	P	P	30.6704	13.6628	15.2389	CCCCGCCCACTGCCTGGCTGCCTGGTAAAGGTAGTCTGGCTCCCGTGGTTTGTGGAGGCA	Ensembl	1661	chr4	+	41520693	41525823		chr4:41520835+41520895	102637977	exonic antisense	NM_001159583	Fam219a	family with sequence similarity 219, member A	-	41518928	41569527
ASMM10P056905	Gss	uc008nkz.1	P	P	P	30.6695	17.0824	18.3723	TTTTCCCCTCACCAGTACCCAGTTCTAGTGCCTTGACCTGGGGTAGGACCGAGTGAAGGA	UCSC_knowngene	291	chr2	-	155563188	155592706		chr2:155563251-155581987	14854	exonic sense	NM_008180	Gss	glutathione synthetase	-	155563182	155592706
ASMM10P020604	Gm13501	ENSMUST00000118477	P	P	P	30.6555	26.7863	31.6941	GATGCTCCCATGTTTGTGATGTATGTATGAACCACGAGGAATAGGACAACTCATTCAAAA	Ensembl	979	chr2	-	53397508	53398487		chr2:53398105-53398487	666872	intergenic
ASMM10P027734	Gm12959	ENSMUST00000119396	P	P	P	30.6416	28.8427	22.1227	CAAGCTTCCTTATCAGGAATTCACTGGTCATCTTGTGAAAAACACACCAAAATCTCTGTT	Ensembl	403	chr4	-	119553655	119554058		chr4:119553669-119554058		intronic antisense	NM_172699	Foxj3	forkhead box J3	+	119539687	119629119
ASMM10P012050	AK012876	AK012876	P	P	P	30.6382	24.9107	33.3099	GGTTGGACTAATGGGCTCTCTTCTTTCATTCATCTTACAATGAAAATATAATGTTGCCAT	Genbank	2211	chr14	+	60385983	60388193		chr14:60388075+60388193		intergenic
ASMM10P032243	AK149112	AK149112	P	P	P	30.6194	17.5376	19.0608	AGACTGTAACTCAGAAGCCCCTCCTCCCTCAAGCTGATTTTGTATTTTGTCACAACAATG	Genbank	1347	chr5	+	113323887	113325480		chr5:113325397+113325480		intergenic
ASMM10P001923	Tmem126a	ENSMUST00000136652	P	P	P	30.6089	23.4852	20.5192	ACAGCAAACCTGTCCTACCAAAGTCTTGTGATTTGAACTGTGAAACCTGTACCACAACAC	Ensembl	756	chr7	-	90450699	90457208		chr7:90451625-90452728	66271	exonic sense	NM_025460	Tmem126a	transmembrane protein 126A	-	90450711	90457208
ASMM10P023366	Gm13809	ENSMUST00000117921	P	P	P	30.5634	29.2269	29.9938	AGTTATTGGAAGTGGTTGCAATCTGGATTCAGCTCGGTTCCATTGCTTGATGGGAGAAAG	Ensembl	597	chr2	+	99555250	99555878		chr2:99555434+99555600	621386	intergenic
ASMM10P003007	Gnas	ENSMUST00000154658	P	P	P	30.5221	28.9599	25.4	GGGGCGTGAGGTGCTGGAGAGTCTGGCAAAAGCACCATTGTGAAGCAGATGAGGATCCTG	Ensembl	3614	chr2	+	174297858	174346502		chr2:174300530+174334211	14683	exonic sense	NM_001077507	Gnas	GNAS (guanine nucleotide binding protein, alpha stimulating) complex locus	+	174297858	174346742
ASMM10P023564	5430417L22Rik	NR_030716	P	P	P	30.3566	24.6048	29.1058	GCTGTGAACATGACCAGAGACATTATTTATAATTCAGCCATTCAAGATATACCTGTACTT	RefSeq	3046	chr2	+	118745761	118748807		chr2:118748677+118748807		intergenic
ASMM10P050089	Pygl	ENSMUST00000161840	P	P	P	30.3432	19.6486	22.8704	TAGTGGTGCATGCCTTTAATTCTAGCACTCAGAGGTACAGGTGGATCTCTGTGAGTTTGA	Ensembl	925	chr12	-	70210790	70227612		chr12:70210862-70211026	110095	exonic sense	NM_133198	Pygl	liver glycogen phosphorylase	-	70190814	70227683
ASMM10P051810	4930451E10Rik	ENSMUST00000130840	P	P	P	30.3246	18.9952	20.343	CAGACAGGAGTGTGGGTGCTCCCTCCCAAAGGCTCCACCGGAGTCATTGCTTTCCCATAG	Ensembl	409	chr13	-	55775939	55784479		chr13:55784007-55784071	78111	intronic antisense	NM_028281	Pcbd2	pterin 4 alpha carbinolamine dehydratase/dimerization cofactor of hepatocyte nuclear factor 1 alpha (TCF1) 2	+	55727367	55776830
ASMM10P043129	Gm15896	ENSMUST00000118045	P	P	P	30.3131	24.5617	20.8947	CTTCTGACTGAAGCAAGAACTGCAAACAGCATTTCAATGCACTTCTCACATTCGGAGGAA	Ensembl	440	chr9	+	82202647	82203398		chr9:82202669+82203045	100503314	intergenic
ASMM10P046241	Tug1	ENSMUST00000153313	P	P	P	30.2967	30.2135	37.8155	ACAGGGCCTACCTACTATGTTGAATGATTGTAGGAGAAAACTCAAACCAACCAGGCCTAC	Ensembl	4994	chr11	-	3639793	3647412	NR_002321	chr11:3639995-3643179	544752	intergenic
ASMM10P028249	Gm20707	ENSMUST00000176201	P	P	P	30.2733	26.7588	25.3075	GCCCTCTTCTGTTGTGTCTAAAGCGAGCTATAGTGTTCTCATATACATAAGATAAATAAA	Ensembl	2516	chr4	-	147782318	147809840		chr4:147782349-147784497		exonic sense	NM_001127189	Gm13157	predicted gene 13157	-	147753973	147809788
ASMM10P056409	XLOC_019775	TCONS_00027066	P	P	P	30.2503	35.6684	42.2299	AGAGGATGGCCAGCGTCCTGCTAAGTTGCCCATGCATACACCACCATACCCAGCATCTGA	Alexander et al 2013	602	chr6	+	37442478	37445935		chr6:37443035+37445888		bidirectional	NM_178661	Creb3l2	cAMP responsive element binding protein 3-like 2	-	37331020	37442148
ASMM10P017052	Rxrb	ENSMUST00000174033	P	P	P	30.2478	15.7272	26.1007	GGGCCACACTGCATGTCTGTGTGTCCTGACTTGATTCACCTGCCGTCTTCCCTTGTTCTA	Ensembl	826	chr17	+	34036366	34037307		chr17:34037088+34037166	20182	exonic sense	NM_001205214	Rxrb	retinoid X receptor beta	+	34031811	34038403
ASMM10P057613	humanlincRNA0575	BY613238	P	P	P	30.2004	22.8627	28.1428	TAAGGCCTAGGAAGAGTTGTGTAATGTCATATCTCATATCAAAGAAAATCAGCATTGGTA	lincRNA	467	chr5	+	148457071	148457244	NM_001253681, NM_001253686, NM_001253687, NM_001253688, NM_001253689, NM_029673, NM_198653	chr5:148457144+148457204		intergenic
ASMM10P049885	Gm6969	ENSMUST00000140065	P	P	P	30.1812	26.7392	19.5985	TATTCTGGGAAGAACAAAGTTCCAGAGCTGCAGAAGTTTTTCCAGAAGGCTGATGGTGTG	Ensembl	342	chr12	-	24638668	24639010		chr12:24638808-24639010	629383	intergenic
ASMM10P012669	AK039650	AK039650	P	P	P	30.1632	32.9952	38.2034	TTTGATGTTTGTCTCTCTGGGGACCTCTGTGGTTACTGCTTTGTTGTGAATAAATAAGAC	Genbank	1019	chr15	-	72506990	72508007		chr15:72507007-72508007		intergenic
ASMM10P037011	BC031451	uc029wow.1	P	P	P	30.1403	30.3726	30.4797	TTTGATTGGTCTGTAAGCTTAAGGCCTAAACTAGGAGAGACAAGGTGGTTATTGCCCAGG	UCSC_knowngene	830	chr7	-	129559709	129560539	AK083524, AK132526, AK136482, AK139771, AK144215, AK145129, AK146406, ENSMUST00000144826, NR_033535, uc008lsd.2, uc029wox.1	chr7:129560352-129560539		intergenic
ASMM10P048610	4933439C10Rik	ENSMUST00000137442	P	P	P	30.0854	24.0578	32.5535	CAAAGGGGACTCATTTGTCTCACTAGTGCTTATACATGTGTTACTGTAATAAAGTAAGTT	Ensembl	1414	chr11	+	59506152	59510103	ENSMUST00000132226	chr11:59510033+59510103	74476	exonic antisense	NM_001130529	Zkscan17	zinc finger with KRAB and SCAN domains 17	-	59485520	59506640
ASMM10P029035	AK038357	AK038357	P	P	P	29.9291	20.2527	25.2051	TACAGAGGAAGTTCTAGGATGGCCAGGGCTACACAATGTTAAATAAAACAAACAAACAAA	Genbank	3183	chr4	+	83477349	83480532		chr4:83480340+83480532		intronic antisense	NM_133948	Psip1	PC4 and SFRS1 interacting protein 1	-	83455680	83486390
ASMM10P019631	Sned1	ENSMUST00000172289	P	P	P	29.8986	24.5966	21.2689	TAGGACTCCTGGTCATTTAGAGCTCCTAGATGCTCCTCTCCTCCTGTCCACTTCTGACAG	Ensembl	3757	chr1	+	93235850	93284507		chr1:93283514+93283574	208777	exonic sense	NM_172463	Sned1	sushi, nidogen and EGF-like domains 1	+	93235896	93296448
ASMM10P025998	Gm6525	NR_036654	P	P	P	29.8136	28.8762	21.9149	TCTTGACCATTCAACCCCTTTGATTACAATTGTTCTTTTGGGAGGGAATAAATTAAAAGC	RefSeq	556	chr3	+	84174637	84175193		chr3:84175121+84175193	624713	intronic antisense	ENSMUST00000107693	Trim2	tripartite motif-containing 2	-	84161873	84220877
ASMM10P051215	AK137406	AK137406	P	P	P	29.7672	25.0085	28.5007	GCACCAAGCATGTGTAACATGGCTCTATACAATACAATAAAAAGCGCTAATGTTAAGCTC	Genbank	2180	chr12	+	108817966	108820146		chr12:108820083+108820146		intergenic
ASMM10P011119	Gm5801	NR_002889	P	P	P	29.739	25.329	28.0153	AAAGAGAAAGCAAAAACCAAAATGTGATCTGGAGGAGGGAGACTGGTGGTTCTCAACTCC	RefSeq	1189	chr14	-	56010291	56011480		chr14:56010360-56010535	545056	intergenic
ASMM10P040731	AK082723	AK082723	P	P	P	29.7247	18.9005	19.403	GGTGCCTCAGATTTTTTCCTGCATGAATCAGAGGACTCTGGGAGGAAACCTTTTGATTTC	Genbank	1528	chr10	+	61783296	61784820		chr10:61784717+61784820		exonic antisense	NM_207000	H2afy2	H2A histone family, member Y2	-	61738646	61783864
ASMM10P030371	Gm16015	ENSMUST00000154897	P	P	P	29.7046	22.4173	25.1902	CCCCTTCCCCTTCTTCATAACCCAGTGTCTGGGAATAGTAAAATTGAACCTTGATTAGAC	Ensembl	390	chr5	-	43909214	43909885		chr5:43909228-43909440		intronic antisense	NM_007646	Cd38	CD38 antigen	+	43868826	43912374
ASMM10P050984	AK047529	AK047529	P	P	P	29.567	27.6837	32.3618	GGAACTGGACCCCAGGACCAAACATGCTGGAAACAGTCTAAAAATAAACAACTACTTGAA	Genbank	2633	chr12	+	83159422	83162055		chr12:83161992+83162055		intergenic
ASMM10P056747	Chchd1	uc007skn.2	P	P	P	29.5376	22.5832	17.1123	GAAAAGGGAGTTCTTCCCCTCCAGAGGCAACCTGTATCACGGAGATGTCGATGATGATGG	UCSC_knowngene	609	chr14	+	20703026	20704425		chr14:20703202+20703275	66121	exonic sense	NM_025366	Chchd1	coiled-coil-helix-coiled-coil-helix domain containing 1	+	20703026	20704425
ASMM10P003288	Gm21970	ENSMUST00000161517	P	P	P	29.5335	18.7732	24.1217	TTAAAATGCATCGTCCTTCAGCCTGGCCAGGAATCAGTTACAGGTCTTTCCAAGATCACT	Ensembl	760	chr16	+	91391720	91419451		chr16:91393891+91411882		exonic sense	NM_001110498	Ifnar2	interferon (alpha and beta) receptor 2	+	91372782	91394043
ASMM10P026854	Gm11926	ENSMUST00000118520	P	P	P	29.5005	16.3964	14.2358	TTACAGACACACAAATCTCTTAAGGAGTTGACCCCAAGTTCCTGAGGAACACGCACTTTG	Ensembl	430	chr4	-	31990856	31991286		chr4:31991190-31991286		intronic antisense	NM_009316	Map3k7	mitogen-activated protein kinase kinase kinase 7	+	31964106	32023466
ASMM10P031999	AK008716	AK008716	P	P	P	29.3314	23.2919	33.2251	CATCGTTTAAAGATGGGAAGGTGTGCAACTTCTTTGATATTTGATGACATCATATCTACA	Genbank	1555	chr5	+	91625187	91626743		chr5:91626621+91626743		intergenic
ASMM10P018878	Gm20428	ENSMUST00000174365	P	P	P	29.278	21.7603	19.2469	AAATGAAGTAGCTCAGCTCATTGTGGGGACGGCTTATCAACTCTGAGATGAGTAAGCAGA	Ensembl	283	chr1	-	39276282	39276565		chr1:39276304-39276565	102638809	intronic antisense	NM_008719	Npas2	neuronal PAS domain protein 2	+	39194271	39363240
ASMM10P029460	Gm12871	ENSMUST00000118758	P	P	P	29.268	21.5232	17.1324	TCTTTCCAAAGAGCTGAGGCAAGTATAATGTCCAGTCTATGCCCATTCGAAAGGATGGTG	Ensembl	438	chr4	+	120901222	120901660		chr4:120901347+120901660	626489	intergenic
ASMM10P003719	Dusp7	ENSMUST00000174247	P	P	P	29.2098	17.8147	20.9366	TTTGCTGTAGACTCCAACGAGGTTCACCCCCAGCCCCCTTGTCCAGGTGGGGCAAGGACT	Ensembl	1020	chr9	+	106374618	106375721		chr9:106375036+106375150	235584	exonic sense	NM_153459	Dusp7	dual specificity phosphatase 7	+	106368631	106375723
ASMM10P022861	Gm13551	ENSMUST00000121286	P	P	P	29.1886	23.5915	13.6685	TAGAATGAAGGTAAAGGCTGATGCAGATGAGTCTTCTCTGTTTGCAGCCATGTTGGCTGT	Ensembl	430	chr2	+	59396487	59396917		chr2:59396667+59396917	100504666	intergenic
ASMM10P056009	TCONS_00008304	TCONS_00008304	P	P	P	29.1699	15.6403	24.637	GGTCTTCCCAAGTCTTACCTATAGAAGTAAGGTTCCAGTAGGTCTCCAACATCACATCTT	Alexander et al 2013	224	chr13	-	66161347	66161755		chr13:66161469-66161702		intergenic
ASMM10P020282	XLOC_013897	TCONS_00017645	P	P	P	29.1466	15.9348	18.6028	TCCCCTCCCCCAAAGAGTGCACATAAAATCTCCAAGTAGAAAAGTCTAAAGTGACATTTT	Alexander et al 2013	581	chr2	-	25549131	25550392		chr2:25549433-25549663		intergenic
ASMM10P032467	Fam101a	ENSMUST00000145946	P	P	P	28.9347	22.358	20.3543	ATGTCTGTCTGCCTCCCCACTCCCATCCTCAGTACTGTGGGTAATATGCAAATAGATATT	Ensembl	590	chr5	+	125010112	125011492		chr5:125010282+125010371	73121	exonic sense	NM_028443	Fam101a	family with sequence similarity 101, member A	+	125003474	125012547
ASMM10P024425	AK143107	AK143107	P	P	P	28.912	17.0315	21.5951	GTCGGGTAGCTTCTGGGTGCCTGCTGTGAATTTGTTAGTAAAAGTTCTTATGTTTTTCCC	Genbank	2228	chr2	+	180719367	180721595		chr2:180721535+180721595		intergenic
ASMM10P056851	BC096411	uc008dls.1	P	P	P	28.6923	23.504	17.5696	ATGGTTACTGTGTCATTCATGATGGCTACGGCGCTGGAGCTGGAGAGCAGGGGAGAGGAA	UCSC_knowngene	683	chr17	-	70874348	70875935		chr17:70874896-70875809		intergenic
ASMM10P003987	2610017I09Rik	NR_027826	P	P	P	28.6917	27.6038	25.4051	TAGATTCATCGGAGAAGGAACTCAGTGAATATTGCCCTGGGTCCTGGTAATTCCACCTAC	RefSeq	569	chr1	-	42648199	42694825	ENSMUST00000181660	chr1:42666954-42694746		intergenic
ASMM10P010418	C130071C03Rik	ENSMUST00000052354	P	P	P	28.6686	25.6071	28.1047	GGAGTCACATTACTGAAGTTTTTGCCTACATCTTGGGTCGTTTATGTAAATATGTTAACT	Ensembl	2427	chr13	+	83738880	83741307	ENSMUST00000131907	chr13:83741126+83741307	320203	intergenic
ASMM10P054835	Gm16286	ENSMUST00000155879	P	P	P	28.6573	25.4884	25.8295	ACGAGGTTCTGTACAGCATCGCCGAAAAGGTAACTCATGTGCAGTGTTCGCCGTGCTGGG	Ensembl	565	chr18	+	80206912	80207684	ENSMUST00000125352, ENSMUST00000126177	chr18:80207314+80207379		exonic sense	NM_001038608	Txnl4a	thioredoxin-like 4A	+	80206797	80212732
ASMM10P025543	Rpl29-ps1	ENSMUST00000161849	P	P	P	28.6276	16.0263	16.1432	AAAGAAAGAAAGAAACCCCGGTCACAAAGATACGGAATCTCTTAAGGGGTTGACCCCAAG	Ensembl	508	chr3	-	152780773	152782061		chr3:152781156-152781215	19945	intronic antisense	NM_025662	Pigk	phosphatidylinositol glycan anchor biosynthesis, class K	+	152714099	152789013
ASMM10P041611	BC082775	uc029qyu.1	P	P	P	28.5988	23.9319	17.5986	CCTCAAAGCAACCAAGTCAGCCAGCTTAATTTGAAAAAGATAAAAATAAAGGCTTACTTC	UCSC_knowngene	1477	chr10	+	75344471	75353033		chr10:75352967+75353033		intergenic
ASMM10P022111	Nespos	NR_002846	P	P	P	28.4938	21.0691	23.1928	CTCTGGGCCTCCCCTCCTGGAGCTGTCTTGGAAATTACAAAATAAAATTGGCTATTTAGT	RefSeq	2248	chr2	-	174281236	174295436		chr2:174281253-174282193		exonic antisense	NM_022000	Gnas	GNAS (guanine nucleotide binding protein, alpha stimulating) complex locus	+	174284319	174346742
ASMM10P019429	XLOC_011662	TCONS_00015932	P	P	P	28.4861	25.8902	24.6836	TTAATAAAGAAAAAAGGGGGATTTTTCACCAGAGACTATGAAAGCCAGAAGAGCCTGGAC	Alexander et al 2013	1222	chr19	+	3170969	3173234		chr19:3173174+3173234		intergenic
ASMM10P052359	mKIAA0217	uc029ryv.1	P	P	P	28.4609	21.7925	31.8262	CTGTTTCTGTTCTACTTTTCATTAAGACTGGAGTCAAGCTTACATGTAAACTATTGGTGA	UCSC_knowngene	2849	chr13	+	9171555	9174404		chr13:9174255+9174404		exonic sense	NM_172585	Larp4b	La ribonucleoprotein domain family, member 4B	+	9093904	9173090
ASMM10P032221	AK138421	uc008ysd.1	P	P	P	28.328	18.8298	20.0353	TAGTTATGTAGTGAGTTCCAGGCCAGCCAGATCAACATAGGGAGGCCCTTTCTCAAATAA	UCSC_knowngene	1510	chr5	+	111392059	111395731		chr5:111395635+111395731		intergenic
ASMM10P001535	Alox15	ENSMUST00000130000	P	P	P	28.269	23.2333	22.7098	TTGGTGACAGGCTTCCCCACCTCCCTCCAGTCCCGGGCTCAGGCTTGCCACTTCATCACC	Ensembl	432	chr11	-	70344604	70345696		chr11:70345152-70345651	11687	exonic sense	NM_009660	Alox15	arachidonate 15-lipoxygenase	-	70344146	70352031
ASMM10P034231	AK014219	AK014219	P	P	P	28.215	58.8054	37.2752	CCAGGGAACTATTTACTAGTCCTTTTATGATCTCTTGTAATTCTGTAACTTCTCTGATGT	Genbank	248	chr6	+	30808582	30808830		chr6:30808716+30808830		intergenic
ASMM10P027868	S100pbp	ENSMUST00000137992	P	P	P	28.1875	20.9017	22.8674	TTTCTGAGTTTGAGGCCAGCTTGATGTACCAAATGAGTTTCAGCGCTATACAGAGGAGCT	Ensembl	2795	chr4	-	129163096	129189617		chr4:129163122-129164858	74648	exonic sense	NM_029036	S100pbp	S100P binding protein	-	129150824	129189482
ASMM10P001891	Pbrm1	ENSMUST00000136237	P	P	P	28.1863	14.0193	20.3494	GGATGAACCGATTCCGAAATATATGAGGATGCTGTAGAACTTCAGCAGTTTTTTATTAGA	Ensembl	4971	chr14	+	31025506	31118966		chr14:31067969+31074775	66923	exonic sense	NM_001081251	Pbrm1	polybromo 1	+	31019137	31121592
ASMM10P054387	Nlgn2	ENSMUST00000140477	P	P	P	28.1709	24.0349	24.828	ACCTGCCACCCCCTTCCCTCGCAGATATCCGGGACTCTGGGAAGAAACCGGTCATGCTGT	Ensembl	355	chr11	-	69828043	69828559		chr11:69828492-69828550	216856	exonic sense	NM_198862	Nlgn2	neuroligin 2	-	69823122	69834849
ASMM10P044079	AK145836	AK145836	P	P	P	28.1707	22.6112	26.3312	GTACATGCCAAATAAATCCTTTCCTCCCCTAGGTTGCTTCTGGTCAGACTTTTACCACAG	Genbank	1447	chrX	-	75531960	75533405		chrX:75531975-75533405		intronic antisense	NM_011692	Vbp1	von Hippel-Lindau binding protein 1	+	75514296	75534946
ASMM10P021247	Elk4	ENSMUST00000147218	P	P	P	28.1636	22.09	25.3877	AAGTCCAGAGCTGTCGAGATCTGTCGTTAGAGACGTGCAACTAGATATGGACAACAATTG	Ensembl	2107	chr1	+	132017807	132032612		chr1:132032521+132032612	13714	exonic sense	NM_007923	Elk4	ELK4, member of ETS oncogene family	+	132007604	132025684
ASMM10P030495	AK021280	uc008xqu.1	P	P	P	28.1498	26.4863	32.49	AAAGGGGCTGTGCTTCTTTTTCTCCTACTTTCAATAACAATAAATACAGCAAAAGAGGTG	UCSC_knowngene	1831	chr5	-	70958562	70960393		chr5:70958576-70960393		intergenic
ASMM10P027476	Gm12706	ENSMUST00000121588	P	P	P	28.1465	20.5344	18.4001	ATTGCCAAGAGATGGAGGCTGTCCTTGCTGAGAACGTCTATGTCTATGTCAAAAACAAGT	Ensembl	698	chr4	-	100361361	100362059		chr4:100361375-100362059		intronic antisense	NM_013845	Ror1	receptor tyrosine kinase-like orphan receptor 1	+	100095790	100442545
ASMM10P009815	1110038B12Rik	NR_015536	P	P	P	28.0663	18.1122	15.0228	CTGAAGAAAGGGCTTTGCTGCTACGCACTGACAAGTTGGACGGCTTTTTATTGCTTTGTT	RefSeq	450	chr17	-	34950235	34952471		chr17:34950435-34951884	68763	intergenic
ASMM10P042430	BC003348	uc009oek.1	P	P	P	28.0633	25.8126	29.2356	CTGAAGTAAAGGAGCTGTGTATTAACCTGTTAACAATTCATAACTGCACTTTCTATGACA	UCSC_knowngene	1661	chr9	+	14331440	14333101		chr9:14332914+14333101		intergenic
ASMM10P032518	AK021055	AK021055	P	P	P	27.9315	9.16506	13.5635	TAATTCCTGGCACTTGGCAAACTGAGGCAGAAGCATTAAAGTTCAACATCTGCCTGGACT	Genbank	381	chr5	+	130844506	130844887		chr5:130844715+130844887		intergenic
ASMM10P020685	AK015544	uc007ckt.3	P	P	P	27.9237	31.1068	38.7294	CCAGGGGTTTCTTTGAGGGACCTTTTGAGCTCAAAATTAAAAGTTCTCTCACAAGTTTCA	UCSC_knowngene	3179	chr1	+	127484058	127487237		chr1:127487177+127487237		intergenic
ASMM10P030140	XLOC_018927	TCONS_00025196	P	P	P	27.8137	22.1224	21.9332	GGATACTGCCATGCCATCATGACCTTGATGATAATGGAATGAACCTCTGAACCTATAAGC	Alexander et al 2013	1319	chr5	-	15616246	15618061		chr5:15616354-15616920		intergenic
ASMM10P047829	AK138558	AK138558	P	P	P	27.7477	11.1705	23.0226	GGTGTGGCCCCTGATAAGTCCACCTTGCCATGACTATATGTAAGTGGGTTATTGAAAAAA	Genbank	2535	chr11	-	115279630	115282162		chr11:115279761-115280199		intergenic
ASMM10P024215	AK162674	AK162674	P	P	P	27.7452	25.1639	23.732	ATAGGATCAGATGCCCTCTTCTGAAGACATTTACAGTGTACTCATATACATAAAGTCAAT	Genbank	2793	chr2	+	164526891	164529681		chr2:164529606+164529681		intergenic
ASMM10P044007	AK197085	uc009tjh.1	P	P	P	27.735	23.4913	32.9662	GGGGAAGCAGTGTAGCATTTTTTGTTTGGTCTCTTAAAAATGTGGTTAAATCCACTATTT	UCSC_knowngene	370	chrX	-	70459752	70460122		chrX:70459807-70460055		exonic sense	NM_001033328	BC023829	cDNA sequence BC023829	-	70460055	70477043
ASMM10P045165	Gm14687	ENSMUST00000120206	P	P	P	27.7345	20.0121	19.062	TGCAACTTGCTATAAGTGGAGAATTGGATTCTCTGACAAAGGCTATCATTGCTGGTGGTG	Ensembl	363	chrX	+	67660089	67663856		chrX:67663740+67663856		intergenic
ASMM10P028033	Gm16225	ENSMUST00000146152	P	P	P	27.6968	19.0442	17.5759	GCCCCCCATCCCCTGAAGTTAGAGGAGCCAAAGAGAAAAATAAAACACCCATGAATAGAA	Ensembl	276	chr4	-	135118220	135120447		chr4:135118234-135118366	102632474	bidirectional	NM_019732	Runx3	runt related transcription factor 3	+	135120644	135177990
ASMM10P056904	Fkbp1a	uc008neb.1	P	P	P	27.5849	20.4445	21.6003	CACTACACGGATGAGTGTGGGTCAGAGAGCCAAACTGATAATCTCCTCAGACTATGCCTA	UCSC_knowngene	1528	chr2	+	151542498	151561691		chr2:151542868+151559457	14225	exonic sense	NM_008019	Fkbp1a	FK506 binding protein 1a	+	151542498	151561691
ASMM10P038243	Tmc3	ENSMUST00000163297	P	P	P	27.5696	47.6653	44.3283	CTTTCTCTCTCTCTCCAAAATAAAATGGTAACTGCTTCCTCTTAAACCTAAAGCAAACTG	Ensembl	3621	chr7	+	83584926	83618107		chr7:83618047+83618107	233424	exonic sense	NM_177695	Tmc3	transmembrane channel-like gene family 3	+	83584930	83623709
ASMM10P003922	Gm3764	ENSMUST00000180478	P	P	P	27.5627	24.0488	20.606	GAAGGTGACCGCTTCCCTCCCTCCCAGTGCTGATTTCCTGTGGACCAGATTCCAGCACAG	Ensembl	573	chr3	+	88228567	88229770		chr3:88228705+88229011	100042277	intergenic
ASMM10P042445	BC017612	uc009ogb.1	P	P	P	27.5495	23.6081	10.6944	GAGGCGAGGCGGGCGAGCGGCGGCCCCTGCCACGTACCCGGCCGTGCGCGGCGGCGGCAG	UCSC_knowngene	996	chr9	+	15493431	15545259		chr9:15493569+15493629		exonic sense	NM_133214	Smco4	single-pass membrane protein with coiled-coil domains 4	+	15505494	15545259
ASMM10P002407	Gm14290	ENSMUST00000144351	P	P	P	27.547	14.4648	12.6026	ATACAACTGTAATGTCTATGTCCCCTGGCTGTCACTCTTAAGAATCCAGGTATGCAGGAG	Ensembl	1894	chr2	-	167098793	167101826		chr2:167099814-167100722	99104	exonic sense	NM_008420	Kcnb1	potassium voltage gated channel, Shab-related subfamily, member 1	-	167095968	167188818
ASMM10P054389	Egflam	ENSMUST00000160207	P	P	P	27.4708	16.983	16.2743	CTCCTGCGGGTCGAGCCGCCCTCCCTCCGGCGGCCAGTGCGTCCCTCCCCTCGGCTCTCA	Ensembl	4420	chr15	-	7206582	7398395		chr15:7398331-7398387	268780	exonic sense	NM_178748	Egflam	EGF-like, fibronectin type III and laminin G domains	-	7206119	7398304
ASMM10P027058	AK086073	AK086073	P	P	P	27.4407	14.3769	15.4624	GTGAATACTATCAAAGTTCCCCTCCCCCTTTCTAATAGATCTATAATGAAATTGTGAAAG	Genbank	2908	chr4	-	48011623	48014526		chr4:48011747-48012153		intergenic
ASMM10P002871	Stx4a	ENSMUST00000152310	P	P	P	27.4141	17.4794	22.0278	CCTAGAGAATCAGAAGAAGGCGAGGAAGGCATTGGGAGAGACAGAGACCCAGCTTTTGTG	Ensembl	897	chr7	+	127824293	127849019		chr7:127848485+127848750	20909	exonic sense	NM_009294	Stx4a	syntaxin 4A (placental)	+	127841807	127848965
ASMM10P028827	Gm12461	ENSMUST00000120231	P	P	P	27.4031	18.0971	14.5837	ATTGTTGGGAATACTTTGAAAAGGATGGCTGGTCTCTGCGGTATGCTGAGTACTGTTTCC	Ensembl	1239	chr4	+	51892892	51894131		chr4:51893749+51894131	384015	intergenic
ASMM10P042774	AK196096	uc029wyp.1	P	P	P	27.3364	23.9983	24.2544	GCCTTCTCCCCTTCCCATCTTCTGAGCTAATTGTTAATATGAATTTTTTAATGCTTAAGA	UCSC_knowngene	372	chr9	+	45929358	45929730	NM_008794, uc009pgq.1	chr9:45929575+45929722		exonic sense	NM_008794	Pcsk7	proprotein convertase subtilisin/kexin type 7	+	45906568	45929722
ASMM10P032600	AK037036	AK037036	P	P	P	27.1535	21.8154	18.6731	GAGTTGGAAATACATTCAGGAGGCCTTGCTCCATCCCCCAGGCCCTGAATGAGGAAAAAA	Genbank	3064	chr10	-	81261254	81264317		chr10:81261282-81261329		exonic antisense	NM_010768	Matk	megakaryocyte-associated tyrosine kinase	+	81257544	81262981
ASMM10P043616	Hdac6	ENSMUST00000137499	P	P	P	27.1359	28.5544	24.1315	TAACCTCTGAGCCATCTCTCCAGCCTGGGATTTATTTTTAAAACTGATGTTCTTGGCTCA	Ensembl	5037	chrX	-	7930123	7947838		chrX:7938689-7939442	15185	exonic sense	NM_010413	Hdac6	histone deacetylase 6	-	7930121	7947889
ASMM10P015614	DQ685776	uc008api.1	P	P	P	27.135	25.2825	32.6501	CAGCACTGACTGAAAGGCATGTTTAACTATAAACACTGTTGCTTTCTTTGTGAAATGAAA	UCSC_knowngene	4361	chr17	-	17521414	17525775		chr17:17521444-17525775		intergenic
ASMM10P043440	AK180240	uc009rxz.1	P	P	P	27.1076	29.0447	34.8946	TTATGTAGAATAACTGTTTGCATTGCCATTCTGCAAAATGAAGAAATTTTGATTTTTGAA	UCSC_knowngene	608	chr9	+	114723694	114724302	NM_146229	chr9:114723717+114723777		exonic sense	NM_146229	Dync1li1	dynein cytoplasmic 1 light intermediate chain 1	+	114688830	114723777
ASMM10P001570	Ldhb	ENSMUST00000130817	P	P	P	26.9862	21.4192	20.9691	AACAACAAGATCACTGTAGTGGGCGTTGGACAATGAGAACTGGAAGGAGGTGCATAAGAT	Ensembl	685	chr6	-	142490250	142507921		chr6:142494112-142505447	16832	exonic sense	NM_008492	Ldhb	lactate dehydrogenase B	-	142490248	142507943
ASMM10P001003	Gm13461	ENSMUST00000120980	P	P	P	26.9474	14.7098	10.1757	GAAGAAGTATAAAAAAAGTATGTAGCCACCCTGGGCGTGGAGGTACACCCGCTCCTCTTC	Ensembl	662	chr2	-	41987472	41988829		chr2:41987968-41988712	625094	intronic sense	NM_053011	Lrp1b	low density lipoprotein-related protein 1B (deleted in tumors)	-	40596772	42653598
ASMM10P035353	Gm7571	ENSMUST00000120252	P	P	P	26.8645	22.9422	20.9443	CGGAGAGCATTATTGCTGTAGCTGCCACCAATAACTTGTATATTCCAGGACAAAATCAAC	Ensembl	927	chr6	+	147173480	147175116		chr6:147175056+147175116	665288	intergenic
ASMM10P056992	Hnrnpa2b1	uc009bxq.1	P	P	P	26.7865	16.6862	27.447	AATCGGGCTGAAGCGACTGAGTCCGCGATGGAGAAAACTTTAGAAACTGTTCCTTTGGAG	UCSC_knowngene	251	chr6	-	51467399	51469894		chr6:51467400-51469670	53379	exonic sense	NM_016806	Hnrnpa2b1	heterogeneous nuclear ribonucleoprotein A2/B1	-	51460434	51469894
ASMM10P045005	Gm16383	ENSMUST00000118122	P	P	P	26.7398	19.6186	23.9388	ATCAAATGGGGTTATGCTGGTGCTAAGTATGTCATGGAGTCTATTGGTGTCTTTAACACT	Ensembl	232	chrX	+	40001216	40001887		chrX:40001340+40001400		intergenic
ASMM10P012962	AK012625	AK012625	P	P	P	26.735	16.6303	16.7238	GACCGCAGTAAAGTGTGCTTAATTGTAAGATACATTCAAGATCCAAAAATCTTAATACGG	Genbank	591	chr15	-	86213777	86214367		chr15:86213829-86214367		bidirectional	NM_145476	Tbc1d22a	TBC1 domain family, member 22a	+	86214458	86498503
ASMM10P033011	9330158H04Rik	ENSMUST00000159965	P	P	P	26.7086	9.42081	11.4248	TTTTGCCACATTCCACTGGACTTAGCTATCCCAATGGTTTCCCCCGCCCCAGCTTTGAAA	Ensembl	333	chr6	-	36387739	36389058		chr6:36388982-36389058	319472	intronic antisense	NM_203491	Chrm2	cholinergic receptor, muscarinic 2, cardiac	+	36388083	36524774
ASMM10P015010	Kng1	ENSMUST00000136778	P	P	P	26.6956	15.1945	16.4702	AGTGTACAGACTCACATGCATTAGAACAAGTAAATCTGGGCTGGTGAGATGGCTCAACAG	Ensembl	710	chr16	+	23058588	23080006		chr16:23061224+23061284	16644	exonic sense	NM_001102411	Kng1	kininogen 1	+	23058299	23080006
ASMM10P013274	AK140569	AK140569	P	P	P	26.655	19.4432	21.0465	GTCCTGCCCTGACTTCCCTCAATGATGAACTTAATAAGGTTAAATAAACCCTTCACTTCC	Genbank	3170	chr1	+	15853330	15856499		chr1:15856438+15856499		exonic antisense	NM_001033288	Sbspon	somatomedin B and thrombospondin, type 1 domain containing	-	15853861	15892722
ASMM10P046282	Pold2	ENSMUST00000136714	P	P	P	26.6271	16.2108	17.7421	GTGTTGGGAGGACTTGCCCCCTCCCTCCAGCAGCCCACAAGGCCTCACCTTCCTCTGCAG	Ensembl	611	chr11	-	5874116	5876764		chr11:5874236-5874314	18972	exonic sense	NM_008894	Pold2	polymerase (DNA directed), delta 2, regulatory subunit	-	5872179	5878256
ASMM10P045538	Gm6335	ENSMUST00000118081	P	P	P	26.5912	27.5575	33.2798	AAAGATGGCGTCATTATAATGGAGAACCTTATGAGGATGATGAACGTCACCCCAGAGGTG	Ensembl	1194	chrX	+	112162553	112163747		chrX:112163664+112163747	622570	intergenic
ASMM10P003991	Gm26750	ENSMUST00000181718	P	P	P	26.5452	17.3762	18.1856	CCTGCCTGTTGTAGGGCTCACTTCCTGCCTGTTGAAGGGTGATTATGCTACACAGAGCTA	Ensembl	711	chr8	-	4088148	4089166		chr8:4088630-4088986		intergenic
ASMM10P033084	XLOC_002524	TCONS_00002439	P	P	P	26.4535	18.6311	24.2374	TTATTATTATTGGTAATGTGCTCTGCGTGTCTTCCCAATCAGTTCATAAGGTATTGGTTA	Alexander et al 2013	6323	chr10	-	83474990	83481429		chr10:83475064-83477502		intergenic
ASMM10P034594	AK050862	AK050862	P	P	P	26.4518	17.5004	21.9843	TCAGCCTTACAGTCGTTAATGTTCCTTTCTGAAAGGAAGACTAAACTTAATGGGCTTAAA	Genbank	697	chr6	+	64897852	64898550	NM_144861	chr6:64898362+64898522		intergenic
ASMM10P052046	AK041083	AK041083	P	P	P	26.4229	8.6653	10.076	GTGCTAAGTCATTTTCCATATAAATAAGGAGAACGCCCCTTCCTTGCTCTTTCTCCTCCT	Genbank	2064	chr13	-	75605471	75607535		chr13:75605541-75607535		intergenic
ASMM10P054297	Ankrd40	ENSMUST00000124087	P	P	P	26.3901	45.8308	40.2867	CATTTCTCTCTCTCTCTTTTCTAGAGCTGGTACTCAAAGTGAGGATTCAGAATCCATCTC	Ensembl	828	chr11	+	94338289	94340148		chr11:94338315+94338375	71452	exonic sense	NM_027799	Ankrd40	ankyrin repeat domain 40	+	94328000	94341847
ASMM10P034014	Gm15707	ENSMUST00000118804	P	P	P	26.3171	22.6556	23.5451	TCATGTATCCTGACACAAAATGGAATCTCAGGTGTTGTGAAGGTGACACTGACTCCCAAG	Ensembl	996	chr6	-	145315612	145316608		chr6:145315692-145316608	546917	intergenic
ASMM10P003420	Gm20458	ENSMUST00000164863	P	P	P	26.2307	22.7925	19.9878	ATGTCCTTCGTCCTCAACGCCCTCACCTGGGGCTGACATGGACCCAAATCCGAGAGCAGC	Ensembl	1369	chr2	+	164460966	164490760		chr2:164463354+164488241		exonic sense	NM_025575	Sys1	SYS1 Golgi-localized integral membrane protein homolog (S. cerevisiae)	+	164460970	164465510
ASMM10P001074	Gm11261	ENSMUST00000123051	P	P	P	26.2161	6.64204	20.977	TTCAGAACTTTCAGCAGTCAGTGGTTGCCGGCAGGGACCAGATGGAACCTCTTTGGGTGC	Ensembl	712	chr4	-	78659959	78661575	ENSMUST00000132219, ENSMUST00000139423, ENSMUST00000161681	chr4:78660123-78661051		intergenic
ASMM10P011496	Gm9308	ENSMUST00000119073	P	P	P	26.1938	20.1115	20.1886	GGGTAAACAATATCTCTGGTATTGAAGGGGTGAACATGTTTACAAACCAAGGAACAGTGA	Ensembl	214	chr14	-	123698389	123698603		chr14:123698403-123698603	668700	intronic antisense	NM_145467	Itgbl1	integrin, beta-like 1	+	123660139	123974079
ASMM10P001514	Tpm1	ENSMUST00000129733	P	P	P	26.1814	19.3326	19.9556	AGAGTGAGAGGTGGCCCGTAAGCTGGTCATCATCGAGAGCGACCTGGAACGTGCAGAGGA	Ensembl	1544	chr9	-	67022605	67049186		chr9:67032815-67035994	22003	exonic sense	NM_001164248	Tpm1	tropomyosin 1, alpha	-	67027889	67049213
ASMM10P024085	Gm20704	ENSMUST00000177439	P	P	P	26.1628	20.3065	20.4347	GATGCCCTTGTGTCGGACATGAATCTGGACTTTGAAACTTTCTTCCTGGATTCTAAATAT	Ensembl	291	chr2	+	155542646	155542937		chr2:155542877+155542937		intronic sense	NM_019811	Acss2	acyl-CoA synthetase short-chain family member 2	+	155518042	155562743
ASMM10P024770	AK144610	uc008pkt.1	P	P	P	26.0679	15.6989	23.515	TTTTCTCTGCTGACTTTACCACGTCTTCCCCTAAATAAATACTACATCGCAGTTTTGTCC	UCSC_knowngene	526	chr3	-	65829115	65872281		chr3:65829129-65829264		intronic antisense	NM_001166659	Lekr1	leucine, glutamate and lysine rich 1	+	65666227	65831162
ASMM10P000036	AK135613	AK135613	P	P	P	26.0617	4.81223	17.8422	TAAAATAGAGGGGAATATAAAGTTGCCAGGAAGCAGGCACAAGGTAACAAAAGGTTCCCG	Genbank	2603	chr12	-	38746947	38982013		chr12:38748761-38748883		intronic antisense	NM_001163154	Etv1	ets variant gene 1	+	38783710	38868215
ASMM10P015199	Gm5406	ENSMUST00000120054	P	P	P	26.0364	15.6082	13.1399	CCATGAAGGCTATGGAAAACAGTAGTACAGCTATTGGGATCAGATGTAAAGACGATGTTG	Ensembl	766	chr16	+	45411579	45412345		chr16:45411659+45412345	385905	intergenic
ASMM10P001190	2210408F21Rik	ENSMUST00000139444	P	P	P	26.0205	18.5435	18.2172	AAGATGAAAGATGTGATGACTCAGGAAAAACTTGCTGCTCGAGATGTGAGTCTTCAGATG	Ensembl	461	chr6	+	31220404	31337385	ENSMUST00000124811, NR_040259, NR_040261	chr6:31336047+31337229	73652	intergenic
ASMM10P041717	XLOC_025889	TCONS_00034195	P	P	P	25.973	7.54354	15.2404	CTGTCGGCTTCTGAAGATGCGTGAATTCCACAGTTCCCCACAAAATCATTTGGAAAAAAG	Alexander et al 2013	568	chr9	-	62414365	62415642		chr9:62414379-62414448		intergenic
ASMM10P016459	AK032712	AK032712	P	P	P	25.9209	28.8227	36.0359	GGGTATGGATAAGCTAATAATGATATCCAGTTCTGGTGGCTCTAAGTGTATTATTTGTTT	Genbank	2159	chr17	-	78649910	78652075		chr17:78649948-78651035		intergenic
ASMM10P024357	Npepl1	ENSMUST00000153957	P	P	P	25.8992	15.4862	24.4479	CACCTTGCGTTCTCTGCTGTCTTCCCTGGTACGGTTGCTTCCCTTGTGTCCTTTGCCTAG	Ensembl	2052	chr2	+	174111179	174122702		chr2:174120887+174120947	228961	exonic sense	NM_213733	Npepl1	aminopeptidase-like 1	+	174110350	174122702
ASMM10P035405	Gm7363	ENSMUST00000119883	P	P	P	25.8883	15.606	17.2711	TCAGGAAAAGCTGGCCAACATGTATAAAGATGCCACACCAGATGGCATCTTTGTATTTGG	Ensembl	401	chr7	-	3983786	3984187		chr7:3984023-3984187	664841	intergenic
ASMM10P010760	A830039N20Rik	ENSMUST00000145596	P	P	P	25.86	31.3626	36.4406	CCAGTGATAACTCTCTTGTCTTGTAAAAAGGGTTTGTACATAACTTGTACATGGTTTCAT	Ensembl	1353	chr14	-	23292290	23293643		chr14:23292350-23293643	268723	intergenic
ASMM10P020690	XLOC_014122	TCONS_00017723	P	P	P	25.8557	15.6252	15.1261	GTGAGTGCCCCTGGCTCCCCCATTTTCCTTCCTTTCTTCTGAATTACACGTGGGAAGTAG	Alexander et al 2013	417	chr2	-	65402690	65404470		chr2:65402704-65402780		intergenic
ASMM10P029917	AK206234	uc029vaw.1	P	P	P	25.8406	19.0035	26.9809	GAGGTGTTTAACTTTCTAGTGATGATGGTTGTTGGGTTTTGAAATACCAAAGCTTTTTTG	UCSC_knowngene	628	chr4	+	147946684	147947312	NM_029841	chr4:147947223+147947312		exonic sense	NM_029841	2510039O18Rik	RIKEN cDNA 2510039O18 gene	+	147940894	147947314
ASMM10P031971	AK008913	AK008913	P	P	P	25.7673	21.1823	22.4889	CAGGTGATGGAAATGAACAAAACCATACTAGACCTAAAAAGGGAAGTAGACACAATACAG	Genbank	1644	chr5	+	89329330	89444432	AK135057, ENSMUST00000109542	chr5:89329381+89329441		intronic antisense	NM_008096	Gc	group specific component	-	89417510	89457898
ASMM10P000474	Trp73	ENSMUST00000097763	P	P	P	25.6992	17.1046	22.3739	TTGGTTGACTCCTATCGACAGCAGCAGCAGCAGCAGCTCCTACAGAGGCCGCTCCGGGAT	Ensembl	1861	chr4	-	154058988	154097167		chr4:154061491-154062511	22062	exonic sense	NM_001126330	Trp73	transformation related protein 73	-	154056248	154097173
ASMM10P054979	1700026L06Rik	ENSMUST00000144209	P	P	P	25.6956	19.0584	10.8224	ACCCCGCCCACGCCCATTTCCTGAGGGGCCTTCCCGCCCTCGGGGCCGCACACCCACGGA	Ensembl	574	chr2	-	28693011	28699727		chr2:28699652-28699710	69987	exonic sense	NM_027283	1700026L06Rik	RIKEN cDNA 1700026L06 gene	-	28692079	28699651
ASMM10P057799	mouselincRNA0003	C89169	P	P	P	25.6624	10.6463	11.0986	TCTCAAACTTCAAGCCTGGAAACTGAAACCCCGCCTGCCTCTCTTCTGCCAAGCTACAAG	lincRNA	418	chr1	-	15793295	15794578		chr1:15793874-15793926		intergenic
ASMM10P037705	Prodh2	ENSMUST00000142514	P	P	P	25.6509	22.9794	20.4878	ATTTGTCTGTGATTTTCAAGACAGGGTTTCTCTGTGTAGCCCTGGCTGTCCTAGAACTCA	Ensembl	1392	chr7	+	30493657	30508760		chr7:30508626+30508760	56189	exonic sense	NM_019546	Prodh2	proline dehydrogenase (oxidase) 2	+	30493657	30513402
ASMM10P002893	Timm17a	ENSMUST00000152706	P	P	P	25.4901	16.7156	16.4162	TCTCCAGTGGTGAGGAATAAACCACAGACTCCGAGGAAGTTTGACAGCTATTAAAACCAG	Ensembl	565	chr1	-	135301815	135309839		chr1:135309152-135309766	21854	exonic sense	NM_011590	Timm17a	translocase of inner mitochondrial membrane 17a	-	135301534	135313737
ASMM10P028151	Gm13076	ENSMUST00000118041	P	P	P	25.4775	17.1865	16.3918	AATATTTTTGGAAGTGTGCCCGAATTGGTGAACGCAAGAGTCCTTATGTCGCCGTATGCT	Ensembl	204	chr4	-	141356887	141357091		chr4:141356939-141357091	102637915	intergenic
ASMM10P039265	Tnks	uc009lkt.2	P	P	P	25.455	27.3278	30.4065	CTGTGATTATATTTAACCTGTAATTGTGCTTTGGCTTAATGTCTACAGTACTTGTAACGG	UCSC_knowngene	2970	chr8	-	34826459	34829429		chr8:34826503-34829178	21951	exonic sense	NM_175091	Tnks	tankyrase, TRF1-interacting ankyrin-related ADP-ribose polymerase	-	34829178	34965690
ASMM10P001935	Zranb2	ENSMUST00000136928	P	P	P	25.4307	18.4689	25.2548	TGTGGTCGAGTTGCAGTAATGTGAATTGGGCTAGAAGATCAGAGTGTAACATGTGTAATA	Ensembl	2501	chr3	+	157534399	157548336		chr3:157536391+157537586	53861	exonic sense	NM_017381	Zranb2	zinc finger, RAN-binding domain containing 2	+	157534396	157548339
ASMM10P045866	Gm15212	ENSMUST00000122403	P	P	P	25.3898	17.1183	15.2421	AAATTTGAAGCTACATGGCCAATGGTTGTAGACTCTGCCAACCAAAGTCCAAGGTTCAGG	Ensembl	466	chrX	+	163272911	163273377		chrX:163273228+163273377	100040610	intergenic
ASMM10P023795	Gm14049	ENSMUST00000121009	P	P	P	25.3794	12.6004	14.706	AGTACCTCCCCAAAATCAAAGGTGAGCACCCAGCTTATCCATTGGTGATGTTGCAAAGAA	Ensembl	636	chr2	+	130987983	130988619		chr2:130988304+130988619	100043768	intronic sense	NM_009730	Atrn	attractin	+	130906495	131030326
ASMM10P016167	XLOC_010812	TCONS_00013591	P	P	P	25.3449	13.918	22.4416	GTGCCTCCAGGTTTCCTCCCTGATGGTGTCTTCCCTTTCTGATAACTATGAGCTGTAAAG	Alexander et al 2013	1347	chr17	-	42743109	42744794		chr17:42743123-42743246		intergenic
ASMM10P043674	Gm14635	ENSMUST00000137281	P	P	P	25.3269	20.8402	23.6539	AGGGCCTGCTGCTGTTCCCTAAAGAGCCGCCTCCATGCCTTTTCCTGAAACATCCGCATT	Ensembl	643	chrX	-	12340636	12345222		chrX:12345074-12345222	100043946	intergenic
ASMM10P039863	DQ685217	uc029wwc.1	P	P	P	25.2826	31.7632	41.7931	CTGCAGTTCCTTGTTTTTACTGTTCATGCTGTGTAATTTTGAGATGTTACTGAGATTCTG	UCSC_knowngene	1721	chr8	-	111153312	111155033		chr8:111153390-111155033		intergenic
ASMM10P012369	BC037032	NR_028266	P	P	P	25.2801	12.172	12.5156	TTTGTTCATATAGATGATTGTGAATCCCCCCACCCCCAAATAAACACTGCTCCTCTATTA	RefSeq	4622	chr15	-	4020110	4027406		chr15:4020128-4021685	414066	exonic antisense	NM_024188	Oxct1	3-oxoacid CoA transferase 1	+	4026427	4155344
ASMM10P025264	Gm12501	ENSMUST00000119163	P	P	P	25.1342	15.6818	15.315	GACTATGCTGATGATGGTGAGAAGCCTGAGGTGGCCACAGATAGCACAAGATGTTCACAC	Ensembl	529	chr3	-	108239382	108239911		chr3:108239396-108239911	668686	intergenic
ASMM10P046731	XLOC_004126	TCONS_00004340	P	P	P	25.0377	14.1849	25.4802	AGTTATGTCCCTACCTTCTTTGATAGACTTCTCATTGTCTTCCCTATTGATTGGCATCTC	Alexander et al 2013	1194	chr11	-	56665906	56696288		chr11:56665977-56666952		intergenic
ASMM10P028659	Gm12384	ENSMUST00000119228	P	P	P	25.0351	14.8988	17.9634	GAAAAGGACCTGAAGAAGAACCTGGGCACTGGCAACATCTCCTTTTGAGGAGAAAATGAT	Ensembl	919	chr4	+	39823429	39824348		chr4:39824220+39824348	329824	intergenic
ASMM10P034666	Capg	ENSMUST00000137435	P	P	P	25.0323	9.99613	11.9098	CAGGGATGGAGGCTGCCGTGGATTTCAGGGACCTTGCCTCTCGCCTCCTGTTCACCTTAG	Ensembl	734	chr6	+	72549431	72557741		chr6:72555690+72555750	12332	exonic sense	NM_001042534	Capg	capping protein (actin filament), gelsolin-like	+	72549272	72562983
ASMM10P023449	Gm14013	ENSMUST00000119006	P	P	P	25.0225	16.6445	15.2008	AAAGAAGACAGACTATGACAAGAAGCAAGGTTGTGTGCTGGGCCCTAACAACTACTACAG	Ensembl	270	chr2	+	106265306	106265576		chr2:106265419+106265576		intergenic
ASMM10P023077	AK134503	AK134503	P	P	P	24.9845	13.1278	19.7578	ATCAGGAGGTATGATTTAGGGAGGCACCACACTTGGGAAACCAGCCAACCCATTTAAATT	Genbank	1771	chr2	+	78926905	78928676		chr2:78928611+78928676		intergenic
ASMM10P057012	Tmem147	uc009ggb.1	P	P	P	24.9527	25.8006	19.6454	CTGATAGGCCTAAACCTTGTCATGTCTCGGAATGCAGATGCATCCCCCTCTGGGTGGGAG	UCSC_knowngene	801	chr7	-	30727700	30729534		chr7:30728267-30728498	69804	exonic sense	NM_027215	Tmem147	transmembrane protein 147	-	30727700	30729534
ASMM10P040958	AK020209	AK020209	P	P	P	24.9449	17.8148	17.6043	AAGTCAGTCTTCTCCTGGTTGTCTTCAGAACAAGATGTAGAACTCTCAGCTCCTCCTACA	Genbank	904	chr8	+	110047431	110057176		chr8:110047501+110047616		intergenic
ASMM10P029249	AB335951	uc007eyk.2	P	P	P	24.9151	18.7432	25.4424	ACCATAATCTAGTTTGTAAAAGAGATGATGACGCATGTAAATAAAGCTTTGGTGACACTC	UCSC_knowngene	2870	chr10	-	42181846	42184716		chr10:42181860-42184716		intergenic
ASMM10P049584	Sstr2	ENSMUST00000146390	P	P	P	24.8769	22.9127	25.3508	CAGACACTGGAGGAGCATGAGCAGTATGTATGTTCATAGGATAATATAATAATATGTTCA	Ensembl	2089	chr11	+	113619341	113626005		chr11:113625929+113626005	20606	exonic sense	NM_001042606	Sstr2	somatostatin receptor 2	+	113624256	113625366
ASMM10P032519	AK082203	AK082203	P	P	P	24.8755	21.5136	29.9629	GTGTTAGTTGGTGATTTTCTGCTATTAAGTGGTGAGACAGCAGGTTAGTGAAATAAAAAA	Genbank	2081	chr5	+	130845245	130847333		chr5:130847099+130847333		intergenic
ASMM10P056361	XLOC_018368	TCONS_00024988	P	P	P	24.8446	13.9333	13.181	TAAAACCCAGGTGCTGCGGGAGCCACAGGTTACTGTGCAGATGTGGCTAAGTCCAAGAAC	Alexander et al 2013	2955	chr5	+	73380431	73393148		chr5:73380857+73390614		intergenic
ASMM10P047867	H3f3b	ENSMUST00000139623	P	P	P	24.765	21.097	20.7539	GGCGGGCGCTCTCTCCCTTCTCCCTGACCGTTGACGCCTTCCTTCTTCTGGTGACTGCAG	Ensembl	874	chr11	-	116023192	116024514		chr11:116023792-116023881	15081	exonic sense	NM_008211	H3f3b	H3 histone, family 3B	-	116021960	116024504
ASMM10P030941	AK047894	AK047894	P	P	P	24.759	21.6082	24.1957	TAAAAACCACTACAACAGGAAATACATCGCTATCCAAGTCTACTAAGAATTCTGTTGTCT	Genbank	1237	chr5	-	116006832	116008069		chr5:116006847-116008069		intergenic
ASMM10P012108	AK081493	AK081493	P	P	P	24.7554	19.6912	20.6159	TACCATACATACCTTTCCATCAAGTGACCAACAGCTTCTAAATAAATCCAGGTGATTTCT	Genbank	2680	chr14	+	64806937	64809615		chr14:64809552+64809615		intergenic
ASMM10P002203	Pole4	ENSMUST00000141138	P	P	P	24.7545	15.1626	12.9505	GTTTGAGTTGGAACTGTTCGTGGAGACTATCGCAAAAGATGCCTACTGCTGTGCTCAACA	Ensembl	890	chr6	-	82647315	82652520		chr6:82652126-82652478	66979	exonic sense	NM_025882	Pole4	polymerase (DNA-directed), epsilon 4 (p12 subunit)	-	82646711	82652865
ASMM10P054252	AK172651	AK172651	P	P	P	24.7225	29.9752	34.1721	TGTGAATGAAGACAGCTACAGTGTACTCATATAAGTAAAAAGAGAAAAAGAAAAGAAAGG	Genbank	2511	chr13	+	93406582	93409092		chr13:93409032+93409092		intergenic
ASMM10P056209	XLOC_011240	TCONS_00015098	P	P	P	24.7054	15.7182	11.5097	CAAAAACTAAGGCTAGTCATCTCGCTCAGTTTCCCACTTGAGCTGTTTGAAACTTGCATT	Alexander et al 2013	276	chr18	+	50208738	50209147		chr18:50208840+50208970		intergenic
ASMM10P035088	Pianp	ENSMUST00000162000	P	P	P	24.6934	14.8562	25.5347	TTTCCTGGGTGGGTGGTCTTCCCTAATGCAGTCCATGACACCCTTCCTGACCTGGTTCCT	Ensembl	765	chr6	+	124999495	125001864		chr6:125001720+125001864	319352	exonic sense	NM_175696	Pianp	PILR alpha associated neural protein	+	124996719	125003097
ASMM10P045484	Gm9673	ENSMUST00000119287	P	P	P	24.686	22.9618	18.3143	ATTTGTGGTGGAAAAGGCTGAGCAGCAAAAGAAAGCAGCCATTATCTCTGCTGATGGTGA	Ensembl	781	chrX	+	105032585	105033366		chrX:105033152+105033366	676331	intergenic
ASMM10P016453	AK019932	AK019932	P	P	P	24.6807	17.8041	20.9698	CTGCGATCAAGTTGGAGGCCAGCCTGGGTTACAGGAAACTTAAAAAACAAAAACAGAAAC	Genbank	2103	chr1	+	64738510	64740607		chr1:64740547+64740607		bidirectional	NM_022721	Fzd5	frizzled homolog 5 (Drosophila)	-	64730557	64737750
ASMM10P010579	Gm15289	ENSMUST00000117793	P	P	P	24.6197	16.2992	18.3341	GATTATGGAATAGTTGCAGATTTATTTAAGGTGGTTCCTGAAAGGACAGAAATACCAAAG	Ensembl	244	chr13	+	111361675	111361919		chr13:111361849+111361919		intergenic
ASMM10P001093	Ubac1	ENSMUST00000123275	P	P	P	24.6181	14.7677	16.6696	GAACGCTGCTCATTTGAAGACATGCTGGAGAATCCGCTTAACAGCACCCAGTGGATGAAC	Ensembl	814	chr2	-	25998542	26007920		chr2:25999018-26006526	98766	exonic sense	NM_133835	Ubac1	ubiquitin associated domain containing 1	-	25996957	26021760
ASMM10P001214	Tm2d1	ENSMUST00000125034	P	P	P	24.5674	15.5163	13.302	GCCGAAATGTGCTTGTTAAAATTTTGCACCGTAGGATTTTGCGGAATTGGGAGCCTAATT	Ensembl	624	chr4	-	98355369	98375028		chr4:98365587-98374919	94043	exonic sense	NM_053157	Tm2d1	TM2 domain containing 1	-	98355369	98383265
ASMM10P002933	Mrps6	ENSMUST00000153396	P	P	P	24.512	16.5943	14.6343	ACTTCATTGGGTATTTCCTGGTGGATTTTTATGCTCCGACAAGTGCTGTGGAGAACATAC	Ensembl	1189	chr16	+	92058323	92112227		chr16:92077261+92111732	121022	exonic sense	NM_017391	Slc5a3	solute carrier family 5 (inositol transporters), member 3	+	92058321	92087473
ASMM10P033378	Ino80b	ENSMUST00000143814	P	P	P	24.5024	20.7502	25.2221	CTCTCCCACGCCACATTCCTGCTGTCTCCCCCACCCTATTAAATTTCGTACAGTGCCTCA	Ensembl	1310	chr6	-	83121764	83125431		chr6:83121778-83121827	70020	exonic sense	NM_023547	Ino80b	INO80 complex subunit B	-	83121827	83125029
ASMM10P031031	Atp2a2	NR_027838	P	P	P	24.4927	33.0955	41.6254	TGAGTCATTAACAGTCCTAACTGTGGTGTTTTCCTCCAATGCCTTCCAACATCCATCAAC	RefSeq	5763	chr5	-	122453512	122502225		chr5:122455910-122456323	11938	exonic sense	NM_001110140	Atp2a2	ATPase, Ca++ transporting, cardiac muscle, slow twitch 2	-	122456323	122502225
ASMM10P035200	AK142517	AK142517	P	P	P	24.492	20.6889	26.68	GATGTGTCACCTAACTTCCCTATTTTCTTCTGTATAAAACGTGTGATGCTCAATTTGACA	Genbank	3025	chr6	+	129522561	129525584		chr6:129525507+129525584		intergenic
ASMM10P047726	AK135003	AK135003	P	P	P	24.4365	17.3629	20.2188	TTCCTCCAATGATGGATTATGATCTGGAAGTGTTAACGCTGAATAAACCCTTTCCTCCCC	Genbank	2912	chr11	-	106390847	106393759		chr11:106390861-106393759		intergenic
ASMM10P010155	Meg3	NR_046475	P	P	P	24.4161	32.9248	18.212	ATACCGTTATTAGTGGTCACTGAATAAAGAGTCTCACTGTGGACACTGAGCCTCTACAGC	RefSeq	2008	chr12	+	109540995	109571729	uc007pat.2	chr12:109568559+109571390	17263	intergenic
ASMM10P027014	Gm12677	ENSMUST00000118668	P	P	P	24.3624	24.7014	16.9961	AGACTGTGGCAAAGAATCTCAGGCCAAGAGGTCATGGAAGAGCATTTCAAAAGCAAGAAA	Ensembl	426	chr4	-	44313426	44314058		chr4:44313443-44313783		intronic antisense	NM_010790	Melk	maternal embryonic leucine zipper kinase	+	44300916	44364675
ASMM10P028146	Gm13031	NR_045911	P	P	P	24.3288	17.3389	19.3164	CCTTTCTTGCTGTGTCTGCCCCTCCCTGTTTTAAATAAACAGTCCAGTCTGTTGAGGTCA	RefSeq	924	chr4	-	140947665	140957902		chr4:140947679-140948093	100126227	exonic antisense	NM_008812	Padi2	peptidyl arginine deiminase, type II	+	140906359	140952586
ASMM10P057258	Rtf1	uc012cbt.1	P	P	P	24.3207	13.4815	25.8433	ACAGATCCATGTGCCATAGAAGGAGCTCTTGTCCCTGGCGAAACGGAAGCGCAGTGACTC	UCSC_knowngene	718	chr2	+	119675067	119705643		chr2:119686395+119692115	76246	exonic sense	NM_030112	Rtf1	Rtf1, Paf1/RNA polymerase II complex component, homolog (S. cerevisiae)	+	119675067	119735407
ASMM10P045758	Gm15129	ENSMUST00000119673	P	P	P	24.298	20.1017	20.2937	ACACTGCTGGTGACTGTGTCAGGAGAGAGGGTGTTTGTGGTGAAGAGACAGAACCAAGGT	Ensembl	279	chrX	+	150431502	150431781		chrX:150431721+150431781		intronic antisense	NM_001164683	Tmem29	transmembrane protein 29	-	150397772	150459150
ASMM10P012051	AK019759	AK019759	P	P	P	24.2435	23.5449	21.9162	TCTTTCTTTCCCTTCCTCCCCTCCTAAATTCATACTTTGAAGATAAAGGTAACACTGAGC	Genbank	324	chr14	+	60399136	60399459		chr14:60399399+60399459		intergenic
ASMM10P026545	AK020443	AK020443	P	P	P	24.2111	17.4396	16.8657	GAACCCAATGCAAGTCACTAAATGTCTTAATAGTGACATCTGCATAAGACTTGTAATAGC	Genbank	594	chr3	+	135467601	135468195		chr3:135468083+135468195		intergenic
ASMM10P037753	AK144550	AK144550	P	P	P	24.1801	16.8755	20.7819	AACTAATATATCATGTCCTGTCTGTTGCATGCCTTCCTGTCCCACCTGGGAGAAATGAGT	Genbank	1956	chr7	+	34908683	34910637		chr7:34910085+34910637		intergenic
ASMM10P044977	Rhox4a	ENSMUST00000173298	P	P	P	24.1528	21.744	19.0332	AGGCTGACCTGGAAGTCACAGAGATCCACCTGCCTCTGCTTCCTAACAGCTGGGACCAAA	Ensembl	1869	chrX	+	37265478	37268432		chrX:37268372+37268432	664609	exonic sense	NM_001039688	Rhox4a	reproductive homeobox 4A	+	37265374	37270135
ASMM10P041158	Gm26870	ENSMUST00000181957	P	P	P	24.1302	5.45754	0.944635	TGGAATATGGCGAGAAAACTGAAAATCACGGAAAATGAGAAATACACACTTTAGGACGTG	Ensembl	1170	chr9	-	3024047	3038313	ENSMUST00000181242, ENSMUST00000181572	chr9:3024130-3024631		intergenic
ASMM10P000982	Dancr	NR_015531	P	P	P	24.1258	12.065	13.0162	GGCCTTGGTGGCCGATCCACCCGAGCCGGTCCCCACTGCCCAGCCGTGCTGCTGCCTCGG	RefSeq	1036	chr5	+	74093082	74094336	ENSMUST00000120364	chr5:74093144+74093357	70036	intergenic
ASMM10P020759	AK010824	uc008kcf.1	P	P	P	24.1011	14.7953	15.6156	ATGAATCTGAGGAGACTAAGCCAAGAAAATCTCTGAGTTCAAGGTCAGCCTGGGACAAAG	UCSC_knowngene	608	chr2	-	72988245	72993733		chr2:72993580-72993733		intergenic
ASMM10P028522	Gm11865	ENSMUST00000118093	P	P	P	24.0254	17.2629	17.0415	TTGCTTACTGCCAGTCATTACAAAGTGGCTTCTGCTGATTATTATTGCAAAGCCCGGTGA	Ensembl	859	chr4	+	16246268	16249514		chr4:16249454+16249514	667150	intergenic
ASMM10P001877	Rmnd5b	ENSMUST00000136020	P	P	P	23.951	17.4859	19.0762	CACCAGAGAGCTTCGCGTCTGGCTGTGTGGCGCTGCCCGTGCTGATGAACATTAAAGCTG	Ensembl	1498	chr11	-	51623670	51635647		chr11:51624528-51626735	66089	exonic sense	NM_025346	Rmnd5b	required for meiotic nuclear division 5 homolog B (S. cerevisiae)	-	51623672	51635896
ASMM10P045717	AK179207	uc029xng.1	P	P	P	23.9348	18.1352	20.559	GAATGAAAAGAAACCCTCCCCATGGGACTTATTGTTACAATGTTTTCTTCATTTACTGTT	UCSC_knowngene	2949	chrX	+	142835418	142838367	NM_001199360, NM_177592	chrX:142838292+142838367		exonic sense	NM_001199360	Tmem164	transmembrane protein 164	+	142681725	142838371
ASMM10P048155	Gm12009	ENSMUST00000121361	P	P	P	23.9197	44.6098	41.6597	TAAGGAGGGTTCTCTTTGTGAGGAGAACATGCGTGGTGTGCAGTTTGATGTTCATGATGT	Ensembl	1100	chr11	+	15049157	15050257		chr11:15049747+15050257	432537	intergenic
ASMM10P010272	Gm21963	ENSMUST00000179519	P	P	P	23.8905	16.3294	20.3953	TCCTGTGGGAAAACCGGTAGCTGAGGATGGTGAGGATGACGATGTCGACACCAAGAAGCA	Ensembl	336	chr13	+	62778781	62779117		chr13:62779035+62779117	102631919	intronic antisense	NM_001256065	Gm5141	predicted gene 5141	-	62772199	62785808
ASMM10P030965	AK081247	AK081247	P	P	P	23.8471	16.9244	31.5117	TGATCTATGTCTTCCTGCAACTAAGTTTTCTGTCTACAGAGGATCTGCATTCTCCAGGCC	Genbank	922	chr5	-	118026448	118027370		chr5:118026729-118027370		bidirectional	NM_021344	Tesc	tescalcin	+	118027823	118061870
ASMM10P055639	Snhg6	NR_024067	P	P	P	23.8196	22.9341	18.9783	GCAACAAAACCTGCTCATTTGAAGGTGCTTGAACAAATATTTTCTAAACACTTGTCATGG	RefSeq	407	chr1	-	9942024	9944118		chr1:9942669-9942717	73824	intergenic
ASMM10P031977	Eif5al3-ps	ENSMUST00000135410	P	P	P	23.7969	20.0511	18.3484	ATGTCCCCAACATCAAAAGGAATAACTTCCAGCTGGTTGGCATCCAGAATGGGTACCTAT	Ensembl	447	chr5	+	90132228	90132675		chr5:90132466+90132675	665733	intergenic
ASMM10P017594	Gm6291	ENSMUST00000179994	P	P	P	23.7944	15.5291	20.7913	GAGAATGATGAAGATGACGATGTCGACACCAAGAAGCAGAAGACTGAGGAGGATGCCTAG	Ensembl	309	chr18	-	6371351	6371660		chr18:6371365-6371660	622152	intergenic
ASMM10P034655	AK078579	AK078579	P	P	P	23.7933	19.6398	21.7985	AAACAAGTTCCTGGACAGCCAGAGCTGTTACACAGAGAAACTCTGTCTAGAAAAACAAAC	Genbank	1098	chr6	+	72156150	72157247		chr6:72157187+72157247		intergenic
ASMM10P012338	Gm17082	ENSMUST00000166043	P	P	P	23.7315	10.3761	16.406	CAGTCCCTGTGGTGGTAGCTATGGATCTGGAGGTGAATATGGTAGCAGAAGGTTTTAAAA	Ensembl	1091	chr14	+	122121552	122122643		chr14:122122583+122122643	100306977	intronic sense	NM_080556	Tm9sf2	transmembrane 9 superfamily member 2	+	122107081	122159603
ASMM10P025283	AK053689	uc008ras.1	P	P	P	23.7172	21.434	31.6345	AGCCATCAACGCTATGTTCAGTGACATTTCTGACTTGAGTGGAGGAATGCGCGAAGAAAA	UCSC_knowngene	604	chr3	-	110143407	110144011		chr3:110143493-110143684		exonic sense	NM_001163348	Ntng1	netrin G1	-	109780049	110143472
ASMM10P038988	AK013067	AK013067	P	P	P	23.7056	18.9541	21.6856	ACTTCCTTCAGTAATGAACAGCAATATAGACGTGTAAGCCAAATAAACCCTTTCCTCCCT	Genbank	575	chr7	+	143549316	143549887		chr7:143549827+143549887		bidirectional	NM_008672	Nap1l4	nucleosome assembly protein 1-like 4	-	143513578	143549090
ASMM10P022345	Gm13368	ENSMUST00000122443	P	P	P	23.6407	16.6992	19.668	TGGTTCTGGAGATGATGAAATTCAGTTTGATGACATTGGGGATGATGAAGAAGACATCGA	Ensembl	427	chr2	+	15481909	15482336		chr2:15482273+15482336	227588	intergenic
ASMM10P024013	Gm14156	ENSMUST00000121538	P	P	P	23.5637	19.9212	13.2033	AGATCTAACACGCTTTGTTAAATGGTCCCACTACATCAGGCTGCAGAAGCAAAGAGCCAT	Ensembl	483	chr2	+	152467393	152467876		chr2:152467539+152467876	668930	intergenic
ASMM10P017807	XLOC_011520	TCONS_00015184	P	P	P	23.5341	13.3248	13.183	GTTTTGTGGGATTCGGACAATGCTCCCTGCCCTTCTCCATACTCATTTTCTTCATCATCT	Alexander et al 2013	2411	chr18	-	42615652	42619327		chr18:42618319-42619082		intergenic
ASMM10P012918	Rrp7a	ENSMUST00000167589	P	P	P	23.466	17.1065	16.7398	GGTCCGCTGTCCTCCCTCCTTAGAGCTCTAGATGCCACCTCTTGAGTCACTTGGTTAGTC	Ensembl	792	chr15	-	83117225	83118346		chr15:83117240-83117548	74778	exonic sense	NM_029101	Rrp7a	ribosomal RNA processing 7 homolog A (S. cerevisiae)	-	83115845	83122801
ASMM10P044377	Gm14936	ENSMUST00000137765	P	P	P	23.4182	15.2531	15.2962	TGCCTCCTCCCCACCATTTGGAAAGAAAGCTACATTTTTATTTTGTTATCAAATCTGTCT	Ensembl	2621	chrX	-	112980863	113009754		chrX:112980933-112983106	102631947	intergenic
ASMM10P019804	AK089623	AK089623	P	P	P	23.4014	18.1462	18.3952	GCTGCCATGTGGGTGCTGGGAATTGAACCCTGGTCCTTTGGAAGAACAGCCAGTGTTCTT	Genbank	1704	chr19	+	32841965	32843664		chr19:32843604+32843664		intergenic
ASMM10P042559	AB352175	uc009oqn.2	P	P	P	23.4005	16.9681	28.4387	CACCAGATGTTTGGTGTCATGGATTGCCAAGAGGATTGAAGTTGTTTCATGACCCCATTT	UCSC_knowngene	2178	chr9	+	27349028	27351206		chr9:27351146+27351206		intergenic
ASMM10P040652	Gm15660	ENSMUST00000118997	P	P	P	23.2569	20.2077	30.3737	ATGTGCTCTATGATGCAACCTATGAGACCAAGGAAGCAAGAAGGAGGACTTGCTGTTCAT	Ensembl	478	chr8	+	83352555	83353033		chr8:83352799+83353033	100416356	intronic sense	NM_026233	4933434I20Rik	RIKEN cDNA 4933434I20 gene	+	83348471	83379402
ASMM10P016305	Gm16276	ENSMUST00000131218	P	P	P	23.2562	11.7952	10.9521	AATCAGGTATTAAAAGAAGAGATCAAGGGCATGCACGGCCTACGGATATTCACCTCTGTC	Ensembl	262	chr17	-	56014282	56014544		chr17:56014302-56014544	102635053	intronic antisense	NM_026530	Mpnd	MPN domain containing	+	56009200	56016783
ASMM10P057049	Pgls	uc009mec.1	P	P	P	23.2515	16.6893	17.432	AGTATCATCTTTGTGGCCACGGGGGAAGGCAAGGCAGCTGTGCTGAAGGTCAGGTGAATG	UCSC_knowngene	1451	chr8	+	71592183	71601092		chr8:71595168+71599077	66171	exonic sense	NM_001166213	Fam129c	family with sequence similarity 129, member C	+	71597645	71608149
ASMM10P049372	AK192501	uc029roe.1	P	P	P	23.2478	16.3657	17.7236	TCAGGCTTGAAGTTCATTTATTGATGTGTTGGACACAATAAAACCACAACTGCTATTATC	UCSC_knowngene	213	chr11	+	100627393	100627606	NM_028024	chr11:100627542+100627602		exonic sense	NM_028024	Nkiras2	NFKB inhibitor interacting Ras-like protein 2	+	100622954	100627602
ASMM10P043357	AK038462	AK038462	P	P	P	23.1931	16.758	16.9625	ACTGATGGAATTCACTAGGTCCCTCCCTCCCTGAGCAAATAGAAGTAGTAAAGACTGTCT	Genbank	1016	chr9	+	108469345	108470360		chr9:108470003+108470360		intergenic
ASMM10P028340	Gm13645	ENSMUST00000145163	P	P	P	23.137	15.1252	24.9486	AATTAGCTGAGGTTGGACATGTCACCAATCAATTATTGTCGCTGAGGTCTTCCCTGCAGT	Ensembl	699	chr4	-	152352197	152353641		chr4:152352581-152352658		exonic antisense	NM_001081376	Chd5	chromodomain helicase DNA binding protein 5	+	152338650	152390194
ASMM10P037098	AK083579	AK083579	P	P	P	23.1262	15.2837	19.2015	TCACATGACACAATCCAGCACTTGAACCTGAAAAAAGAAAAATAAAAGCAGTCAAAGAGT	Genbank	861	chr10	-	128882298	128883159		chr10:128882312-128882980		intergenic
ASMM10P051619	Gm11394	ENSMUST00000181421	P	P	P	23.103	15.2864	22.0801	AATATGTTAAGAGCAAAGACATTCTGTTCTTTGGCTGGTTCTCCTCTCCCCGAAGAAAGG	Ensembl	517	chr13	-	33729032	33729849		chr13:33729054-33729449	100418363	intergenic
ASMM10P001343	S100a16	ENSMUST00000127008	P	P	P	23.0918	17.2522	14.0543	CAGGAGGCAGGACACAGGGAACCGAAAGGCAGCTGACAAGCTCATCCAGAACCTGGATGC	Ensembl	464	chr3	+	90537324	90542735		chr3:90537422+90542364	67860	exonic sense	NM_026416	S100a16	S100 calcium binding protein A16	+	90541222	90543151
ASMM10P048357	AK035095	AK035095	P	P	P	23.0662	14.2299	25.9385	TATGCTTTTGGTATCTTGTCTTCCCATGAGAACTCTTATGGAAACTTCTAGTCATAAAAG	Genbank	1753	chr11	+	40741293	40743043		chr11:40742969+40743043		intergenic
ASMM10P056458	XLOC_021251	TCONS_00029004	P	P	P	23.0618	11.7112	14.483	GAAAAGCTTTGCTCAAACCTGAGATGATGTGCTGGCGCAGTGGTGGCGCACGCCCTTAAT	Alexander et al 2013	1436	chr7	+	18872860	18875168		chr7:18873014+18873882		intergenic
ASMM10P041612	Acsbg1	ENSMUST00000132914	P	P	P	23.0509	18.5569	18.582	TCCTGCCTCCATCCCCATCGCCATCTCCTGTGGGGGAGTACTTAGCACAGCACCTGAGTC	Ensembl	345	chr9	-	54646182	54647217		chr9:54646197-54646268	94180	intronic sense	NM_053178	Acsbg1	acyl-CoA synthetase bubblegum family member 1	-	54604996	54661885
ASMM10P055853	XLOC_001914	TCONS_00002226	P	P	P	23.0483	14.5935	17.6481	CCGCGCCATGGATGCAGTGACCTATGAGGATGTGCATGTGAACTTCTCTCATGAAGAGTG	Alexander et al 2013	234	chr10	+	81997015	82011734	NM_001243067, TCONS_00002224, TCONS_00002225	chr10:81997122+82011602		intergenic
ASMM10P013219	AK036151	AK036151	P	P	P	23.018	16.456	25.0954	GTCAGATCTGTGCCTTCTCTTTTTAGGATTTGTTCATTGATACTTTAGTAAATGTGCTGT	Genbank	1746	chr15	+	4579548	4581292		chr15:4581099+4581292		intergenic
ASMM10P040041	Stxbp2	ENSMUST00000159888	P	P	P	23.0082	16.2897	6.36889	GCGGCGGGGCTCTGGTGTTTTCTTGGCTGTCCCTTGGGGGATCTGGGGACCTCGGGAGAG	Ensembl	776	chr8	+	3631152	3635639		chr8:3631218+3631278	20911	exonic sense	NM_011503	Stxbp2	syntaxin binding protein 2	+	3631159	3643644
ASMM10P049790	A830093I24Rik	uc011yjv.1	P	P	P	22.9755	23.6383	24.5776	CCTGCCTCTGCCTTCCTTGTATTTGGATTAAAAGCATGCACTAGTACATTCTTATAACAA	UCSC_knowngene	2978	chr12	-	4746271	4769267		chr12:4761872-4761987		exonic sense	NM_175431	Fam228b	family with sequence similarity 228, member B	-	4746215	4769267
ASMM10P040517	Pbx4	ENSMUST00000134777	P	P	P	22.9589	14.962	14.6631	GAAGTTTTGCCATATTATAGAATGGATCAGGGACTGGAGAGATGGCTCAGCAGTTACGAG	Ensembl	1802	chr8	+	69832689	69873163		chr8:69872936+69873163	80720	exonic sense	NM_001024954	Pbx4	pre B cell leukemia homeobox 4	+	69832703	69872292
ASMM10P049304	AK138289	AK138289	P	P	P	22.9323	14.2986	18.7945	TTCACAGCAATGAAACCCTAAGACAACTGTGTACCTACTGTATGCTGGCCTTGAACGTAC	Genbank	841	chr11	+	97846889	97847729		chr11:97847533+97847729		intergenic
ASMM10P034736	AK202301	uc009cng.3	P	P	P	22.9025	13.8342	18.0469	CAGCATTCTGTGTTGGTCTGCATCAAAAATAGTTTGCATAAGATAGTCTTGGTTACCATC	UCSC_knowngene	2541	chr6	+	83341152	83343693		chr6:83343475+83343693		intergenic
ASMM10P022620	Abl1	ENSMUST00000146537	P	P	P	22.8484	16.1533	16.7344	CAACCCTTCCCCCTTCCCTATATAGTCAACATTTATTTTAAGGTCTAAAAACATTAAGAC	Ensembl	4155	chr2	+	31688375	31698336		chr2:31698209+31698336	11350	exonic sense	NM_001112703	Abl1	c-abl oncogene 1, non-receptor tyrosine kinase	+	31688555	31804227
ASMM10P009852	Rnf126	NR_027505	P	P	P	22.8481	16.2112	15.0178	TTGGTCCCTGCTCCTCAATCAGTTTGAGAACACCGGCCCCCCACCTGCAGACAAGGAGAA	RefSeq	1446	chr10	-	79758514	79766952		chr10:79761033-79761564	70294	exonic sense	NM_144528	Rnf126	ring finger protein 126	-	79758514	79766952
ASMM10P010154	Meg3	uc007pat.2	P	P	P	22.8297	33.2718	16.8694	CGGACACAGACACCTGCCCCCAGGACCCTCCAACTGTAAATCGTGTGCGTCACTGGCAAG	UCSC_knowngene	1762	chr12	+	109544026	109571729	NR_046475	chr12:109558293+109568410	17263	intergenic
ASMM10P021492	1500011K16Rik	NR_015476	P	P	P	22.8055	18.4148	16.0597	TATGTGAAAGAGAAACTGTTGAGTAAGCTTAAAGATAAATGCCAGTCCTATCAAGTGACC	RefSeq	812	chr2	-	127791376	127792488		chr2:127791393-127791832	67885	intergenic
ASMM10P042914	Gramd2	ENSMUST00000143224	P	P	P	22.7907	16.8689	20.2176	CCCTCTTCTGGCCTCTGCAAGCACCTGAACACTCATAAATACAAATAAATCTTTAAATCA	Ensembl	4579	chr9	+	59714115	59718874		chr9:59715799+59715922	546134	exonic sense	NM_001033498	Gramd2	GRAM domain containing 2	+	59707763	59716424
humanlincRNA0238-_P1	humanlincRNA0238	humanlincRNA0238-	P	P	P	22.7787	9.07542	9.61712	TATAAATCTCTAACTCCAGTGTAGGCTCCTGCTCCCACCCTTGAGACGTACTCTTAAAAT	lincRNA	5369	chr2	-	17837234	17842603		chr2:17837252-17837311		intergenic
ASMM10P031447	AK136146	uc008wlm.1	P	P	P	22.7304	15.6901	16.7499	TCTGATTCTGCTAGCAGCCTTCAGATTAAGATGCAGAACTCTCAGCTCCTCCTATACCAT	UCSC_knowngene	2293	chr5	+	10187865	10237755		chr5:10233956+10234075		intergenic
ASMM10P043504	XLOC_025487	TCONS_00034102	P	P	P	22.7263	18.1939	17.3709	TAATTTGAATATGCTTGGCCCATGGGAAGTGCTACTATTAGGAGGTGTGGCCTAGTTGGA	Alexander et al 2013	1388	chr9	+	120869851	120872512	TCONS_00034101	chr9:120872258+120872512		intergenic
ASMM10P032589	AK204212	uc009acs.1	P	P	P	22.7048	15.7997	16.9934	AAGGGTGAGGGCTTTCCTGCCCTTCCTCTTCCCCCATTCCATCCCCGACTTTTATCTCCA	UCSC_knowngene	255	chr5	+	137528128	137528383		chr5:137528271+137528383		exonic antisense	NM_010312	Gnb2	guanine nucleotide binding protein (G protein), beta 2	-	137528128	137533229
ASMM10P016358	Gm17228	ENSMUST00000165006	P	P	P	22.687	27.2151	27.3014	ATGACGCAGATAATGTTTGAAACCTTCAATACAGCCATGTAGGTGGCCATTCAGGCAGTG	Ensembl	491	chr17	-	63346919	63347410		chr17:63347063-63347410	100417136	intronic sense	NM_015794	Fbxl17	F-box and leucine-rich repeat protein 17	-	63045951	63500580
ASMM10P029887	Gm13024	ENSMUST00000121756	P	P	P	22.6793	12.7044	14.4812	TTGCTGCCTACAAAGCTAAAGGAAAACCTGATGCAGTAAAAAAGGAGGTGGTCAAGGATG	Ensembl	718	chr4	+	145390942	145391660		chr4:145391500+145391660	666282	intergenic
ASMM10P038028	Gm3307	ENSMUST00000176164	P	P	P	22.6623	11.7027	14.1385	AAGGATATTGCTGCCTCCAGAGCTAAAGGAAAACCTGATGCAGCAAAAAAGATGGGTGGT	Ensembl	632	chr7	+	63606018	63606650		chr7:63606488+63606650	100041386	intronic sense	NM_130880	Otud7a	OTU domain containing 7A	+	63444771	63759027
ASMM10P046497	AK034695	AK034695	P	P	P	22.6175	18.4622	25.2989	GAAGTCTTCTACCTGATTGATCTGCCAAGGATTATAGTTTGCTTTAACTTCAGAGTATTT	Genbank	1152	chr1	-	80265609	80266761		chr1:80265881-80266761		intergenic
ASMM10P045635	Gm15017	ENSMUST00000141989	P	P	P	22.6108	18.0288	18.2742	GCCTGCTTGCCTGTCACCATACTCCTCACCTTAATGGTTATGGACTAAACCTCTGAACTG	Ensembl	632	chrX	+	135329760	135349127	ENSMUST00000147142	chrX:135334728+135334788		intergenic
ASMM10P031153	AK041742	AK041742	P	P	P	22.4975	17.6014	21.0442	CCTGCCTGCCTTAGATTATCTTTCTATGGTTATCTATTGAATAAACGCTGTGTTATAAAG	Genbank	3017	chr5	-	135007092	135010108		chr5:135007114-135010108		exonic antisense	NM_001190437	Abhd11	abhydrolase domain containing 11	+	135009151	135012175
ASMM10P025680	Susd4	ENSMUST00000155229	P	P	P	22.4772	23.4814	24.6389	CGCCGGCTTCCCATTGGCCACGGCGTCCTCCTCCGCCCACGCCATCCCCTTACCCCTGCT	Ensembl	734	chr1	+	182763859	182854040		chr1:182763928+182764011	96935	exonic sense	NM_144796	Susd4	sushi domain containing 4	+	182764905	182895654
ASMM10P050196	Cox16	uc007occ.1	P	P	P	22.4551	22.3207	17.8296	CACACCGAGCCATCTCACCAGCTCCCTATATTTTCATTTTCACTAAATAATAAAAGTTTT	UCSC_knowngene	414	chr12	-	81385253	81474649		chr12:81385273-81385556	66272	exonic sense	NM_025461	Cox16	cytochrome c oxidase assembly protein 16	-	81470703	81485110
ASMM10P025251	Gm12494	ENSMUST00000121684	P	P	P	22.452	18.5216	20.5541	TGATCAGCATCGAATGTTTGAGGCCACGTGCCTGGACGCCTTCCCAAACCCGATGGACTT	Ensembl	630	chr3	-	107943244	107953436		chr3:107950826-107950907	668674	exonic sense	NM_008184	Gstm6	glutathione S-transferase, mu 6	-	107938847	107943749
ASMM10P003635	Pabpn1	ENSMUST00000172695	P	P	P	22.449	18.2946	13.7084	ACGGCCTGGACTCCGGGTCCTGGGCCCGGCTCGGGAGCCCCCGGCAGTCAGGAGGAGGAG	Ensembl	826	chr14	+	54894155	54898056		chr14:54894312+54894390	54196	exonic sense	NM_019402	Pabpn1	poly(A) binding protein, nuclear 1	+	54894142	54898927
ASMM10P044666	AK148867	AK148867	P	P	P	22.4465	22.551	26.673	CGGCGTGTGTTAACTGAAGACATTTTTACATTATGTGTGCTTGTAAGATCTTGTTTAGAA	Genbank	2822	chrX	-	157815295	157818113		chrX:157815427-157816133		bidirectional	NM_001081667	Klhl34	kelch-like 34	+	157818434	157821060
ASMM10P043018	AK035351	AK035351	P	P	P	22.4135	13.8477	24.5303	GTGTGGCTTTTGTGTGTATGAAGTGTACACAAGTGTATGTGTGTTAGACCGCTTCTAGGC	Genbank	3344	chr9	+	69380151	69383493		chr9:69382575+69382635		intergenic
ASMM10P043154	AK144215	AK144215	P	P	P	22.4095	14.0348	24.283	GCGCAGAGAGGCAGTACGCAGAGAGGCAGTGCGCAGACTCATTCATTCCCAGAGAGGAAC	Genbank	4624	chr9	+	87491848	87593111	ENSMUST00000080726	chr9:87492767+87492827		intergenic
ASMM10P046690	Gm12219	ENSMUST00000119198	P	P	P	22.3844	16.2279	16.9254	TGGATCTTAAAAGACCTGGATCGAGTTAAGGAGACTAGCAGCACCATGTCTCGAAGGAAA	Ensembl	443	chr11	-	53967062	53967505		chr11:53967187-53967505	102633183	intronic sense	NM_019723	Slc22a21	solute carrier family 22 (organic cation transporter), member 21	-	53950823	53980027
ASMM10P016149	XLOC_010800	TCONS_00013588	P	P	P	22.3589	24.9645	17.8567	ATTCCAATTACAGGGCCTCGAAAGAGTCCTGTATTGTTATTTTTCGTCACTACCTCCCCG	Alexander et al 2013	430	chr17	-	39846605	39847253	TCONS_00013579, TCONS_00013580, TCONS_00013581, TCONS_00013582, TCONS_00013583, TCONS_00013584, TCONS_00013585, TCONS_00013586, TCONS_00013587	chr17:39846875-39846984		intergenic
ASMM10P001049	Gm12755	ENSMUST00000122297	P	P	P	22.3037	17.3249	15.5583	GGAGTCAAGAACTGAGAACAACGATCATATTAATTTGAAGGTGGCAGGACAGGATGGTTC	Ensembl	289	chr7	+	33998011	34006461		chr7:33998036+34006206	100043865	intergenic
ASMM10P044967	Gm15008	NR_045917	P	P	P	22.2947	8.99995	8.96521	TCTCAAGAAGCCCCACCCCCAACCCGCCGGGTTTACTGAGACAGGATCTGGATGTATAAC	RefSeq	460	chrX	+	36910833	36911985		chrX:36911032+36911096	100534633	exonic antisense	NM_001177323	Sept6	septin 6	-	36911271	36989695
ASMM10P035869	AK033366	AK033366	P	P	P	22.1544	16.4317	24.1759	GAACTCTGCACCTGTAGAGATGTTATAGTTGACTAATTCCCAATCAAATACTAAGCTTTT	Genbank	287	chr7	-	30160489	30160776		chr7:30160595-30160776		intergenic
ASMM10P049874	EG629133	uc011yky.1	P	P	P	22.0944	18.5913	16.3134	AATATGAACCAACAAGTACCCCCAGAGCTCCCTGGGACTAAACCACCAACAAAAAAGAAT	UCSC_knowngene	1260	chr12	-	23276265	23315287	uc011ykv.1	chr12:23276346-23276804		intergenic
ASMM10P041701	Lrrc49	ENSMUST00000150060	P	P	P	22.0639	18.9369	16.2839	CAGTGAATGCTCTTAACTGCTGAGACATCTCTCCAGCCCTGGTGGTAATTTTTTAAAAAA	Ensembl	4210	chr9	-	60568858	60688124		chr9:60568985-60569171	102747	exonic sense	NM_001146046	Lrrc49	leucine rich repeat containing 49	-	60587234	60688134
ASMM10P014086	Tvp23a	ENSMUST00000141587	P	P	P	22.0209	17.2787	15.538	TGGCTACACGTTACATTTGAGGCCAGCCTGGGATGCAGGAGACTGTCACTTTGAGGAGTG	Ensembl	838	chr16	-	10427038	10429261		chr16:10429199-10429261	383103	exonic sense	NM_001013778	Tvp23a	trans-golgi network vesicle protein 23A	-	10420558	10447350
ASMM10P001929	Rragd	ENSMUST00000136792	P	P	P	22.0085	9.46954	9.02728	CTTTATCTCACACGCCGGTGGACATGCAGACGTACGAGCTCTGCTGTGACATGATTGACG	Ensembl	452	chr4	+	33005195	33018818		chr4:33005253+33007134	52187	exonic sense	NM_027491	Rragd	Ras-related GTP binding D	+	32982997	33022180
ASMM10P018797	AK020060	AK020060	P	P	P	21.9364	14.5146	21.4033	TTGTGTGTGTGTTGCTGCAGGAGTGGAAACTGTATAGTGGAAGGTCTTATAAAATCAAAG	Genbank	858	chr19	-	4929720	4930579		chr19:4929813-4930085		intergenic
ASMM10P024793	AK134812	AK134812	P	P	P	21.8831	13.2597	14.1449	TATGTAGTGCACATTAACTCTTAATAAATGATGCTGTAGGGCTGGTGAGATGGCTCAATG	Genbank	1097	chr3	-	69069326	69070423		chr3:69069530-69070423		intergenic
ASMM10P055015	Gm13431	ENSMUST00000122948	P	P	P	21.8718	19.1436	17.9673	CAGGAGTAAAAGAAATGACTCCTGCCCCTCTGTCTGTGTCTCTCTGTCTCTCTGTCTGTG	Ensembl	476	chr2	+	36216824	36222934		chr2:36222841+36222901	100504593	intergenic
ASMM10P056692	Pgs1	uc007mom.1	P	P	P	21.8394	17.6867	16.8657	ACTTCTTCTGAGAACAGAGACAGGCCAGTGACTGGGAGCCATGAAGCGTTCAGGCCAGGT	UCSC_knowngene	312	chr11	+	118019606	118023814		chr11:118019730+118023628	74451	exonic sense	NM_133757	Pgs1	phosphatidylglycerophosphate synthase 1	+	117986856	118024011
ASMM10P056659	Mrpl42	uc007gwk.1	P	P	P	21.7464	19.2281	20.7456	TGTGGACATCCCCTACGAACACACCAAAGTATCACAATCGTCGTAAGAAACTGAATCCTC	UCSC_knowngene	494	chr10	-	95480805	95501938		chr10:95480946-95493630	67270	exonic sense	NM_026065	Mrpl42	mitochondrial ribosomal protein L42	-	95480805	95501927
ASMM10P041751	AK148874	AK148874	P	P	P	21.7332	17.2158	24.6575	TGTTACAGAAACACAGATACAGACACATACTCACCTACATTTATGCCTACACCTGCCTGA	Genbank	2081	chr9	-	64711861	64713944		chr9:64711986-64712827		intergenic
ASMM10P036914	AK216708	uc029wot.1	P	P	P	21.6992	24.5588	28.7583	TTGTTTTCTCATCATTCCATTGTGATACTAAGGAGCTTAATGACTAAATAAAATGCTTAA	UCSC_knowngene	203	chr7	-	126101712	126101915	NM_028816	chr7:126101747-126101915		exonic sense	NM_028816	Xpo6	exportin 6	-	126101718	126200408
ASMM10P052689	AK021047	AK021047	P	P	P	21.6624	20.3327	17.6381	GGCTGCAGGCGTAGGAGGGTATAGCATTGGAAATGTAAATGAGCTAAATACCTAATAAAA	Genbank	587	chr13	+	43704434	43705020		chr13:43704957+43705020		intergenic
ASMM10P024416	Mrgbp	ENSMUST00000130277	P	P	P	21.652	18.5004	15.3263	TGTGGCACCTCTCTTCCCCTTTGACATGTGACTCCTGCAACACTTGCACCTGCGGGTTTG	Ensembl	3150	chr2	+	180582725	180586304		chr2:180583257+180583400	73247	exonic sense	NM_028479	Mrgbp	MRG/MORF4L binding protein	+	180581303	180585634
ASMM10P013594	Mapk15	ENSMUST00000160092	P	P	P	21.6129	19.8762	20.9634	ACCCCACAGAGCCCTGCTCCACTCTTCTCCCTCCTGAACAAGACCCTCGCCTGCGTGCAG	Ensembl	1786	chr15	+	75995938	75999152		chr15:75998718+75998778	332110	exonic sense	NM_177922	Mapk15	mitogen-activated protein kinase 15	+	75993768	75999153
ASMM10P027562	Gm12736	ENSMUST00000119330	P	P	P	21.561	15.1307	14.0546	AGAACTATCTGAACTTCTACCTTTGTGAGAAGGCAATGACTGCAAAGGGGGTGATGTCTC	Ensembl	236	chr4	-	108933572	108933808		chr4:108933692-108933808		intronic antisense	NM_023537	Rab3b	RAB3B, member RAS oncogene family	+	108879069	108943324
ASMM10P039830	Gm1943	NR_002928	P	P	P	21.5195	15.6569	14.7345	TATGGTGCCCAGACATCCATGCAGGCAAAAGCATTCATACATGTAACAATAATAAATAAA	RefSeq	1122	chr8	-	109339799	109340908		chr8:109339828-109340908	384864	intergenic
ASMM10P031910	Gm7271	NR_033501	P	P	P	21.4842	13.0855	15.4093	TTTACGCTTTCAATCTTGTGTGCTTGTCCTTGTGTCCCCTGCCACTTTGAAGATGTAACC	RefSeq	817	chr5	+	76484076	76516628		chr5:76516534+76516628	639545	intergenic
ASMM10P058054	mouselincRNA0692	CA750824	P	P	P	21.4458	12.9832	14.1346	TTATACATAGGCCTTTAATCCCAGCACTGAGGAGGCATACAAATTAAGTTTGAGGCCGGC	lincRNA	792	chr17	+	26663216	26664009	ENSMUST00000135271, NM_007735	chr17:26663901+26664009		intergenic
ASMM10P020081	Gm13183	ENSMUST00000118615	P	P	P	21.3855	19.0089	14.3059	AGCTGGTAGGAGCTATTAGAACCAACTACAATCACAGATATGATGAGATCCGTCGCCACA	Ensembl	789	chr2	-	3679801	3680590		chr2:3679906-3680590		intergenic
ASMM10P014033	AK162593	AK162593	P	P	P	21.3587	18.2891	24.2554	TCAAAAAGAGGGAACTTGAAATGTGCTGGTGTTTATAATAAAAGCTGGTAAAACTGCTTG	Genbank	2432	chr16	-	4081330	4083761		chr16:4081349-4082588		intergenic
ASMM10P052068	AK156916	AK156916	P	P	P	21.3526	16.5071	21.8975	TTACAGAATTCCAAGATGTATGGTGAAATGAAGAGAGATCTGAAAGGGGCCCTGCTTTTG	Genbank	3716	chr13	-	83663949	83667661		chr13:83664000-83664458		exonic antisense	NM_001170537	Mef2c	myocyte enhancer factor 2C	+	83504033	83667079
ASMM10P052341	Marcksl1-ps4	NR_028405	P	P	P	21.3241	19.8423	24.6393	TGAAACCATTCTTCTACCCGGATTGACTGTAACATTTGGAAAACGAATAAATGTTGTCCC	RefSeq	1043	chr13	+	4248734	4249777		chr13:4249714+4249777	111002	intergenic
ASMM10P018159	AK085972	uc008dyq.1	P	P	P	21.2718	14.7726	14.3395	CTGTGCTATTCCACCCCACCCCTTCTCCCACACTGAAAAAATAAAATGTAATTATTTTTT	UCSC_knowngene	1218	chr18	+	4994935	5003076		chr18:5003014+5003076		intergenic
ASMM10P002534	1700011J10Rik	ENSMUST00000146195	P	P	P	21.2615	14.5819	11.215	TTTGACCGAGCCAGAAGACCACTCACAGGTTGATCCTCTTGTTCCACGATGTGAGTTGCA	Ensembl	364	chr2	+	72979515	72988546		chr2:72987637+72988367		exonic antisense	NM_001018042	Sp3	trans-acting transcription factor 3	-	72936431	72980446
ASMM10P029893	Gm13228	ENSMUST00000118937	P	P	P	21.2439	11.989	14.3913	GGCGAGTATATCCTGGCTTATCTATTGGTAATGTTGCAAAAAACTAGGAGAGATGTGGCA	Ensembl	634	chr4	+	145574527	145575161		chr4:145574870+145575161	666314	intergenic
ASMM10P031212	Gm15502	ENSMUST00000121449	P	P	P	21.1566	26.6694	27.9162	AGGAAAACAGTAACACTCGCTTTAGAATAGCAGCCAAGTATCAGGTCGACCCTGATGCTA	Ensembl	208	chr5	-	137896751	137896959		chr5:137896896-137896959		intronic sense	NM_007819	Cyp3a13	cytochrome P450, family 3, subfamily a, polypeptide 13	-	137892932	137921619
ASMM10P055804	Txndc9	ENSMUST00000161323	P	P	P	21.1437	14.2898	16.7458	GGAGACTTGGTTGTTCTGATGTTATCAATTACAGGTAACCTTTAGCAAAAACAAACAAAC	Ensembl	880	chr1	-	37989985	37997243		chr1:37990190-37990238	98258	exonic sense	NM_172054	Txndc9	thioredoxin domain containing 9	-	37983866	37997208
ASMM10P015651	Gm7809	ENSMUST00000169219	P	P	P	21.1403	12.9765	14.2852	ATAACACTACCAGGGAGATGAACTTTGAGTAAACTGTGCAATTGATAAAATCTACTCTGT	Ensembl	2097	chr17	-	21966174	21968272		chr17:21966261-21967500	665825	intronic antisense	NM_001025373	Zfp943	zinc finger prtoein 943	+	21962558	21994366
ASMM10P052627	Prpf4b	uc007qbq.1	P	P	P	21.1331	17.1276	15.6408	GCAGCAAATGATCCCAAACTACTTAATAGGAAGCTTAATAAAGTGTGCCTCTTGCTACCA	UCSC_knowngene	2649	chr13	+	34888123	34906064		chr13:34906004+34906064	19134	exonic sense	NM_013830	Prpf4b	PRP4 pre-mRNA processing factor 4 homolog B (yeast)	+	34875493	34902878
ASMM10P040397	XLOC_001707	TCONS_00002178	P	P	P	21.0471	15.5246	16.4555	ACAAGTTATAGAACTCTCAGCTCCTCCTAGACCATCCTCCCACCTTGATATTGGATTGAA	Alexander et al 2013	2934	chr10	+	58749513	58759773		chr10:58749529+58749600		intergenic
ASMM10P045747	Gm20110	NR_038019	P	P	P	21.0379	16.139	14.9951	CTTTGTTGACTGTGCCATCTCTCTAGCCCTCCCTCCAGCTGAAATATTCTAGAAAGAAAC	RefSeq	2095	chr10	+	99609170	99658134		chr10:99658034+99658134	100504202	intergenic
ASMM10P053495	XLOC_025158	TCONS_00034010	P	P	P	21.0232	18.3074	18.0926	AAAGAATACAGTATCTTCCCCTCCTCCTCCTCATAGAAGGGAATGAGAATAAGCCTGGAG	Alexander et al 2013	793	chr9	+	64776902	64779338		chr9:64776910+64776982		intergenic
ASMM10P012313	AK006436	AK006436	P	P	P	21.0079	13.5481	11.5375	TTTGCACTCAATCTACGCCTTTTCTTCAATTCCTGCTTTGAGTTCCTGCCCTGACAGTGT	Genbank	250	chr14	+	118279291	118279537		chr14:118279437+118279537		intergenic
ASMM10P048755	Aurkb	ENSMUST00000139594	P	P	P	20.9654	19.0187	19.3366	TAGACCACCTGCCCCACCCAGCTCCTAGATGCAGCCTGAAGCTTCTTTTCTCCTTGCATC	Ensembl	879	chr11	+	69047976	69049073		chr11:69048439+69048505	20877	exonic sense	NM_011496	Aurkb	aurora kinase B	+	69045642	69051662
ASMM10P032640	Uncx	ENSMUST00000174792	P	P	P	20.9616	16.1556	19.661	AATTCCTCCCTCCCCAACCTCTTCGTTATTCGATTTCATGAGGAGTCAGGAAGCAGTATT	Ensembl	1196	chr5	+	139543897	139545268		chr5:139545207+139545268	22255	exonic sense	NM_013702	Uncx	UNC homeobox	+	139543897	139548178
ASMM10P029780	Gm13019	ENSMUST00000120000	P	P	P	20.9474	13.7006	15.0962	GAAACCTTTGACCAAGCCTGGAACCTGGTTGCCCACGAGTGCCCCAACTACTTCCACTAA	Ensembl	276	chr4	+	139342182	139343333		chr4:139343273+139343333	625977	intergenic
ASMM10P028507	Gm11838	ENSMUST00000121999	P	P	P	20.9296	23.4874	26.8288	ATGTCTGCTTCAATGTGGCCAAATCACTGCAGAAGATAGGACCCATTCTTGATGACAGCA	Ensembl	231	chr4	+	14766334	14766565		chr4:14766398+14766565		intronic antisense	NM_028499	Lrrc69	leucine rich repeat containing 69	-	14665753	14796052
ASMM10P040983	AB351656	uc009nlz.2	P	P	P	20.9187	16.497	20.8271	GGGGTAATTGTGCATTTATGACCAGAATTATTTCTAGATGGCTGGATTTGAATTGAGATT	UCSC_knowngene	2380	chr8	+	111137362	111139742		chr8:111139661+111139742		intergenic
ASMM10P025191	BC023483	uc007dvi.1	P	P	P	20.8652	12.0143	21.6691	TTGTTCACTGGCTACAGTCTCTGACTTTGTGGCATATGAGGTATAAAATGTTGTAAAAAA	UCSC_knowngene	2090	chr1	+	178937109	178939199		chr1:178939079+178939199		intergenic
ASMM10P044674	Gm15187	ENSMUST00000122329	P	P	P	20.8377	16.224	16.2551	AACATGGAAATGGCTCGAAAGATTAATTTCTCGATGCAAAAGAACGGTGCAGACCCGTGG	Ensembl	264	chrX	-	159410246	159410510		chrX:159410272-159410510	102639300	intergenic
ASMM10P041501	AK077428	uc012gsi.2	P	P	P	20.8096	15.5494	22.0612	AGGTAAACTGAAGTCTACGGATCAGGAGGAGAAAGTGAGATACTGGCCTCATAAAGCTGT	UCSC_knowngene	2885	chr9	-	45856768	45859653		chr9:45858747-45859653		exonic antisense	NM_001145947	Bace1	beta-site APP cleaving enzyme 1	+	45838528	45862484
ASMM10P002629	Vrk3	ENSMUST00000147952	P	P	P	20.8087	15.3021	15.0985	AAGGCCTCAGAGCTTCCGACTTGCAGCTTGAAGTAGAACATGAAGTAGTGTGACTGGAGG	Ensembl	1521	chr7	+	44748635	44777515		chr7:44770927+44777221	101568	exonic sense	NM_133945	Vrk3	vaccinia related kinase 3	+	44748628	44777514
ASMM10P036519	Gm15416	ENSMUST00000131080	P	P	P	20.8	9.22397	9.33759	TGAATTAACAAATATTCCATAAGACTAAACCCCTCCCCCCATCTCTTGGGCTTTGATTAC	Ensembl	442	chr7	-	96812432	96817485		chr7:96812479-96812779		intronic antisense	NM_011858	Tenm4	teneurin transmembrane protein 4	+	96210636	96908554
ASMM10P044505	XLOC_001938	TCONS_00002247	P	P	P	20.7947	13.3726	14.4826	AACACTTAATTTAGGGGGCTCAATGGCTCAGAGGTTAAGAGCACTGTCTGCTCTTACAGA	Alexander et al 2013	316	chr10	+	85829818	85833490	NR_015572, uc007gqf.1, uc007gqg.1, uc007gqh.1	chr10:85833390+85833490		intergenic
ASMM10P032216	Gm26515	ENSMUST00000181141	P	P	P	20.7303	12.6914	14.0473	GACATAAAACCTTCTCATTATGTAGCCCTGACCCGCCTGGAAATCTCTCTCGTATATATC	Ensembl	996	chr5	+	110779881	110781127		chr5:110781033+110781127	102639137	exonic antisense	NM_001025561	Pus1	pseudouridine synthase 1	-	110773666	110780596
ASMM10P053103	Gm6851	ENSMUST00000155574	P	P	P	20.718	10.233	13.3027	AGAGTTCATCCGCCAGCTTAAGAGATGCCGCCGAAGGGGAAAAGTGGTTCTGGAAAAGGA	Ensembl	438	chr7	+	40190908	40191346	NM_027181	chr7:40190910+40190970	628161	intergenic
ASMM10P022152	AK080137	AK080137	P	P	P	20.6327	17.837	16.2421	TAAGCACTGGGCCATCTCTCCAGCCCACAAATGCCATTTTAACATTTAAAATCTATATTT	Genbank	1112	chr2	-	178049677	178050789		chr2:178049691-178050789		intergenic
ASMM10P018142	AK083197	uc008fvq.1	P	P	P	20.6327	21.5972	16.8288	AAATGCTTAGTGAGTTCTTGCTACCTCCAACACACAAATAAAGGACATGCAATATCTTCT	UCSC_knowngene	4806	chr18	-	89292423	89297229		chr18:89292437-89293501		intergenic
ASMM10P045489	Rab9b-ps1	ENSMUST00000119785	P	P	P	20.6235	13.1756	13.1061	GGATGGACATTTTGTTACCATGCAGATTTGGGACACAGCTGGTCAAGAACGATTCTGAAG	Ensembl	606	chrX	+	105482097	105482703		chrX:105482249+105482316	668458	intergenic
ASMM10P032591	AK134703	uc009add.1	P	P	P	20.5991	10.9107	12.7673	GGATCTTTTCCCCTTCCCTCTGGCCTGATTAAACATTCTGTGTTTTTAATAAATGAGGTG	UCSC_knowngene	1749	chr5	+	137612851	137615247		chr5:137615184+137615247		exonic antisense	NM_027708	Fbxo24	F-box protein 24	-	137612504	137625078
ASMM10P045262	Vbp1	ENSMUST00000123419	P	P	P	20.5462	11.1437	18.6085	GTGGTCTTCCCCTAAAATGACGCCTAATTCTAAGGTCTTCACTTAGATTATTTTGTAAAT	Ensembl	630	chrX	+	75514316	75521755		chrX:75521603+75521755	22327	exonic sense	NM_011692	Vbp1	von Hippel-Lindau binding protein 1	+	75514296	75534946
ASMM10P014038	AK134627	AK134627	P	P	P	20.5193	21.9031	28.0264	GGGGCTGGTTGTTTTGAAAATCGCATCATGCCTAGAACCTGAAATTATATTAGTAAGAAC	Genbank	1263	chr16	-	4284888	4286151		chr16:4285013-4286151		intergenic
ASMM10P050772	AK039250	AK039250	P	P	P	20.4578	8.37657	23.054	CAATAGCTGTGGTTTAAGAATTCATATATAAGGTAGGTTTTCTTTCCGCTTATGAACTCC	Genbank	549	chr12	+	38869930	38870479		chr12:38870244+38870479		intergenic
ASMM10P057003	Gabarapl1	uc009ega.1	P	P	P	20.4549	18.5103	18.2662	GAAAAAGGAAGGTCATCGTGGAGAAGGCTCCTAAAGCCAGGGTCCCTGATCTGGATAAGA	UCSC_knowngene	1571	chr6	+	129533355	129542331		chr6:129533502+129537490	57436	exonic sense	NM_020590	Gabarapl1	gamma-aminobutyric acid (GABA) A receptor-associated protein-like 1	+	129533191	129542331
ASMM10P024378	BC086906	uc008ogx.1	P	P	P	20.4465	15.9444	13.6594	ATGCTTCTCAGAAGAGTCTCTACAAAGGTGTGATGGTAGAGACCTATAGGAATCTCACAG	UCSC_knowngene	223	chr2	+	177000950	177138786	ENSMUST00000123131, ENSMUST00000123265, ENSMUST00000141122, ENSMUST00000148388, ENSMUST00000149689, NM_001024849, NM_001085546, NM_001162922, NM_001177399, NM_001177400, NM_001177406, NM_001177568, NM_001190302, NM_001199308, NM_001242943, NM_001243903	chr2:177138720+177138780		intergenic
ASMM10P035007	4931430N09Rik	NR_046053	P	P	P	20.4171	11.5189	19.5733	AAGACTGTCTTCCCGAGGACGGGAGTGTCTGTTGGTATAAAGAGTGCAGCAATTTGTTAT	RefSeq	2166	chr6	+	118880157	118885543		chr6:118885482+118885543	74363	intronic antisense	NM_001159533	Cacna1c	calcium channel, voltage-dependent, L type, alpha 1C subunit	-	118592295	119108189
ASMM10P002104	Cyth2	ENSMUST00000139376	P	P	P	20.4154	16.7034	15.8149	AGCTGGGTACGGGGCCGGGTGAAGACTTGGAAGCGGCGCTGGTTCATCCTTACAGACAAC	Ensembl	1512	chr7	-	45807638	45814302		chr7:45808400-45810122	19158	exonic sense	NM_001112701	Cyth2	cytohesin 2	-	45806636	45814316
ASMM10P011213	Gm16586	ENSMUST00000159117	P	P	P	20.3611	19.2038	20.517	AGGATCTGCCTGAACGTGTGTAACCTGGCTTTCATTAAAGTAAAATTGTTCTTTCACTGA	Ensembl	2640	chr1	-	178321107	178324171		chr1:178321121-178323073		exonic antisense	NM_025511	Cox20	COX20 Cox2 chaperone	+	178319152	178322693
ASMM10P044121	Gm4773	ENSMUST00000120392	P	P	P	20.3488	17.0784	13.0534	TATCATCACAGAGATCCTCAAGTCGGCGGTGGCTCAATTCAATGCTGGAGAATTGATTAC	Ensembl	702	chrX	-	80061010	80061712		chrX:80061304-80061712	211705	intergenic
ASMM10P023596	AK086421	AK086421	P	P	P	20.3398	12.35	22.2828	GCAGAGATCACCCTTAACAGCCAAGTAAGTTTATGGTTCTAAATGCAAAAATATGCTACA	Genbank	1787	chr2	+	119602820	119604599		chr2:119604455+119604599		intergenic
ASMM10P034063	Gm15785	ENSMUST00000119145	P	P	P	20.3275	15.0156	17.8498	TACAGGCTTTACTCCATTTGGGTCACTAGGCCATTTTCTTCAACGTTATTTGGCGGCAGT	Ensembl	694	chr6	-	149433779	149434473		chr6:149433970-149434473	667182	intronic antisense	NM_001112796	Bicd1	bicaudal D homolog 1 (Drosophila)	+	149408885	149558857
ASMM10P039713	AK017799	AK017799	P	P	P	20.3221	20.4482	26.0288	CATGTGTCCTCCAAACAGAGAAGTTGGTAATTATGTTCATATATAGTATACAAGCACCAT	Genbank	1804	chr8	-	94015499	94017300		chr8:94015683-94015931		intergenic
ASMM10P043119	AK013192	uc029rad.1	P	P	P	20.2545	28.0683	22.934	TCTACACCCGTGTCTCATCATCCCCTTCGAGAGCATTAACTATTTAAACCCAGGAGAGAA	UCSC_knowngene	377	chr10	+	80640214	80640591	NM_001159591, NM_134002	chr10:80640222+80640591		exonic sense	NM_001159591	Csnk1g2	casein kinase 1, gamma 2	+	80629655	80640771
ASMM10P024351	AK046417	uc008oeg.2	P	P	P	20.19	18.9903	21.4978	GTATGCTTTTATAGAGTGTGGCATGCTCTGTCACTAAAAACTTTGTGTAAAGAATGATGT	UCSC_knowngene	3130	chr2	+	173704189	173707319	ENSMUST00000142820	chr2:173707226+173707315		intergenic
ASMM10P034148	AK004237	AK004237	P	P	P	20.1874	14.2623	16.9098	GGCTAATTTCCTCTTTAGCTTTTAGTCTTGGCATCAGGATTTTTAAGGAAAATGAACTGA	Genbank	349	chr6	+	17666617	17666966		chr6:17666830+17666966		intergenic
ASMM10P016148	XLOC_010800	TCONS_00013586	P	P	P	20.1742	26.691	38.1179	AGGCACCTAGGAGACAAACCTGGAACGCTCCAGGAGCACCTCGACGCTTACAAGAAACAG	Alexander et al 2013	3505	chr17	-	39842994	39847253	TCONS_00013579, TCONS_00013580, TCONS_00013581, TCONS_00013582, TCONS_00013583, TCONS_00013584, TCONS_00013585	chr17:39843365-39845410		intergenic
ASMM10P017389	AK149380	AK149380	P	P	P	20.1264	18.3413	20.6466	CTCCTTCTCCCCCCACTCCCAAATCAAGAATGGAAGCTAAGTAACAAAAGGTAATTGATG	Genbank	1958	chr17	+	57066154	57068110		chr17:57068050+57068110		exonic antisense	NM_153551	Dennd1c	DENN/MADD domain containing 1C	-	57066054	57078510
ASMM10P047991	AK028232	AK028232	P	P	P	20.0998	16.5658	18.5138	CCACGGCTACCCAGAGAAACCCTGTCTTGAAAAAATAACAACAACAATAATAATAAAGTT	Genbank	843	chr11	-	120672433	120673273		chr11:120672452-120673273		exonic antisense	NM_026877	Aspscr1	alveolar soft part sarcoma chromosome region, candidate 1 (human)	+	120672972	120709446
ASMM10P022776	Gm13460	ENSMUST00000121274	P	P	P	20.0758	19.5838	27.7589	TGACAATGTTGTCAAGCTCATTTCCGGGTATGATAACGAATAAGGCTGCAGCAACAGGGT	Ensembl	353	chr2	+	40998856	40999209		chr2:40999121+40999209		intronic antisense	NM_053011	Lrp1b	low density lipoprotein-related protein 1B (deleted in tumors)	-	40596772	42653598
ASMM10P009938	Gm4349	NR_033637	P	P	P	20.0732	15.5045	16.0546	TTATCTGCATGTGTCCCAAGGGCCAAAGCATGTCCTCCCTCCCTGGGTGCATGAGTTTGG	RefSeq	1119	chr3	+	95427348	95431085		chr3:95427394+95428553	100043305	intergenic
ASMM10P046484	Gm12098	ENSMUST00000118277	P	P	P	20.0416	9.93035	13.462	TTAAGATTTGATGGGACAGCCAATCAGTGTCGACTGGTGTTTTGTTCGAGGTCCACCAAA	Ensembl	508	chr11	-	30568181	30568898		chr11:30568247-30568389	654445	intronic sense	NM_029344	Acyp2	acylphosphatase 2, muscle type	-	30505991	30649396
ASMM10P023871	Gm14070	ENSMUST00000120773	P	P	P	20.0276	12.1283	10.5238	ATACAAATCTCTTAAGGGAGTTGGCCAAGTTCCTGAGGAACATACGCTTTGCCAAGGACA	Ensembl	428	chr2	+	139863296	139863724		chr2:139863367+139863724		intronic antisense	NM_001159641	Tasp1	taspase, threonine aspartase 1	-	139833479	140066785
ASMM10P001602	Smim1	ENSMUST00000146543	P	P	P	20.0174	17.0474	15.9941	ACGCGCCTTTCCCTCTGGAGCCCCCGCACCCACAGAAGCCCTGCCTGACTCCTCTCAGAA	Ensembl	323	chr4	-	154024274	154026037	ENSMUST00000131325, uc008waz.2	chr4:154024301-154025503	68859	exonic sense	NM_001163721	Smim1	small integral membrane protein 1	-	154020469	154026044
ASMM10P054317	Rsad1	ENSMUST00000132274	P	P	P	20.01	18.1095	8.41366	CACGCAGCCCCTCTGACTTCCGCCAGGGCTATCCACGCGGCCCAGCCCCGGGTACACCCC	Ensembl	4203	chr11	-	94539797	94549255		chr11:94549185-94549243	237926	exonic sense	NM_001013381	Rsad1	radical S-adenosyl methionine domain containing 1	-	94539797	94549207
ASMM10P012645	AK046858	AK046858	P	P	P	20.0004	26.5645	30.5244	GAACACAACTATTCCACAAGTGCCCTTTAGTGCTCTTTATAATATGGTTTCCTGTAATTT	Genbank	2613	chr15	-	65986407	65989023		chr15:65986568-65986863		intergenic
ASMM10P029240	Gm9855	ENSMUST00000061897	P	P	P	19.9944	15.3335	19.3272	TGCTTTGAAGTGCCTTGCATCAGGGATTAGAATCAATTGAATTCTTTTTCATGGGACTAT	Ensembl	2854	chr10	-	42052560	42055414		chr10:42052773-42054112	624784	intergenic
ASMM10P047684	Gm8738	ENSMUST00000172606	P	P	P	19.9824	13.6571	12.3405	TAAAGAGAATCGCACCAAAGCTCTGGTGAATCTTCAGATCCGGAAAGACAACCCAAAGGT	Ensembl	329	chr11	-	103879914	103880243		chr11:103880090-103880243	667631	intronic sense	NM_008740	Nsf	N-ethylmaleimide sensitive fusion protein	-	103821782	103954056
ASMM10P057351	Art5	uc012fqu.1	P	P	P	19.9457	11.5569	21.6358	TACGGACAGGAGGCGTTGTCTGTCTTCCCTGAGGAGCGTGAGGTGCTGATACCCCCACAC	UCSC_knowngene	1381	chr7	-	102096878	102100229		chr7:102097887-102098215	11875	exonic sense	NM_007491	Art5	ADP-ribosyltransferase 5	-	102096878	102100229
ASMM10P051128	Gm16285	ENSMUST00000162999	P	P	P	19.9421	13.2212	13.1685	AAGTCTGCTACACTAATAGCTCCATTGAGATTCCTGAACTCCCAACTGCACCTGAACTTG	Ensembl	347	chr12	+	101646185	101646532		chr12:101646431+101646532		intergenic
ASMM10P003348	Rsrc1	ENSMUST00000162620	P	P	P	19.8706	13.3822	19.5958	ACCAGAAGGTAGGTCCAGGTCAAGGCCTCGTCCACGCTCACATAGTAGAAGCAGTGAAAG	Ensembl	3140	chr3	+	66985684	67085227		chr3:66996597+67082533	66880	exonic sense	NM_025822	Rsrc1	arginine/serine-rich coiled-coil 1	+	66985671	67358403
ASMM10P037935	Car11	ENSMUST00000137294	P	P	P	19.8565	13.4625	12.8357	GTGGGTCTTTGTGGAGCAGGTCTGGGCTGCCGTCTCCCTCGCCTCGTGCCTCCTGCGTAG	Ensembl	858	chr7	+	45701015	45703477		chr7:45703001+45703061	12348	exonic sense	NM_009800	Car11	carbonic anhydrase 11	+	45699966	45704661
ASMM10P013855	Gm6746	ENSMUST00000108774	P	P	P	19.856	13.4286	13.096	AGAATATCCCGCAGATGGATGCAAAGCTGAAAGTGGTTAAACACTTGATACGCATCCAGC	Ensembl	483	chr15	+	90561346	90561829		chr15:90561647+90561829	627342	intronic antisense	NM_025815	Cpne8	copine VIII	-	90487480	90679388
ASMM10P022926	AK136463	AK136463	P	P	P	19.8557	18.0615	27.5006	GTGCCATTAGCCAATTAGAATCACTCTGTACTGTCACTGTGTTTTTGCTGATTTTTTATA	Genbank	1545	chr2	+	69112736	69114280		chr2:69114120+69114280		intergenic
ASMM10P048123	Gm11980	ENSMUST00000121445	P	P	P	19.7484	18.0856	18.505	TAATGAAGAACCTTAGGAGCACGCATTTCCACCATGACTAAGGGTCTCTATGGGATCAGT	Ensembl	986	chr11	+	6685823	6686809		chr11:6686622+6686809	665314	intergenic
ASMM10P046943	Gm12308	ENSMUST00000120440	P	P	P	19.7035	15.6268	13.5779	ATGGACCATGGAGAAGGGAGACGAAAACGTACAGGAGGGAAAAATCCTGGGGTTATTTTT	Ensembl	389	chr11	-	69630923	69631312		chr11:69630937-69631312	382532	intergenic
ASMM10P037321	AK016058	AK016058	P	P	P	19.686	13.2014	9.93829	TAGATATGGCGGCATGATTCAGGAACTCTCTACTTTATATCTCCCTCCCTCCTGCTCTTT	Genbank	1244	chr7	+	7295765	7297137		chr7:7297011+7297137		exonic antisense	NM_011334	Clcn4-2	chloride channel 4-2	-	7282315	7299511
ASMM10P056710	Erh	uc007oba.2	P	P	P	19.5946	13.1148	10.9895	TGCATGGAAGTTACCGAGCTGATACACAGACATACCAGCCGTATAACAAAGACTGGATCA	UCSC_knowngene	691	chr12	-	80634022	80643861		chr12:80634478-80640956	13877	exonic sense	NM_007951	Erh	enhancer of rudimentary homolog (Drosophila)	-	80634022	80643861
ASMM10P000537	TCR-beta chain	uc009bpv.1	P	P	P	19.591	20.2495	14.3764	ATCACTTCAGCATCCTATCATCAGGGGGTTCTGTCTGCAACCATCCTCTATGAGATCCTA	UCSC_knowngene	739	chr6	+	41543363	41548352	uc009bpd.2, uc009bpq.1, uc009bpr.3, uc009bpu.1, uc009bpx.1, uc009bpy.1	chr6:41547618+41547771		intergenic
ASMM10P048797	Plscr3	NR_033133	P	P	P	19.5858	15.4005	16.5856	TCTGCCCTGCCGTCTGCCAACAGCCATCTCCGTAGAAAAAATGGGAGAACAAAGGGAGGG	RefSeq	2974	chr11	+	69846643	69852058		chr11:69846761+69846907	70310	exonic sense	NM_001168497	Plscr3	phospholipid scramblase 3	+	69846371	69852058
ASMM10P045168	Gm14701	ENSMUST00000117156	P	P	P	19.5759	12.3157	12.0849	TTGTAGGGACAGTCACAGAAGATGTATGGATTCTGGAAGTACCCAAGCTGAAAGTGTGTG	Ensembl	348	chrX	+	68613792	68614140		chrX:68613895+68614140	666866	intergenic
ASMM10P001324	Gm21974	ENSMUST00000126662	P	P	P	19.5743	17.329	17.5361	CCCACCTCATGCCAGACTAACCTAACTTGCTTTGCCTTGGTCTTCAAGCAGCTCAGCGTG	Ensembl	2037	chr7	-	127886226	127895454		chr7:127889737-127893246		exonic sense	NM_001081268	Prss53	protease, serine 53	-	127885443	127890970
ASMM10P026464	Gm9364	ENSMUST00000171712	P	P	P	19.5248	16.5175	15.3428	TTGGTTGCCAGGTGTGGTCCATTTCTAGCCCTCGTTAATAAAGACACAGAACTGATTGTC	Ensembl	790	chr3	+	122861883	122862676		chr3:122862611+122862676	668792	intergenic
ASMM10P003011	Inpp5j	ENSMUST00000154756	P	P	P	19.5155	10.9587	18.3711	TTGGCGTCACAGAACCCTTTCAGCCGTTAACCACATCTGCCACTCTGTCTTGGCCAGGAG	Ensembl	2724	chr11	-	3494381	3504774		chr11:3494538-3495346	170835	exonic sense	NM_172439	Inpp5j	inositol polyphosphate 5-phosphatase J	-	3494271	3504821
ASMM10P053987	Gm11993	ENSMUST00000121861	P	P	P	19.5084	14.2979	12.4938	GAAGGGCTTTGGCAAGGAACATACCCTACTGCGGGGGTAGCTTTTGAATACGATCCAGAC	Ensembl	820	chr11	-	9149777	9150597		chr11:9150052-9150110	626887	intergenic
ASMM10P030185	AI506816	NR_015554	P	P	P	19.4911	16.6723	13.5873	TAGTTGCCTTTATTAGAGAGAAGTTCTTAACCACTGAGCCATCTCGCCAGCTCCACTCAT	RefSeq	2431	chr5	-	23692260	23712667		chr5:23692308-23694411	433855	intergenic
ASMM10P022829	Gm13541	ENSMUST00000119519	P	P	P	19.4691	13.667	10.4399	GATTTCATTGTCAGTCACTTTGACAGACAGCACTTGTGGCAAGTGTTGTCTGACTTAACT	Ensembl	283	chr2	+	52551968	52552251		chr2:52552168+52552251	100502713	intronic antisense	NM_001037099	Cacnb4	calcium channel, voltage-dependent, beta 4 subunit	-	52428319	52676582
ASMM10P046624	BC079836	uc007iqx.1	P	P	P	19.4618	16.0133	18.7743	GTCTCTTTTCCTTACCGATGTATTTTCCTACTCATAGCCAACCAATAAATTCAATATCTG	UCSC_knowngene	3489	chr11	-	49671503	49674992		chr11:49671523-49674697		exonic sense	NM_212484	Cnot6	CCR4-NOT transcription complex, subunit 6	-	49674705	49712710
ASMM10P036863	AK150559	uc007bgn.1	P	P	P	19.4224	17.1957	23.7135	CAGGCTGGAGCTGCTCTTACTCTCAAATTGTCATTACTAAGGTTTATAGTACTTAATTTA	UCSC_knowngene	2719	chr1	-	64032867	64035586		chr1:64032923-64035586		intergenic
humanlincRNA2052+_P1	humanlincRNA2052	humanlincRNA2052+	P	P	P	19.4117	11.1943	18.8067	GAGAGGTCACAACTCCTCTTTTTGCTAAAGTTCTTCCCAGCAGTGTCTACCATTTCTCTC	lincRNA	3439	chr11	+	7432153	7435592		chr11:7435527+7435586		intergenic
ASMM10P020160	Ptpla	uc012bqy.1	P	P	P	19.4101	17.7505	18.9963	ACAGAGACAAAGATTGGAGCTGAGACGAAAGGATGGACCATCTAGAGACTATCATACCCA	UCSC_knowngene	1875	chr2	-	13850281	14056035		chr2:13850856-13851259		exonic sense	NM_001012396	Ptpla	protein tyrosine phosphatase-like (proline instead of catalytic arginine), member a	-	14026830	14056035
ASMM10P003894	4930526A20Rik	ENSMUST00000179247	P	P	P	19.4081	14.8597	15.0414	CCCACGAGCTACAGCATCTACCGAGACCTGTGGGAGAGAGGCTTCTTCCTCAGCGCAGCA	Ensembl	1288	chr17	-	28075109	28076402		chr17:28075628-28075682	622485	intronic sense	NM_001085555	Tcp11	t-complex protein 11	-	28066746	28080639
ASMM10P057544	humanlincRNA0247	BC096449	P	P	P	19.3623	16.6335	18.1439	GATGTCAGCGCCATCTTGTAACGGCGAATGTGGGGGCGGCTCCCAACAGTTTGTATTTGC	lincRNA	2742	chr8	+	128352647	128876218		chr8:128557961+128644872		exonic sense	NM_008737	Nrp1	neuropilin 1	+	128359072	128505475
humanlincRNA0691+_P1	humanlincRNA0691	humanlincRNA0691+	P	P	P	19.3524	10.357	18.7887	ATTTATTCTCTGTCTTCCCAAAGACCGCCCTTGTAGGTACTTGGGGACCAATGTACTCAT	lincRNA	14468	chr12	+	54129699	54144167		chr12:54143754+54143813		intergenic
ASMM10P013668	Gm6462	ENSMUST00000081488	P	P	P	19.3161	25.279	17.8947	GGCACCAAATTAGTTCTAGACGACAAGGATCATTTCTTATTTAGAGATAGTGACATTCTT	Ensembl	306	chr1	+	28938034	28938340		chr1:28938262+28938340	623924	intergenic
ASMM10P010262	Gm10312	ENSMUST00000078515	P	P	P	19.2924	19.1343	16.7096	ATCATTGTAAACAAGCAGGTTAAGGGCAAGATGCTGCCCGAGAGGATCAATGTGTGGATT	Ensembl	366	chr13	+	60771779	60772145		chr13:60771902+60772145	218274	intergenic
ASMM10P027702	Gm12863	ENSMUST00000155069	P	P	P	19.285	11.5332	11.7193	AAGGAGACACAGTGTGAAGCCTTTGCATCCCTCCCCTCCTGCTTGAGAGCCTGTGTACCA	Ensembl	536	chr4	-	118954273	118954919		chr4:118954436-118954686	100038571	intergenic
humanlincRNA2438+_P1	humanlincRNA2438	humanlincRNA2438+	P	P	P	19.2509	14.4293	18.274	GTCCAAAATACTGTCTTGAATCATGGGATCCATCAATTTTTAGTATTGTCTATACCTGCA	lincRNA	2235	chr8	+	15877533	15879768		chr8:15879572+15879631		intergenic
ASMM10P041698	Thsd4	ENSMUST00000126347	P	P	P	19.2176	18.2071	14.6262	GCTGAGCCATCTCTCCAGTCCAAAGAATGTAAATTTGTATGTCCAAATTAAATCATGTTT	Ensembl	4512	chr9	-	59993114	60001588		chr9:59993131-59997005	207596	exonic sense	NM_001040426	Thsd4	thrombospondin, type I, domain containing 4	-	59966930	60511035
ASMM10P001416	Aldoc	ENSMUST00000128032	P	P	P	19.1868	13.7111	12.2695	ATTTTGCCAAATGGCGCTGTGTACTAAAAATCACCCAGAAGAGATCGCCATGGCAACTGT	Ensembl	788	chr11	+	78324325	78326118		chr11:78325114+78325751	11676	exonic sense	NM_009657	Aldoc	aldolase C, fructose-bisphosphate	+	78324197	78326760
ASMM10P031263	Gm15770	ENSMUST00000117498	P	P	P	19.1773	15.7691	12.0593	TGTGGACAAAGTGAAGCTGATCAAGAAGATCAAGAACTATGTCCAGGGCATCAACCTCGT	Ensembl	584	chr5	-	142852615	142853199		chr5:142852737-142853199	666788	intergenic
ASMM10P021826	Gm14238	ENSMUST00000120227	P	P	P	19.1221	12.2453	13.6323	ATAAGACTGGACCAAATCTCCATAGACTGTTTGGGTGGAACACAGGTCAGCCTGATAGAT	Ensembl	323	chr2	-	155486046	155486369		chr2:155486236-155486369	100504281	intergenic
mouselincRNA0696+_P1	mouselincRNA0696	mouselincRNA0696+	P	P	P	19.1056	10.8374	19.8916	TCTAACTCGAACATATTGGTCTAATGTTCTTCCCAGCAACTTCCCAGCTGTGTGGCATCT	lincRNA	12000	chr17	+	28785011	28797011		chr17:28796368+28796427		intergenic
[truncated: 11,265 more rows]

## Sheet: Heart lncRNAs
Annotation			Flags			Normalized			Information
[truncated: 10,087 more rows]

## Sheet: Kidney lncRNAs
Annotation			Flags			Normalized			Information
[truncated: 9,916 more rows]

## Sheet: Liver lncRNAs
Annotation			Flags			Normalized			Information
[truncated: 6,291 more rows]

## Sheet: Testis lncRNAs
Annotation			Flags			Normalized			Information
[truncated: 14,257 more rows]

## Sheet: Brain mRNAs
Annotation		Flags			Normalized			Information
[truncated: 1,091 more rows]

[truncated: 4 more sheets: Heart mRNAs, Kidney mRNAs, Liver mRNAs, Testis mRNAs]
