# Supplementary material for: Profiling of testis-specific long noncoding RNAs in mice
Source: BMC Genomics. 2018 Jul 16;19:539. doi: 10.1186/s12864-018-4931-3 (PMC6048885; doi:10.1186/s12864-018-4931-3)
Supplement: Supplementary file 2 — Table S2. Tissue-specific lncRNAs and mRNAs in the mouse brain, heart, kidney, liver and testis. (XLSX 4020 kb) [file 12864_2018_4931_MOESM2_ESM.xlsx]

## Sheet: Brain-specific lncRNAs
Annotation			Fold change												Average of fold-change (n = 3)				P-value (n = 3)				Flags															Normalized
Systematic	Gene Symbol	seqname	Heart 1/Brain 1	Heart 2/Brain 2	Heart 3/Brain 3	Kidney 1/Brain 1	Kidney 2/Brain 2	Kidney 3/Brain 3	Liver 1/Brain 1	Liver 2/Brain 2	Liver 3/Brain 3	Testis 1/Brain 1	Testis 2/Brain 2	Testis 3/Brain 3	Heart/Brain	Kidney/Brain	Liver/Brain	Testis/Brain	Heart/Brain	Kidney/Brain	Liver/Brain	Testis/Brain	Brain 1	Brain 2	Brain 3	Heart 1	Heart 2	Heart 3	Kidney 1	Kidney 2	Kidney 3	Liver 1	Liver 2	Liver 3	Testis 1	Testis 2	Testis 3	Brain 1	Brain 2	Brain 3	Heart 1	Heart 2	Heart 3	Kidney 1	Kidney 2	Kidney 3	Liver 1	Liver 2	Liver 3
ASMM10P014417	Gap43	ENSMUST00000125187	0.00199718	0.0010583	0.00132015	0.000186474	0.000266379	0.000253753	0.000165898	0.000322334	0.000291678	0.000210736	0.000156002	0.000140825	0.00145854	0.000235535	0.00025997	0.000169187	0.000673343	0.00066998	0.000670031	0.000669833	P	P	P	P	A	P	A	A	A	A	A	A	A	A	A	217.806	156.089	168.026	0.434998	0.165189	0.221819	0.0406152	0.0415787	0.042637	0.0361336	0.0503126	0.0490094
ASMM10P043777	AK149829	AK149829	0.000521111	0.000718271	0.00045326	0.000520302	0.00264975	0.000519369	0.000933388	0.00105733	0.000963035	0.00208924	0.000946995	0.000306694	0.000564214	0.00122981	0.000984583	0.00111431	0.00113833	0.0011406	0.00114021	0.00114092	P	P	P	A	A	A	A	P	A	A	A	A	P	A	A	109.564	75.1589	111.87	0.057095	0.0539844	0.0507062	0.0570064	0.199152	0.0581018	0.102266	0.0794674	0.107735
ASMM10P027129	AK079356	AK079356	0.000472516	0.000716897	0.000378602	0.000431804	0.000552152	0.000318353	0.000381134	0.000668136	0.000365933	0.000880506	0.00047197	0.000498238	0.000522672	0.000434103	0.000471734	0.000616905	0.00427098	0.00426973	0.00427026	0.00427284	P	P	P	A	A	A	A	A	A	A	A	A	A	A	A	94.0594	75.3029	133.93	0.0444445	0.0539844	0.0507062	0.0406152	0.0415787	0.042637	0.0358492	0.0503126	0.0490094
ASMM10P043493	Mobp	uc009scm.1	0.000493381	0.000830039	0.00117809	0.000450872	0.000639294	0.000990614	0.000385192	0.000773583	0.00113867	0.000267819	0.000424996	0.000549759	0.000833837	0.000693593	0.000765814	0.000414191	0.00829612	0.00829254	0.00829389	0.00828528	P	P	P	A	A	A	A	A	A	A	A	A	A	A	A	90.0815	65.0385	43.041	0.0444445	0.0539844	0.0507062	0.0406152	0.0415787	0.042637	0.0346987	0.0503126	0.0490094
ASMM10P033312	Rmnd5a	ENSMUST00000144081	0.000698256	0.00131458	0.00089461	0.00197436	0.00244316	0.000752246	0.000514547	0.00122517	0.000864674	0.00142046	0.00213244	0.00126122	0.000969148	0.00172325	0.000868129	0.0016047	0.00129286	0.00129655	0.00129235	0.00129593	P	P	P	A	A	A	P	A	A	A	A	A	P	P	A	63.6507	41.066	56.6796	0.0444445	0.0539844	0.0507062	0.125669	0.100331	0.042637	0.0327513	0.0503126	0.0490094
ASMM10P031113	Phkg1	ENSMUST00000154495	0.00177758	0.00213174	0.000952521	0.000869813	0.0012655	0.000800941	0.000653209	0.00153133	0.000920646	0.00094483	0.000943516	0.000494066	0.00162061	0.000978751	0.00103506	0.000794137	0.00181847	0.00181439	0.00181465	0.00181318	P	P	P	A	A	A	A	A	A	A	A	A	A	A	A	46.6942	32.8556	53.2337	0.0830027	0.0700395	0.0507062	0.0406152	0.0415787	0.042637	0.0305011	0.0503126	0.0490094
ASMM10P045852	Phka2	ENSMUST00000139496	0.00340581	0.00678531	0.00150139	0.00239993	0.00239024	0.00220634	0.00106478	0.00236846	0.00145115	0.00502837	0.0042299	0.00172306	0.0038975	0.00233217	0.00162813	0.00366044	0.00275952	0.00274742	0.00273909	0.00276097	P	P	P	P	A	A	A	A	A	A	A	A	P	P	A	36.0032	21.2428	33.7729	0.12262	0.144139	0.0507062	0.0864051	0.0507754	0.0745143	0.0383356	0.0503126	0.0490094
ASMM10P010418	C130071C03Rik	ENSMUST00000052354	0.00155029	0.00210818	0.00180419	0.00510015	0.0048897	0.00551112	0.00120488	0.00196479	0.00174382	0.000826344	0.000950912	0.00084193	0.00182089	0.00516699	0.00163783	0.000873062	8.25904e-06	8.37221e-06	8.25326e-06	8.22798e-06	P	P	P	A	A	A	A	A	P	A	A	A	A	A	A	28.6686	25.6071	28.1047	0.0444445	0.0539844	0.0507062	0.146214	0.125211	0.154888	0.0345423	0.0503126	0.0490094
ASMM10P030495	AK021280	uc008xqu.1	0.00214208	0.0020382	0.00198868	0.00515799	0.00307947	0.00250761	0.00129294	0.00850332	0.00150844	0.00266321	0.000919345	0.00198713	0.00205632	0.00358169	0.00376823	0.00185656	8.50531e-05	8.55779e-05	8.57596e-05	8.50071e-05	P	P	P	A	A	A	P	A	A	A	P	A	A	A	A	28.1498	26.4863	32.49	0.0602991	0.0539844	0.0646122	0.145196	0.0815638	0.0814724	0.0363959	0.225222	0.0490094
ASMM10P032518	AK021055	AK021055	0.0015912	0.00589024	0.00373844	0.0014541	0.00453665	0.00314352	0.00173795	0.00597561	0.00887333	0.000848152	0.00379542	0.00174455	0.00373996	0.00304476	0.00552896	0.00212937	0.0410905	0.0410323	0.0412704	0.0409304	P	P	P	A	A	A	A	A	A	A	A	A	A	A	A	27.9315	9.16506	13.5635	0.0444445	0.0539844	0.0507062	0.0406152	0.0415787	0.042637	0.0485434	0.0547668	0.120353
ASMM10P024770	AK144610	uc008pkt.1	0.00170495	0.00343874	0.00215634	0.00194771	0.00264851	0.00438339	0.00108878	0.00320485	0.00208418	0.00120585	0.00155107	0.00100626	0.00243334	0.0029932	0.00212594	0.00125439	0.00223911	0.00224523	0.00223637	0.00223016	P	P	P	A	A	A	A	A	A	A	A	A	A	A	A	26.0679	15.6989	23.515	0.0444445	0.0539844	0.0507062	0.0507728	0.0415787	0.103075	0.0283823	0.0503126	0.0490094
ASMM10P046731	XLOC_004126	TCONS_00004340	0.0017751	0.00815423	0.00199002	0.00162216	0.00509792	0.00288637	0.00214063	0.00562515	0.0048899	0.00218991	0.00171662	0.000928648	0.00397312	0.00320215	0.00421856	0.00161173	0.00433955	0.00433335	0.00435109	0.00431292	P	P	P	A	A	A	A	A	A	A	A	A	A	A	A	25.0377	14.1849	25.4802	0.0444445	0.115667	0.0507062	0.0406152	0.0723136	0.0735455	0.0535964	0.0797923	0.124596
ASMM10P032519	AK082203	AK082203	0.00178668	0.00250931	0.0016923	0.00163274	0.00193267	0.00142299	0.0048952	0.00419827	0.00449753	0.0014029	0.00113184	0.000789715	0.0019961	0.0016628	0.00453033	0.00110815	0.000493256	0.000492645	0.000498279	0.000491597	P	P	P	A	A	A	A	A	A	A	A	A	A	A	A	24.8755	21.5136	29.9629	0.0444445	0.0539844	0.0507062	0.0406152	0.0415787	0.042637	0.12177	0.0903201	0.134759
ASMM10P010155	Meg3	NR_046475	0.0018203	0.00163963	0.00278422	0.00166346	0.00126284	0.00234115	0.00125325	0.00152811	0.00269105	0.000970267	0.000739566	0.00129927	0.00208138	0.00175582	0.00182414	0.00100303	0.00414469	0.00413981	0.00414085	0.00412917	P	P	P	A	A	A	A	A	A	A	A	A	A	A	A	24.4161	32.9248	18.212	0.0444445	0.0539844	0.0507062	0.0406152	0.0415787	0.042637	0.0305994	0.0503126	0.0490094
ASMM10P030965	AK081247	AK081247	0.00186373	0.00318973	0.00160912	0.00170315	0.00245672	0.00135305	0.00133296	0.00297278	0.00155527	0.000993416	0.00143875	0.0007509	0.00222086	0.00183764	0.00195367	0.00106102	0.00465931	0.00465361	0.0046551	0.00464118	P	P	P	A	A	A	A	A	A	A	A	A	A	A	A	23.8471	16.9244	31.5117	0.0444445	0.0539844	0.0507062	0.0406152	0.0415787	0.042637	0.0317873	0.0503126	0.0490094
ASMM10P028340	Gm13645	ENSMUST00000145163	0.00227649	0.0090718	0.00203243	0.00266338	0.00274896	0.001709	0.00153491	0.00332641	0.00196442	0.00220459	0.0016099	0.000948438	0.00446024	0.00237378	0.00227525	0.00158764	0.00224665	0.00223368	0.00223221	0.0022275	P	P	P	A	A	A	A	A	A	A	A	A	A	A	A	23.137	15.1252	24.9486	0.0526711	0.137213	0.0507062	0.0616227	0.0415787	0.042637	0.0355134	0.0503126	0.0490094
ASMM10P048357	AK035095	AK035095	0.00192682	0.00379374	0.00195486	0.00274548	0.00587429	0.00164377	0.0015856	0.0035357	0.00188944	0.00102705	0.00171119	0.00091224	0.00255847	0.00342118	0.00233691	0.00121683	0.00395765	0.00396703	0.00395462	0.00393991	P	P	P	A	A	A	A	A	A	A	A	A	A	A	A	23.0662	14.2299	25.9385	0.0444445	0.0539844	0.0507062	0.0633278	0.0835903	0.042637	0.0365738	0.0503126	0.0490094
ASMM10P044666	AK148867	AK148867	0.00395563	0.00239388	0.00190103	0.00180942	0.00184376	0.00159851	0.0120338	0.00223106	0.00183742	0.0010554	0.00107978	0.000887122	0.00275018	0.00175056	0.00536741	0.00100743	6.83032e-05	6.8034e-05	6.93425e-05	6.78346e-05	P	P	P	A	A	A	A	A	A	P	A	A	A	A	A	22.4465	22.551	26.673	0.08879	0.0539844	0.0507062	0.0406152	0.0415787	0.042637	0.270115	0.0503126	0.0490094
ASMM10P018142	AK083197	uc008fvq.1	0.00215408	0.00249961	0.00301305	0.00196849	0.00192519	0.00253357	0.00163704	0.00232959	0.00291223	0.00114818	0.00112746	0.00140605	0.00255558	0.00214241	0.00229295	0.00122723	0.000174702	0.000174418	0.000174519	0.000173802	P	P	P	A	A	A	A	A	A	A	A	A	A	A	A	20.6327	21.5972	16.8288	0.0444445	0.0539844	0.0507062	0.0406152	0.0415787	0.042637	0.0337766	0.0503126	0.0490094
ASMM10P045262	Vbp1	ENSMUST00000123419	0.00581913	0.0265696	0.006287	0.00856224	0.00544827	0.00388037	0.00150697	0.00451488	0.00263371	0.00495973	0.00392679	0.00470801	0.0128919	0.00596362	0.00288519	0.00453151	0.00443299	0.004359	0.00430144	0.00433406	P	P	P	P	P	A	P	A	A	A	A	A	P	A	P	20.5462	11.1437	18.6085	0.119561	0.296084	0.116992	0.175921	0.060714	0.0722077	0.0309625	0.0503126	0.0490094
humanlincRNA2052+_P1	humanlincRNA2052	humanlincRNA2052+	0.00228958	0.00482249	0.00269617	0.00209231	0.00371427	0.00226711	0.0014896	0.00449448	0.00286539	0.00122041	0.00217522	0.00125818	0.00326941	0.00269123	0.00294982	0.00155127	0.00342022	0.003414	0.00341617	0.00340047	P	P	P	A	A	A	A	A	A	A	A	A	A	A	A	19.4117	11.1943	18.8067	0.0444445	0.0539844	0.0507062	0.0406152	0.0415787	0.042637	0.0289156	0.0503126	0.0538886
humanlincRNA0691+_P1	humanlincRNA0691	humanlincRNA0691+	0.00229659	0.00521237	0.00269877	0.00209871	0.00401456	0.0184352	0.00965752	0.00955672	0.0201038	0.00281879	0.00235108	0.00125939	0.00340258	0.00818282	0.013106	0.00214309	0.00519048	0.00531199	0.00540263	0.00517256	P	P	P	A	A	A	A	A	P	P	A	P	A	A	A	19.3524	10.357	18.7887	0.0444445	0.0539844	0.0507062	0.0406152	0.0415787	0.346373	0.186896	0.0989787	0.377724
mouselincRNA0696+_P1	mouselincRNA0696	mouselincRNA0696+	0.00232626	0.00498129	0.00254912	0.00212583	0.00383658	0.00214347	0.00192773	0.00464248	0.0030048	0.00598936	0.00629357	0.00381552	0.00328556	0.00270196	0.00319167	0.00536615	0.0046256	0.00461738	0.00462489	0.004663	P	P	P	A	A	A	A	A	A	A	A	A	P	A	A	19.1056	10.8374	19.8916	0.0444445	0.0539844	0.0507062	0.0406152	0.0415787	0.042637	0.0368305	0.0503126	0.0597703
ASMM10P012105	A930011O12Rik	ENSMUST00000180610	0.0024978	0.00556138	0.00415924	0.00228259	0.00428336	0.00349735	0.00185657	0.00518311	0.00402005	0.0013314	0.0025085	0.00194092	0.00407281	0.00335444	0.00368658	0.00192694	0.00528792	0.00527619	0.00527987	0.00525069	P	P	P	A	A	A	A	A	A	A	A	A	A	A	A	17.7934	9.70702	12.1912	0.0444445	0.0539844	0.0507062	0.0406152	0.0415787	0.042637	0.0330348	0.0503126	0.0490094
ASMM10P019219	AK049808	AK049808	0.00998911	0.00477924	0.00472613	0.00470712	0.00192732	0.00197843	0.00188441	0.00233216	0.00227411	0.0035396	0.00331202	0.00353669	0.00649816	0.00287095	0.00216356	0.00346277	0.000662955	0.00065407	0.000652817	0.000656014	P	P	P	P	A	A	A	A	A	A	A	A	A	P	P	15.4833	21.5734	21.551	0.154665	0.103104	0.101853	0.0728819	0.0415787	0.042637	0.029177	0.0503126	0.0490094
ASMM10P038294	Grm5	uc009ifq.1	0.00289478	0.00347988	0.00254736	0.00264536	0.00294841	0.00214198	0.00186978	0.00324319	0.00246212	0.0122362	0.00318803	0.00269785	0.00297401	0.00257859	0.00252503	0.00604069	0.000347815	0.000347275	0.000347263	0.000352277	P	P	P	A	A	A	A	A	A	A	A	A	P	A	A	15.3533	15.5133	19.9054	0.0444445	0.0539844	0.0507062	0.0406152	0.0457396	0.042637	0.0287074	0.0503126	0.0490094
ASMM10P055039	Gm13629	ENSMUST00000141149	0.00292673	0.00925357	0.00452592	0.00267457	0.00712708	0.00380568	0.00227393	0.00862418	0.00437447	0.00156003	0.00417389	0.00211203	0.00556874	0.00453578	0.00509086	0.00261532	0.0168768	0.0168345	0.0168503	0.0167425	P	P	P	A	A	A	A	A	A	A	A	A	A	A	A	15.1857	5.8339	11.2035	0.0444445	0.0539844	0.0507062	0.0406152	0.0415787	0.042637	0.0345312	0.0503126	0.0490094
ASMM10P024504	AK140446	uc008oqa.1	0.00296794	0.00498483	0.0056296	0.00271222	0.0038393	0.00508018	0.00211075	0.00464578	0.00544121	0.00158199	0.00224844	0.00262707	0.00452746	0.00387724	0.00406591	0.0021525	0.00281908	0.00281268	0.00281363	0.00279579	P	P	P	A	A	A	A	A	A	A	A	A	A	A	A	14.9749	10.8298	9.00707	0.0444445	0.0539844	0.0507062	0.0406152	0.0415787	0.0457575	0.0316082	0.0503126	0.0490094
ASMM10P025583	AK032571	AK032571	0.00299239	0.0024197	0.00363709	0.00273457	0.00186364	0.0030583	0.00198266	0.00225512	0.00658273	0.00305507	0.00192926	0.00190237	0.00301639	0.00255217	0.00360684	0.00229556	0.00304808	0.0030427	0.00305331	0.00304054	P	P	P	A	A	A	A	A	A	A	A	A	A	A	A	14.8525	22.3104	13.9414	0.0444445	0.0539844	0.0507062	0.0406152	0.0415787	0.042637	0.0294475	0.0503126	0.0917725
ASMM10P039529	Large	ENSMUST00000146249	0.00312321	0.00738083	0.00474466	0.00285412	0.0056847	0.00398962	0.00215065	0.0160917	0.00458589	0.00166476	0.00332918	0.00221411	0.0050829	0.00417614	0.0076094	0.00240268	0.00586298	0.00584705	0.00589654	0.00581243	P	P	P	A	A	A	A	A	A	A	A	A	A	A	A	14.2304	7.31414	10.687	0.0444445	0.0539844	0.0507062	0.0406152	0.0415787	0.042637	0.0306046	0.117697	0.0490094
ASMM10P010416	C130071C03Rik	uc007rim.1	0.00358401	0.00804327	0.00429231	0.0117606	0.00801635	0.0126553	0.00230742	0.00525445	0.00414867	0.00167322	0.00254302	0.00200302	0.00530653	0.0108108	0.00390351	0.00207309	0.000877091	0.000898465	0.000872636	0.000866924	P	P	P	A	A	A	P	A	P	A	A	A	A	A	A	14.1584	9.57525	11.8133	0.0507438	0.0770162	0.0507062	0.166511	0.0767585	0.1495	0.0326694	0.0503126	0.0490094
ASMM10P036347	AK163121	uc009hxd.1	0.00828812	0.00413036	0.00341724	0.00361472	0.00284742	0.00406227	0.00252925	0.00344554	0.00330289	0.00168022	0.00200189	0.00159466	0.00527857	0.00350814	0.00309256	0.00175893	3.1647e-07	3.09107e-07	3.08506e-07	3.06614e-07	P	P	P	A	A	A	A	A	A	A	A	A	A	A	A	14.0994	14.6022	14.8384	0.116857	0.0603126	0.0507062	0.0509653	0.0415787	0.0602774	0.0356609	0.0503126	0.0490094
ASMM10P023261	AK134972	AK134972	0.00320582	0.00326785	0.00242114	0.0029296	0.00251689	0.00203585	0.00240408	0.00304558	0.00392733	0.00170879	0.00147399	0.00112983	0.00296493	0.00249411	0.00312566	0.00143753	0.00117092	0.0011688	0.00117249	0.00116418	P	P	P	A	A	A	A	A	A	A	A	A	A	A	A	13.8637	16.5199	20.9431	0.0444445	0.0539844	0.0507062	0.0406152	0.0415787	0.042637	0.0333295	0.0503126	0.0822505
ASMM10P031865	AK140124	AK140124	0.00329769	0.00286937	0.00284624	0.00301356	0.00220998	0.0023933	0.00231357	0.00267421	0.002751	0.00179715	0.00189311	0.00145546	0.00300443	0.00253895	0.00257959	0.00171524	0.000527149	0.000526154	0.000526399	0.000524568	P	P	P	A	A	A	A	A	A	A	A	A	A	A	A	13.4775	18.814	17.8151	0.0444445	0.0539844	0.0507062	0.0406152	0.0415787	0.042637	0.0311811	0.0503126	0.0490094
ASMM10P013648	AK043153	uc007woq.1	0.0034385	0.0059529	0.00317509	0.0053055	0.00321715	0.00266982	0.00251355	0.00389294	0.00306884	0.00183281	0.00188408	0.00148167	0.00418883	0.00373082	0.00315844	0.00173285	0.000165575	0.000165267	0.000164926	0.000163985	P	P	P	A	A	A	A	A	A	A	A	A	A	A	A	12.9256	12.9241	15.97	0.0444445	0.0769357	0.0507062	0.0685765	0.0415787	0.042637	0.032489	0.0503126	0.0490094
ASMM10P026041	AK141565	uc008pug.1	0.00349705	0.00414132	0.00427419	0.00319575	0.00318963	0.00359402	0.00257376	0.00385964	0.00413116	0.00249753	0.00434343	0.00478949	0.00397085	0.00332646	0.00352152	0.00387682	3.65574e-06	3.64585e-06	3.65054e-06	3.65788e-06	P	P	P	A	A	A	A	A	A	A	A	A	A	A	A	12.7091	13.0356	11.8633	0.0444445	0.0539844	0.0507062	0.0406152	0.0415787	0.042637	0.0327103	0.0503126	0.0490094
ASMM10P036200	AK046285	AK046285	0.00372643	0.00348982	0.00632551	0.00340537	0.00268785	0.0053189	0.00302819	0.00325245	0.00611384	0.00198629	0.00157411	0.00295182	0.00451392	0.00380404	0.00413149	0.00217074	0.00546627	0.00545269	0.00545865	0.0054232	P	P	P	A	A	A	A	A	A	A	A	A	A	A	A	11.9268	15.4691	8.01614	0.0444445	0.0539844	0.0507062	0.0406152	0.0415787	0.042637	0.0361167	0.0503126	0.0490094
ASMM10P046725	AK046482	AK046482	0.00669815	0.0151838	0.00671638	0.00601834	0.00895926	0.00564757	0.03943	0.0108412	0.00649163	0.0029626	0.00524688	0.00313422	0.00953277	0.00687505	0.018921	0.00378123	0.0155243	0.0154253	0.0164484	0.0152696	P	P	P	A	A	A	A	A	A	P	A	A	A	A	A	11.2611	4.64086	7.54963	0.0754284	0.0704658	0.0507062	0.067773	0.0415787	0.042637	0.444025	0.0503126	0.0490094
ASMM10P042012	AK038805	AK038805	0.00938316	0.00634805	0.0051603	0.0102044	0.0134771	0.022904	0.00315812	0.00591628	0.00498761	0.00381083	0.00433787	0.00603561	0.00696383	0.0155285	0.00468734	0.0047281	0.000244608	0.00025356	0.000241944	0.000242096	P	P	P	A	A	A	A	A	P	A	A	A	A	A	A	11.2412	8.50409	9.82621	0.105478	0.0539844	0.0507062	0.11471	0.11461	0.225059	0.0355011	0.0503126	0.0490094
ASMM10P011098	Jph4	ENSMUST00000133954	0.00645214	0.0092636	0.00486764	0.00365724	0.00656195	0.00409303	0.00333297	0.00794035	0.00470475	0.00494525	0.0122434	0.0022715	0.00686113	0.00477074	0.00532602	0.0064867	0.00344393	0.00341817	0.00342345	0.00343313	P	P	P	A	A	A	A	A	A	A	A	A	A	A	A	11.1054	6.33633	10.417	0.0716537	0.0586972	0.0507062	0.0406152	0.0415787	0.042637	0.037014	0.0503126	0.0490094
ASMM10P055050	Dlx1as	NR_002854	0.00700282	0.00972724	0.00686993	0.020785	0.0059611	0.00834118	0.00339074	0.0248783	0.0191524	0.00843419	0.0035975	0.008477	0.00786667	0.0116957	0.0158071	0.00683623	0.000983076	0.00100528	0.00101588	0.000978933	P	P	P	A	A	A	P	A	A	A	P	P	P	A	A	11.0627	9.78359	7.38088	0.0774702	0.0951674	0.0507062	0.229938	0.058321	0.0615653	0.0375108	0.243399	0.141361
ASMM10P003928	AW047730	ENSMUST00000180555	0.0040667	0.00685709	0.00596875	0.00371631	0.00528131	0.00501891	0.00275982	0.00639069	0.00576902	0.00624567	0.00731898	0.00562255	0.00563085	0.00467218	0.00497318	0.00639573	0.000631019	0.00062883	0.000629305	0.000633263	P	P	P	A	A	A	A	A	A	A	A	A	P	A	A	10.9289	7.87279	8.49527	0.0444445	0.0539844	0.0507062	0.0406152	0.0415787	0.042637	0.0301617	0.0503126	0.0490094
ASMM10P001500	Bend6	ENSMUST00000129464	0.00954688	0.0127487	0.00616296	0.00389151	0.00576155	0.00518221	0.00319452	0.00697182	0.00595673	0.00656397	0.0116042	0.0127276	0.00948618	0.00494509	0.00537436	0.0102986	0.000848538	0.000833346	0.000834373	0.000850181	P	P	P	A	A	A	A	A	A	A	A	A	A	P	P	10.4369	7.21657	8.22757	0.0996397	0.0920019	0.0507062	0.0406152	0.0415787	0.042637	0.0333409	0.0503126	0.0490094
mouselincRNA1400-_P1	mouselincRNA1400	mouselincRNA1400-	0.00639916	0.00981936	0.00837987	0.00410017	0.00597449	0.00359712	0.0034232	0.00722948	0.00413473	0.00279191	0.00349889	0.00199628	0.00819947	0.00455726	0.00492914	0.00276236	0.00261783	0.00258148	0.00258438	0.00256501	P	P	P	A	A	A	A	A	A	A	A	A	A	A	A	9.90573	6.95937	11.8531	0.0633884	0.0683366	0.0993275	0.0406152	0.0415787	0.042637	0.0339093	0.0503126	0.0490094
ASMM10P036209	AK046019	AK046019	0.00453885	0.00399915	0.00373485	0.00414778	0.00307515	0.0031405	0.00314838	0.00372111	0.00360987	0.00364672	0.00511219	0.00435025	0.00409095	0.00345448	0.00349312	0.00436972	0.000612704	0.000611129	0.0006115	0.000613719	P	P	P	A	A	A	A	A	A	A	A	A	A	A	A	9.79203	13.5209	13.5765	0.0444445	0.0540719	0.0507062	0.0406152	0.0415787	0.042637	0.030829	0.0503126	0.0490094
ASMM10P012201	AK039328	AK039328	0.0222475	0.00808535	0.0106853	0.0106779	0.0058497	0.00820022	0.00327502	0.00707848	0.00605897	0.015218	0.00627451	0.00954578	0.0136727	0.00824262	0.00547082	0.0103461	0.000444948	0.000431701	0.000425853	0.000436538	P	P	P	P	A	A	A	A	A	A	A	A	P	A	P	9.7463	7.10783	8.08873	0.216831	0.0574693	0.0864307	0.10407	0.0415787	0.0663294	0.0319193	0.0503126	0.0490094
ASMM10P030119	AK033895	AK033895	0.00481303	0.0119083	0.00490257	0.00439834	0.00536629	0.0041224	0.00339811	0.00649352	0.00473852	0.00256547	0.0031427	0.0022878	0.00720798	0.00462901	0.00487672	0.00266532	0.000273531	0.000270867	0.000271131	0.000268808	P	P	P	A	A	A	A	A	A	A	A	A	A	A	A	9.23421	7.74813	10.3428	0.0444445	0.0922672	0.0507062	0.0406152	0.0415787	0.042637	0.0313789	0.0503126	0.0490094
ASMM10P021910	Gm14204	NR_040359	0.00489137	0.00804658	0.0192345	0.00446993	0.00619746	0.0169799	0.0038775	0.00749928	0.0611124	0.00260723	0.00362947	0.00897585	0.0107242	0.00921577	0.024163	0.00507085	0.0317983	0.0316802	0.0323452	0.0313885	P	P	P	A	A	A	A	A	A	A	A	P	A	A	A	9.08631	6.70899	2.6362	0.0444445	0.0539844	0.0507062	0.0406152	0.0415787	0.0447625	0.0352322	0.0503126	0.161105
ASMM10P042440	Gpr83	ENSMUST00000133278	0.00613148	0.00455464	0.00391772	0.00481843	0.00350797	0.00329427	0.00441641	0.00424485	0.00378662	0.00281051	0.0020544	0.00182821	0.00486794	0.00387356	0.00414929	0.00223104	0.00125904	0.00125448	0.00125619	0.00124684	P	P	P	A	A	A	A	A	A	A	A	A	A	A	A	8.42913	11.8526	12.9428	0.051683	0.0539844	0.0507062	0.0406152	0.0415787	0.042637	0.0372265	0.0503126	0.0490094
ASMM10P028975	AK035362	AK035362	0.00530621	0.00963998	0.0048202	0.00484903	0.00742469	0.00405314	0.00399413	0.00898431	0.0046589	0.00282835	0.00877896	0.00549389	0.0065888	0.00544229	0.00587911	0.0057004	0.00468495	0.00466797	0.00467362	0.00467245	P	P	P	A	A	A	A	A	A	A	A	A	A	A	A	8.37594	5.60005	10.5195	0.0444445	0.0539844	0.0507062	0.0406152	0.0415787	0.042637	0.0334546	0.0503126	0.0490094
ASMM10P026373	AI504432	NR_033498	0.0167959	0.00688664	0.00615473	0.00492456	0.00489781	0.0051753	0.00438411	0.00592663	0.00594878	0.00408532	0.00286834	0.00358479	0.00994574	0.00499922	0.00541984	0.00351282	7.3663e-08	5.7907e-08	5.83519e-08	5.76801e-08	P	P	P	P	A	A	A	A	A	A	A	A	A	A	A	8.24748	8.48924	8.23856	0.138523	0.0584624	0.0507062	0.0406152	0.0415787	0.042637	0.0361579	0.0503126	0.0490094
ASMM10P012846	AK043585	AK043585	0.00844054	0.00517001	0.00403173	0.00509113	0.00398193	0.00339014	0.0253741	0.00481836	0.00389682	0.00296957	0.00233197	0.00276776	0.00588076	0.0041544	0.0113631	0.00268977	0.0015065	0.00149775	0.00153499	0.00149007	P	P	P	A	A	A	A	A	A	P	A	A	A	A	A	7.97763	10.4418	12.5768	0.0673355	0.0539844	0.0507062	0.0406152	0.0415787	0.042637	0.202425	0.0503126	0.0490094
ASMM10P038185	XLOC_021695	TCONS_00029133	0.00559167	0.00720877	0.00721556	0.00510989	0.00555218	0.00606731	0.003994	0.00671846	0.0069741	0.00298051	0.00325157	0.00336716	0.006672	0.00557646	0.00589552	0.00319975	9.71257e-06	9.66851e-06	9.68894e-06	9.57739e-06	P	P	P	A	A	A	A	A	A	A	A	A	A	A	A	7.94835	7.48871	7.02734	0.0444445	0.0539844	0.0507062	0.0406152	0.0415787	0.042637	0.0317457	0.0503126	0.0490094
ASMM10P047298	AK048114	AK048114	0.00741931	0.0117371	0.0052856	0.00517109	0.0176142	0.00444447	0.00382387	0.0109388	0.00510873	0.00565051	0.00988044	0.00479711	0.00814734	0.0090766	0.0066238	0.00677602	0.00757469	0.00757734	0.00753394	0.00754157	P	P	P	A	A	A	A	A	A	A	A	A	A	A	A	7.85428	4.59946	9.59327	0.0582733	0.0539844	0.0507062	0.0406152	0.081016	0.042637	0.0300337	0.0503126	0.0490094
ASMM10P025654	2610100L16Rik	NR_033490	0.00566115	0.00934207	0.00877706	0.00517339	0.00719524	0.00738031	0.00415701	0.00870666	0.00848335	0.00917257	0.0119866	0.0074374	0.00792676	0.00658298	0.00711567	0.00953218	0.00074691	0.000743268	0.000744423	0.000752415	P	P	P	A	A	A	A	A	A	A	A	A	A	A	A	7.85079	5.77864	5.77713	0.0444445	0.0539844	0.0507062	0.0406152	0.0415787	0.042637	0.0326358	0.0503126	0.0490094
ASMM10P040439	AK020364	AK020364	0.00580182	0.00854246	0.00790472	0.0097039	0.00657938	0.0127385	0.00462763	0.00796144	0.0076402	0.00309253	0.00385314	0.00368876	0.00741633	0.00967392	0.00674309	0.00354481	9.80529e-05	9.91363e-05	9.77941e-05	9.65789e-05	P	P	P	A	A	A	A	A	A	A	A	A	A	A	A	7.66044	6.31954	6.41467	0.0444445	0.0539844	0.0507062	0.0743361	0.0415787	0.0817132	0.0354496	0.0503126	0.0490094
ASMM10P036166	AK018131	AK018131	0.045567	0.00564519	0.00509564	0.00556988	0.00434791	0.00428474	0.00475786	0.00526123	0.00492512	0.00324881	0.0025463	0.00237789	0.0187693	0.00473418	0.0049814	0.00272434	0.000459515	0.000428375	0.000428978	0.000425074	P	P	P	P	A	A	A	A	A	A	A	A	A	A	A	7.29193	9.5629	9.9509	0.332272	0.0539844	0.0507062	0.0406152	0.0415787	0.042637	0.034694	0.0503126	0.0490094
ASMM10P023922	6430503K07Rik	ENSMUST00000144411	0.00621231	0.0184988	0.00963151	0.00567706	0.0142477	0.00809879	0.00464396	0.0172406	0.00930921	0.00481572	0.00834402	0.00449457	0.0114475	0.0093412	0.0103979	0.00588477	0.0144689	0.0143912	0.0144162	0.0142573	P	P	P	A	A	A	A	A	A	A	A	A	A	A	A	7.15426	2.91826	5.26461	0.0444445	0.0539844	0.0507062	0.0406152	0.0415787	0.042637	0.0332241	0.0503126	0.0490094
ASMM10P028527	AK051693	AK051693	0.0287732	0.0399341	0.00899859	0.00568969	0.00487813	0.00530704	0.00484168	0.00590282	0.0061002	0.00847463	0.007387	0.00712493	0.025902	0.00529162	0.0056149	0.00766219	4.88368e-05	4.18372e-05	4.19136e-05	4.22339e-05	P	P	P	P	P	A	A	A	A	A	A	A	A	A	A	7.13839	8.52349	8.03405	0.205395	0.340378	0.0722952	0.0406152	0.0415787	0.042637	0.0345618	0.0503126	0.0490094
ASMM10P014078	AK140000	AK140000	0.00625022	0.00432437	0.00409215	0.00741941	0.00333062	0.00344094	0.00471089	0.00403024	0.00395521	0.00333154	0.00195054	0.00190961	0.00488891	0.00473032	0.00423211	0.00239723	0.00393932	0.00393382	0.00393198	0.0039044	P	P	P	A	A	A	A	A	A	A	A	A	A	A	A	7.11087	12.4838	12.3911	0.0444445	0.0539844	0.0507062	0.0527584	0.0415787	0.042637	0.0334985	0.0503126	0.0490094
ASMM10P040146	AK038473	AK038473	0.00633659	0.00512337	0.00467374	0.00579063	0.003946	0.00392998	0.00503123	0.0047749	0.00451734	0.00593667	0.00245328	0.00218101	0.0053779	0.00455554	0.00477449	0.00352365	0.00156259	0.0015575	0.00155959	0.00155056	P	P	P	A	A	A	A	A	A	A	A	A	A	A	A	7.01395	10.5369	10.8492	0.0444445	0.0539844	0.0507062	0.0406152	0.0415787	0.042637	0.0352888	0.0503126	0.0490094
ASMM10P057014	Fxyd7	uc009ghs.1	0.0199144	0.00638501	0.00701935	0.00584778	0.00491772	0.00590232	0.00469108	0.00595073	0.00678446	0.0054624	0.00794162	0.00333883	0.0111063	0.00555594	0.00580876	0.00558095	8.80066e-05	8.55485e-05	8.56802e-05	8.57404e-05	P	P	P	P	A	A	A	A	A	A	A	A	A	A	A	6.9454	8.45487	7.22377	0.138314	0.0539844	0.0507062	0.0406152	0.0415787	0.042637	0.0325814	0.0503126	0.0490094
ASMM10P024950	1500004A13Rik	uc008pwq.2	0.00643854	0.00883056	0.0126127	0.0058838	0.00680127	0.0106055	0.00491331	0.00822994	0.0121906	0.0142046	0.00398309	0.00799782	0.00929392	0.00776354	0.00844462	0.00872849	0.00281667	0.00280161	0.00280698	0.00282384	P	P	P	A	A	A	A	A	A	A	A	A	P	A	A	6.90289	6.11337	4.02026	0.0444445	0.0539844	0.0507062	0.0406152	0.0415787	0.042637	0.033916	0.0503126	0.0490094
ASMM10P011766	AK039103	AK039103	0.00723223	0.00929268	0.00644285	0.00660911	0.00918755	0.00541756	0.00572306	0.00866063	0.00622725	0.00385498	0.00419153	0.00300657	0.00765592	0.00707141	0.00687031	0.00368436	0.000506074	0.000504847	0.000504654	0.000498405	P	P	P	A	A	A	A	A	A	A	A	A	A	A	A	6.14534	5.80935	7.87015	0.0444445	0.0539844	0.0507062	0.0406152	0.0533737	0.042637	0.0351701	0.0503126	0.0490094
humanlincRNA1086-_P1	humanlincRNA1086	humanlincRNA1086-	0.00729021	0.014306	0.0060023	0.00666209	0.0110185	0.00504712	0.00504549	0.013333	0.00580144	0.00388588	0.00645284	0.00280099	0.00919951	0.00757589	0.00805997	0.0043799	0.0109205	0.0108702	0.0108815	0.0107615	P	P	P	A	A	A	A	A	A	A	A	A	A	A	A	6.09646	3.77354	8.44779	0.0444445	0.0539844	0.0507062	0.0406152	0.0415787	0.042637	0.0307596	0.0503126	0.0490094
ASMM10P028557	AK139058	AK139058	0.0226672	0.0338346	0.0203268	0.0109518	0.0104625	0.0170921	0.00575634	0.0126602	0.0196466	0.0288689	0.012562	0.0279626	0.0256095	0.0128355	0.0126877	0.0231312	0.0165643	0.0157924	0.0157226	0.0164553	P	P	P	P	A	A	A	A	A	A	A	A	P	A	A	6.01812	3.97408	2.49454	0.136414	0.134461	0.0507062	0.0659093	0.0415787	0.042637	0.0346423	0.0503126	0.0490094
ASMM10P033015	AK036123	AK036123	0.0141989	0.00755574	0.0114625	0.00681458	0.00581942	0.00461065	0.0059023	0.00704183	0.00529974	0.00397482	0.00340807	0.00255876	0.0110724	0.00574822	0.00608129	0.00331389	0.00155702	0.00152477	0.00152735	0.00151103	P	P	P	A	A	A	A	A	A	A	A	A	A	A	A	5.96004	7.14482	9.2475	0.0846261	0.0539844	0.106	0.0406152	0.0415787	0.042637	0.035178	0.0503126	0.0490094
ASMM10P017563	Gm15404	ENSMUST00000141811	0.00759524	0.0134507	0.0066819	0.00694083	0.0103597	0.00561857	0.00530674	0.0125359	0.0064583	0.00404847	0.00606705	0.00311813	0.00924263	0.00763971	0.00810031	0.00441122	0.00502995	0.00500439	0.00501052	0.00494922	P	P	P	A	A	A	A	A	A	A	A	A	A	A	A	5.85163	4.01349	7.58859	0.0444445	0.0539844	0.0507062	0.0406152	0.0415787	0.042637	0.0310531	0.0503126	0.0490094
ASMM10P036201	D7Ertd715e	uc009heo.2	0.0130966	0.00892337	0.0103777	0.0070138	0.00687276	0.00872626	0.00608901	0.00831644	0.0100305	0.00409102	0.00858726	0.0048428	0.0107992	0.00753761	0.0081453	0.00584036	9.78182e-05	9.64348e-05	9.66936e-05	9.59863e-05	P	P	P	A	A	A	A	A	A	A	A	A	A	A	A	5.79076	6.04978	4.88605	0.0758394	0.0539844	0.0507062	0.0406152	0.0415787	0.042637	0.03526	0.0503126	0.0490094
ASMM10P030547	Lrrtm3	ENSMUST00000148712	0.0129303	0.131621	0.0195217	0.00711111	0.0137919	0.00604355	0.00602789	0.016689	0.00694679	0.00414778	0.0219084	0.0064991	0.0546909	0.00898218	0.00988789	0.0108518	0.0132332	0.0117534	0.0117767	0.0117832	P	P	P	A	P	A	A	A	A	A	A	A	A	A	A	5.71151	3.01472	7.05497	0.0738513	0.3968	0.137725	0.0406152	0.0415787	0.042637	0.0344284	0.0503126	0.0490094
ASMM10P031864	AK045528	AK045528	0.00796883	0.0147133	0.00880369	0.00728224	0.0113321	0.00740271	0.00633015	0.0137125	0.00850909	0.00762515	0.00663653	0.00550702	0.0104953	0.00867236	0.00951726	0.00658957	0.00177187	0.00176092	0.00176547	0.00174946	P	P	P	A	A	A	A	A	A	A	A	A	A	A	A	5.5773	3.66909	5.75965	0.0444445	0.0539844	0.0507062	0.0406152	0.0415787	0.042637	0.0353051	0.0503126	0.0490094
ASMM10P030118	AK038511	AK038511	0.00830954	0.010389	0.0087543	0.00759359	0.00800161	0.00736118	0.00665598	0.00968241	0.00846135	0.00442921	0.00468605	0.00408522	0.00915096	0.00765213	0.00826658	0.00440016	7.17225e-06	7.12617e-06	7.15358e-06	7.03372e-06	P	P	P	A	A	A	A	A	A	A	A	A	A	A	A	5.34862	5.19629	5.79215	0.0444445	0.0539844	0.0507062	0.0406152	0.0415787	0.042637	0.0356003	0.0503126	0.0490094
ASMM10P013316	AK046257	AK046257	0.00839863	0.022253	0.0115505	0.007675	0.0171392	0.00971238	0.0496914	0.0207395	0.0111639	0.00447669	0.0100374	0.00539006	0.0140674	0.0115089	0.0271983	0.00663471	0.00922931	0.00916401	0.00994584	0.00902355	P	P	P	A	A	A	A	A	A	P	A	A	A	A	A	5.29188	2.42594	4.38997	0.0444445	0.0539844	0.0507062	0.0406152	0.0415787	0.042637	0.262961	0.0503126	0.0490094
ASMM10P010374	AK135066	AK135066	0.0130476	0.00972735	0.00907289	0.00770749	0.00749198	0.00762907	0.00645856	0.00906574	0.00876928	0.00568395	0.00501585	0.00423389	0.0106159	0.00760951	0.00809786	0.0049779	7.17171e-07	7.04405e-07	7.09643e-07	6.9738e-07	P	P	P	A	A	A	A	A	A	A	A	A	A	A	A	5.26957	5.54976	5.58875	0.0687551	0.0539844	0.0507062	0.0406152	0.0415787	0.042637	0.0340339	0.0503126	0.0490094
ASMM10P015461	9130024F11Rik	uc007bat.2	0.00848661	0.0129831	0.0115332	0.00891771	0.00999953	0.00969783	0.00555237	0.0121	0.0111472	0.0100615	0.00585611	0.00538198	0.011001	0.00953836	0.00959987	0.00709986	0.000155481	0.000154652	0.000154667	0.000153565	P	P	P	A	A	A	A	A	A	A	A	A	A	A	A	5.23702	4.15806	4.39655	0.0444445	0.0539844	0.0507062	0.0467022	0.0415787	0.042637	0.0290778	0.0503126	0.0490094
ASMM10P050330	AK136563	AK136563	0.0085159	0.030367	0.00848199	0.00955485	0.0233886	0.00713221	0.00672588	0.0283015	0.0143132	0.0173808	0.0297722	0.0122921	0.0157883	0.0133585	0.0164469	0.019815	0.029705	0.0295973	0.0298681	0.0302004	P	P	P	A	A	A	A	A	A	A	A	A	P	A	A	5.21901	1.77773	5.97809	0.0444445	0.0539844	0.0507062	0.0498668	0.0415787	0.042637	0.0351024	0.0503126	0.0855655
ASMM10P014079	AK149258	AK149258	0.00903867	0.00945412	0.00585665	0.0082599	0.00728154	0.00492465	0.00592816	0.00881109	0.00566067	0.00481785	0.00426435	0.00273302	0.00811648	0.00682203	0.00679997	0.00393841	0.0049756	0.00495273	0.00495646	0.00490328	P	P	P	A	A	A	A	A	A	A	A	A	A	A	A	4.91715	5.71015	8.65788	0.0444445	0.0539844	0.0507062	0.0406152	0.0415787	0.042637	0.0291497	0.0503126	0.0490094
ASMM10P034681	Lrrtm1	ENSMUST00000020400	0.00936061	0.0115111	0.00995754	0.0085541	0.00886582	0.00837294	0.0064758	0.0107282	0.00962433	0.00498945	0.00519216	0.00464671	0.0102764	0.00859762	0.00894276	0.00494278	2.81548e-06	2.79392e-06	2.812e-06	2.75307e-06	P	P	P	A	A	A	A	A	A	A	A	A	A	A	A	4.74804	4.68977	5.09224	0.0444445	0.0539844	0.0507062	0.0406152	0.0415787	0.042637	0.0307473	0.0503126	0.0490094
ASMM10P016846	XLOC_009946	TCONS_00013289	0.00940719	0.0140804	0.0170961	0.00859667	0.0108447	0.0143755	0.00651611	0.0131227	0.016524	0.00545784	0.00762913	0.0182935	0.0135279	0.0112723	0.0120543	0.0104602	0.00171767	0.00170379	0.00170726	0.00169604	P	P	P	A	A	A	A	A	A	A	A	A	A	A	A	4.72453	3.83402	2.96594	0.0444445	0.0539844	0.0507062	0.0406152	0.0415787	0.042637	0.0307855	0.0503126	0.0490094
ASMM10P027909	Tinagl1	uc008uyy.1	0.00950568	0.0169003	0.00802305	0.00868667	0.0130166	0.0067463	0.00628093	0.0157508	0.00775457	0.00506678	0.00762299	0.00374398	0.0114763	0.00948317	0.00992876	0.00547792	0.00658601	0.0065454	0.00655246	0.00645793	P	P	P	A	A	A	A	A	A	A	A	A	A	A	A	4.67558	3.19429	6.32006	0.0444445	0.0539844	0.0507062	0.0406152	0.0415787	0.042637	0.029367	0.0503126	0.0490094
ASMM10P038012	Gm9962	NR_033504	0.00956856	0.0111789	0.0163896	0.00874414	0.00860993	0.0137814	0.00738891	0.0104185	0.0158411	0.00680115	0.0050423	0.00764823	0.012379	0.0103785	0.0112162	0.00649723	0.00167213	0.00165974	0.00166446	0.00163719	P	P	P	A	A	A	A	A	A	A	A	A	A	A	A	4.64485	4.82915	3.09381	0.0444445	0.0539844	0.0507062	0.0406152	0.0415787	0.042637	0.0343204	0.0503126	0.0490094
ASMM10P050796	3110039M20Rik	NR_026733	0.00957513	0.0097396	0.0113194	0.00875014	0.00750142	0.00951809	0.00631571	0.00907715	0.0109406	0.0051038	0.00439312	0.00528223	0.0102114	0.00858988	0.00877783	0.00492638	0.00012701	0.000126159	0.000126393	0.000124358	P	P	P	A	A	A	A	A	A	A	A	A	A	A	A	4.64166	5.54278	4.47958	0.0444445	0.0539844	0.0507062	0.0406152	0.0415787	0.042637	0.0293154	0.0503126	0.0490094
ASMM10P031935	AK013749	AK013749	0.00958085	0.00966914	0.00832142	0.00875536	0.00744715	0.00699718	0.0065783	0.00965403	0.00804296	0.00510685	0.00436134	0.00388321	0.00919047	0.00773323	0.00809176	0.00445047	0.00022506	0.000223721	0.000224308	0.000220866	P	P	P	A	A	A	A	A	A	A	A	A	A	A	A	4.63889	5.58317	6.09345	0.0444445	0.0539844	0.0507062	0.0406152	0.0415787	0.042637	0.030516	0.0539	0.0490094
ASMM10P045395	Igbp1	ENSMUST00000144881	0.196259	0.212918	0.0190387	0.0302675	0.0116065	0.00825723	0.00773231	0.0184838	0.00809226	0.00654259	0.0179899	0.00390702	0.142739	0.0167104	0.0114361	0.00947983	0.00538352	0.00288276	0.00281316	0.00278994	P	P	P	P	P	A	P	A	A	A	A	A	A	A	A	4.60871	3.58236	6.05633	0.904501	0.762751	0.115305	0.139494	0.0415787	0.0500085	0.035636	0.0662157	0.0490094
ASMM10P025234	AK039581	uc012cvv.1	0.0352523	0.0888401	0.0226517	0.00911454	0.0239761	0.0106518	0.0069455	0.0157099	0.0122438	0.00725658	0.035386	0.0259294	0.0489147	0.0145808	0.0116331	0.0228573	0.000561138	0.000472602	0.000467216	0.000490767	P	P	P	P	P	A	A	A	A	A	A	A	A	P	P	4.45609	3.20261	4.00278	0.157087	0.28452	0.0906699	0.0406152	0.076786	0.042637	0.0309498	0.0503126	0.0490094
ASMM10P023857	Snap25	ENSMUST00000125486	0.0102109	0.0214005	0.0128077	0.00933114	0.0164826	0.0107696	0.00706697	0.0199449	0.0123791	0.00544269	0.00965284	0.00597676	0.0148064	0.0121944	0.0131303	0.0070241	0.00305366	0.00302794	0.00303416	0.00297292	P	P	P	A	A	A	A	A	A	A	A	A	A	A	A	4.35265	2.52258	3.95903	0.0444445	0.0539844	0.0507062	0.0406152	0.0415787	0.042637	0.0307601	0.0503126	0.0490094
ASMM10P035880	Kirrel2	ENSMUST00000140565	0.0151084	0.0209997	0.0369212	0.025495	0.0378651	0.0381153	0.00752478	0.0195714	0.0177076	0.0222758	0.017154	0.012961	0.0243431	0.0338251	0.0149346	0.0174636	0.00466862	0.00483101	0.00450604	0.00459195	P	P	P	A	A	A	A	A	A	A	A	A	P	A	A	4.31291	2.57072	2.7677	0.0651613	0.0539844	0.102187	0.109957	0.0973406	0.105492	0.0324537	0.0503126	0.0490094
ASMM10P051396	AK079561	AK079561	0.010437	0.0144863	0.0161739	0.00953775	0.0111573	0.0136	0.00730804	0.013501	0.0156326	0.00773289	0.016604	0.0098892	0.0136991	0.0114317	0.0121472	0.0114087	0.000352949	0.000349869	0.000350812	0.000350635	P	P	P	A	A	A	A	A	A	A	A	A	A	A	A	4.25836	3.72659	3.13507	0.0444445	0.0539844	0.0507062	0.0406152	0.0415787	0.042637	0.0311203	0.0503126	0.0490094
ASMM10P024661	2610316D01Rik	ENSMUST00000181047	0.0106424	0.016387	0.0314743	0.00972547	0.0126212	0.0210468	0.00737313	0.0152724	0.0241924	0.00567269	0.00739148	0.0116803	0.0195013	0.0144645	0.0156127	0.00824816	0.00756898	0.00746177	0.007478	0.0073139	P	P	P	A	A	A	A	A	A	A	A	A	A	A	A	4.17617	3.29434	2.02582	0.0444445	0.0539844	0.0637613	0.0406152	0.0415787	0.042637	0.0307914	0.0503126	0.0490094
ASMM10P024660	2610316D01Rik	NR_045172	0.010688	0.0150795	0.0205473	0.0241577	0.110324	0.0413896	0.00825908	0.0169393	0.0605552	0.0119866	0.00680172	0.0206859	0.0154383	0.0586238	0.0285846	0.0131581	0.00250077	0.00317998	0.00261479	0.00248	P	P	P	A	A	A	A	P	A	A	A	P	A	A	A	4.15834	3.57999	2.46778	0.0444445	0.0539844	0.0507062	0.100456	0.394959	0.10214	0.0343441	0.0606426	0.149437
ASMM10P013005	AK047746	AK047746	0.0106915	0.0134849	0.011211	0.00977035	0.010386	0.00942694	0.00740856	0.0125677	0.0108359	0.00569887	0.00701446	0.0108914	0.0117958	0.00986111	0.0102707	0.00786823	1.10116e-05	1.09201e-05	1.09745e-05	1.08945e-05	P	P	P	A	A	A	A	A	A	A	A	A	A	A	A	4.15698	4.00332	4.52289	0.0444445	0.0539844	0.0507062	0.0406152	0.0415787	0.042637	0.0307973	0.0503126	0.0490094
ASMM10P044564	AK140893	AK140893	0.0109392	0.0193851	0.0129549	0.0331398	0.0235345	0.0373279	0.00869146	0.013098	0.0125214	0.0152355	0.0063391	0.0108953	0.0144264	0.0313341	0.011437	0.0108233	4.95571e-07	5.82683e-07	4.76098e-07	4.96378e-07	P	P	P	A	A	A	A	A	P	A	A	A	A	A	A	4.06287	3.84125	3.91405	0.0444445	0.0744629	0.0507062	0.134643	0.0904017	0.146103	0.0353122	0.0503126	0.0490094
ASMM10P041829	AK043274	AK043274	0.0319133	0.0146544	0.0267853	0.0101308	0.0110322	0.0100274	0.00779334	0.0133496	0.011526	0.00834397	0.0148251	0.00623743	0.024451	0.0103968	0.0108896	0.00980216	1.01212e-05	9.08386e-06	9.13628e-06	9.12918e-06	P	P	P	P	A	A	A	A	A	A	A	A	A	A	A	4.00908	3.76886	4.25205	0.127943	0.0552304	0.113892	0.0406152	0.0415787	0.042637	0.0312441	0.0503126	0.0490094
ASMM10P014269	AK046130	uc012adx.1	0.04468	0.05323	0.0226732	0.010131	0.0144368	0.0109422	0.0481104	0.0174693	0.0125776	0.00590923	0.00845472	0.00607259	0.0401944	0.0118367	0.0260524	0.00681218	0.000659283	0.000584903	0.000643221	0.000573757	P	P	P	P	A	A	A	A	A	P	A	A	A	A	A	4.009	2.88005	3.89655	0.179122	0.153305	0.0883471	0.0406152	0.0415787	0.042637	0.192875	0.0503126	0.0490094
ASMM10P020485	Gm13446	NR_045894	0.0174378	0.0174571	0.0785451	0.0101583	0.0134454	0.0201184	0.00846735	0.0162697	0.0231253	0.0207395	0.0147192	0.0649743	0.0378133	0.014574	0.0159541	0.0334777	0.00543775	0.00505037	0.00506805	0.00536819	P	P	P	A	A	P	A	A	A	A	A	A	P	A	P	3.99823	3.09241	2.1193	0.0697205	0.0539844	0.166461	0.0406152	0.0415787	0.042637	0.0338544	0.0503126	0.0490094
ASMM10P050124	AK034056	AK034056	0.0111188	0.00991979	0.00926062	0.0101608	0.0076402	0.00778693	0.00723478	0.00924508	0.00895073	0.00592661	0.00447439	0.00432149	0.0100997	0.0085293	0.00847686	0.0049075	0.000540605	0.000537138	0.000537827	0.000529725	P	P	P	A	A	A	A	A	A	A	A	A	A	A	A	3.99725	5.4421	5.47546	0.0444445	0.0539844	0.0507062	0.0406152	0.0415787	0.042637	0.0289192	0.0503126	0.0490094
ASMM10P050055	Gm20063	NR_045049	0.0115386	0.0879999	0.0251742	0.0105444	0.0134375	0.0279236	0.00736801	0.0162602	0.0269807	0.00615036	0.00786951	0.00683418	0.0415709	0.0173018	0.0168696	0.00695135	0.000130738	0.000100265	0.000100092	9.48769e-05	P	P	P	A	P	A	A	A	A	A	A	A	A	A	A	3.85183	3.09423	3.46232	0.0444445	0.272292	0.0871611	0.0406152	0.0415787	0.0966805	0.0283803	0.0503126	0.0934159
ASMM10P010953	Txndc16	ENSMUST00000153383	0.0289644	0.0328706	0.0182578	0.0107193	0.0166137	0.0153523	0.00900622	0.0285345	0.0176468	0.0103239	0.0117248	0.00852005	0.0266976	0.0142284	0.0183959	0.0101896	0.00167827	0.00159042	0.00161291	0.00156898	P	P	P	A	A	A	A	A	A	A	A	A	A	A	A	3.78899	2.50267	2.77723	0.109746	0.0822644	0.0507062	0.0406152	0.0415787	0.042637	0.0341245	0.0714125	0.0490094
ASMM10P020880	P2rx3	ENSMUST00000127839	0.0123237	0.025952	0.0118998	0.0112619	0.0199881	0.0100061	0.00985883	0.0241868	0.0115016	0.0105215	0.031759	0.0123569	0.0167251	0.013752	0.0151824	0.0182125	0.00720567	0.0071424	0.00716904	0.00722712	P	P	P	A	A	A	A	A	A	A	A	A	A	A	A	3.60643	2.08017	4.2611	0.0444445	0.0539844	0.0507062	0.0406152	0.0415787	0.042637	0.0355552	0.0503126	0.0490094
ASMM10P001855	Slco1c1	ENSMUST00000135562	0.0124162	0.0192264	0.0163145	0.0113464	0.0148081	0.0137183	0.0101648	0.0179187	0.0157685	0.00661815	0.00976894	0.00761319	0.0159857	0.0132909	0.0146173	0.00800009	0.000156669	0.000155032	0.000155859	0.000151825	P	P	P	A	A	A	A	A	A	A	A	A	A	A	A	3.57957	2.80783	3.10805	0.0444445	0.0539844	0.0507062	0.0406152	0.0415787	0.042637	0.0363855	0.0503126	0.0490094
ASMM10P034624	XLOC_019954	TCONS_00027128	0.0203164	0.0372751	0.0590602	0.0187167	0.0764473	0.0585189	0.00816882	0.0289575	0.0616218	0.0418584	0.025866	0.0367766	0.0388839	0.0512276	0.032916	0.0348337	0.0190891	0.0196798	0.0186478	0.0193212	P	P	P	A	A	A	A	P	A	A	A	A	P	A	A	3.5537	1.73746	1.77866	0.0721984	0.0647642	0.105048	0.0665136	0.132824	0.104085	0.0290295	0.0503126	0.109604
ASMM10P030116	AK046230	AK046230	0.012519	0.0159657	0.0121063	0.0114404	0.0122968	0.0101798	0.009136	0.0148798	0.0117012	0.00667298	0.00720145	0.00564946	0.0135304	0.0113057	0.0119057	0.00650796	0.000118855	0.000117794	0.000118213	0.000115576	P	P	P	A	A	A	A	A	A	A	A	A	A	A	A	3.55015	3.38127	4.1884	0.0444445	0.0539844	0.0507062	0.0406152	0.0415787	0.042637	0.0324342	0.0503126	0.0490094
ASMM10P016586	Map2	ENSMUST00000128673	0.0168711	0.019796	0.0226715	0.0115477	0.0152468	0.0190637	0.00942763	0.0184495	0.0219129	0.0481688	0.0257321	0.0180187	0.0197795	0.0152861	0.0165967	0.0306399	0.00175063	0.00171968	0.00172635	0.00188381	P	P	P	A	A	A	A	A	A	A	A	A	P	A	A	3.51717	2.72704	2.23656	0.0593385	0.0539844	0.0507062	0.0406152	0.0415787	0.042637	0.0331586	0.0503126	0.0490094
ASMM10P050764	AK090270	AK090270	0.0241479	0.03849	0.01379	0.0116572	0.0296449	0.0115955	0.010069	0.035872	0.0133285	0.00679943	0.0173612	0.00643513	0.025476	0.0176325	0.0197565	0.0101986	0.0185622	0.0180976	0.0181666	0.0177276	P	P	P	A	A	A	A	A	A	A	A	A	A	A	A	3.48413	1.40256	3.67703	0.0841347	0.0539844	0.0507062	0.0406152	0.0415787	0.042637	0.0350819	0.0503126	0.0490094
ASMM10P024140	Snhg11	ENSMUST00000137320	0.0131024	0.0260742	0.044511	0.0125611	0.0200823	0.0374277	0.010559	0.0243007	0.0430215	0.0069839	0.0117609	0.0207712	0.0278958	0.023357	0.0259604	0.013172	0.0301955	0.0298742	0.0299955	0.0290995	P	P	P	A	A	A	A	A	A	A	A	A	A	A	A	3.3921	2.07042	1.13918	0.0444445	0.0539844	0.0507062	0.0426085	0.0415787	0.042637	0.0358173	0.0503126	0.0490094
ASMM10P056913	Gria2	uc008poc.1	0.0131614	0.0146338	0.0131183	0.0120274	0.0112709	0.0110307	0.00884603	0.0136385	0.0126794	0.00701539	0.014768	0.00612171	0.0136379	0.011443	0.0117213	0.00930169	1.48081e-05	1.46653e-05	1.47511e-05	1.46913e-05	P	P	P	A	A	A	A	A	A	A	A	A	A	A	A	3.37688	3.68902	3.86529	0.0444445	0.0539844	0.0507062	0.0406152	0.0415787	0.042637	0.029872	0.0503126	0.0490094
ASMM10P033016	AK032585	AK032585	0.0351881	0.0165019	0.0112055	0.012094	0.0127097	0.00942229	0.0105012	0.0153795	0.0108305	0.013634	0.00744328	0.00522907	0.0209651	0.0114087	0.0122371	0.0087688	0.000843102	0.000810057	0.000813037	0.000801845	P	P	P	A	A	A	A	A	A	A	A	A	A	A	A	3.3583	3.27141	4.52512	0.118172	0.0539844	0.0507062	0.0406152	0.0415787	0.042637	0.0352662	0.0503126	0.0490094
ASMM10P002063	Stk3	ENSMUST00000138841	0.0133355	0.0323934	0.0285048	0.0121865	0.0249493	0.0239686	0.00888131	0.0301901	0.0275509	0.00710818	0.0146113	0.0133018	0.0247446	0.0203682	0.0222074	0.0116738	0.0147367	0.0145561	0.01459	0.0141718	P	P	P	A	A	A	A	A	A	A	A	A	A	A	A	3.3328	1.66653	1.77887	0.0444445	0.0539844	0.0507062	0.0406152	0.0415787	0.042637	0.0295996	0.0503126	0.0490094
ASMM10P056915	1500004A13Rik	uc008pws.2	0.0249065	0.0172512	0.0167242	0.0123396	0.0132868	0.0140628	0.0106255	0.0160778	0.0161646	0.0322701	0.0175415	0.0269769	0.0196273	0.0132297	0.0142893	0.0255962	2.23079e-06	2.09995e-06	2.12597e-06	2.3815e-06	P	P	P	A	A	A	A	A	A	A	A	A	P	A	P	3.29145	3.12932	3.0319	0.0819787	0.0539844	0.0507062	0.0406152	0.0415787	0.042637	0.0349732	0.0503126	0.0490094
ASMM10P018954	Cd6	ENSMUST00000025572	0.0137932	0.0379006	0.043187	0.0158001	0.029191	0.0363144	0.0101731	0.0353228	0.0417418	0.0136496	0.0170954	0.0201533	0.0316269	0.0271018	0.0290792	0.0169661	0.0427806	0.0424731	0.0424105	0.0415472	P	P	P	A	A	A	A	A	A	A	A	A	A	A	A	3.22222	1.42437	1.17411	0.0444445	0.0539844	0.0507062	0.0509114	0.0415787	0.042637	0.03278	0.0503126	0.0490094
ASMM10P023523	A530058N18Rik	ENSMUST00000152254	0.0138903	0.0251171	0.0245553	0.0171755	0.0193451	0.0206477	0.0107293	0.0234087	0.0237336	0.00740391	0.0113292	0.0114588	0.0211876	0.0190561	0.0192905	0.010064	0.00267818	0.00266495	0.00265773	0.00257422	P	P	P	A	A	A	A	A	A	A	A	A	A	A	A	3.19968	2.14931	2.06498	0.0444445	0.0539844	0.0507062	0.0549561	0.0415787	0.042637	0.0343302	0.0503126	0.0490094
ASMM10P044146	AK018225	AK018225	0.0140907	0.0242991	0.0160328	0.0128766	0.0187151	0.0134814	0.00980313	0.0226464	0.0154963	0.00751071	0.0109603	0.00748173	0.0181409	0.0150244	0.0159819	0.00865091	0.000860205	0.000850572	0.00085333	0.000830238	P	P	P	A	A	A	A	A	A	A	A	A	A	A	A	3.15418	2.22166	3.16266	0.0444445	0.0539844	0.0507062	0.0406152	0.0415787	0.042637	0.0309208	0.0503126	0.0490094
ASMM10P051393	Gm26645	ENSMUST00000181076	0.043724	0.0501123	0.0407449	0.0128832	0.105891	0.0144979	0.00951497	0.0203505	0.0166647	0.011352	0.00984916	0.00804589	0.0448604	0.0444239	0.0155101	0.009749	0.000170806	0.000214269	0.000151691	0.000148314	P	P	P	P	A	A	A	P	A	A	A	A	A	A	A	3.15256	2.4723	2.9409	0.137843	0.123893	0.119827	0.0406152	0.261793	0.042637	0.0299965	0.0503126	0.0490094
ASMM10P050182	Gm26777	ENSMUST00000181852	0.0141012	0.0225282	0.0179878	0.0128863	0.0173511	0.0151253	0.00900576	0.0209959	0.0243696	0.00751633	0.025294	0.00839404	0.0182057	0.0151209	0.0181237	0.0137348	0.000233447	0.000230691	0.000234477	0.000230272	P	P	P	A	A	A	A	A	A	A	A	A	A	A	A	3.15182	2.39631	2.81893	0.0444445	0.0539844	0.0507062	0.0406152	0.0415787	0.042637	0.0283845	0.0503126	0.068696
ASMM10P034331	Tmem178b	ENSMUST00000180588	0.0145927	0.00996033	0.00900948	0.0133354	0.0132666	0.00757575	0.00992018	0.00928286	0.00870799	0.0112616	0.0241313	0.00732027	0.0111875	0.0113926	0.00930368	0.0142377	0.00495458	0.00496357	0.00492988	0.00504152	P	P	P	A	A	A	A	A	A	A	A	A	A	P	A	3.04567	5.41995	5.62809	0.0444445	0.0539844	0.0507062	0.0406152	0.071904	0.042637	0.0302136	0.0503126	0.0490094
ASMM10P034049	Ipo8	ENSMUST00000136896	0.0146126	0.0428159	0.0285485	0.0133536	0.0329767	0.0240054	0.0114461	0.0399038	0.0275932	0.00778893	0.0253983	0.0133223	0.028659	0.0234453	0.0263144	0.0155032	0.0201905	0.0199228	0.0200272	0.0194359	P	P	P	A	A	A	A	A	A	A	A	A	A	A	A	3.04151	1.26085	1.77614	0.0444445	0.0539844	0.0507062	0.0406152	0.0415787	0.042637	0.0348135	0.0503126	0.0490094
ASMM10P045135	C030023E24Rik	NR_033502	0.0146218	0.0209192	0.0205106	0.013362	0.0117368	0.0275381	0.0096498	0.0142022	0.0198243	0.00779382	0.00687352	0.00957133	0.0186839	0.0175456	0.0145588	0.00807956	0.000664742	0.00065928	0.000652675	0.000636245	P	P	P	A	A	A	A	A	A	A	A	A	A	A	A	3.0396	3.54259	2.47219	0.0444445	0.0741083	0.0507062	0.0406152	0.0415787	0.0680794	0.0293316	0.0503126	0.0490094
ASMM10P057277	Glrb	uc012cqs.1	0.0147792	0.0333701	0.0228275	0.0135059	0.0257015	0.0191948	0.0121975	0.0311004	0.0220636	0.00787773	0.0150518	0.0106525	0.0236589	0.0194674	0.0217872	0.011194	0.00515858	0.00509102	0.0051228	0.00494795	P	P	P	A	A	A	A	A	A	A	A	A	A	A	A	3.00723	1.61775	2.22128	0.0444445	0.0539844	0.0507062	0.0406152	0.0415787	0.042637	0.0366807	0.0503126	0.0490094
ASMM10P051229	AK142849	AK142849	0.0618126	0.0490275	0.0296157	0.0135506	0.0231937	0.0224874	0.0107713	0.0139651	0.0258483	0.0305405	0.0105783	0.0124798	0.0468186	0.0197439	0.0168616	0.0178662	0.005802	0.00513838	0.00505465	0.0051169	P	P	P	P	P	A	A	A	A	A	A	A	P	A	A	2.99729	3.60275	1.89604	0.18527	0.176634	0.0561525	0.0406152	0.0835612	0.042637	0.0322849	0.0503126	0.0490094
ASMM10P042589	Kirrel3	uc009osf.1	0.0150165	0.0339206	0.0215263	0.0137227	0.0261256	0.0181007	0.011331	0.0316135	0.0208059	0.0080042	0.0153001	0.0100453	0.0234878	0.0193163	0.0212501	0.0111165	0.00471177	0.00465031	0.00467192	0.00452019	P	P	P	A	A	A	A	A	A	A	A	A	A	A	A	2.95971	1.59149	2.35555	0.0444445	0.0539844	0.0507062	0.0406152	0.0415787	0.042637	0.0335364	0.0503126	0.0490094
ASMM10P041959	AK034278	AK034278	0.0176712	0.223286	0.0214303	0.0568699	0.0232292	0.0420902	0.0102741	0.0281087	0.0207132	0.0188302	0.0414247	0.0391588	0.0874626	0.0407298	0.0196987	0.0331379	0.00348322	0.00260006	0.00230955	0.00243082	P	P	P	A	P	A	P	A	A	A	A	A	A	A	P	2.95795	1.78993	2.36609	0.0522706	0.399667	0.0507062	0.168218	0.0415787	0.0995895	0.0303904	0.0503126	0.0490094
ASMM10P040720	XLOC_023884	TCONS_00032325	0.0172018	0.0313443	0.024898	0.0140152	0.0215179	0.0102773	0.0111283	0.0260379	0.0118133	0.0118539	0.0126017	0.00570355	0.0244814	0.0152701	0.0163265	0.010053	0.010398	0.0100299	0.0100578	0.00986528	P	P	P	A	A	A	A	A	A	A	A	A	A	A	A	2.89793	1.93228	4.14867	0.0498497	0.0605659	0.103294	0.0406152	0.0415787	0.042637	0.032249	0.0503126	0.0490094
ASMM10P030117	AK048573	AK048573	0.0157354	0.0210456	0.0164265	0.0143796	0.0561478	0.0138125	0.0110528	0.0196142	0.0158768	0.00838738	0.00949276	0.00766547	0.0177358	0.0281133	0.0155146	0.00851521	5.10353e-05	5.84611e-05	5.07193e-05	4.91644e-05	P	P	P	A	A	A	A	P	A	A	A	A	A	A	A	2.8245	2.56512	3.08685	0.0444445	0.0539844	0.0507062	0.0406152	0.144026	0.042637	0.0312186	0.0503126	0.0490094
ASMM10P024547	AK075734	AK075734	0.0165438	0.0173557	0.0163176	0.0151184	0.0133673	0.0137209	0.0111286	0.0161753	0.0157716	0.00881827	0.00782843	0.00761467	0.016739	0.0140689	0.0143585	0.00808712	3.2058e-05	3.16834e-05	3.18838e-05	3.09328e-05	P	P	P	A	A	A	A	A	A	A	A	A	A	A	A	2.68648	3.11047	3.10744	0.0444445	0.0539844	0.0507062	0.0406152	0.0415787	0.042637	0.0298968	0.0503126	0.0490094
ASMM10P020269	Grin1	ENSMUST00000155627	0.0351343	0.0518025	0.0389999	0.0172757	0.0432398	0.0345085	0.0118634	0.0363353	0.0244669	0.0336263	0.038799	0.047667	0.0419789	0.0316747	0.0242219	0.0400308	0.00659313	0.00632262	0.00615528	0.00658489	P	P	P	A	A	A	A	A	A	A	A	A	P	A	P	2.68188	1.38468	2.00309	0.0942261	0.0717297	0.0781204	0.0463315	0.0598731	0.0691237	0.0318162	0.0503126	0.0490094
ASMM10P016624	Unc80	ENSMUST00000136727	0.0169115	0.0422376	0.0343073	0.0154544	0.0325313	0.0288478	0.0139955	0.0393647	0.0331593	0.00901428	0.0190516	0.0160096	0.0311521	0.0256112	0.0288398	0.0146918	0.0142797	0.0140577	0.0141622	0.0135887	P	P	P	A	A	A	A	A	A	A	A	A	A	A	A	2.62807	1.27811	1.478	0.0444445	0.0539844	0.0507062	0.0406152	0.0415787	0.042637	0.036781	0.0503126	0.0490094
ASMM10P022192	AK080597	uc008okw.1	0.0169393	0.00942659	0.0102524	0.0154798	0.00726034	0.0086209	0.0121745	0.00878543	0.00990934	0.00902908	0.00425193	0.00478432	0.0122061	0.0104537	0.0102898	0.00602178	0.00928912	0.00922935	0.00924573	0.00910062	P	P	P	A	A	A	A	A	A	A	A	A	A	A	A	2.62376	5.72682	4.94577	0.0444445	0.0539844	0.0507062	0.0406152	0.0415787	0.042637	0.0319429	0.0503126	0.0490094
ASMM10P019635	Gm16894	NR_037980	0.0550725	0.0697529	0.0292579	0.0155161	0.023296	0.021968	0.0126081	0.0281895	0.0252513	0.0176405	0.013643	0.0224178	0.0513611	0.02026	0.0220163	0.0179005	0.00145303	0.00125701	0.00126393	0.00125044	P	P	P	P	A	A	A	A	A	A	A	A	A	A	A	2.61762	1.7848	1.94087	0.144159	0.124495	0.0567857	0.0406152	0.0415787	0.042637	0.0330032	0.0503126	0.0490094
ASMM10P035129	Gm26673	ENSMUST00000181126	0.0170558	0.0429538	0.0264115	0.0155863	0.0330829	0.0222085	0.0126388	0.0400322	0.0255277	0.0111195	0.0193746	0.012325	0.028807	0.0236259	0.0260662	0.014273	0.00851362	0.00838524	0.008427	0.00814094	P	P	P	A	A	A	A	A	A	A	A	A	A	A	A	2.60583	1.2568	1.91985	0.0444445	0.0539844	0.0507062	0.0406152	0.0415787	0.042637	0.0329346	0.0503126	0.0490094
ASMM10P057726	mouselincRNA1476	CR518029	0.0171112	0.0280187	0.016098	0.0156369	0.02158	0.0135362	0.0131468	0.026113	0.0155593	0.0091207	0.012638	0.00751218	0.0204093	0.0169177	0.0182731	0.00975698	0.00208661	0.00206127	0.00207097	0.00200766	P	P	P	A	A	A	A	A	A	A	A	A	A	A	A	2.5974	1.92673	3.14984	0.0444445	0.0539844	0.0507062	0.0406152	0.0415787	0.042637	0.0341476	0.0503126	0.0490094
ASMM10P020228	2610017I09Rik	ENSMUST00000176052	0.0173932	0.0186076	0.0168882	0.0203847	0.0143316	0.0142007	0.0143727	0.017342	0.016323	0.00927103	0.00839311	0.00788092	0.0176297	0.0163056	0.0160126	0.00851502	3.37223e-05	3.35286e-05	3.35519e-05	3.24762e-05	P	P	P	A	A	A	A	A	A	A	A	A	A	A	A	2.55529	2.9012	3.00246	0.0444445	0.0539844	0.0507062	0.0520886	0.0415787	0.042637	0.0367264	0.0503126	0.0490094
ASMM10P050364	Gm16339	ENSMUST00000160954	0.0174905	0.0213227	0.0179029	0.0159835	0.0164227	0.0150539	0.0133551	0.0198724	0.0173038	0.0176696	0.00961777	0.00835443	0.0189054	0.01582	0.0168438	0.0118806	1.26216e-05	1.24464e-05	1.257e-05	1.23661e-05	P	P	P	A	A	A	A	A	A	A	A	A	A	A	A	2.54107	2.53178	2.83229	0.0444445	0.0539844	0.0507062	0.0406152	0.0415787	0.042637	0.0339362	0.0503126	0.0490094
ASMM10P020626	Gm10543	ENSMUST00000097605	0.017602	0.0580221	0.0390823	0.0160854	0.0446885	0.0328629	0.0143429	0.0540756	0.0377745	0.00938232	0.0261713	0.0182379	0.0382355	0.0312123	0.0353977	0.0179305	0.0334466	0.0329127	0.0331502	0.0317835	P	P	P	A	A	A	A	A	A	A	A	A	A	A	A	2.52497	0.930412	1.29742	0.0444445	0.0539844	0.0507062	0.0406152	0.0415787	0.042637	0.0362155	0.0503126	0.0490094
ASMM10P032053	XLOC_018469	TCONS_00025009	0.0176662	0.0179977	0.0213901	0.0165537	0.0138618	0.0179861	0.0123896	0.0167736	0.0206743	0.00941658	0.008118	0.00998173	0.019018	0.0161339	0.0166125	0.0091721	0.000171087	0.000169009	0.000169756	0.000164452	P	P	P	A	A	A	A	A	A	A	A	A	A	A	A	2.51579	2.99951	2.37055	0.0444445	0.0539844	0.0507062	0.0416455	0.0415787	0.042637	0.0311695	0.0503126	0.0490094
ASMM10P045215	AK136870	AK136870	0.0177591	0.0227501	0.0178248	0.016229	0.0175221	0.0149882	0.013429	0.0212027	0.0172283	0.00946609	0.0102616	0.00831797	0.0194447	0.0162464	0.0172867	0.00934855	5.68503e-05	5.60914e-05	5.64891e-05	5.45629e-05	P	P	P	A	A	A	A	A	A	A	A	A	A	A	A	2.50263	2.37293	2.8447	0.0444445	0.0539844	0.0507062	0.0406152	0.0415787	0.042637	0.0336077	0.0503126	0.0490094
ASMM10P034109	AK047325	AK047325	0.0481396	0.0392122	0.0246734	0.0285502	0.0134683	0.020747	0.0147774	0.0162974	0.0238478	0.036905	0.0141133	0.0287168	0.0373418	0.0209219	0.0183075	0.0265784	0.00123634	0.0011417	0.00112884	0.00116751	P	P	P	A	A	A	A	A	A	A	A	A	P	A	A	2.48488	3.08715	2.05509	0.119621	0.121054	0.0507062	0.070944	0.0415787	0.042637	0.0367201	0.0503126	0.0490094
ASMM10P036167	AK078628	AK078628	0.0618479	0.0214883	0.0177585	0.0165265	0.0165503	0.0165511	0.0146203	0.0200268	0.0171643	0.0096396	0.00969247	0.00828707	0.0336983	0.0165426	0.0172705	0.00920638	4.0098e-05	3.27583e-05	3.29272e-05	3.17832e-05	P	P	P	P	A	A	A	A	A	A	A	A	A	A	A	2.45758	2.51227	2.85531	0.151997	0.0539844	0.0507062	0.0406152	0.0415787	0.0472585	0.0359307	0.0503126	0.0490094
ASMM10P010396	A830082K12Rik	ENSMUST00000144545	0.0364796	0.041229	0.0492638	0.0165381	0.0279699	0.0275894	0.0116301	0.0338452	0.0317128	0.00964636	0.0163802	0.0153112	0.0423242	0.0240325	0.0257294	0.0137793	0.00503365	0.00468876	0.00470274	0.00452366	P	P	P	A	A	A	A	A	A	A	A	A	A	A	A	2.45586	1.48655	1.54541	0.0895889	0.061289	0.0761329	0.0406152	0.0415787	0.042637	0.0285619	0.0503126	0.0490094
ASMM10P057088	Elmod1	uc009pmr.1	0.018398	0.0316883	0.0179859	0.0168129	0.0244062	0.0151237	0.0152627	0.029533	0.017384	0.00980665	0.0142932	0.00839315	0.0226907	0.0187809	0.0207266	0.010831	0.00226509	0.00223469	0.00224941	0.00217058	P	P	P	A	A	A	A	A	A	A	A	A	A	A	A	2.41572	1.70361	2.81922	0.0444445	0.0539844	0.0507062	0.0406152	0.0415787	0.042637	0.0368704	0.0503126	0.0490094
ASMM10P022666	Gm13530	ENSMUST00000134014	0.018963	0.0320548	0.0452584	0.0173292	0.0246886	0.0380562	0.0140255	0.0298746	0.0437439	0.0136351	0.0144586	0.0211199	0.0320921	0.0266913	0.0292147	0.0164045	0.00921572	0.00906009	0.00911057	0.00878365	P	P	P	A	A	A	A	A	A	A	A	A	A	A	A	2.34375	1.68413	1.12037	0.0444445	0.0539844	0.0507062	0.0406152	0.0415787	0.042637	0.0328722	0.0503126	0.0490094
ASMM10P028651	Gm12371	ENSMUST00000144029	0.0190362	0.0218967	0.0209927	0.017396	0.0168648	0.017652	0.014696	0.0204073	0.0202902	0.0101468	0.00987665	0.00979631	0.0206419	0.0173043	0.0184645	0.00993992	4.1305e-07	4.03246e-07	4.19896e-07	3.91237e-07	P	P	P	A	A	A	A	A	A	A	A	A	A	A	A	2.33474	2.46542	2.41542	0.0444445	0.0539844	0.0507062	0.0406152	0.0415787	0.042637	0.0343114	0.0503126	0.0490094
ASMM10P044331	5330434G04Rik	NR_015552	0.0190896	0.0221042	0.0202361	0.0174449	0.0170246	0.0170158	0.0156994	0.0206008	0.0218913	0.0101753	0.00997027	0.00944324	0.0204767	0.0171618	0.0193972	0.00986293	1.37409e-06	1.34805e-06	1.39116e-06	1.30851e-06	P	P	P	A	A	A	A	A	A	A	A	A	A	A	A	2.3282	2.44227	2.50573	0.0444445	0.0539844	0.0507062	0.0406152	0.0415787	0.042637	0.0365515	0.0503126	0.0548535
ASMM10P036183	AK045827	AK045827	0.0196349	0.0236971	0.0384669	0.0179431	0.0182514	0.0323454	0.015199	0.0220853	0.0371796	0.0458951	0.0141599	0.0645241	0.0272663	0.0228467	0.0248213	0.0415263	0.00389733	0.0038366	0.0038603	0.00411628	P	P	P	A	A	A	A	A	A	A	A	A	P	A	P	2.26355	2.27811	1.31818	0.0444445	0.0539844	0.0507062	0.0406152	0.0415787	0.042637	0.0344036	0.0503126	0.0490094
ASMM10P033019	AK082250	uc009bjd.1	0.020023	0.0201253	0.0370417	0.0270922	0.1002	0.0574371	0.0153676	0.0187564	0.0399857	0.0199425	0.0261368	0.0325567	0.02573	0.0615766	0.0247032	0.026212	0.00606714	0.00745647	0.00603415	0.00610693	P	P	P	A	A	A	A	P	A	A	A	A	A	A	A	2.21967	2.68242	1.3689	0.0444445	0.0539844	0.0507062	0.0601359	0.26878	0.0786254	0.034111	0.0503126	0.0547363
ASMM10P028242	Akap7	ENSMUST00000175979	0.0202228	0.0361172	0.0455951	0.0184804	0.0278174	0.0383393	0.0155397	0.0336607	0.0440693	0.0107793	0.0162909	0.0212771	0.0339784	0.0282124	0.0310899	0.0161158	0.00815491	0.00800577	0.00806177	0.00769326	P	P	P	A	A	A	A	A	A	A	A	A	A	A	A	2.19774	1.4947	1.1121	0.0444445	0.0539844	0.0507062	0.0406152	0.0415787	0.042637	0.0341522	0.0503126	0.0490094
ASMM10P001584	Slc7a10	ENSMUST00000131048	0.0393955	0.135887	0.0578599	0.0512184	0.0491403	0.160732	0.0220812	0.0407112	0.0263761	0.0108803	0.0197032	0.0336391	0.0777141	0.0870302	0.0297228	0.0214075	0.00413566	0.0049929	0.00348627	0.00340886	P	P	P	A	P	A	A	A	P	A	A	A	A	A	A	2.17734	1.23584	1.8581	0.0857773	0.167935	0.107509	0.11152	0.0607297	0.298656	0.0480782	0.0503126	0.0490094
ASMM10P012104	A930011O12Rik	NR_040709	0.0205291	0.0362764	0.0206449	0.0187603	0.02794	0.0173596	0.0131435	0.033809	0.024061	0.0130729	0.0163627	0.00963401	0.0258168	0.0213533	0.0236712	0.0130232	0.00227797	0.00224315	0.00226579	0.00217639	P	P	P	A	A	A	A	A	A	A	A	A	A	A	A	2.16495	1.48814	2.45611	0.0444445	0.0539844	0.0507062	0.0406152	0.0415787	0.042637	0.028455	0.0503126	0.0590963
ASMM10P036182	AK020709	AK020709	0.025044	0.0254943	0.0424178	0.0189845	0.0196356	0.0395626	0.01334	0.0237603	0.0409983	0.0191383	0.0235299	0.0197944	0.0309853	0.0260609	0.0260329	0.0208209	0.00476411	0.00467151	0.00467031	0.00462855	P	P	P	A	A	A	A	A	A	A	A	A	A	A	A	2.13939	2.11751	1.1954	0.0535788	0.0539844	0.0507062	0.0406152	0.0415787	0.0472931	0.0285394	0.0503126	0.0490094
ASMM10P024548	AK032269	AK032269	0.0208239	0.0234777	0.011634	0.0190298	0.00948367	0.00978259	0.0138118	0.0114758	0.0112447	0.0176827	0.00640381	0.0117802	0.0186452	0.0127653	0.0121774	0.0119556	0.00882747	0.00860937	0.00862174	0.00858909	P	P	P	A	A	A	A	A	A	A	A	A	A	A	A	2.1343	4.38424	4.35846	0.0444445	0.102932	0.0507062	0.0406152	0.0415787	0.042637	0.0294785	0.0503126	0.0490094
ASMM10P020720	Rab3gap1	ENSMUST00000150945	0.0208888	0.0786478	0.0199389	0.019089	0.0404889	0.0167659	0.0166173	0.0649477	0.0192717	0.0193572	0.0854213	0.00930453	0.0398252	0.0254479	0.0336122	0.0380277	0.0152506	0.0147721	0.0150177	0.0150662	P	P	P	A	A	A	A	A	A	A	A	A	A	P	A	2.12768	1.02692	2.54308	0.0444445	0.0807648	0.0507062	0.0406152	0.0415787	0.042637	0.0353562	0.0666959	0.0490094
ASMM10P014113	AK140035	AK140035	0.0213217	0.0245256	0.035038	0.0194846	0.0188895	0.0294622	0.0175243	0.0228574	0.0338655	0.011365	0.0110624	0.0163506	0.0269617	0.0226121	0.0247491	0.012926	0.00136051	0.00133788	0.00134881	0.00129073	P	P	P	A	A	A	A	A	A	A	A	A	A	A	A	2.08447	2.20115	1.44718	0.0444445	0.0539844	0.0507062	0.0406152	0.0415787	0.042637	0.0365288	0.0503126	0.0490094
ASMM10P012209	AK013627	uc007urg.1	0.0214624	0.0232126	0.013594	0.0196132	0.0178783	0.0114307	0.0146537	0.0216338	0.0131391	0.0606319	0.0291877	0.0264321	0.019423	0.0163074	0.0164755	0.0387506	0.0067235	0.0066507	0.00666688	0.00718251	P	P	P	A	A	A	A	A	A	A	A	A	P	A	P	2.07081	2.32565	3.73004	0.0444445	0.0539844	0.0507062	0.0406152	0.0415787	0.042637	0.030345	0.0503126	0.0490094
ASMM10P044330	5330434G04Rik	ENSMUST00000150604	0.0215709	0.0519558	0.0557529	0.0197124	0.0400163	0.0468806	0.0218193	0.048422	0.0538872	0.0114979	0.0234351	0.0260172	0.0430932	0.0355364	0.0413762	0.0203167	0.0241264	0.0236466	0.0240285	0.022641	P	P	P	A	A	A	A	A	A	A	A	A	A	A	A	2.06039	1.03904	0.90948	0.0444445	0.0539844	0.0507062	0.0406152	0.0415787	0.042637	0.0449564	0.0503126	0.0490094
ASMM10P013336	Gdap1	ENSMUST00000150457	0.0217589	0.140267	0.0287576	0.0198841	0.0274868	0.0241813	0.017486	0.0332607	0.0277953	0.026123	0.0551648	0.0493232	0.0635944	0.0238507	0.0261807	0.043537	0.000506272	0.000348162	0.000351468	0.000378807	P	P	P	A	P	A	A	A	A	A	A	A	A	A	P	2.04259	1.51268	1.76323	0.0444445	0.212178	0.0507062	0.0406152	0.0415787	0.042637	0.0357168	0.0503126	0.0490094
ASMM10P020064	2610017I09Rik	ENSMUST00000181660	0.0222053	0.0251072	0.0216703	0.0294867	0.027045	0.0297583	0.0155914	0.0233995	0.0209451	0.011836	0.0113248	0.0101125	0.0229943	0.0287633	0.0199787	0.0110911	2.72624e-05	2.79484e-05	2.71154e-05	2.59377e-05	P	P	P	A	A	A	A	A	A	A	A	A	A	A	A	2.00153	2.15016	2.33989	0.0444445	0.0539844	0.0507062	0.0590185	0.0581509	0.0696313	0.0312066	0.0503126	0.0490094
ASMM10P036220	A330076H08Rik	ENSMUST00000181804	0.0223594	0.0411095	0.0236122	0.0204329	0.0242859	0.0198546	0.0153501	0.0293874	0.0362021	0.0119182	0.0142228	0.0110187	0.029027	0.0215245	0.0269799	0.0123865	0.000119272	0.000115111	0.000120527	0.000110988	P	P	P	A	A	A	A	A	A	A	A	A	A	A	A	1.98773	1.71205	2.14746	0.0444445	0.0703814	0.0507062	0.0406152	0.0415787	0.042637	0.0305119	0.0503126	0.0777426
ASMM10P041252	Gm26592	ENSMUST00000180870	0.0226813	0.0326166	0.0408818	0.0207271	0.0251212	0.0343761	0.0161625	0.0303981	0.0395138	0.0120898	0.0147119	0.0190776	0.0320599	0.0267415	0.0286915	0.0152931	0.00166968	0.00163695	0.00164759	0.00156918	P	P	P	A	A	A	A	A	A	A	A	A	A	A	A	1.95952	1.65512	1.24031	0.0444445	0.0539844	0.0507062	0.0406152	0.0415787	0.042637	0.0316707	0.0503126	0.0490094
ASMM10P044329	5330434G04Rik	ENSMUST00000136406	0.0229989	0.0398169	0.0399071	0.0210173	0.0306669	0.0335564	0.0153538	0.0371087	0.0385717	0.012259	0.0179597	0.0186227	0.0342409	0.0284135	0.0303447	0.0162805	0.00211141	0.00206762	0.00207891	0.0019771	P	P	P	A	A	A	A	A	A	A	A	A	A	A	A	1.93247	1.35582	1.27061	0.0444445	0.0539844	0.0507062	0.0406152	0.0415787	0.042637	0.0296708	0.0503126	0.0490094
ASMM10P042279	XLOC_026180	TCONS_00034298	0.0464446	0.0714095	0.0394531	0.0212076	0.0285014	0.0308655	0.0617898	0.0924309	0.409482	0.0223934	0.0284797	0.0240063	0.0524358	0.0268582	0.187901	0.0249598	0.000847897	0.000753307	0.00408423	0.000749254	P	P	P	A	A	A	A	A	A	A	A	P	A	A	A	1.91512	1.45883	1.38138	0.0889472	0.104174	0.0544997	0.0406152	0.0415787	0.042637	0.118335	0.134841	0.56565
ASMM10P024174	Gm14246	ENSMUST00000155173	0.0232256	0.0515796	0.027421	0.0212245	0.0297727	0.0232095	0.0181291	0.0360267	0.0289022	0.0123799	0.020998	0.0220736	0.0340754	0.0247355	0.027686	0.0184838	0.000517484	0.000498382	0.000504762	0.000487438	P	P	P	A	A	A	A	A	A	A	A	A	A	A	A	1.9136	1.39654	1.84917	0.0444445	0.0720328	0.0507062	0.0406152	0.0415787	0.0429183	0.0346919	0.0503126	0.0534451
ASMM10P009817	9630013A20Rik	NR_015539	0.0232806	0.0564493	0.0774933	0.0212747	0.0434771	0.0651613	0.0164423	0.0721089	0.200019	0.0124092	0.0254619	0.0361624	0.0524077	0.0433044	0.09619	0.0246778	0.0410865	0.0402219	0.0445345	0.0384111	P	P	P	A	A	A	A	A	A	A	A	A	A	A	A	1.90908	0.956334	0.65433	0.0444445	0.0539844	0.0507062	0.0406152	0.0415787	0.042637	0.0313896	0.0689602	0.130878
ASMM10P056989	TCR-beta chain	uc009bps.2	0.0233002	0.0249083	0.0372026	0.0212927	0.0191843	0.0339876	0.0168503	0.0232141	0.0359577	0.0124197	0.011235	0.0173607	0.0284704	0.0248215	0.0253407	0.0136718	0.00174473	0.00171902	0.00172443	0.00165108	P	P	P	A	A	A	A	A	A	A	A	A	A	A	A	1.90747	2.16733	1.36297	0.0444445	0.0539844	0.0507062	0.0406152	0.0415787	0.0463242	0.0321414	0.0503126	0.0490094
ASMM10P011051	AK077491	AK077491	0.0835544	0.134207	0.0414945	0.0761316	0.0636382	0.0361081	0.0392725	0.0383788	0.0590464	0.03666	0.0311141	0.0442351	0.0864186	0.058626	0.0455659	0.0373364	0.00107315	0.000944925	0.000868013	0.000836482	P	P	P	P	P	A	P	A	A	A	A	A	A	A	A	1.90738	1.31095	1.64163	0.15937	0.175938	0.0681187	0.145212	0.0834265	0.0592763	0.0749075	0.0503126	0.0969326
ASMM10P012438	AK083927	uc007vit.1	0.0233572	0.0385405	0.0396302	0.0305607	0.0182443	0.0256328	0.0160901	0.0220767	0.0294638	0.0277089	0.0143001	0.0150027	0.0338427	0.0248126	0.0225435	0.0190039	0.000468542	0.000447502	0.000444047	0.000438905	P	P	P	A	A	A	A	A	A	A	A	A	A	A	A	1.90282	2.279	1.66338	0.0444445	0.0878337	0.06592	0.0581514	0.0415787	0.042637	0.0306165	0.0503126	0.0490094
humanlincRNA2077+_P1	humanlincRNA2077	humanlincRNA2077+	0.0237665	0.0479663	0.0215465	0.0217188	0.0311159	0.0181177	0.0156164	0.037652	0.0208255	0.0126682	0.0182226	0.0100547	0.0310931	0.0236508	0.024698	0.0136485	0.00359436	0.00350883	0.0035211	0.00338528	P	P	P	A	A	A	A	A	A	A	A	A	A	A	A	1.87005	1.33625	2.35334	0.0444445	0.0640951	0.0507062	0.0406152	0.0415787	0.042637	0.0292035	0.0503126	0.0490094
humanlincRNA1995+_P1	humanlincRNA1995	humanlincRNA1995+	0.0241564	0.0390509	0.0195778	0.0220751	0.0300769	0.0164623	0.01704	0.0363948	0.0189227	0.012876	0.0176142	0.00913603	0.027595	0.0228714	0.0241192	0.0132087	0.00583552	0.00574581	0.00577017	0.00555678	P	P	P	A	A	A	A	A	A	A	A	A	A	A	A	1.83987	1.38241	2.58998	0.0444445	0.0539844	0.0507062	0.0406152	0.0415787	0.042637	0.0313514	0.0503126	0.0490094
ASMM10P050548	Gm10421	NR_033538	0.421767	0.0255059	0.0335079	0.0222288	0.0196446	0.0281756	0.264313	0.0237711	0.0323866	0.0129657	0.0198475	0.0156365	0.16026	0.0233496	0.106823	0.0161499	0.0067081	0.000519924	0.00199209	0.000507928	P	P	P	M	A	A	A	A	A	P	A	A	A	A	A	1.82714	2.11655	1.51326	0.77063	0.0539844	0.0507062	0.0406152	0.0415787	0.042637	0.482937	0.0503126	0.0490094
ASMM10P052761	Syk	ENSMUST00000150672	0.126958	0.356691	0.0655877	0.0628634	0.0727442	0.0637438	0.0179795	0.0599933	0.0581786	0.0130795	0.0290353	0.0114016	0.183079	0.0664505	0.0453838	0.0178388	0.0233553	0.0173919	0.0161572	0.0145512	P	P	P	P	P	A	A	A	P	A	A	A	A	A	A	1.81124	0.838637	2.07534	0.229951	0.299134	0.136117	0.113861	0.061006	0.13229	0.0325652	0.0503126	0.12074
ASMM10P022657	Gm13524	ENSMUST00000125869	0.0887106	0.0910067	0.0576062	0.0772217	0.0567336	0.0501842	0.0185413	0.0686509	0.199687	0.0304382	0.0438869	0.0268821	0.0791078	0.0613798	0.0956265	0.0337358	0.0359128	0.0341029	0.0357083	0.0302298	P	P	P	P	A	A	A	A	A	A	A	P	A	A	A	1.80279	0.732876	0.88022	0.159927	0.0666966	0.0507062	0.139215	0.0415787	0.0441732	0.0334261	0.0503126	0.175769
ASMM10P049912	AK138505	uc007ngc.1	0.0248953	0.0339562	0.0384526	0.0227503	0.026153	0.0323334	0.0188393	0.0316467	0.0371658	0.0132699	0.0153162	0.017944	0.0324347	0.0270789	0.0292173	0.01551	0.000362445	0.000354706	0.000358254	0.000339062	P	P	P	A	A	A	A	A	A	A	A	A	A	A	A	1.78526	1.58982	1.31867	0.0444445	0.0539844	0.0507062	0.0406152	0.0415787	0.042637	0.033633	0.0503126	0.0490094
ASMM10P030359	AK143389	AK143389	0.161992	0.194282	0.0567502	0.0564123	0.0349143	0.0161427	0.0200845	0.0413376	0.0268373	0.0404032	0.0255223	0.0101543	0.137675	0.0358231	0.0294198	0.02536	0.0165097	0.0118819	0.0116414	0.0114566	P	P	P	P	P	A	A	A	A	A	A	A	A	A	A	1.77559	1.21711	2.64125	0.287631	0.236463	0.149892	0.100165	0.0424947	0.042637	0.0356617	0.0503126	0.070884
ASMM10P015521	AK051008	uc008aiq.1	0.0310452	0.0603118	0.0486424	0.0229765	0.037528	0.0252454	0.0164394	0.0454111	0.0290185	0.0134018	0.0219778	0.0140104	0.0466665	0.0285833	0.0302896	0.0164633	0.0022132	0.00206349	0.00207391	0.00197325	P	P	P	A	A	A	A	A	A	A	A	A	A	A	A	1.76768	1.10794	1.6889	0.0548781	0.0668217	0.0821523	0.0406152	0.0415787	0.042637	0.0290596	0.0503126	0.0490094
ASMM10P038877	C030029H02Rik	NR_102277	0.0319639	0.0795755	0.0456062	0.0231768	0.0496994	0.0383486	0.019938	0.0359159	0.11909	0.0135186	0.0173824	0.0212823	0.0523819	0.037075	0.0583147	0.0173944	0.00192792	0.00178655	0.00198354	0.00165148	P	P	P	A	A	A	A	A	A	A	A	A	A	A	A	1.75241	1.40085	1.11183	0.0560138	0.111473	0.0507062	0.0406152	0.0696212	0.042637	0.0349396	0.0503126	0.132407
ASMM10P022108	Gm10714	NR_040530	0.0447877	0.0696049	0.058669	0.0238337	0.0245571	0.0349678	0.0190753	0.0297155	0.0401939	0.0365681	0.0233949	0.0381083	0.0576872	0.0277862	0.0296616	0.0326904	0.000959713	0.000837547	0.000844102	0.000857927	P	P	P	A	A	A	A	A	A	A	A	A	A	A	A	1.74666	1.69315	1.21932	0.0782287	0.117851	0.0715365	0.0416294	0.0415787	0.042637	0.033318	0.0503126	0.0490094
ASMM10P013993	Arhgef4	ENSMUST00000162760	0.0834108	0.107341	0.0936873	0.107374	0.0867478	0.142484	0.0210867	0.135821	0.0688804	0.0445049	0.0484421	0.054402	0.0948129	0.112202	0.0752627	0.0491164	0.00378328	0.00408334	0.00367479	0.0031346	P	P	P	P	A	A	P	A	P	A	P	A	P	A	A	1.73431	1.29283	1.04023	0.14466	0.138773	0.0974565	0.186219	0.11215	0.148217	0.0365708	0.175593	0.0716516
ASMM10P055728	Galnt9	uc008yra.2	0.0257859	0.0341082	0.0302763	0.0262829	0.0262701	0.0254583	0.0215774	0.134815	0.0523787	0.0227267	0.0153848	0.0141285	0.0300568	0.0260037	0.0695903	0.0174133	2.6051e-06	2.54363e-06	2.04479e-05	2.52745e-06	P	P	P	A	A	A	A	A	A	A	P	A	A	A	A	1.7236	1.58274	1.67478	0.0444445	0.0539844	0.0507062	0.0453011	0.0415787	0.042637	0.0371908	0.213377	0.0877227
ASMM10P026800	AK051525	AK051525	0.025802	0.0234966	0.0217822	0.0235789	0.018097	0.0183159	0.0178513	0.0218984	0.0210533	0.0137531	0.0105983	0.0101647	0.0236936	0.0199972	0.0202677	0.0115054	0.000466556	0.000459347	0.000461765	0.000444418	P	P	P	A	A	A	A	A	A	A	A	A	A	A	A	1.72253	2.29755	2.32787	0.0444445	0.0539844	0.0507062	0.0406152	0.0415787	0.042637	0.0307494	0.0503126	0.0490094
ASMM10P041941	AK039736	AK039736	0.0670705	0.0719545	0.0236986	0.204383	0.18678	0.0493443	0.0175784	0.0278355	0.0208525	0.0137612	0.0134717	0.0100678	0.0542412	0.146836	0.0220888	0.0124335	0.000718456	0.00131705	0.000624288	0.000599321	P	P	P	P	A	A	P	P	A	A	A	A	A	A	A	1.72152	1.8075	2.35029	0.115463	0.130058	0.0556986	0.35185	0.337606	0.115973	0.0302616	0.0503126	0.0490094
ASMM10P036179	A230073K19Rik	NR_033229	0.032342	0.102695	0.0467975	0.0392503	0.0221141	0.0393504	0.0186553	0.0267593	0.174069	0.0406841	0.0160402	0.0393143	0.0606116	0.0335716	0.0731612	0.0320129	0.00404281	0.00334546	0.00398074	0.00332758	P	P	P	A	P	A	A	A	A	A	A	P	A	A	A	1.6877	1.88019	1.08352	0.0545837	0.193087	0.0507062	0.0662429	0.0415787	0.042637	0.0314846	0.0503126	0.188608
ASMM10P031697	XLOC_018289	TCONS_00024960	0.0265107	0.0171816	0.02007	0.0242265	0.0132332	0.0168762	0.0199284	0.016013	0.0193984	0.0477547	0.0207946	0.0319533	0.0212541	0.018112	0.0184466	0.0335008	0.00484782	0.00478853	0.004809	0.00504136	P	P	P	A	A	A	A	A	A	A	A	A	P	A	P	1.67647	3.14199	2.52646	0.0444445	0.0539844	0.0507062	0.0406152	0.0415787	0.042637	0.0334095	0.0503126	0.0490094
ASMM10P027449	E130114P18Rik	NR_015513	0.0289776	0.0445548	0.0545576	0.024451	0.034316	0.0458755	0.0208867	0.0415244	0.0527319	0.0164367	0.0200968	0.0254594	0.0426967	0.0348808	0.038381	0.0206643	0.00465353	0.00452553	0.00457142	0.00431045	P	P	P	A	A	A	A	A	A	A	A	A	A	A	A	1.66109	1.21164	0.929406	0.0481343	0.0539844	0.0507062	0.0406152	0.0415787	0.042637	0.0346947	0.0503126	0.0490094
ASMM10P035157	XLOC_002623	TCONS_00002497	0.0913626	0.102728	0.0673954	0.0852202	0.0959689	0.210872	0.0204807	0.0889139	0.0565987	0.072705	0.0445042	0.0254907	0.087162	0.130687	0.0553311	0.0475666	0.0106691	0.0130982	0.00911898	0.00944809	P	P	P	P	A	A	P	A	P	A	A	A	P	A	A	1.65833	0.822148	1.14737	0.15151	0.0844576	0.0773272	0.141324	0.0789006	0.241947	0.0339638	0.0731004	0.0649395
ASMM10P013241	AK081595	AK081595	0.0268019	0.0262966	0.0229319	0.0244926	0.0202536	0.0195127	0.020378	0.024508	0.0221646	0.0142861	0.0118613	0.0107013	0.0253435	0.0214196	0.0223502	0.0122829	0.000304768	0.000299753	0.000301929	0.000289149	P	P	P	A	A	A	A	A	A	A	A	A	A	A	A	1.65826	2.0529	2.21116	0.0444445	0.0539844	0.0507062	0.0406152	0.0415787	0.0431456	0.0337921	0.0503126	0.0490094
ASMM10P033268	AK046841	AK046841	0.0269171	0.0790134	0.044353	0.0245979	0.0608559	0.0372949	0.020574	0.0736392	0.0428688	0.0245459	0.0356396	0.0206975	0.0500945	0.0409162	0.045694	0.026961	0.0165534	0.0161555	0.0163012	0.0155962	P	P	P	A	A	A	A	A	A	A	A	A	A	A	A	1.65116	0.683231	1.14324	0.0444445	0.0539844	0.0507062	0.0406152	0.0415787	0.042637	0.033971	0.0503126	0.0490094
ASMM10P027651	Urod	ENSMUST00000135164	0.16492	0.128235	0.144359	0.169806	0.175879	0.0959283	0.0551679	0.0511773	0.0672471	0.038859	0.0789879	0.0719789	0.145838	0.147204	0.0578641	0.0632752	0.00203797	0.00221826	0.00125994	0.00127689	P	P	P	P	A	P	P	P	A	A	A	A	A	P	P	1.63718	1.20101	1.15093	0.270003	0.154011	0.166148	0.278003	0.211232	0.110407	0.0903198	0.0614645	0.077397
ASMM10P027864	AK039622	AK039622	0.0442614	0.230508	0.0501006	0.0349321	0.0828758	0.0225122	0.0198583	0.0926838	0.0258768	0.0660125	0.124344	0.0319791	0.10829	0.0467734	0.0461396	0.074112	0.0383574	0.0341108	0.0337789	0.0366784	P	P	P	A	A	A	A	A	A	A	A	A	P	A	A	1.62541	0.542841	1.89395	0.0719428	0.12513	0.094888	0.0567789	0.0449884	0.042637	0.0322777	0.0503126	0.0490094
ASMM10P026080	Gm10702	ENSMUST00000098929	0.0941526	0.0336404	0.07731	0.0706401	0.0646258	0.060751	0.0214614	0.0313523	0.0285947	0.0455221	0.0385514	0.0561385	0.0683677	0.065339	0.0271361	0.0467374	5.16444e-06	1.8148e-06	1.58391e-06	1.92495e-06	P	P	P	P	A	A	A	A	A	A	A	A	P	A	P	1.60785	1.60475	1.71393	0.151383	0.0539844	0.132504	0.113579	0.103708	0.104123	0.0345067	0.0503126	0.0490094
ASMM10P030144	Gm3510	ENSMUST00000180447	0.0581339	0.0378775	0.0397496	0.0253662	0.0291732	0.0334241	0.0445739	0.0353013	0.0384195	0.0147957	0.0170849	0.0185493	0.0452537	0.0293211	0.0394315	0.01681	0.000135414	0.000121296	0.000128162	0.000115395	P	P	P	A	A	A	A	A	A	A	A	A	A	A	A	1.60115	1.42524	1.27564	0.0930813	0.0539844	0.0507062	0.0406152	0.0415787	0.042637	0.0713696	0.0503126	0.0490094
ASMM10P040160	AK048002	AK048002	0.134795	0.150162	0.0555758	0.057244	0.0459915	0.124306	0.0215875	0.117887	0.127039	0.0408032	0.0275658	0.0200726	0.113511	0.0758471	0.088838	0.0294805	0.000153648	0.000144451	0.000176177	7.91355e-05	P	P	P	P	P	A	A	A	P	A	P	P	A	A	A	1.59774	1.36963	1.66955	0.215367	0.205667	0.0927868	0.0914613	0.0629915	0.207535	0.0344913	0.161462	0.212099
ASMM10P023847	AK047137	AK047137	0.111383	0.0537884	0.0325419	0.126219	0.0543215	0.0213492	0.0229577	0.0269818	0.02454	0.0148505	0.0130585	0.0118481	0.0659045	0.0672967	0.0248265	0.0132524	0.000156296	0.000178469	0.000115368	0.000109743	P	P	P	P	A	A	P	A	A	A	A	A	A	A	A	1.59524	1.86469	1.99712	0.177683	0.100299	0.0649902	0.20135	0.101293	0.042637	0.036623	0.0503126	0.0490094
ASMM10P055105	A530058N18Rik	NR_028423	0.0486122	0.129192	0.0417613	0.102822	0.0420795	0.0351156	0.0230163	0.0509187	0.0403638	0.019726	0.0246434	0.019488	0.0731885	0.0600057	0.0380996	0.0212858	0.00260303	0.00275699	0.00223127	0.00210474	P	P	P	A	A	A	P	A	A	A	A	A	A	A	A	1.58751	0.988098	1.21419	0.0771722	0.127654	0.0507062	0.163231	0.0415787	0.042637	0.0365385	0.0503126	0.0490094
ASMM10P017242	AK038392	AK038392	0.0283065	0.0414853	0.0240006	0.0258676	0.0319519	0.0201813	0.0189217	0.0386636	0.0231975	0.0150881	0.0187122	0.0111999	0.0312641	0.0260002	0.0269276	0.0150001	0.00250707	0.00246	0.00247151	0.00236205	P	P	P	A	A	A	A	A	A	A	A	A	A	A	A	1.57012	1.30129	2.1127	0.0444445	0.0539844	0.0507062	0.0406152	0.0415787	0.042637	0.0297093	0.0503126	0.0490094
ASMM10P017582	AK077046	AK077046	0.0284228	0.0646422	0.0400243	0.0259739	0.0497872	0.033655	0.0231999	0.0602455	0.038685	0.0197155	0.0642513	0.0521816	0.0443631	0.0364721	0.0407101	0.0453828	0.00518604	0.00505694	0.00511704	0.00521458	P	P	P	A	A	A	A	A	A	A	A	A	A	A	A	1.56369	0.835127	1.26688	0.0444445	0.0539844	0.0507062	0.0406152	0.0415787	0.042637	0.0362775	0.0503126	0.0490094
ASMM10P022373	1810010K12Rik	ENSMUST00000149577	0.0286434	0.0869302	0.070601	0.0261755	0.0669534	0.0593659	0.0183302	0.0810176	0.0682385	0.0152677	0.0392105	0.0329462	0.0620582	0.0508316	0.0558621	0.0291414	0.0364258	0.0354665	0.0356107	0.0334801	P	P	P	A	A	A	A	A	A	A	A	A	A	A	A	1.55165	0.621009	0.718207	0.0444445	0.0539844	0.0507062	0.0406152	0.0415787	0.042637	0.028442	0.0503126	0.0490094
ASMM10P045819	Gm15155	ENSMUST00000128838	0.0345281	0.0467748	0.0801152	0.0262384	0.0360259	0.067366	0.0223505	0.0435934	0.0774343	0.0153044	0.0479793	0.037386	0.053806	0.0432101	0.0477927	0.0335566	0.0161827	0.0156298	0.0157877	0.0153161	P	P	P	A	A	A	A	A	A	A	A	A	A	A	A	1.54793	1.15413	0.632916	0.0534471	0.0539844	0.0507062	0.0406152	0.0415787	0.042637	0.0345971	0.0503126	0.0490094
ASMM10P031393	Gm5	NR_024513	0.0287992	0.0387797	0.0608304	0.0263179	0.029868	0.0511501	0.0810233	0.0361421	0.0587948	0.0553064	0.0552355	0.161025	0.0428031	0.0357787	0.0586534	0.0905222	0.00502417	0.00490243	0.0055516	0.00590642	P	P	P	A	A	A	A	A	A	A	A	A	P	A	P	1.54326	1.39208	0.833567	0.0444445	0.0539844	0.0507062	0.0406152	0.0415787	0.042637	0.12504	0.0503126	0.0490094
ASMM10P051178	2810011L19Rik	uc007oyh.1	0.0289383	0.0575137	0.0322931	0.026445	0.0442969	0.0271541	0.162499	0.0536019	0.0312124	0.0333107	0.104803	0.0892997	0.0395817	0.032632	0.0824377	0.0758044	0.00318321	0.0031098	0.0046396	0.00374996	P	P	P	A	A	A	A	A	A	P	A	A	A	P	P	1.53584	0.938636	1.57019	0.0444445	0.0539844	0.0507062	0.0406152	0.0415787	0.042637	0.249572	0.0503126	0.0490094
ASMM10P014705	AK043180	AK043180	0.0289904	0.0385981	0.0321754	0.0264926	0.0297282	0.0270551	0.0205656	0.0359728	0.0310987	0.0154527	0.01741	0.0150147	0.0332546	0.0277586	0.0292124	0.0159591	1.09215e-05	1.06267e-05	1.09576e-05	1.01268e-05	P	P	P	A	A	A	A	A	A	A	A	A	A	A	A	1.53308	1.39863	1.57593	0.0444445	0.0539844	0.0507062	0.0406152	0.0415787	0.042637	0.0315286	0.0503126	0.0490094
ASMM10P032493	Mmp17	ENSMUST00000177802	0.109696	0.124701	0.038884	0.0545705	0.0295549	0.0377856	0.0220444	0.0357632	0.034984	0.0154681	0.0377687	0.0669832	0.0910937	0.040637	0.0309305	0.0400733	2.22635e-05	6.2585e-06	5.2386e-06	7.9274e-06	P	P	P	P	P	A	A	A	A	A	A	A	A	A	P	1.53155	1.40683	1.40091	0.168005	0.175433	0.054473	0.0835775	0.0415787	0.0529342	0.0337621	0.0503126	0.0490094
ASMM10P009816	9630013A20Rik	uc007utu.2	0.0294026	0.0634663	0.0788194	0.0268693	0.0488815	0.0662764	0.020775	0.0591495	0.0761818	0.0156724	0.0286269	0.0367813	0.0572294	0.0473424	0.0520355	0.0270268	0.0220315	0.0214344	0.0215952	0.0202025	P	P	P	A	A	A	A	A	A	A	A	A	A	A	A	1.51159	0.850601	0.643321	0.0444445	0.0539844	0.0507062	0.0406152	0.0415787	0.042637	0.0314032	0.0503126	0.0490094
ASMM10P018542	AK034468	AK034468	0.0296624	0.061873	0.0561725	0.048265	0.0476544	0.0472335	0.0234253	0.0576646	0.0542928	0.0676575	0.0831496	0.0786789	0.049236	0.0477176	0.0451276	0.0764953	0.00693164	0.00701831	0.00682142	0.00776967	P	P	P	A	A	A	A	A	A	A	A	A	P	A	A	1.49834	0.872504	0.902686	0.0444445	0.0539844	0.0507062	0.0723176	0.0415787	0.042637	0.0350992	0.0503126	0.0490094
ASMM10P000445	5930412G12Rik	ENSMUST00000091324	0.0297578	0.0732046	0.0524177	0.0271939	0.056382	0.0422286	0.0201586	0.0682255	0.0485399	0.0212529	0.041779	0.0234355	0.0517934	0.0419348	0.0456413	0.0288225	0.00961045	0.00932576	0.009388	0.0089353	P	P	P	A	A	A	A	A	A	A	A	A	A	A	A	1.49354	0.737446	1.00967	0.0444445	0.0539844	0.0529247	0.0406152	0.0415787	0.042637	0.0301077	0.0503126	0.0490094
ASMM10P041328	AK084540	AK084540	0.126213	0.29387	0.105757	0.0293381	0.0391853	0.0359432	0.0248972	0.0474165	0.0413152	0.034696	0.0229484	0.0390538	0.17528	0.0348222	0.0378763	0.0322327	0.00174526	0.000720782	0.000728784	0.000722411	P	P	P	P	P	A	A	A	A	A	A	A	A	A	A	1.49339	1.06108	1.18623	0.188486	0.31182	0.125452	0.0438133	0.0415787	0.042637	0.0371814	0.0503126	0.0490094
ASMM10P056292	AK145360	uc008qmu.1	0.0300217	0.0606674	0.0275171	0.027435	0.0467259	0.0231382	0.0218774	0.0565411	0.0265963	0.0160024	0.0273645	0.0128409	0.0394021	0.032433	0.0350049	0.0187359	0.00817291	0.00800181	0.00805546	0.00764548	P	P	P	A	A	A	A	A	A	A	A	A	A	A	A	1.48041	0.889842	1.84271	0.0444445	0.0539844	0.0507062	0.0406152	0.0415787	0.042637	0.0323877	0.0503126	0.0490094
ASMM10P037949	Tmem143	ENSMUST00000129600	0.0333815	0.0629085	0.111635	0.0911014	0.0677501	0.0712924	0.025981	0.0578679	0.056653	0.119083	0.060694	0.0880598	0.0693084	0.0767147	0.046834	0.0892788	0.000469284	0.000445011	0.000377825	0.000523358	P	P	P	A	A	P	P	A	A	A	A	A	P	A	P	1.47522	1.09319	1.33587	0.0492451	0.0687708	0.149129	0.134395	0.0740636	0.0952371	0.0383277	0.0632605	0.0756808
ASMM10P034412	AK140256	AK140256	0.0301947	0.0588529	0.0260614	0.0275931	0.0229426	0.0219141	0.0210851	0.0277619	0.0251893	0.0160946	0.0134361	0.0121616	0.0383697	0.02415	0.0246788	0.0138974	0.000298279	0.000270594	0.000272768	0.000259847	P	P	P	A	A	A	A	A	A	A	A	A	A	A	A	1.47193	1.81229	1.94564	0.0444445	0.106659	0.0507062	0.0406152	0.0415787	0.042637	0.0310358	0.0503126	0.0490094
ASMM10P036348	AK035926	AK035926	0.0302358	0.0390617	0.0222474	0.0276307	0.0300852	0.0187071	0.024898	0.0364049	0.021503	0.0161165	0.0176191	0.0157626	0.030515	0.0254743	0.027602	0.0164994	0.00435142	0.00427415	0.00431067	0.00415057	P	P	P	A	A	A	A	A	A	A	A	A	A	A	A	1.46993	1.38203	2.27919	0.0444445	0.0539844	0.0507062	0.0406152	0.0415787	0.042637	0.0365984	0.0503126	0.0490094
ASMM10P032823	AK089129	AK089129	0.0303234	0.123067	0.0427647	0.0277108	0.0190625	0.024758	0.0221207	0.0230668	0.0284582	0.0161632	0.0111637	0.020911	0.065385	0.0238438	0.0245486	0.0160793	0.00167171	0.00112327	0.00113055	0.00109126	P	P	P	A	P	A	A	A	A	A	A	A	A	A	A	1.46568	2.18117	1.72215	0.0444445	0.26843	0.0736472	0.0406152	0.0415787	0.042637	0.0324219	0.0503126	0.0490094
ASMM10P049661	AK014583	AK014583	0.113501	0.104517	0.0808316	0.0277805	0.0369752	0.0679684	0.0239963	0.0447422	0.0781267	0.0162039	0.0216541	0.0377203	0.0996168	0.0442414	0.0489551	0.0251928	0.0172117	0.0131855	0.0133339	0.012443	P	P	P	P	A	A	A	A	A	A	A	A	A	A	A	1.462	1.1245	0.627306	0.165939	0.11753	0.0507062	0.0406152	0.0415787	0.042637	0.0350827	0.0503126	0.0490094
ASMM10P022855	Upp2	ENSMUST00000135737	0.0306429	0.0370942	0.0396842	0.0280027	0.0285698	0.0333691	0.0210007	0.0345712	0.0383563	0.0163335	0.0302546	0.0185188	0.0358071	0.0299805	0.0313094	0.0217023	2.11611e-05	2.05719e-05	2.11661e-05	2.04454e-05	P	P	P	A	A	A	A	A	A	A	A	A	A	A	A	1.4504	1.45533	1.27774	0.0444445	0.0539844	0.0507062	0.0406152	0.0415787	0.042637	0.0304594	0.0503126	0.0490094
ASMM10P037590	AK020593	AK020593	0.169697	0.10197	0.0873937	0.0281759	0.0485813	0.0347145	0.0202489	0.0587862	0.0399028	0.108526	0.0928454	0.0268873	0.119687	0.0371572	0.039646	0.0760863	0.00446257	0.00269364	0.00271248	0.00342582	P	P	P	P	A	A	A	A	A	A	A	A	P	P	A	1.44149	0.855858	1.22822	0.244617	0.087272	0.107339	0.0406152	0.0415787	0.042637	0.0291886	0.0503126	0.0490094
ASMM10P028335	Espn	ENSMUST00000150958	0.0386716	0.0769669	0.0428363	0.0281964	0.0504273	0.131129	0.0215245	0.06102	0.0414029	0.0709005	0.0735266	0.0593909	0.0528249	0.0699176	0.0413158	0.0679393	0.00361557	0.00422912	0.00346452	0.00391531	P	P	P	A	A	A	A	A	P	A	A	A	P	A	A	1.44044	0.824527	1.18372	0.0557042	0.0634612	0.0507062	0.0406152	0.0415787	0.15522	0.0310047	0.0503126	0.0490094
ASMM10P017511	AK080547	AK080547	0.0315189	0.0312783	0.031077	0.0288033	0.0240905	0.0261315	0.024996	0.0291509	0.030037	0.0168004	0.0141083	0.0145022	0.0312914	0.0263417	0.0280613	0.015137	8.0181e-05	7.84027e-05	7.94643e-05	7.495e-05	P	P	P	A	A	A	A	A	A	A	A	A	A	A	A	1.41009	1.72594	1.63163	0.0444445	0.0539844	0.0507062	0.0406152	0.0415787	0.042637	0.0352467	0.0503126	0.0490094
ASMM10P048298	AK038683	AK038683	0.177159	0.191731	0.0634181	0.0824295	0.100442	0.0774313	0.0612088	0.0511873	0.113763	0.069024	0.0891804	0.0400288	0.144103	0.0867676	0.0753863	0.0660777	0.00224185	0.00153773	0.00164328	0.00141663	P	P	P	P	P	A	A	A	A	A	A	P	P	P	A	1.40229	0.982913	1.47272	0.248428	0.188455	0.0933968	0.11559	0.0987257	0.114034	0.0858324	0.0503126	0.16754
ASMM10P049940	F730043M19Rik	NR_015602	0.0318484	0.0385078	0.0372177	0.0291044	0.0296586	0.0312951	0.0221394	0.0358886	0.0359723	0.0527233	0.043322	0.0593847	0.035858	0.0300193	0.0313335	0.05181	4.65978e-08	4.12645e-08	6.57907e-08	6.82671e-08	P	P	P	A	A	A	A	A	A	A	A	A	P	A	P	1.3955	1.40191	1.36242	0.0444445	0.0539844	0.0507062	0.0406152	0.0415787	0.042637	0.0308956	0.0503126	0.0490094
ASMM10P014983	Ece2	ENSMUST00000152246	0.0320121	0.0461222	0.0382701	0.0292539	0.0355232	0.03218	0.0222677	0.0429852	0.0369895	0.0292337	0.0208038	0.0191963	0.0388015	0.0323191	0.0340808	0.0230779	4.31834e-05	4.19381e-05	4.29572e-05	4.09689e-05	P	P	P	A	A	A	A	A	A	A	A	A	A	A	A	1.38837	1.17046	1.32495	0.0444445	0.0539844	0.0507062	0.0406152	0.0415787	0.042637	0.0309157	0.0503126	0.0490094
ASMM10P051315	AK086372	AK086372	0.0322137	0.0458718	0.033132	0.0294382	0.0353303	0.0278595	0.0262068	0.0427518	0.0320233	0.0303183	0.0206908	0.0154611	0.0370725	0.030876	0.0336606	0.0221568	0.000214109	0.000208713	0.000211719	0.000202959	P	P	P	A	A	A	A	A	A	A	A	A	A	A	A	1.37968	1.17685	1.53043	0.0444445	0.0539844	0.0507062	0.0406152	0.0415787	0.042637	0.0361569	0.0503126	0.0490094
ASMM10P049280	D030028A08Rik	NR_003293	0.212147	0.0624544	0.0560877	0.160673	0.106042	0.110896	0.0353347	0.0488348	0.044579	0.0435802	0.0799994	0.0801448	0.11023	0.12587	0.0429161	0.0679081	0.00132215	0.000748409	0.000420801	0.000470096	P	P	P	P	A	A	P	A	A	A	A	A	A	P	P	1.37638	1.03026	1.11347	0.291995	0.0643444	0.062452	0.221146	0.109251	0.123479	0.0486339	0.0503126	0.0496374
ASMM10P056711	Nrxn3	uc007oka.1	0.0329386	0.0373455	0.0170299	0.0301006	0.0287634	0.0143198	0.0240486	0.0348054	0.01646	0.0175571	0.0227936	0.0143377	0.0291047	0.0243946	0.0251047	0.0182295	0.0237157	0.0233905	0.0234869	0.0230599	P	P	P	A	A	A	A	A	A	A	A	A	A	A	A	1.34932	1.44554	2.97748	0.0444445	0.0539844	0.0507062	0.0406152	0.0415787	0.042637	0.0324491	0.0503126	0.0490094
ASMM10P016627	AK018334	AK018334	0.0330649	0.0443926	0.086317	0.0302161	0.034191	0.0547648	0.0276441	0.106242	0.0629498	0.0176245	0.0200236	0.0303927	0.0545915	0.039724	0.0656118	0.0226803	0.00349836	0.00332839	0.00389314	0.00313272	P	P	P	A	A	A	A	A	A	A	A	A	A	A	A	1.34416	1.21607	0.778547	0.0444445	0.0539844	0.0672019	0.0406152	0.0415787	0.042637	0.0371581	0.129197	0.0490094
ASMM10P001449	A530058N18Rik	ENSMUST00000128469	0.0332969	0.0645622	0.0610439	0.030428	0.0497257	0.0513297	0.0262986	0.060171	0.0590012	0.0177481	0.0291213	0.0284863	0.0529677	0.0438278	0.0484903	0.0251186	0.00471751	0.00457204	0.00463494	0.0042771	P	P	P	A	A	A	A	A	A	A	A	A	A	A	A	1.3348	0.836161	0.830651	0.0444445	0.0539844	0.0507062	0.0406152	0.0415787	0.042637	0.0351033	0.0503126	0.0490094
ASMM10P057400	Snap91	uc012gxv.1	0.0443605	0.0527844	0.0328509	0.0304515	0.0406544	0.0276231	0.0251417	0.0491942	0.0317516	0.0228039	0.0238088	0.0297901	0.0433319	0.0329097	0.0353625	0.0254676	0.00118784	0.00114112	0.00115318	0.00111758	P	P	P	A	A	A	A	A	A	A	A	A	A	A	A	1.33377	1.02274	1.54353	0.0591666	0.0539844	0.0507062	0.0406152	0.0415787	0.042637	0.0335332	0.0503126	0.0490094
ASMM10P025465	Gm15688	ENSMUST00000161394	0.0334844	0.0624748	0.0485457	0.0305994	0.0481179	0.183069	0.0245774	0.0582255	0.0469212	0.0178481	0.0281797	0.022654	0.0481683	0.0872621	0.0432414	0.0228939	0.00158365	0.00235464	0.00155466	0.00144054	P	P	P	A	A	A	A	A	P	A	A	A	A	A	A	1.32732	0.864099	1.0445	0.0444445	0.0539844	0.0507062	0.0406152	0.0415787	0.191216	0.0326221	0.0503126	0.0490094
ASMM10P026650	AI115009	NR_040386	0.0334991	0.0329857	0.0404023	0.0746926	0.0509454	0.120666	0.0267066	0.0307422	0.0390503	0.0597007	0.0148785	0.0188538	0.0356291	0.0821012	0.0321663	0.0311443	0.000317517	0.000403347	0.000313834	0.00032573	P	P	P	A	A	A	A	A	A	A	A	A	A	A	A	1.32674	1.6366	1.25503	0.0444445	0.0539844	0.0507062	0.0990975	0.0833771	0.151439	0.0354326	0.0503126	0.0490094
ASMM10P018112	AK015849	AK015849	0.0335929	0.0512893	0.0293653	0.0306985	0.0395029	0.0246922	0.0354787	0.0478008	0.0283826	0.0550732	0.145853	0.0803766	0.0380825	0.0316312	0.0372207	0.0937676	0.00254447	0.00248605	0.00253674	0.00322726	P	P	P	A	A	A	A	A	A	A	A	A	A	P	P	1.32303	1.05255	1.72674	0.0444445	0.0539844	0.0507062	0.0406152	0.0415787	0.042637	0.0469395	0.0503126	0.0490094
ASMM10P048767	AK077505	AK077505	0.0336244	0.0615881	0.060392	0.0307274	0.0448364	0.144016	0.0223325	0.0542546	0.058371	0.0616166	0.0634463	0.0705757	0.0518682	0.0731933	0.0449861	0.0652129	0.00273204	0.00308797	0.00265962	0.00291218	P	P	P	A	A	A	A	A	P	A	A	A	P	A	A	1.32179	0.927343	0.839618	0.0444445	0.0571132	0.0507062	0.0406152	0.0415787	0.120918	0.0295189	0.0503126	0.0490094
ASMM10P024257	XLOC_013653	TCONS_00017523	0.0571703	0.0427954	0.0248565	0.0307783	0.0329609	0.0209009	0.0275874	0.0398846	0.0364547	0.0179525	0.0193032	0.0130292	0.0416074	0.0282134	0.0346422	0.0167616	0.0041046	0.00391599	0.00404824	0.00375976	P	P	P	A	A	A	A	A	A	A	A	A	A	A	A	1.3196	1.26145	2.03996	0.0754422	0.0539844	0.0507062	0.0406152	0.0415787	0.042637	0.0364044	0.0503126	0.0743659
ASMM10P017243	AK048476	AK048476	0.0338467	0.0417784	0.0331171	0.0309305	0.0321776	0.027847	0.0241766	0.0389368	0.0320089	0.0180412	0.0188444	0.0154542	0.0362474	0.0303183	0.0317074	0.0174466	6.42629e-05	6.25772e-05	6.37227e-05	5.93964e-05	P	P	P	A	A	A	A	A	A	A	A	A	A	A	A	1.31311	1.29216	1.53112	0.0444445	0.0539844	0.0507062	0.0406152	0.0415787	0.042637	0.0317466	0.0503126	0.0490094
ASMM10P029452	C130030K03Rik	NR_046212	0.0339029	0.0577435	0.044834	0.0309818	0.0444739	0.0376993	0.0271594	0.053816	0.0433337	0.0216876	0.0370578	0.0209219	0.0454934	0.0377183	0.0414363	0.0265558	0.000583156	0.000565773	0.00057467	0.000541693	P	P	P	A	A	A	A	A	A	A	A	A	A	A	A	1.31094	0.934901	1.13098	0.0444445	0.0539844	0.0507062	0.0406152	0.0415787	0.042637	0.0356042	0.0503126	0.0490094
ASMM10P021187	BC057381	uc008lka.1	0.200194	0.0747212	0.096873	0.0967814	0.236589	0.11815	0.0277655	0.0758056	0.198309	0.0547791	0.0601782	0.0588165	0.123929	0.150507	0.100627	0.0579246	0.0145899	0.0124088	0.0102773	0.00874209	P	P	P	P	A	A	P	P	A	A	A	A	P	A	A	1.30898	0.763055	0.746203	0.26205	0.0570164	0.0722869	0.126685	0.18053	0.0881636	0.0363445	0.0578439	0.147979
ASMM10P047931	Rbfox3	ENSMUST00000134774	0.0339989	0.0980816	0.0240963	0.0310696	0.118534	0.0202617	0.025874	0.0914105	0.0232899	0.0181223	0.0442404	0.0112446	0.0520589	0.0566216	0.0468581	0.0245358	0.0472058	0.0472014	0.0466479	0.0445409	P	P	P	A	A	A	A	A	A	A	A	A	A	A	A	1.30723	0.550403	2.10432	0.0444445	0.0539844	0.0507062	0.0406152	0.0652413	0.042637	0.0338234	0.0503126	0.0490094
ASMM10P035266	A830011K09Rik	ENSMUST00000159822	0.0340328	0.04	0.0419863	0.0311006	0.0308079	0.0353048	0.0266576	0.0372794	0.0405813	0.0181404	0.0180423	0.019593	0.038673	0.0324044	0.0348394	0.0185919	7.93246e-06	7.66388e-06	7.95452e-06	7.24241e-06	P	P	P	A	A	A	A	A	A	A	A	A	A	A	A	1.30593	1.34961	1.20768	0.0444445	0.0539844	0.0507062	0.0406152	0.0415787	0.042637	0.0348129	0.0503126	0.0490094
ASMM10P001782	A530058N18Rik	ENSMUST00000134129	0.0342692	0.0601788	0.064161	0.0313166	0.0463495	0.0539507	0.027722	0.0560856	0.062014	0.0182664	0.0271441	0.0299409	0.0528697	0.0438723	0.0486072	0.0251171	0.00359292	0.00347978	0.00353263	0.00325129	P	P	P	A	A	A	A	A	A	A	A	A	A	A	A	1.29692	0.897068	0.790296	0.0444445	0.0539844	0.0507062	0.0406152	0.0415787	0.042637	0.0359532	0.0503126	0.0490094
ASMM10P045362	Gm14818	ENSMUST00000134899	0.0345599	0.0667664	0.031957	0.0315822	0.0514233	0.0282578	0.0372334	0.0622253	0.0308876	0.0196285	0.0301155	0.0149128	0.0444278	0.0370878	0.0434488	0.0215522	0.0065319	0.00638666	0.00651752	0.00605228	P	P	P	A	A	A	A	A	A	A	A	A	A	A	A	1.28602	0.808556	1.5867	0.0444445	0.0539844	0.0507062	0.0406152	0.0415787	0.0448366	0.0478828	0.0503126	0.0490094
ASMM10P023836	Gm20743	NR_040303	0.0348474	0.126806	0.0503138	0.031845	0.0976657	0.0642361	0.0278637	0.118181	0.0486301	0.0185746	0.0620002	0.0268839	0.0706558	0.0645822	0.0648917	0.0358196	0.0272344	0.0271978	0.0267731	0.0249522	P	P	P	A	A	A	A	A	A	A	A	A	A	A	A	1.2754	0.425724	1.0078	0.0444445	0.0539844	0.0507062	0.0406152	0.0415787	0.064737	0.0355374	0.0503126	0.0490094
ASMM10P022156	AK044026	AK044026	0.0351203	0.028816	0.0166136	0.0320943	0.0161747	0.0130462	0.272188	0.0195723	0.014996	0.0202378	0.00947253	0.0143759	0.02685	0.0204384	0.102252	0.0146954	0.0170144	0.0166238	0.0202828	0.0164095	P	P	P	A	A	A	A	A	A	P	A	A	A	A	A	1.26549	2.5706	3.26816	0.0444445	0.0740744	0.054296	0.0406152	0.0415787	0.042637	0.344453	0.0503126	0.0490094
ASMM10P010248	Bai3	ENSMUST00000126096	0.0352885	0.0280134	0.0551767	0.0322481	0.0215758	0.0463961	0.0262854	0.026108	0.0533303	0.0188097	0.0126356	0.0257483	0.0394929	0.0334067	0.0352412	0.0190646	0.0112122	0.0109769	0.0110559	0.0104863	P	P	P	A	A	A	A	A	A	A	A	A	A	A	A	1.25946	1.92709	0.918979	0.0444445	0.0539844	0.0507062	0.0406152	0.0415787	0.042637	0.0331054	0.0503126	0.0490094
ASMM10P001345	Ncdn	ENSMUST00000127079	0.0710754	0.0404113	0.0305319	0.0326398	0.0311247	0.0256732	0.0272984	0.0376627	0.0295102	0.0190382	0.0182278	0.0142478	0.0473395	0.0298126	0.0314904	0.0171713	0.000443253	0.000408079	0.000412721	0.000388197	P	P	P	A	A	A	A	A	A	A	A	A	A	A	A	1.24434	1.33588	1.66076	0.0884422	0.0539844	0.0507062	0.0406152	0.0415787	0.042637	0.0339686	0.0503126	0.0490094
ASMM10P028431	Chchd7	ENSMUST00000150618	0.0392523	0.105624	0.0455008	0.033594	0.0392664	0.0758683	0.0255219	0.0475146	0.0439782	0.0289067	0.0602709	0.034894	0.0634591	0.0495762	0.0390049	0.0413572	3.60447e-05	2.88687e-05	2.4093e-05	2.51765e-05	P	P	P	A	A	A	A	A	A	A	A	A	A	A	A	1.22404	1.05889	1.1144	0.0480463	0.111844	0.0507062	0.0411202	0.0415787	0.0845477	0.0312398	0.0503126	0.0490094
ASMM10P026302	AK042563	AK042563	0.0367131	0.15912	0.0440876	0.0335499	0.122554	0.0370717	0.0264	0.148297	0.0426123	0.019569	0.0717723	0.0205736	0.0799736	0.0643918	0.0724366	0.037305	0.0389033	0.0378146	0.0381235	0.0355673	P	P	P	A	A	A	A	A	A	A	A	A	A	A	A	1.21059	0.339268	1.15012	0.0444445	0.0539844	0.0507062	0.0406152	0.0415787	0.042637	0.0319596	0.0503126	0.0490094
ASMM10P050786	Nrcam	uc007nlx.2	0.0492698	0.11376	0.0404463	0.118529	0.0351832	0.0796944	0.0347397	0.0325002	0.0390928	0.0709577	0.0276827	0.0577954	0.0678252	0.077802	0.0354443	0.0521453	0.000407129	0.00035379	0.000270441	0.000294987	P	P	P	A	P	A	P	A	A	A	A	A	P	A	A	1.20685	1.54807	1.25367	0.0594614	0.176108	0.0507062	0.143047	0.054466	0.0999103	0.0419258	0.0503126	0.0490094
ASMM10P032824	Dlx6os1	ENSMUST00000159827	0.0369685	0.0436055	0.0354231	0.0337833	0.0335848	0.0297861	0.0258344	0.0406396	0.0342378	0.0383265	0.0196685	0.0165303	0.0386657	0.0323847	0.0335706	0.0248418	6.38093e-05	6.20057e-05	6.33051e-05	6.13007e-05	P	P	P	A	A	A	A	A	A	A	A	A	A	A	A	1.20223	1.23802	1.43144	0.0444445	0.0539844	0.0507062	0.0406152	0.0415787	0.042637	0.0310587	0.0503126	0.0490094
ASMM10P011214	AK132065	AK132065	0.16223	0.183832	0.231779	0.0872983	0.132263	0.102081	0.0484441	0.105464	0.0940659	0.070318	0.124869	0.140256	0.192614	0.107214	0.0826579	0.111814	0.0274598	0.0197092	0.0177334	0.019601	P	P	P	P	A	A	A	A	A	A	A	A	P	A	P	1.20201	0.600935	0.641241	0.195002	0.110471	0.148626	0.104933	0.0794813	0.0654582	0.0582301	0.0633769	0.0603189
ASMM10P052554	AK158512	AK158512	0.0395826	0.0533073	0.054293	0.0338897	0.0410571	0.034456	0.0259689	0.0496815	0.0396056	0.0197672	0.0240446	0.0409315	0.0490609	0.0364676	0.0384187	0.0282478	9.57953e-05	8.96772e-05	9.16914e-05	8.97705e-05	P	P	P	A	A	A	A	A	A	A	A	A	A	A	A	1.19845	1.0127	1.23743	0.0474378	0.0539844	0.067184	0.0406152	0.0415787	0.042637	0.0311226	0.0503126	0.0490094
ASMM10P001455	Arhgef9	ENSMUST00000128565	0.089577	0.066593	0.0355076	0.0341178	0.0481259	0.0352565	0.0275857	0.0582351	0.0343194	0.0199003	0.0281844	0.0165697	0.0638925	0.0391667	0.0400467	0.0215515	0.00269557	0.00240606	0.00240873	0.00224792	P	P	P	A	A	A	A	A	A	A	A	A	A	A	A	1.19044	0.863956	1.42804	0.106636	0.0575334	0.0507062	0.0406152	0.0415787	0.0503477	0.0328391	0.0503126	0.0490094
ASMM10P003751	Rasgrp1	ENSMUST00000174770	0.0375379	0.0454318	0.0194114	0.0369354	0.0349914	0.0163224	0.030763	0.0423417	0.0187619	0.0200087	0.0204923	0.0090584	0.034127	0.0294164	0.0306222	0.0165198	0.0275148	0.0271392	0.0272799	0.0261748	P	P	P	A	A	A	A	A	A	A	A	A	A	A	A	1.18399	1.18825	2.61218	0.0444445	0.0539844	0.0507062	0.0437311	0.0415787	0.042637	0.0364231	0.0503126	0.0490094
ASMM10P037227	Gm26793	ENSMUST00000180930	0.0912662	0.157965	0.080927	0.0345206	0.036979	0.0403587	0.0296616	0.0447467	0.0463905	0.0201353	0.0216563	0.0223978	0.110053	0.0372861	0.0402663	0.0213964	2.36444e-05	6.46284e-06	6.79957e-06	6.05331e-06	P	P	P	A	P	A	A	A	A	A	A	A	A	A	A	1.17655	1.12439	1.05645	0.107379	0.177614	0.0854956	0.0406152	0.0415787	0.042637	0.0348983	0.0503126	0.0490094
ASMM10P013879	XLOC_008267	TCONS_00010884	0.0379253	0.130098	0.0474178	0.0346576	0.047592	0.039872	0.0566276	0.0585307	0.138317	0.0202152	0.0278717	0.0272692	0.0718137	0.0407072	0.0844917	0.0251187	0.000426754	0.000338622	0.000507192	0.000318585	P	P	P	A	A	A	A	A	A	A	A	A	A	A	A	1.1719	0.873649	1.06935	0.0444445	0.11366	0.0507062	0.0406152	0.0415787	0.042637	0.0663617	0.0511353	0.147909
ASMM10P022905	Gm13629	NR_033495	0.0381439	0.060149	0.0394046	0.0498185	0.0463266	0.0331339	0.0248236	0.0560579	0.038086	0.0203317	0.0271306	0.0183883	0.0458992	0.043093	0.0396558	0.0219502	0.000751623	0.000747664	0.000737304	0.000684672	P	P	P	A	A	A	A	A	A	A	A	A	A	A	A	1.16518	0.897512	1.28681	0.0444445	0.0539844	0.0507062	0.0580476	0.0415787	0.042637	0.028924	0.0503126	0.0490094
ASMM10P018172	AK039289	AK039289	0.0384263	0.0470326	0.040436	0.0351155	0.0362244	0.0340012	0.0356042	0.0438336	0.0390829	0.0262248	0.0360322	0.0513757	0.0419649	0.0351137	0.0395069	0.0378776	4.85437e-06	4.65848e-06	4.80814e-06	5.57266e-06	P	P	P	A	A	A	A	A	A	A	A	A	A	A	A	1.15662	1.14781	1.25399	0.0444445	0.0539844	0.0507062	0.0406152	0.0415787	0.042637	0.0411805	0.0503126	0.0490094
ASMM10P045134	AK032183	AK032183	0.0384379	0.0292175	0.0404189	0.0351261	0.0225032	0.0339868	0.0540725	0.0272302	0.0390663	0.0204884	0.0131788	0.0188616	0.0360248	0.0305387	0.040123	0.0175096	0.00316568	0.00309646	0.00320349	0.00295336	P	P	P	A	A	A	A	A	A	A	A	A	A	A	A	1.15627	1.84767	1.25452	0.0444445	0.0539844	0.0507062	0.0406152	0.0415787	0.042637	0.0625223	0.0503126	0.0490094
ASMM10P036216	AK134773	AK134773	0.0384868	0.14928	0.0627148	0.0351708	0.0479896	0.0527346	0.0290357	0.0580702	0.0606162	0.0522372	0.138094	0.0695625	0.083494	0.0452984	0.0492407	0.0866314	0.00141737	0.00108961	0.00110732	0.00136959	P	P	P	A	A	A	A	A	A	A	A	A	A	P	A	1.1548	0.86641	0.80852	0.0444445	0.129338	0.0507062	0.0406152	0.0415787	0.042637	0.0335304	0.0503126	0.0490094
ASMM10P053145	U80893	uc009hew.2	0.0385315	0.0592279	0.0572298	0.0352117	0.0456172	0.0481225	0.0250653	0.0551995	0.0600255	0.0205383	0.0267152	0.0331891	0.0516631	0.0429838	0.0467634	0.0268142	0.000394741	0.000380923	0.000390961	0.000357308	P	P	P	A	A	A	A	A	A	A	A	A	A	A	A	1.15346	0.911469	0.886009	0.0444445	0.0539844	0.0507062	0.0406152	0.0415787	0.042637	0.0289118	0.0503126	0.0531831
ASMM10P051133	AK047676	uc007oua.1	0.0388875	0.0495828	0.0392596	0.035537	0.0438383	0.033012	0.158371	0.0462104	0.0379458	0.0207281	0.0223647	0.0183206	0.0425766	0.0374624	0.0808425	0.0204711	4.9891e-05	4.87536e-05	0.000133139	4.54104e-05	P	P	P	A	A	A	A	A	A	P	A	A	A	A	A	1.1429	1.08877	1.29156	0.0444445	0.0539844	0.0507062	0.0406152	0.04773	0.042637	0.181002	0.0503126	0.0490094
ASMM10P003380	Tro	ENSMUST00000163450	0.0618123	0.0578948	0.0318782	0.0357704	0.0445904	0.0268052	0.0255802	0.053957	0.0308114	0.043619	0.0290427	0.020169	0.0505284	0.035722	0.0367829	0.0309436	0.00396754	0.00375887	0.00378131	0.00370473	P	P	P	A	A	A	A	A	A	A	A	A	A	A	A	1.13544	0.932457	1.59062	0.0701843	0.0539844	0.0507062	0.0406152	0.0415787	0.042637	0.0290448	0.0503126	0.0490094
ASMM10P040721	AK008378	AK008378	0.0393295	0.0597768	0.0369183	0.0359409	0.0460399	0.0310433	0.031385	0.055711	0.0356829	0.0209637	0.0269627	0.017228	0.0453415	0.0376747	0.0409263	0.0217182	0.00132802	0.00129	0.00130799	0.00121342	P	P	P	A	A	A	A	A	A	A	A	A	A	A	A	1.13006	0.903101	1.37347	0.0444445	0.0539844	0.0507062	0.0406152	0.0415787	0.042637	0.0354668	0.0503126	0.0490094
ASMM10P013911	B130046B21Rik	ENSMUST00000181510	0.0958587	0.0371929	0.0357985	0.0361827	0.0305967	0.0305332	0.0290255	0.0346632	0.0346006	0.0211047	0.0167761	0.0167055	0.0562834	0.0324375	0.0327631	0.0181955	0.000286637	0.000247697	0.000250012	0.000233936	P	P	P	A	A	A	A	A	A	A	A	A	A	A	A	1.1225	1.45147	1.41643	0.107602	0.0539844	0.0507062	0.0406152	0.0444101	0.0432482	0.0325812	0.0503126	0.0490094
ASMM10P024659	AK020028	AK020028	0.0398963	0.0494871	0.0528267	0.0364588	0.0381148	0.0444201	0.0277308	0.0461212	0.0777596	0.0212658	0.0223215	0.0246517	0.0474033	0.0396646	0.0505372	0.0227463	3.09196e-05	2.97575e-05	3.54057e-05	2.77721e-05	P	P	P	A	A	A	A	A	A	A	A	A	A	A	A	1.114	1.09088	0.959859	0.0444445	0.0539844	0.0507062	0.0406152	0.0415787	0.042637	0.0308922	0.0503126	0.0746382
ASMM10P038154	1500012K07Rik	NR_045812	0.0402907	0.0802129	0.0636064	0.0368192	0.0617797	0.0534844	0.0300839	0.0747571	0.0614779	0.032138	0.0696677	0.0393404	0.06137	0.0506944	0.0554396	0.0470487	0.00320391	0.00308524	0.0031319	0.00304117	P	P	P	A	A	A	A	A	A	A	A	A	A	A	A	1.1031	0.673015	0.797187	0.0444445	0.0539844	0.0507062	0.0406152	0.0415787	0.042637	0.0331855	0.0503126	0.0490094
ASMM10P025726	AK162138	uc008ovz.1	0.040915	0.0590357	0.0602093	0.0373897	0.0454691	0.0386579	0.0312383	0.0550203	0.0444355	0.0520647	0.123764	0.0994258	0.0533866	0.0405056	0.0435647	0.0917514	8.55662e-05	7.93747e-05	8.14643e-05	0.000116595	P	P	P	A	A	A	A	A	A	A	A	A	A	P	P	1.08627	0.914438	1.10293	0.0444445	0.0539844	0.0664068	0.0406152	0.0415787	0.042637	0.0339332	0.0503126	0.0490094
ASMM10P014483	D930019O06Rik	ENSMUST00000181841	0.0413033	0.0448971	0.0308748	0.0377447	0.0345797	0.0259615	0.0311382	0.0418434	0.0298417	0.0220158	0.0202512	0.0144078	0.0390251	0.032762	0.0342744	0.0188916	0.00184867	0.00180358	0.00182134	0.00171139	P	P	P	A	A	A	A	A	A	A	A	A	A	A	A	1.07605	1.2024	1.64231	0.0444445	0.0539844	0.0507062	0.0406152	0.0415787	0.042637	0.0335063	0.0503126	0.0490094
ASMM10P011974	AK043575	AK043575	0.0542262	0.05862	0.0485339	0.0378191	0.034739	0.0570111	0.0272091	0.0420362	0.0469098	0.0220592	0.0258655	0.0226485	0.0537934	0.0431898	0.0387184	0.0235244	2.40916e-05	2.31067e-05	2.29043e-05	2.07472e-05	P	P	P	A	A	A	A	A	A	A	A	A	A	A	A	1.07393	1.19689	1.04476	0.0582353	0.0701615	0.0507062	0.0406152	0.0415787	0.0595628	0.0292208	0.0503126	0.0490094
ASMM10P018642	AK037146	AK037146	0.0415363	0.0892819	0.0672964	0.0379575	0.393297	0.0565871	0.0347585	0.0832093	0.0650444	0.02214	0.0468383	0.0346888	0.0660382	0.162614	0.061004	0.0345557	0.00520703	0.00987598	0.0051088	0.00465659	P	P	P	A	A	A	A	P	A	A	A	A	A	A	A	1.07002	0.604652	0.753475	0.0444445	0.0539844	0.0507062	0.0406152	0.237808	0.042637	0.0371921	0.0503126	0.0490094
ASMM10P010415	C130071C03Rik	NR_015561	0.0419758	0.109249	0.0574503	0.0383592	0.0841432	0.0483079	0.0288167	0.101818	0.0555278	0.0223742	0.0492775	0.0268093	0.0695583	0.0569368	0.0620542	0.0328203	0.0102723	0.00989816	0.00999806	0.0091452	P	P	P	A	A	A	A	A	A	A	A	A	A	A	A	1.05881	0.494142	0.88261	0.0444445	0.0539844	0.0507062	0.0406152	0.0415787	0.042637	0.0305115	0.0503126	0.0490094
ASMM10P056712	Rian	uc007paz.2	0.0587597	0.0609625	0.080757	0.0384253	0.0328676	0.0679057	0.028239	0.0397717	0.0780546	0.0224128	0.028997	0.0376855	0.0668264	0.0463995	0.0486884	0.0296984	0.00804183	0.00738478	0.0074413	0.00702523	P	P	P	A	A	A	A	A	A	A	A	A	A	A	A	1.05699	1.26504	0.627886	0.0621085	0.0771198	0.0507062	0.0406152	0.0415787	0.042637	0.0298484	0.0503126	0.0490094
ASMM10P016486	AK085875	AK085875	0.148019	0.27492	0.109904	0.0517949	0.171783	0.0992493	0.0290658	0.0727511	0.0457157	0.0403958	0.0809895	0.0332835	0.177614	0.107609	0.0491775	0.0515563	0.00336974	0.00253314	0.00196059	0.00197139	P	P	P	P	P	A	A	P	A	A	A	A	A	A	A	1.05533	0.691572	1.07205	0.156209	0.190127	0.117822	0.0546607	0.1188	0.1064	0.030674	0.0503126	0.0490094
ASMM10P023875	AK140140	AK140140	0.0505582	0.152799	0.0497108	0.0385383	0.0390277	0.0418001	0.0334825	0.0472258	0.0480473	0.0224787	0.0228561	0.0231977	0.0843561	0.0397887	0.0429185	0.0228442	1.69511e-05	2.02466e-07	2.58463e-07	1.88218e-07	P	P	P	A	A	A	A	A	A	A	A	A	A	A	A	1.05389	1.06536	1.02002	0.0532828	0.162787	0.0507062	0.0406152	0.0415787	0.042637	0.0352869	0.0503126	0.0490094
ASMM10P024166	XLOC_013591	TCONS_00017503	0.0485035	0.0529238	0.0647349	0.0390299	0.101056	0.203434	0.0314639	0.0493241	0.0625687	0.027838	0.0238716	0.0302087	0.0553874	0.114506	0.0477856	0.0273061	0.000408778	0.000692497	0.000398862	0.000365769	P	P	P	A	A	A	A	A	P	A	A	A	A	A	A	1.04062	1.02004	0.783289	0.0504736	0.0539844	0.0507062	0.0406152	0.103081	0.159347	0.0327419	0.0503126	0.0490094
ASMM10P051394	RP23-59P17.2	ENSMUST00000180754	0.133013	0.074929	0.0624546	0.03958	0.0529566	0.0415243	0.0298329	0.0640806	0.0477304	0.0339023	0.0310134	0.0230446	0.0901323	0.044687	0.0472146	0.0293201	0.000520123	0.000356539	0.000363516	0.000337075	P	P	P	P	A	A	A	A	A	A	A	A	A	A	A	1.02616	0.785146	1.0268	0.136492	0.0588302	0.0641281	0.0406152	0.0415787	0.042637	0.0306132	0.0503126	0.0490094
mouselincRNA0543+_P1	mouselincRNA0543	mouselincRNA0543+	0.0434062	0.089138	0.0344	0.0461855	0.0686539	0.0289257	0.027838	0.0856678	0.0332489	0.0231366	0.0402063	0.0160528	0.0556481	0.0479217	0.0489182	0.0264653	0.0171406	0.0168042	0.0167873	0.015726	P	P	P	A	A	A	A	A	A	A	A	A	A	A	A	1.02392	0.605627	1.47402	0.0444445	0.0539844	0.0507062	0.0472904	0.0415787	0.042637	0.028504	0.0518828	0.0490094
ASMM10P022246	Frmd4a	uc008ien.2	0.153443	0.0826224	0.0962049	0.0397508	0.0453322	0.0444861	0.0291324	0.0548546	0.0511348	0.0231859	0.0265483	0.0246883	0.110757	0.0431897	0.0450406	0.0248075	2.57997e-05	6.98244e-06	7.70366e-06	6.46961e-06	P	P	P	P	A	A	A	A	A	A	A	A	A	A	A	1.02175	0.917199	0.958435	0.156779	0.0757812	0.0922061	0.0406152	0.0415787	0.042637	0.0297659	0.0503126	0.0490094
ASMM10P021293	Scg5	ENSMUST00000139975	0.0435441	0.0455535	0.0985122	0.0397924	0.0350852	0.0828354	0.0302521	0.0424551	0.0952157	0.0232102	0.0205472	0.045971	0.0625366	0.052571	0.0559743	0.0299095	0.0131715	0.0127535	0.0128645	0.011902	P	P	P	A	A	A	A	A	A	A	A	A	A	A	A	1.02068	1.18508	0.514719	0.0444445	0.0539844	0.0507062	0.0406152	0.0415787	0.042637	0.0308777	0.0503126	0.0490094
ASMM10P049576	Gm11680	ENSMUST00000146550	0.0437368	0.0717546	0.0374899	0.0399684	0.0552652	0.0315239	0.034141	0.0668741	0.0362353	0.0233129	0.0323654	0.0174947	0.0509938	0.0422525	0.0457502	0.024391	0.00467239	0.00453401	0.00459175	0.00425262	P	P	P	A	A	A	A	A	A	A	A	A	A	A	A	1.01618	0.752348	1.35253	0.0444445	0.0539844	0.0507062	0.0406152	0.0415787	0.042637	0.0346935	0.0503126	0.0490094
ASMM10P032558	Por	ENSMUST00000147515	0.226777	0.135235	0.211415	0.117524	0.237501	0.0862313	0.172113	0.126037	0.162368	0.0877447	0.0851649	0.0403574	0.191143	0.147086	0.153506	0.071089	0.0482447	0.0340346	0.039081	0.0278072	P	P	P	P	A	A	A	A	A	A	A	A	P	A	A	1.01376	0.399189	0.587793	0.229897	0.0539844	0.124268	0.119141	0.0948077	0.0506861	0.174481	0.0503126	0.0954389
ASMM10P051231	Rian	uc011ysp.1	0.0515133	0.100828	0.115429	0.0404959	0.0776573	0.0970605	0.0338456	0.0939699	0.111567	0.0236205	0.0454791	0.0538655	0.0892569	0.0717379	0.0797941	0.0409884	0.0251879	0.0238511	0.0242348	0.0217852	P	P	P	A	A	A	A	A	A	A	A	A	A	A	A	1.00295	0.535412	0.439283	0.0516651	0.0539844	0.0507062	0.0406152	0.0415787	0.042637	0.0339453	0.0503126	0.0490094
ASMM10P001977	Gabra3	ENSMUST00000137517	0.044339	0.071486	0.0538147	0.0405188	0.0550583	0.0452509	0.0347019	0.0666238	0.0520139	0.0236339	0.0322443	0.0251128	0.0565466	0.0469427	0.0511132	0.026997	0.00033602	0.000322962	0.000330361	0.000298179	P	P	P	A	A	A	A	A	A	A	A	A	A	A	A	1.00238	0.755175	0.942236	0.0444445	0.0539844	0.0507062	0.0406152	0.0415787	0.042637	0.0347845	0.0503126	0.0490094
ASMM10P013255	AK140786	AK140786	0.0444003	0.0533892	0.0479369	0.0405747	0.0411203	0.0403084	0.0352092	0.0497579	0.0463327	0.0315073	0.0457006	0.0337254	0.0485755	0.0406678	0.0437666	0.0369777	6.54367e-07	6.03185e-07	7.06022e-07	6.68835e-07	P	P	P	A	A	A	A	A	A	A	A	A	A	A	A	1.001	1.01115	1.05777	0.0444445	0.0539844	0.0507062	0.0406152	0.0415787	0.042637	0.0352443	0.0503126	0.0490094
ASMM10P001920	Bfsp2	ENSMUST00000136636	0.0446018	0.219033	0.0858941	0.0407589	0.0817431	0.0722253	0.0365465	0.0989139	0.0830198	0.0237739	0.0822018	0.0911429	0.11651	0.0649091	0.0728268	0.0657062	0.0144617	0.0121142	0.0123636	0.0120677	P	P	P	A	A	A	A	A	A	A	A	A	A	A	A	0.996474	0.50865	0.590333	0.0444445	0.111411	0.0507062	0.0406152	0.0415787	0.042637	0.0364176	0.0503126	0.0490094
ASMM10P027259	Brinp1	ENSMUST00000140572	0.0446679	0.171321	0.0493671	0.0408193	0.0499138	0.041511	0.0345127	0.0603986	0.0477151	0.0238092	0.0292314	0.0230373	0.0884519	0.0440814	0.0475421	0.0253593	0.00021217	0.000110669	0.000113681	0.000102553	P	P	P	A	A	A	A	A	A	A	A	A	A	A	A	0.995	0.83301	1.02713	0.0444445	0.142712	0.0507062	0.0406152	0.0415787	0.042637	0.0343402	0.0503126	0.0490094
ASMM10P047862	AK038665	uc007mje.1	0.0893659	0.0950481	0.0966822	0.327521	0.0732058	0.0816891	0.035515	0.0885833	0.0717137	0.0970058	0.0648577	0.0517637	0.0936987	0.160805	0.0652706	0.0712091	0.0059507	0.0179542	0.00518426	0.00573199	P	P	P	A	A	A	P	A	A	A	A	A	P	A	A	0.992687	0.56797	0.683403	0.0887123	0.0539844	0.0660729	0.325126	0.0415787	0.0558266	0.0352552	0.0503126	0.0490094
ASMM10P001736	Map1a	ENSMUST00000133283	0.13379	0.10308	0.0883341	0.0970793	0.0685656	0.115129	0.240927	0.0614584	0.0391048	0.100878	0.0580022	0.0846453	0.108401	0.0935913	0.11383	0.0811753	0.000405123	0.000426553	0.000855946	0.000377281	P	P	P	P	A	A	A	A	P	P	A	A	P	A	P	0.989347	0.989308	1.25328	0.132365	0.101978	0.110708	0.0960452	0.0678325	0.144289	0.238361	0.0608013	0.0490094
ASMM10P002728	Ipcef1	ENSMUST00000149708	0.0453084	0.105035	0.0547778	0.102005	0.148911	0.0710317	0.0333972	0.0978905	0.0529448	0.0241506	0.0473766	0.0255622	0.0683736	0.107316	0.0614108	0.0323631	0.00679667	0.00794502	0.00663106	0.00602588	P	P	P	A	A	A	A	A	A	A	A	A	A	A	A	0.980934	0.513968	0.925669	0.0444445	0.0539844	0.0507062	0.10006	0.0765356	0.0657519	0.0327605	0.0503126	0.0490094
ASMM10P001310	5930412G12Rik	ENSMUST00000126472	0.0455444	0.0718598	0.0950951	0.0416203	0.0553462	0.0799621	0.0326814	0.0669722	0.0919129	0.0417568	0.0324129	0.0443764	0.0708331	0.0589762	0.0638555	0.0395154	0.00530759	0.00508833	0.00516359	0.00480514	P	P	P	A	A	A	A	A	A	A	A	A	A	A	A	0.975851	0.751247	0.533215	0.0444445	0.0539844	0.0507062	0.0406152	0.0415787	0.042637	0.0318921	0.0503126	0.0490094
ASMM10P043527	9530059O14Rik	NR_015610	0.0459716	0.0279119	0.0469476	0.0420107	0.0179376	0.0394766	0.202274	0.0217056	0.0453766	0.0967286	0.073733	0.0630848	0.0402771	0.0331417	0.0897854	0.0778488	0.0317152	0.0309082	0.0356878	0.0362911	P	P	P	A	A	A	A	A	A	P	A	A	P	P	A	0.966781	2.31796	1.08006	0.0444445	0.0646987	0.0507062	0.0406152	0.0415787	0.042637	0.195555	0.0503126	0.0490094
ASMM10P020274	AK030988	AK030988	0.0460468	0.0727813	0.0925181	0.0420794	0.0560559	0.0777952	0.0356684	0.067831	0.0894221	0.0245442	0.0328285	0.0431738	0.0704487	0.0586435	0.0643072	0.0335155	0.00433207	0.00415045	0.00422811	0.00379232	P	P	P	A	A	A	A	A	A	A	A	A	A	A	A	0.965204	0.741735	0.548068	0.0444445	0.0539844	0.0507062	0.0406152	0.0415787	0.042637	0.0344273	0.0503126	0.0490094
ASMM10P032436	Hip1r	ENSMUST00000166684	0.186594	0.252126	0.155202	0.238723	0.204469	0.151634	0.0406491	0.222999	0.178825	0.109314	0.283158	0.0852647	0.197974	0.198275	0.147491	0.159246	0.00506278	0.00609416	0.00437103	0.00440514	P	P	P	P	A	A	P	A	A	A	A	A	P	P	A	0.958919	0.574737	0.796551	0.178928	0.144906	0.123627	0.228916	0.117516	0.120785	0.0389791	0.128166	0.142444
ASMM10P011777	AK140379	AK140379	0.0465307	0.055091	0.0531061	0.0425217	0.0424309	0.044655	0.0367861	0.0728886	0.051329	0.0248021	0.0248492	0.0247821	0.0515759	0.0432025	0.0536679	0.0248111	5.08787e-08	4.00122e-08	2.8383e-07	3.67704e-08	P	P	P	A	A	A	A	A	A	A	A	A	A	A	A	0.955165	0.979914	0.954809	0.0444445	0.0539844	0.0507062	0.0406152	0.0415787	0.042637	0.0351368	0.0714245	0.0490094
ASMM10P002795	A830018L16Rik	ENSMUST00000150870	0.0465411	0.060096	0.0434319	0.0425311	0.0462858	0.0365204	0.0320184	0.0560085	0.0419786	0.0248077	0.0271067	0.0366484	0.050023	0.0417791	0.0433352	0.0295209	0.000307659	0.000297049	0.000302602	0.00028702	P	P	P	A	A	A	A	A	A	A	A	A	A	A	A	0.954952	0.898303	1.16749	0.0444445	0.0539844	0.0507062	0.0406152	0.0415787	0.042637	0.0305761	0.0503126	0.0490094
ASMM10P058197	mouselincRNA1029	AK087876	0.303183	0.153001	0.132685	0.128898	0.0753996	0.0922633	0.0298046	0.0912379	0.0543559	0.118764	0.0946552	0.0749633	0.19629	0.0988536	0.0584661	0.0961274	0.0106824	0.00498286	0.00386822	0.00474779	P	P	P	P	A	A	P	A	A	A	A	A	P	A	P	0.953571	0.551445	0.901638	0.289106	0.0843718	0.119634	0.122913	0.0415787	0.0831882	0.0284208	0.0503126	0.0490094
ASMM10P029946	AK033898	AK033898	0.046877	0.100285	0.100773	0.074103	0.088589	0.0847368	0.0354205	0.093464	0.0974012	0.0396208	0.0452343	0.150649	0.0826451	0.0824763	0.0754286	0.0785015	0.012698	0.0130395	0.0123456	0.0126732	P	P	P	A	A	A	A	A	A	A	A	A	A	A	A	0.948109	0.53831	0.50317	0.0444445	0.0539844	0.0507062	0.0702577	0.0476884	0.042637	0.0335825	0.0503126	0.0490094
ASMM10P057959	humanlincRNA0713	CK374891	0.18824	0.152973	0.105857	0.0431905	0.0437821	0.046165	0.0373462	0.0529789	0.0530646	0.0251922	0.0256405	0.0256201	0.149024	0.0443792	0.0477966	0.0254843	5.09794e-06	3.19638e-08	6.32896e-08	2.92662e-08	P	P	P	P	A	A	A	A	A	A	A	A	A	A	A	0.940374	0.949673	0.923579	0.177016	0.145275	0.0977671	0.0406152	0.0415787	0.042637	0.0351194	0.0503126	0.0490094
ASMM10P032822	AK044144	AK044144	0.0474973	0.0330232	0.0385007	0.0432398	0.0254344	0.050257	0.0364981	0.0307771	0.0372123	0.0928631	0.0201539	0.0284999	0.0396737	0.0396437	0.0348292	0.0471723	0.00343257	0.00343924	0.00338291	0.00350771	P	P	P	A	A	A	A	A	A	A	A	A	P	A	A	0.939302	1.63474	1.31702	0.0446143	0.0539844	0.0507062	0.0406152	0.0415787	0.0661894	0.0342828	0.0503126	0.0490094
ASMM10P052682	Phactr1	ENSMUST00000132050	0.16634	0.0844159	0.111481	0.248487	0.0668859	0.0697092	0.15534	0.0283232	0.0534932	0.0549052	0.0348521	0.025827	0.120746	0.128361	0.079052	0.0385281	0.0192835	0.0203076	0.0166394	0.0147083	P	P	P	P	A	A	P	A	A	A	A	A	A	A	A	0.93885	1.77638	0.91618	0.156169	0.149954	0.102137	0.233292	0.118815	0.0638661	0.145841	0.0503126	0.0490094
ASMM10P035740	Atp1a3	ENSMUST00000146595	0.0475273	0.0576955	0.04592	0.0434324	0.0444369	0.192719	0.0352187	0.0537713	0.0443834	0.0253333	0.026024	0.0214287	0.0503809	0.0935294	0.0444578	0.024262	7.50036e-05	0.000370849	7.43296e-05	6.70737e-05	P	P	P	A	A	A	A	A	P	A	A	A	A	A	A	0.935137	0.935678	1.10423	0.0444445	0.0539844	0.0507062	0.0406152	0.0415787	0.212806	0.0329343	0.0503126	0.0490094
ASMM10P026682	AK047248	AK047248	0.147375	0.118956	0.108343	0.043434	0.100056	0.0763356	0.0366839	0.226096	0.051189	0.064595	0.0571583	0.0375019	0.124891	0.0732752	0.104656	0.0530851	0.000539403	0.000410945	0.000731201	0.000372592	P	P	P	P	A	A	A	A	A	A	P	A	A	A	A	0.935102	0.72513	0.957421	0.137811	0.0862584	0.10373	0.0406152	0.0725537	0.0730853	0.0343031	0.163949	0.0490094
ASMM10P040690	AK051903	AK051903	0.0922647	0.225017	0.144797	0.058259	0.105593	0.0914177	0.0362152	0.0971111	0.061699	0.0801114	0.0897754	0.0697792	0.154026	0.0850899	0.0650084	0.0798887	0.00625991	0.00486005	0.00446165	0.00483667	P	P	P	A	A	A	A	A	A	A	A	A	A	A	A	0.932178	0.518093	0.79433	0.0860071	0.11658	0.115016	0.0543078	0.0547071	0.0726158	0.033759	0.0503126	0.0490094
ASMM10P056848	Slc25a27	uc008cpl.1	0.137703	0.307544	0.074788	0.04361	0.0600005	0.0628866	0.0339757	0.0726041	0.0722854	0.070622	0.115684	0.119934	0.173345	0.055499	0.0596217	0.10208	0.00252999	0.000902194	0.000921353	0.00109262	P	P	P	P	P	A	A	A	A	A	A	A	A	P	P	0.931328	0.692972	0.677998	0.128247	0.21312	0.0507062	0.0406152	0.0415787	0.042637	0.0316425	0.0503126	0.0490094
ASMM10P012424	AK085239	AK085239	0.114507	0.0613136	0.039125	0.0904224	0.153144	0.0387296	0.0394577	0.0571432	0.0378158	0.0255015	0.0276559	0.0182578	0.0716487	0.0940986	0.0448056	0.0238051	0.00188568	0.00209618	0.001656	0.00152391	P	P	P	A	A	A	A	P	A	A	A	A	A	A	A	0.92897	0.880465	1.296	0.106374	0.0539844	0.0507062	0.0839997	0.134838	0.0501937	0.036655	0.0503126	0.0490094
ASMM10P012668	AK043599	AK043599	0.0479588	0.0542149	0.0398707	0.0438266	0.0417561	0.0335258	0.0352704	0.0505274	0.0385365	0.0255633	0.024454	0.0186058	0.0473481	0.0397029	0.0414448	0.0228744	0.000651257	0.00063074	0.000639996	0.00059022	P	P	P	A	A	A	A	A	A	A	A	A	A	A	A	0.926724	0.99575	1.27177	0.0444445	0.0539844	0.0507062	0.0406152	0.0415787	0.042637	0.032686	0.0503126	0.0490094
ASMM10P010112	B230209E15Rik	NR_045727	0.0483773	0.0355771	0.0297618	0.0442091	0.0274014	0.0250256	0.0335789	0.0331573	0.0287659	0.0336696	0.0400306	0.0395424	0.0379054	0.032212	0.031834	0.0377475	0.00493786	0.0048292	0.0048587	0.00500149	P	P	P	A	A	A	A	A	A	A	A	A	A	A	A	0.918707	1.51739	1.70373	0.0444445	0.0539844	0.0507062	0.0406152	0.0415787	0.042637	0.0308492	0.0503126	0.0490094
ASMM10P048657	AK086839	AK086839	0.123607	0.352713	0.100513	0.148293	0.247874	0.055459	0.0313833	0.133746	0.0637476	0.0292176	0.0964265	0.0396894	0.192278	0.150542	0.0762924	0.0551112	0.0232586	0.0217829	0.0162184	0.0152487	P	P	P	P	A	A	P	A	A	A	A	A	A	A	A	0.916502	0.37618	0.768803	0.113286	0.132684	0.0772748	0.135911	0.0932452	0.042637	0.0287629	0.0503126	0.0490094
ASMM10P023639	Ckmt1	ENSMUST00000145380	0.0485499	0.131642	0.0835705	0.181047	0.126558	0.108671	0.0352073	0.122689	0.080774	0.0258784	0.0593782	0.0389984	0.0879209	0.138759	0.0795566	0.0414183	0.0155959	0.0221511	0.015123	0.0135116	P	P	P	A	A	A	P	A	A	A	A	A	A	A	A	0.91544	0.410084	0.606747	0.0444445	0.0539844	0.0507062	0.165738	0.0518994	0.065936	0.0322302	0.0503126	0.0490094
ASMM10P013320	Gm5468	NR_027376	0.0486841	0.0649802	0.0854953	0.0444895	0.0500475	0.07189	0.0348659	0.0657441	0.149301	0.0259499	0.0293098	0.0398966	0.0663865	0.0554757	0.0833038	0.0317188	0.0016076	0.00153937	0.00177365	0.00140677	P	P	P	A	A	A	A	A	A	A	A	A	A	A	A	0.912916	0.830783	0.593087	0.0444445	0.0539844	0.0507062	0.0406152	0.0415787	0.042637	0.0318297	0.0546191	0.0885487
ASMM10P036177	AK038761	AK038761	0.0490379	0.0464174	0.0714702	0.0448128	0.0357506	0.0600968	0.0348977	0.0432603	0.0690786	0.0609211	0.0232965	0.0333518	0.0556418	0.0468867	0.0490788	0.0391898	0.00261948	0.00252915	0.00256093	0.00248981	P	P	P	A	A	A	A	A	A	A	A	A	A	A	A	0.90633	1.16302	0.709473	0.0444445	0.0539844	0.0507062	0.0406152	0.0415787	0.042637	0.0316288	0.0503126	0.0490094
ASMM10P018594	BC096025	uc029qnv.1	0.114096	0.0518076	0.0416053	0.0450831	0.0399021	0.0370888	0.0364121	0.0482838	0.0402131	0.0262962	0.0233682	0.0194152	0.0691695	0.0406913	0.0416363	0.0230265	0.000459231	0.000388322	0.000393369	0.000361605	P	P	P	A	A	A	A	A	A	A	A	A	A	A	A	0.900897	1.04202	1.21874	0.102788	0.0539844	0.0507062	0.0406152	0.0415787	0.0452017	0.0328036	0.0503126	0.0490094
ASMM10P052060	Gm4211	ENSMUST00000181103	0.0494433	0.0829927	0.083738	0.0451833	0.0639208	0.0704123	0.0386396	0.0773479	0.400091	0.0443345	0.120641	0.106084	0.072058	0.0598388	0.172026	0.0903529	0.00184792	0.00176288	0.0057312	0.00202194	P	P	P	A	A	A	A	A	A	A	A	P	A	A	A	0.898898	0.650472	0.605533	0.0444445	0.0539844	0.0507062	0.0406152	0.0415787	0.042637	0.0347331	0.0503126	0.242268
ASMM10P010007	D330050G23Rik	NR_040336	0.116146	0.162002	0.207933	0.0999579	0.0554307	0.0765955	0.0396466	0.089005	0.0952421	0.14249	0.095022	0.0643043	0.162027	0.077328	0.0746312	0.100605	0.00326469	0.00247381	0.00231559	0.00301709	P	P	P	A	A	A	A	A	A	A	A	A	P	A	A	0.897056	0.750102	0.556651	0.10419	0.121518	0.115746	0.0896679	0.0415787	0.042637	0.0355652	0.0667628	0.0530166
ASMM10P050797	XLOC_005073	TCONS_00006728	0.0496605	0.0514602	0.0736088	0.0453817	0.0396345	0.061895	0.0395188	0.0479601	0.0711456	0.0264704	0.0232115	0.0343497	0.0582431	0.0489704	0.0528748	0.0280105	0.00136758	0.00131615	0.00134127	0.00121512	P	P	P	A	A	A	A	A	A	A	A	A	A	A	A	0.894968	1.04905	0.68886	0.0444445	0.0539844	0.0507062	0.0406152	0.0415787	0.042637	0.0353681	0.0503126	0.0490094
ASMM10P014630	TCONS_00012301	TCONS_00012301	0.0496674	0.106147	0.0597653	0.056155	0.0817543	0.0502545	0.0347331	0.0989275	0.0577653	0.0441101	0.0478785	0.0295224	0.07186	0.0627213	0.0638087	0.0405037	0.00452094	0.00440772	0.00439374	0.00408637	P	P	P	A	A	A	A	A	A	A	A	A	A	A	A	0.894843	0.508581	0.848422	0.0444445	0.0539844	0.0507062	0.0502499	0.0415787	0.042637	0.0310807	0.0503126	0.0490094
ASMM10P039746	Cdh8	ENSMUST00000145601	0.0496762	0.0773907	0.117598	0.0453961	0.0470726	0.0530884	0.0566884	0.0896459	0.183808	0.0689549	0.0856699	0.0532354	0.081555	0.0485191	0.110047	0.0692868	1.63183e-05	9.12576e-06	4.64975e-05	1.22813e-05	P	P	P	A	A	A	A	A	A	A	A	A	A	A	A	0.894684	0.883288	0.803132	0.0444445	0.0683583	0.0944467	0.0406152	0.0415787	0.042637	0.0507182	0.0791831	0.147622
ASMM10P044075	AK080837	AK080837	0.20501	0.169154	0.0719852	0.0513978	0.0688789	0.0605298	0.0411186	0.0747788	0.080687	0.0874665	0.0361911	0.0361314	0.148716	0.0602688	0.0655281	0.053263	0.00123993	0.00049386	0.000508945	0.000552134	P	P	P	P	A	A	A	A	A	A	A	A	A	A	A	0.893318	0.672819	0.704397	0.183139	0.11381	0.0507062	0.0459146	0.046343	0.042637	0.036732	0.0503126	0.0568357
ASMM10P016183	Runx2	NR_073425	0.0499495	0.0548834	0.0553255	0.0456458	0.0422711	0.17616	0.0389971	0.0511504	0.0534741	0.0266244	0.0247555	0.0258178	0.0533861	0.0880258	0.0478739	0.0257326	6.14544e-06	6.45296e-05	6.27152e-06	5.36918e-06	P	P	P	A	A	A	A	A	P	A	A	A	A	A	A	0.88979	0.98362	0.916507	0.0444445	0.0539844	0.0507062	0.0406152	0.0415787	0.161452	0.0346992	0.0503126	0.0490094
ASMM10P049831	AK079046	AK079046	0.0499599	0.0488336	0.0600518	0.0456554	0.0376115	0.0504954	0.0347287	0.0662041	0.0580423	0.057979	0.0220267	0.0567463	0.0529484	0.0445874	0.0529917	0.045584	0.000371476	0.000357879	0.000389701	0.000365186	P	P	P	A	A	A	A	A	A	A	A	A	A	A	A	0.889604	1.10548	0.844374	0.0444445	0.0539844	0.0507062	0.0406152	0.0415787	0.042637	0.0308948	0.0731871	0.0490094
ASMM10P025833	AK047645	AK047645	0.0499602	0.0550188	0.0533923	0.0456556	0.0423753	0.0448957	0.0336957	0.0512766	0.0516056	0.0266301	0.0248166	0.0249156	0.0527904	0.0443089	0.0455259	0.0254541	5.05138e-06	4.77298e-06	5.38985e-06	4.412e-06	P	P	P	A	A	A	A	A	A	A	A	A	A	A	A	0.889599	0.9812	0.949691	0.0444445	0.0539844	0.0507062	0.0406152	0.0415787	0.042637	0.0299756	0.0503126	0.0490094
ASMM10P057035	AK038554	uc009keo.1	0.16282	0.12505	0.0880755	0.0504696	0.164895	0.0956723	0.0697346	0.116545	0.118623	0.0291716	0.0564048	0.0411007	0.125315	0.103679	0.101634	0.0422257	0.0159394	0.0125892	0.0127844	0.0103668	P	P	P	P	A	A	A	A	A	A	A	A	A	A	A	0.882218	0.431702	0.575713	0.143643	0.0539844	0.0507062	0.0445252	0.0711857	0.0550797	0.0615211	0.0503126	0.0682926
ASMM10P051226	6430411K18Rik	NR_002848	0.0507235	0.0256015	0.0500143	0.0463532	0.0197182	0.0420553	0.0367212	0.0238602	0.0483407	0.027037	0.0115477	0.0233393	0.0421131	0.0360422	0.0363074	0.0206414	0.0301886	0.0296043	0.0297728	0.0283776	P	P	P	A	A	A	A	A	A	A	A	A	A	A	A	0.876211	2.10864	1.01383	0.0444445	0.0539844	0.0507062	0.0406152	0.0415787	0.042637	0.0321756	0.0503126	0.0490094
ASMM10P038875	AK031861	uc009ken.1	0.0507282	0.0726856	0.12676	0.0595736	0.0559822	0.0731884	0.0382112	0.0677418	0.0841268	0.0515974	0.0327853	0.0406172	0.0833914	0.0629147	0.0633599	0.0416666	0.00136945	0.00125993	0.00125748	0.00117624	P	P	P	A	A	A	A	A	A	A	A	A	A	A	A	0.876131	0.742712	0.582565	0.0444445	0.0539844	0.0738463	0.0521943	0.0415787	0.042637	0.033478	0.0503126	0.0490094
ASMM10P009920	Gm5089	NR_033326	0.0507341	0.0641227	0.0925278	0.0463629	0.0493872	0.0778033	0.0324362	0.0760912	0.0894315	0.0552164	0.0297534	0.0431783	0.0691282	0.0578511	0.0659863	0.042716	0.0024777	0.00237122	0.00248631	0.0022847	P	P	P	A	A	A	A	A	A	A	A	A	A	A	A	0.876028	0.841892	0.54801	0.0444445	0.0539844	0.0507062	0.0406152	0.0415787	0.042637	0.028415	0.0640606	0.0490094
ASMM10P017805	AK021043	AK021043	0.357503	0.178952	0.0502934	0.046607	0.0463569	0.0422899	0.040183	0.0560946	0.0486104	0.103708	0.0472489	0.055027	0.195583	0.0450846	0.048296	0.0686614	0.000966834	3.0117e-05	3.13673e-05	4.12268e-05	P	P	P	P	A	A	A	A	A	A	A	A	P	A	A	0.871439	0.896925	1.00821	0.311542	0.160507	0.0507062	0.0406152	0.0415787	0.042637	0.035017	0.0503126	0.0490094
ASMM10P024852	AK013842	AK013842	0.0511435	0.0770829	0.0474122	0.046737	0.059369	0.0398673	0.0336176	0.07184	0.0458257	0.0272609	0.0347688	0.022125	0.0585462	0.0486578	0.0504277	0.0280516	0.00147477	0.00141962	0.00143862	0.0013111	P	P	P	A	A	A	A	A	A	A	A	A	A	A	A	0.869016	0.700343	1.06947	0.0444445	0.0539844	0.0507062	0.0406152	0.0415787	0.042637	0.0292142	0.0503126	0.0490094
ASMM10P011491	XLOC_007913	TCONS_00009811	0.0519598	0.129489	0.104492	0.047483	0.099732	0.0878638	0.0391779	0.120682	0.100996	0.027696	0.0584069	0.0487616	0.0953137	0.0783596	0.0869517	0.0449548	0.0170225	0.0161854	0.0164943	0.0145419	P	P	P	A	A	A	A	A	A	A	A	A	A	A	A	0.855363	0.416904	0.485263	0.0444445	0.0539844	0.0507062	0.0406152	0.0415787	0.042637	0.0335114	0.0503126	0.0490094
ASMM10P009891	Rian	NR_028261	0.0522162	0.103552	0.199515	0.0477172	0.0797552	0.167765	0.0375074	0.0965084	0.291466	0.0278326	0.0467077	0.0931041	0.118427	0.0984124	0.141827	0.0558815	0.0462992	0.0441471	0.0472721	0.0398662	P	P	P	A	A	A	A	A	A	A	A	A	A	A	A	0.851164	0.521329	0.254147	0.0444445	0.0539844	0.0507062	0.0406152	0.0415787	0.042637	0.031925	0.0503126	0.0740754
ASMM10P017819	AK048737	AK048737	0.0523173	0.0790465	0.0455783	0.0478097	0.0608814	0.0383252	0.040431	0.0736701	0.0440531	0.0296427	0.0511153	0.0294078	0.0589807	0.0490054	0.0527181	0.0367219	0.00265248	0.00255615	0.00259782	0.00244095	P	P	P	A	A	A	A	A	A	A	A	A	A	A	A	0.849519	0.682945	1.11251	0.0444445	0.0539844	0.0507062	0.0406152	0.0415787	0.042637	0.0343469	0.0503126	0.0490094
ASMM10P002209	A530058N18Rik	ENSMUST00000141209	0.0524793	0.123684	0.181205	0.0479577	0.095261	0.152369	0.0341469	0.115271	0.175141	0.0279729	0.0557885	0.0845597	0.119123	0.0985291	0.108186	0.056107	0.0494401	0.0470703	0.0475055	0.042368	P	P	P	A	A	A	A	A	A	A	A	A	A	A	A	0.846896	0.436471	0.279828	0.0444445	0.0539844	0.0507062	0.0406152	0.0415787	0.042637	0.0289189	0.0503126	0.0490094
ASMM10P025584	AK047804	uc007dxy.1	0.0524829	0.0615585	0.0758281	0.0479609	0.0474122	0.0637612	0.0420212	0.0573715	0.0732906	0.0279748	0.0277664	0.0353854	0.0632898	0.0530448	0.0575611	0.0303755	0.000326816	0.000312274	0.000320961	0.000285226	P	P	P	A	A	A	A	A	A	A	A	A	A	A	A	0.846839	0.876962	0.668699	0.0444445	0.0539844	0.0507062	0.0406152	0.0415787	0.042637	0.0355852	0.0503126	0.0490094
ASMM10P055854	XLOC_001914	TCONS_00002228	0.0525345	0.0902301	0.0858112	0.123897	0.0972501	0.185984	0.0415673	0.084093	0.0829397	0.051404	0.100251	0.0667714	0.0761919	0.13571	0.0695333	0.0728089	0.00169472	0.00234346	0.00165282	0.00168802	P	P	P	A	A	A	A	A	A	A	A	A	A	A	A	0.846007	0.598298	0.590904	0.0444445	0.0539844	0.0507062	0.104817	0.0581845	0.109899	0.0351663	0.0503126	0.0490094
ASMM10P017254	Enpp5	ENSMUST00000126032	0.072021	0.0777463	0.0566599	0.0482326	0.05988	0.112519	0.0392378	0.0724583	0.0442708	0.0585833	0.0812785	0.0735359	0.0688091	0.073544	0.0519889	0.0711326	0.00243271	0.00279878	0.00228068	0.00249698	P	P	P	A	A	A	A	A	P	A	A	A	A	A	P	0.842069	0.694367	1.10704	0.0606467	0.0539844	0.0627246	0.0406152	0.0415787	0.124563	0.0330409	0.0503126	0.0490094
ASMM10P027740	XLOC_017740	TCONS_00023133	0.0556324	0.246046	0.104197	0.155791	0.241727	0.0762539	0.0402867	0.088881	0.0876505	0.0535503	0.0680135	0.086638	0.135292	0.157924	0.0722727	0.0694006	0.00396623	0.00463962	0.0026488	0.00263025	P	P	P	A	A	A	A	P	A	A	A	A	A	A	A	0.836959	0.566067	0.559145	0.046562	0.139278	0.0582612	0.130391	0.136834	0.042637	0.0337183	0.0503126	0.0490094
ASMM10P020310	Card9	ENSMUST00000153370	0.163006	0.127881	0.043098	0.180054	0.0454852	0.0220553	0.0462225	0.0550398	0.0253516	0.11487	0.15319	0.0284945	0.111328	0.0825315	0.0422046	0.0988517	0.0344495	0.0318523	0.0287856	0.0332162	P	P	P	P	A	A	A	A	A	A	A	A	P	P	A	0.83536	0.914114	1.93318	0.136169	0.116898	0.0833165	0.15041	0.0415787	0.042637	0.0386125	0.0503126	0.0490094
ASMM10P052529	Gm16701	NR_037988	0.125067	0.0953581	0.0746117	0.0490567	0.0570545	0.0534535	0.0364823	0.0690393	0.0614425	0.0286139	0.0334133	0.029665	0.0983456	0.0531882	0.0556547	0.0305641	2.55143e-05	1.44422e-05	1.60059e-05	1.31413e-05	P	P	P	A	A	A	A	A	A	A	A	A	A	A	A	0.827923	0.728754	0.797646	0.103546	0.0694926	0.0595138	0.0406152	0.0415787	0.042637	0.0302045	0.0503126	0.0490094
ASMM10P014081	Grin2a	ENSMUST00000156482	0.053707	0.0428284	0.035197	0.0490796	0.0295854	0.0295959	0.0379908	0.0358	0.0340192	0.0286273	0.0173263	0.0164248	0.0439108	0.036087	0.0359367	0.0207928	0.00413153	0.00399928	0.00403067	0.00378725	P	P	P	A	A	A	A	A	A	A	A	A	A	A	A	0.827537	1.40538	1.44064	0.0444445	0.0601902	0.0507062	0.0406152	0.0415787	0.042637	0.0314388	0.0503126	0.0490094
ASMM10P001422	Meg3	ENSMUST00000128178	0.126002	0.0408282	0.0609418	0.0494122	0.0314457	0.0512438	0.236106	0.0638989	0.0589025	0.0702697	0.0312292	0.0484287	0.0759239	0.0440339	0.119636	0.0499759	0.00512775	0.00451591	0.00665275	0.00461026	P	P	P	A	A	A	A	A	A	P	A	A	A	A	A	0.821966	1.32224	0.832043	0.103569	0.0539844	0.0507062	0.0406152	0.0415787	0.042637	0.194072	0.0844894	0.0490094
ASMM10P025834	AK082973	AK082973	0.0541395	0.0421428	0.061479	0.062279	0.0324583	0.0516955	0.0432651	0.0392764	0.0594217	0.0288578	0.0190088	0.0286894	0.0525871	0.0488109	0.0473211	0.0255187	0.00373999	0.00367293	0.00367433	0.00337804	P	P	P	A	A	A	A	A	A	A	A	A	A	A	A	0.820926	1.28099	0.824772	0.0444445	0.0539844	0.0507062	0.0511265	0.0415787	0.042637	0.0355174	0.0503126	0.0490094
ASMM10P033600	AK083204	AK083204	0.0542831	0.136817	0.0862414	0.0496061	0.105376	0.0725173	0.03733	0.127511	0.12156	0.0289343	0.0617122	0.0402448	0.0924471	0.0758331	0.0954671	0.0436304	0.0109018	0.0103571	0.0111409	0.00929352	P	P	P	A	A	A	A	A	A	A	A	A	A	A	A	0.818755	0.394575	0.587956	0.0444445	0.0539844	0.0507062	0.0406152	0.0415787	0.042637	0.0305641	0.0503126	0.0714721
ASMM10P023887	Pcsk2	ENSMUST00000124751	0.054341	0.0707338	0.0719947	0.049659	0.054479	0.0605378	0.0416362	0.0659228	0.0695855	0.0289652	0.0379921	0.0335965	0.0656899	0.0548919	0.0590482	0.0335179	2.69999e-05	2.54602e-05	2.71628e-05	2.34323e-05	P	P	P	A	A	A	A	A	A	A	A	A	A	A	A	0.817881	0.763205	0.704304	0.0444445	0.0539844	0.0507062	0.0406152	0.0415787	0.042637	0.0340535	0.0503126	0.0490094
ASMM10P042150	Dock3	ENSMUST00000167053	0.0547519	0.0540418	0.0860259	0.0500345	0.0416228	0.0723361	0.0424015	0.050366	0.0831472	0.134618	0.0819943	0.190012	0.0649399	0.0546645	0.0586382	0.135541	0.00317399	0.00304733	0.00310239	0.0041645	P	P	P	A	A	A	A	A	A	A	A	A	P	A	P	0.811743	0.998939	0.589429	0.0444445	0.0539844	0.0507062	0.0406152	0.0415787	0.042637	0.0344191	0.0503126	0.0490094
ASMM10P045132	C230004F18Rik	ENSMUST00000144853	0.0551077	0.0718881	0.0651251	0.0503597	0.055368	0.0547614	0.0433916	0.0669985	0.0629458	0.0293739	0.0719102	0.0303908	0.0640403	0.0534964	0.0577786	0.0438916	1.48712e-06	1.34373e-06	1.62972e-06	2.50557e-06	P	P	P	A	A	A	A	A	A	A	A	A	A	A	A	0.806503	0.750951	0.778596	0.0444445	0.0539844	0.0507062	0.0406152	0.0415787	0.042637	0.0349954	0.0503126	0.0490094
ASMM10P051398	AK045681	uc007pnu.1	0.0553863	0.106805	0.0777347	0.0506142	0.0822611	0.0653643	0.0403879	0.0995407	0.0751334	0.0295224	0.0481752	0.0362751	0.0799754	0.0660799	0.0716873	0.0379909	0.00214888	0.0020401	0.00208657	0.00183226	P	P	P	A	A	A	A	A	A	A	A	A	A	A	A	0.802447	0.505448	0.652298	0.0444445	0.0539844	0.0507062	0.0406152	0.0415787	0.042637	0.0324092	0.0503126	0.0490094
ASMM10P043022	B230323A14Rik	ENSMUST00000180488	0.0554797	0.0924815	0.134913	0.0506996	0.071229	0.113443	0.0418546	0.0861912	0.130398	0.0913756	0.0716027	0.0697475	0.0942913	0.0784573	0.086148	0.0775753	0.0119273	0.0113213	0.0115515	0.0119734	P	P	P	A	A	A	A	A	A	A	A	A	P	A	A	0.801095	0.583732	0.375844	0.0444445	0.0539844	0.0507062	0.0406152	0.0415787	0.042637	0.0335295	0.0503126	0.0490094
ASMM10P021607	Pak7	ENSMUST00000143329	0.0555163	0.0579461	0.0673664	0.050733	0.0446299	0.056646	0.0381621	0.0540048	0.0651121	0.0295917	0.026137	0.0314367	0.0602762	0.0506696	0.0524263	0.0290551	0.000130201	0.000124357	0.000128919	0.00011389	P	P	P	A	A	A	A	A	A	A	A	A	A	A	A	0.800568	0.931632	0.752692	0.0444445	0.0539844	0.0507062	0.0406152	0.0415787	0.042637	0.0305513	0.0503126	0.0490094
ASMM10P031876	Gm15847	ENSMUST00000121417	0.0560643	0.0649835	0.104328	0.16136	0.0500501	0.0877258	0.0364512	0.0605635	0.100837	0.0298838	0.0293112	0.048685	0.0751253	0.0997118	0.0659506	0.03596	0.00391541	0.00497173	0.00378931	0.00339173	P	P	P	A	A	A	P	A	A	A	A	A	A	A	A	0.792743	0.830741	0.486026	0.0444445	0.0539844	0.0507062	0.127917	0.0415787	0.042637	0.0288964	0.0503126	0.0490094
ASMM10P018754	AK087868	AK087868	0.056074	0.116376	0.0627109	0.0512426	0.0492416	0.0527313	0.295612	0.0595852	0.0606124	0.0298889	0.0288377	0.0292642	0.078387	0.0510719	0.138603	0.0293303	5.13755e-06	9.20343e-07	0.000374788	8.38696e-07	P	P	P	A	A	A	A	A	A	P	A	A	A	A	A	0.792605	0.844382	0.80857	0.0444445	0.098266	0.0507062	0.0406152	0.0415787	0.042637	0.234304	0.0503126	0.0490094
ASMM10P019357	AK046211	AK046211	0.0564673	0.0710735	0.0671244	0.0516021	0.0547406	0.0564426	0.0420847	0.0662393	0.0708869	0.0300986	0.0320582	0.0313238	0.0648884	0.0542618	0.059737	0.0311602	2.56887e-07	2.12341e-07	4.26437e-07	1.91704e-07	P	P	P	A	A	A	A	A	A	A	A	A	A	A	A	0.787084	0.759558	0.755405	0.0444445	0.0539844	0.0507062	0.0406152	0.0415787	0.042637	0.0331242	0.0503126	0.0535484
ASMM10P024926	AI849053	ENSMUST00000181021	0.0573694	0.26907	0.0746407	0.0524264	0.207237	0.0627627	0.0459647	0.250769	0.072143	0.0305794	0.121366	0.0348313	0.133693	0.107475	0.122959	0.0622588	0.0475756	0.0454154	0.0463384	0.0411082	P	P	P	A	A	A	A	A	A	A	A	A	A	A	A	0.774708	0.200634	0.679337	0.0444445	0.0539844	0.0507062	0.0406152	0.0415787	0.042637	0.0356093	0.0503126	0.0490094
ASMM10P002516	Sept8	ENSMUST00000145927	0.0664554	0.206584	0.072515	0.0524658	0.0849464	0.0609753	0.0973085	0.10279	0.0700884	0.0306024	0.0497478	0.0338393	0.115185	0.0661292	0.0900623	0.0380632	0.0025027	0.00198109	0.00223791	0.00177936	P	P	P	A	A	A	A	A	A	A	A	A	A	A	A	0.774127	0.48947	0.69925	0.0514449	0.101117	0.0507062	0.0406152	0.0415787	0.042637	0.0753291	0.0503126	0.0490094
ASMM10P038841	AK138675	AK138675	0.0842879	0.0660464	0.0451099	0.0525628	0.0508688	0.0379313	0.0401386	0.0615542	0.0436004	0.030659	0.0297907	0.0210507	0.0651481	0.047121	0.0484311	0.0271668	0.00155035	0.00144647	0.00146693	0.00133901	P	P	P	A	A	A	A	A	A	A	A	A	A	A	A	0.772698	0.817371	1.12406	0.0651291	0.0539844	0.0507062	0.0406152	0.0415787	0.042637	0.0310151	0.0503126	0.0490094
mouselincRNA1671-_P1	mouselincRNA1671	mouselincRNA1671-	0.0575329	0.0349761	0.0187683	0.0525758	0.0269385	0.0157816	0.0408792	0.0325971	0.0181403	0.0306666	0.0157762	0.0155125	0.0370924	0.0317653	0.0305389	0.0206517	0.0443567	0.0437173	0.043883	0.0428275	P	P	P	A	A	A	A	A	A	A	A	A	A	A	A	0.772507	1.54347	2.70169	0.0444445	0.0539844	0.0507062	0.0406152	0.0415787	0.042637	0.0315795	0.0503126	0.0490094
ASMM10P016397	AK041052	AK041052	0.0575798	0.320693	0.122801	0.0526188	0.0782306	0.103259	0.0423406	0.0946636	0.118692	0.0306916	0.0458148	0.103596	0.167025	0.0780361	0.0852319	0.0600341	0.0129605	0.00736598	0.00752253	0.00687562	P	P	P	A	A	A	A	A	A	A	A	A	A	A	A	0.771877	0.531489	0.412913	0.0444445	0.170445	0.0507062	0.0406152	0.0415787	0.042637	0.0326818	0.0503126	0.0490094
ASMM10P035378	AK050809	uc009euf.1	0.0960455	0.327803	0.100637	0.241914	0.240464	0.106285	0.0476117	0.123487	0.0972691	0.030751	0.0597648	0.0469624	0.174829	0.196221	0.0894561	0.0458261	0.0130273	0.0177927	0.00901805	0.00779381	P	P	P	A	A	A	P	A	A	A	A	A	A	A	A	0.770385	0.407431	0.503853	0.0739921	0.133557	0.0507062	0.186367	0.0979727	0.053552	0.0366794	0.0503126	0.0490094
ASMM10P039538	Gm10649	ENSMUST00000148066	0.0953785	0.123189	0.134632	0.0531579	0.106966	0.0563138	0.0411916	0.085855	0.0647302	0.0310061	0.0398407	0.0312523	0.117733	0.072146	0.0639256	0.034033	0.000245126	0.000195947	0.000186961	0.000160655	P	P	P	A	A	A	A	A	A	A	A	A	A	A	A	0.764048	0.611186	0.757133	0.0728738	0.0752917	0.101934	0.0406152	0.0653763	0.042637	0.0314724	0.0524734	0.0490094
ASMM10P020608	Gm26794	ENSMUST00000180810	0.0955733	0.123273	0.078527	0.0532593	0.0729022	0.0660306	0.040369	0.0882159	0.0758992	0.0310652	0.0426943	0.0366448	0.0991243	0.064064	0.0681614	0.0368015	0.000455879	0.000381658	0.000395432	0.000341802	P	P	P	A	A	A	A	A	A	A	A	A	A	A	A	0.762594	0.570335	0.645716	0.0728836	0.0703067	0.0507062	0.0406152	0.0415787	0.042637	0.0307852	0.0503126	0.0490094
ASMM10P042860	Gm26589	ENSMUST00000181444	0.0594468	0.0850408	0.0736058	0.0536468	0.0654982	0.0618925	0.0391208	0.0792567	0.0711428	0.0764007	0.0727707	0.0503792	0.0726978	0.0603458	0.0631734	0.0665168	5.42441e-05	5.10346e-05	5.51415e-05	5.62372e-05	P	P	P	A	A	A	A	A	A	A	A	A	A	A	A	0.757085	0.634806	0.688888	0.0450063	0.0539844	0.0507062	0.0406152	0.0415787	0.042637	0.0296178	0.0503126	0.0490094
ASMM10P022508	Brinp3	ENSMUST00000125331	0.104534	0.219216	0.107239	0.091095	0.0953758	0.0901731	0.0387055	0.11541	0.10365	0.0315205	0.0558557	0.0685268	0.143663	0.0922146	0.0859219	0.0519677	0.0088931	0.0073616	0.00691898	0.00615475	P	P	P	A	A	A	A	A	A	A	A	A	A	A	A	0.751578	0.435946	0.472835	0.0785651	0.0955661	0.0507062	0.068465	0.0415787	0.042637	0.0290902	0.0503126	0.0490094
ASMM10P051385	AK149000	uc007aev.1	0.0591439	0.100342	0.0798916	0.0540481	0.0279633	0.067178	0.0466661	0.0338372	0.0772182	0.0315253	0.0163764	0.0372816	0.0797925	0.0497298	0.0525738	0.0283944	0.0311208	0.0264331	0.026738	0.0248821	P	P	P	A	A	A	A	A	A	A	A	A	A	A	A	0.751464	1.4869	0.634687	0.0444445	0.149199	0.0507062	0.0406152	0.0415787	0.042637	0.0350679	0.0503126	0.0490094
ASMM10P049989	Gm26598	ENSMUST00000180797	0.152189	0.259054	0.0976811	0.115131	0.139597	0.0873478	0.0441243	0.0681201	0.105209	0.133227	0.0774391	0.104996	0.169641	0.114025	0.0724844	0.105221	0.00292522	0.00151181	0.00113682	0.00140052	P	P	P	A	P	A	A	A	A	A	A	A	P	A	A	0.745799	0.738587	0.519099	0.113503	0.191334	0.0507062	0.0858642	0.103104	0.0453422	0.0329079	0.0503126	0.0546137
ASMM10P020674	AK033984	AK033984	0.059601	0.0601422	0.0418212	0.0544658	0.0463214	0.0351659	0.0469443	0.0560516	0.0404217	0.0347746	0.0271276	0.019516	0.0538548	0.0453177	0.0478059	0.0271394	0.00278892	0.00269576	0.00273728	0.00251662	P	P	P	A	A	A	A	A	A	A	A	A	A	A	A	0.745701	0.897613	1.21245	0.0444445	0.0539844	0.0507062	0.0406152	0.0415787	0.042637	0.0350064	0.0503126	0.0490094
ASMM10P010085	3010001F23Rik	NR_045452	0.155754	0.160899	0.115276	0.0546	0.205202	0.0969313	0.0445121	0.12177	0.111418	0.0318472	0.0589335	0.0537937	0.143976	0.118911	0.0925667	0.0481915	0.0135333	0.0112476	0.0100584	0.00868954	P	P	P	A	A	A	A	A	A	A	A	A	A	A	A	0.743868	0.413179	0.439868	0.11586	0.0664799	0.0507062	0.0406152	0.084785	0.042637	0.0331111	0.0503126	0.0490094
ASMM10P058050	humanlincRNA1036	AA265833	0.0602211	0.102867	0.0447549	0.0550325	0.0792277	0.0376328	0.0459169	0.247091	0.0432573	0.0320995	0.0463988	0.0241618	0.0692809	0.0572977	0.112088	0.03422	0.0136631	0.0131692	0.0157454	0.0122401	P	P	P	A	A	A	A	A	A	A	A	A	A	A	A	0.738022	0.5248	1.13297	0.0444445	0.0539844	0.0507062	0.0406152	0.0415787	0.042637	0.0338876	0.129673	0.0490094
ASMM10P042248	AU023762	NR_040760	0.0605086	0.0641974	0.066417	0.0552952	0.0494447	0.0558477	0.0493027	0.059831	0.0641945	0.0322527	0.0289567	0.0309937	0.0637077	0.0535292	0.0577761	0.0307344	2.15705e-05	2.03433e-05	2.15595e-05	1.85023e-05	P	P	P	A	A	A	A	A	A	A	A	A	A	A	A	0.734515	0.840912	0.763451	0.0444445	0.0539844	0.0507062	0.0406152	0.0415787	0.042637	0.0362136	0.0503126	0.0490094
ASMM10P018475	A930012L18Rik	NR_026853	0.0605188	0.167288	0.0660052	0.0835735	0.128844	0.0555014	0.0402765	0.155909	0.0637965	0.0322582	0.0754562	0.0308015	0.0979372	0.0893064	0.0866607	0.046172	0.0175269	0.0174521	0.0168957	0.0150741	P	P	P	A	A	A	A	A	A	A	A	A	A	A	A	0.734392	0.322705	0.768215	0.0444445	0.0539844	0.0507062	0.0613757	0.0415787	0.042637	0.0295787	0.0503126	0.0490094
ASMM10P034538	Ccdc129	ENSMUST00000169699	0.0609149	0.0786047	0.0662504	0.0862736	0.0605411	0.0557076	0.0439649	0.0732583	0.0640335	0.0798165	0.0543603	0.0396478	0.06859	0.0675075	0.0604189	0.0579415	7.75476e-06	8.96054e-06	8.26967e-06	9.2731e-06	P	P	P	A	A	A	A	A	A	A	A	A	A	A	A	0.729616	0.686784	0.765371	0.0444445	0.0539844	0.0507062	0.0629466	0.0415787	0.042637	0.0320775	0.0503126	0.0490094
ASMM10P024172	9430021M05Rik	ENSMUST00000145985	0.0614638	0.0728464	0.0609434	0.0963616	0.0561061	0.0512451	0.0478491	0.110319	0.058904	0.0327619	0.045918	0.0550298	0.0650845	0.0679043	0.0723573	0.0445699	2.95101e-05	3.38634e-05	4.1051e-05	2.87178e-05	P	P	P	A	A	A	A	A	A	A	A	A	A	A	A	0.723101	0.741073	0.832021	0.0444445	0.0539844	0.0507062	0.0696791	0.0415787	0.042637	0.0345997	0.0817542	0.0490094
ASMM10P050975	AK046721	uc007oby.1	0.061512	0.060803	0.0740972	0.0562121	0.0468303	0.102299	0.0472295	0.0566674	0.0716177	0.0327875	0.0274256	0.0345776	0.0654707	0.0684472	0.0585049	0.0315969	0.00033325	0.000349485	0.000327011	0.000289044	P	P	P	A	A	A	A	A	A	A	A	A	A	A	A	0.722535	0.887858	0.68432	0.0444445	0.0539844	0.0507062	0.0406152	0.0415787	0.0700053	0.0341249	0.0503126	0.0490094
ASMM10P035102	AK048117	AK048117	0.0615419	0.103206	0.0721411	0.0562395	0.0263104	0.0606609	0.0400227	0.0318372	0.069727	0.0816727	0.0288705	0.0336648	0.0789631	0.0477369	0.0471956	0.0480694	0.0349363	0.0294114	0.0295451	0.0295782	P	P	P	A	P	A	A	A	A	A	A	A	A	A	A	0.722183	1.58031	0.702875	0.0444445	0.163098	0.0507062	0.0406152	0.0415787	0.042637	0.0289037	0.0503126	0.0490094
ASMM10P042889	AK137397	uc009pvz.1	0.0620462	0.0687224	0.11223	0.0567003	0.0529298	0.102251	0.0453153	0.0640481	0.108474	0.0540773	0.0309977	0.0582073	0.0809995	0.070627	0.0726125	0.0477608	0.00409613	0.00392494	0.0039728	0.00364308	P	P	P	A	A	A	A	A	A	A	A	A	A	A	A	0.716313	0.785544	0.451807	0.0444445	0.0539844	0.0507062	0.0406152	0.0415787	0.0461976	0.0324599	0.0503126	0.0490094
ASMM10P003018	Siglech	ENSMUST00000154933	0.0620765	0.108726	0.0903135	0.056728	0.0837402	0.0759414	0.0439594	0.101331	0.0872913	0.0330884	0.0490415	0.042145	0.0870385	0.0721365	0.0775271	0.041425	0.00114335	0.00107667	0.00110975	0.000953481	P	P	P	A	A	A	A	A	A	A	A	A	A	A	A	0.715964	0.49652	0.561446	0.0444445	0.0539844	0.0507062	0.0406152	0.0415787	0.042637	0.0314733	0.0503126	0.0490094
ASMM10P012103	AK048830	AK048830	0.0626262	0.16737	0.0649459	0.0572303	0.0863159	0.0546107	0.0409791	0.109412	0.0627726	0.0333814	0.0505499	0.0303072	0.098314	0.0660523	0.0710545	0.0380795	0.00274898	0.00240793	0.00246718	0.00216536	P	P	P	A	A	A	A	A	A	A	A	A	A	A	A	0.709679	0.481703	0.780744	0.0444445	0.0806227	0.0507062	0.0406152	0.0415787	0.042637	0.029082	0.052704	0.0490094
ASMM10P056288	XLOC_015182	TCONS_00020778	0.0632303	0.0932886	0.140729	0.0577824	0.0718507	0.118334	0.0490993	0.0869435	0.13602	0.0337035	0.0420785	0.0656717	0.0990828	0.0826558	0.0906876	0.0471512	0.00766649	0.00723107	0.00741819	0.00639707	P	P	P	A	A	A	A	A	A	A	A	A	A	A	A	0.702899	0.578682	0.36031	0.0444445	0.0539844	0.0507062	0.0406152	0.0415787	0.042637	0.0345118	0.0503126	0.0490094
ASMM10P056254	XLOC_013591	TCONS_00017502	0.0632533	0.11572	0.136483	0.121194	0.119852	0.344716	0.0481498	0.107849	0.131916	0.034984	0.0961318	0.103134	0.105152	0.195254	0.0959717	0.0780831	0.00923911	0.0135721	0.0089102	0.00838037	P	P	P	A	A	A	A	A	P	A	A	A	A	A	A	0.702644	0.46651	0.371519	0.0444445	0.0539844	0.0507062	0.0851562	0.0559119	0.128069	0.0338322	0.0503126	0.0490094
ASMM10P048707	AK043935	uc007cjy.1	0.0632576	0.0710167	0.0415797	0.0578073	0.0546969	0.0349629	0.051889	0.0661864	0.0401883	0.033718	0.0985827	0.0194033	0.058618	0.0491557	0.0527546	0.050568	0.00668874	0.00646159	0.00656965	0.00656452	P	P	P	A	A	A	A	A	A	A	A	A	A	A	A	0.702596	0.760165	1.21949	0.0444445	0.0539844	0.0507062	0.0406152	0.0415787	0.042637	0.036457	0.0503126	0.0490094
ASMM10P044766	XLOC_026275	TCONS_00035908	0.0635403	0.0879216	0.117818	0.0580657	0.067717	0.0990687	0.0479426	0.0819415	0.113875	0.0338687	0.0396577	0.0588285	0.0897599	0.0749505	0.0812531	0.0441183	0.00259346	0.00244578	0.00251277	0.00217547	P	P	P	A	A	A	A	A	A	A	A	A	A	A	A	0.699469	0.614006	0.430378	0.0444445	0.0539844	0.0507062	0.0406152	0.0415787	0.042637	0.0335344	0.0503126	0.0490094
ASMM10P001208	Th	ENSMUST00000124951	0.216675	0.0621826	0.0771792	0.0974674	0.0478929	0.0648972	0.0426168	0.0579532	0.0745965	0.139502	0.0316467	0.0558178	0.118679	0.0700858	0.0583888	0.0756555	0.00083843	0.000457292	0.000432192	0.000554133	P	P	P	P	A	A	A	A	A	A	A	A	P	A	A	0.696285	0.86816	0.656993	0.150868	0.0539844	0.0507062	0.0678651	0.0415787	0.042637	0.0296734	0.0503126	0.0490094
ASMM10P035982	A230077H06Rik	NR_040329	0.0639486	0.0674758	0.0769439	0.0584388	0.0519697	0.0646994	0.0533971	0.0628864	0.0743691	0.0340863	0.0304355	0.0359061	0.0694561	0.0583693	0.0635509	0.033476	9.47104e-05	8.95695e-05	9.33758e-05	8.08513e-05	P	P	P	A	A	A	A	A	A	A	A	A	A	A	A	0.695004	0.800056	0.659002	0.0444445	0.0539844	0.0507062	0.0406152	0.0415787	0.042637	0.0371112	0.0503126	0.0490094
ASMM10P028551	Faxc	ENSMUST00000123319	0.088902	0.277601	0.0852848	0.0587416	0.0728255	0.071713	0.0442701	0.0881231	0.0824309	0.034263	0.0500012	0.0936177	0.150596	0.06776	0.071608	0.059294	0.000464361	9.70891e-05	0.000104029	0.000107274	P	P	P	A	P	A	A	A	A	A	A	A	A	A	A	0.691421	0.570936	0.594551	0.0614687	0.158493	0.0507062	0.0406152	0.0415787	0.042637	0.0306093	0.0503126	0.0490094
ASMM10P001377	Mpp2	ENSMUST00000127522	0.087005	0.115001	0.0616531	0.0588135	0.0885731	0.0518419	0.0528366	0.107179	0.05959	0.0513826	0.0518718	0.0287706	0.0878862	0.0664095	0.0732017	0.0440083	0.00417767	0.00385341	0.00395102	0.00356303	P	P	P	A	A	A	A	A	A	A	A	A	A	A	A	0.690576	0.469428	0.822443	0.0600836	0.0539844	0.0507062	0.0406152	0.0415787	0.042637	0.0364877	0.0503126	0.0490094
ASMM10P050087	Nin	uc011yng.1	0.0679224	0.0776116	0.0552757	0.0588946	0.0398273	0.0464794	0.0495174	0.0481934	0.053426	0.11433	0.0233244	0.0257945	0.0669366	0.0484004	0.0503789	0.0544831	0.00138429	0.00124968	0.00127205	0.00132864	P	P	P	A	A	A	A	A	A	A	A	A	P	A	A	0.689625	1.04397	0.917332	0.046841	0.0810244	0.0507062	0.0406152	0.0415787	0.042637	0.0341484	0.0503126	0.0490094
ASMM10P025971	Gm20754	NR_040557	0.0645323	0.0756597	0.0680544	0.0589722	0.0582729	0.0572245	0.0444777	0.0705136	0.0657771	0.0343975	0.0341268	0.0317578	0.0694155	0.0581565	0.0602561	0.0334274	2.27702e-06	2.0529e-06	2.74234e-06	1.84698e-06	P	P	P	A	A	A	A	A	A	A	A	A	A	A	A	0.688717	0.713517	0.745083	0.0444445	0.0539844	0.0507062	0.0406152	0.0415787	0.042637	0.0306325	0.0503126	0.0490094
ASMM10P041760	AK035437	AK035437	0.0645531	0.0800347	0.0872359	0.0589912	0.0616425	0.0733536	0.0506388	0.0745911	0.0843167	0.0344085	0.0361002	0.0407089	0.0772746	0.0646624	0.0698489	0.0370725	5.96377e-05	5.58132e-05	5.93893e-05	4.97748e-05	P	P	P	A	A	A	A	A	A	A	A	A	A	A	A	0.688496	0.674513	0.581253	0.0444445	0.0539844	0.0507062	0.0406152	0.0415787	0.042637	0.0348646	0.0503126	0.0490094
ASMM10P045968	Gm15663	NR_038032	0.0649652	0.129174	0.0634166	0.0593678	0.0765169	0.0533248	0.0523646	0.0925899	0.0612945	0.0346282	0.0544154	0.0295935	0.0858518	0.0630698	0.0687496	0.0395457	0.0011336	0.00102266	0.00105184	0.000930851	P	P	P	A	A	A	A	A	A	A	A	A	A	A	A	0.684129	0.543392	0.799572	0.0444445	0.0701919	0.0507062	0.0406152	0.0415787	0.042637	0.0358241	0.0503126	0.0490094
ASMM10P026886	AK033881	AK033881	0.0650993	0.0439859	0.0448771	0.0594903	0.0338778	0.0377355	0.0434758	0.0409941	0.0433753	0.0346997	0.0198401	0.020942	0.0513207	0.0437012	0.0426151	0.0251606	0.00454636	0.00440773	0.00444347	0.0041265	P	P	P	A	A	A	A	A	A	A	A	A	A	A	A	0.682719	1.22731	1.12989	0.0444445	0.0539844	0.0507062	0.0406152	0.0415787	0.042637	0.0296817	0.0503126	0.0490094
ASMM10P014775	AK034039	AK034039	0.0652849	0.0620914	0.0545072	0.0596599	0.0478226	0.0458332	0.0491085	0.0578682	0.0526832	0.0347986	0.0280068	0.0254359	0.0606278	0.0511053	0.05322	0.0294138	0.000493741	0.000473043	0.000484074	0.000433741	P	P	P	A	A	A	A	A	A	A	A	A	A	A	A	0.680778	0.869435	0.930265	0.0444445	0.0539844	0.0507062	0.0406152	0.0415787	0.042637	0.033432	0.0503126	0.0490094
ASMM10P056866	Spink10	uc008fdi.1	0.0654532	0.0891297	0.095529	0.0598138	0.0686475	0.080327	0.0478667	0.0830675	0.0923323	0.0348883	0.0402026	0.0885157	0.0833707	0.0695961	0.0744222	0.0545355	0.000204954	0.00019209	0.000202098	0.000190729	P	P	P	A	A	A	A	A	A	A	A	A	A	A	A	0.679027	0.605684	0.530793	0.0444445	0.0539844	0.0507062	0.0406152	0.0415787	0.042637	0.0325028	0.0503126	0.0490094
ASMM10P050712	BC056457	uc029rrq.1	0.0655116	0.0787118	0.134412	0.0598671	0.0606237	0.113022	0.0506608	0.0733582	0.129914	0.0349194	0.0355035	0.0627236	0.0928784	0.0778376	0.0846443	0.0443822	0.00642899	0.00608207	0.00623064	0.00541451	P	P	P	A	A	A	A	A	A	A	A	A	A	A	A	0.678422	0.685849	0.377245	0.0444445	0.0539844	0.0507062	0.0406152	0.0415787	0.042637	0.0343694	0.0503126	0.0490094
ASMM10P011730	Gm2990	ENSMUST00000180662	0.0660559	0.107813	0.177836	0.0603645	0.0830372	0.149536	0.0518821	0.10048	0.171885	0.0752126	0.112119	0.112472	0.117235	0.0976457	0.108082	0.0999348	0.0176773	0.016618	0.0170657	0.0173274	P	P	P	A	A	A	A	A	A	A	A	A	A	A	A	0.672832	0.500724	0.28513	0.0444445	0.0539844	0.0507062	0.0406152	0.0415787	0.042637	0.034908	0.0503126	0.0490094
ASMM10P047648	Gm11637	ENSMUST00000120601	0.0662764	0.192172	0.123269	0.060566	0.14801	0.103652	0.0494698	0.179101	0.119144	0.0353271	0.141246	0.0575237	0.127239	0.104076	0.115905	0.0780323	0.0241932	0.0226881	0.0232285	0.0206628	P	P	P	A	A	A	A	A	A	A	A	A	A	A	A	0.670594	0.280918	0.411346	0.0444445	0.0539844	0.0507062	0.0406152	0.0415787	0.042637	0.0331742	0.0503126	0.0490094
ASMM10P043937	Gm2155	ENSMUST00000181581	0.0663389	0.0952528	0.10802	0.141663	0.0733634	0.132327	0.0442192	0.088774	0.104405	0.0353604	0.0429644	0.0504076	0.0898704	0.115784	0.0791327	0.0429108	0.000860922	0.00110798	0.000836724	0.000711058	P	P	P	A	A	A	A	A	A	A	A	A	A	A	A	0.669961	0.566749	0.469417	0.0444445	0.0539844	0.0507062	0.0949089	0.0415787	0.0621164	0.0296251	0.0503126	0.0490094
ASMM10P044668	Cnksr2	ENSMUST00000139664	0.0836578	0.179617	0.139095	0.0878746	0.113283	0.11696	0.0518133	0.13708	0.13444	0.0999777	0.0663431	0.0649091	0.134123	0.106039	0.107778	0.0770766	0.0154605	0.014299	0.0139464	0.0136525	P	P	P	A	A	A	A	A	A	A	A	A	A	A	A	0.668481	0.367032	0.364543	0.0559236	0.0659252	0.0507062	0.0587425	0.0415787	0.042637	0.0346362	0.0503126	0.0490094
ASMM10P018585	C130036L24Rik	ENSMUST00000137643	0.188591	0.204156	0.189954	0.104183	0.104689	0.227061	0.0520389	0.0867185	0.149309	0.139218	0.114855	0.243495	0.194234	0.145311	0.096022	0.165856	0.0151272	0.0109373	0.00919996	0.0120243	P	P	P	P	A	A	A	A	A	A	A	A	P	A	P	0.668036	0.580183	0.328242	0.125986	0.118448	0.0623509	0.0695984	0.0607386	0.074531	0.0347639	0.0503126	0.0490094
ASMM10P049608	Lgr6	ENSMUST00000139369	0.101294	0.0931866	0.0893283	0.0609925	0.0652964	0.0746553	0.0484686	0.0790125	0.085813	0.0355758	0.128765	0.061997	0.0946028	0.0669814	0.071098	0.0754458	3.77355e-05	3.16067e-05	3.48582e-05	6.41516e-05	P	P	P	A	A	A	A	A	A	A	A	A	A	P	A	0.665905	0.636768	0.571119	0.067452	0.0593382	0.051017	0.0406152	0.0415787	0.042637	0.0322755	0.0503126	0.0490094
ASMM10P045574	AK034378	AK034378	0.0668638	0.0998781	0.112624	0.0611028	0.0769259	0.0947014	0.052882	0.267661	0.108855	0.0356402	0.0450507	0.0525562	0.0931219	0.0775767	0.143133	0.0444157	0.00128204	0.00120177	0.00259474	0.0010548	P	P	P	A	A	A	A	A	A	A	A	A	A	A	A	0.664703	0.540503	0.450226	0.0444445	0.0539844	0.0507062	0.0406152	0.0415787	0.042637	0.0351508	0.144672	0.0490094
ASMM10P045451	AK021119	AK021119	0.0672859	0.059197	0.0535424	0.0614885	0.0455934	0.0450219	0.0552097	0.0551706	0.0517507	0.0358652	0.0267012	0.0249857	0.0600084	0.0507013	0.0540437	0.029184	0.000938802	0.000901184	0.000921325	0.000828284	P	P	P	A	A	A	A	A	A	A	A	A	A	A	A	0.660533	0.911946	0.947028	0.0444445	0.0539844	0.0507062	0.0406152	0.0415787	0.042637	0.0364678	0.0503126	0.0490094
ASMM10P042563	Opcml	ENSMUST00000126673	0.0791197	0.100705	0.0952805	0.0754392	0.0501861	0.080118	0.0545829	0.0607282	0.233386	0.0453544	0.0293909	0.0444629	0.0917018	0.0685811	0.116232	0.0397361	0.00210837	0.00184596	0.00257915	0.00165166	P	P	P	A	A	A	A	A	A	A	A	A	A	A	A	0.660296	0.828489	0.532178	0.0522424	0.0834331	0.0507062	0.0498122	0.0415787	0.042637	0.0360409	0.0503126	0.124203
ASMM10P040349	AK018277	AK018277	0.074033	0.0766205	0.0987785	0.0615611	0.037969	0.0778111	0.0474531	0.0459447	0.0594217	0.0833439	0.0222361	0.049163	0.083144	0.0591137	0.0509398	0.051581	0.00346332	0.00309567	0.00301512	0.0029805	P	P	P	A	A	A	A	A	A	A	A	A	A	A	A	0.659754	1.09507	0.824772	0.0488436	0.0839048	0.0814697	0.0406152	0.0415787	0.0641764	0.0313074	0.0503126	0.0490094
ASMM10P045727	AK043488	AK043488	0.0677047	0.115448	0.0553951	0.0618713	0.0889181	0.0465798	0.11047	0.107596	0.0535414	0.0360884	0.0520739	0.0258503	0.0795161	0.0657897	0.0905359	0.0380042	0.00831573	0.007944	0.00872127	0.00721116	P	P	P	A	A	A	A	A	A	A	A	A	A	A	A	0.656447	0.467606	0.915355	0.0444445	0.0539844	0.0507062	0.0406152	0.0415787	0.042637	0.0725179	0.0503126	0.0490094
ASMM10P013874	AK043364	AK043364	0.0678054	0.153942	0.0708467	0.0619633	0.0675791	0.0595725	0.0483307	0.0817747	0.068476	0.0361421	0.0395769	0.0330608	0.0975312	0.0630383	0.0661938	0.0362599	5.55367e-05	2.89757e-05	3.18531e-05	2.58943e-05	P	P	P	A	A	A	A	A	A	A	A	A	A	A	A	0.655472	0.615259	0.715716	0.0444445	0.094714	0.0507062	0.0406152	0.0415787	0.042637	0.0316794	0.0503126	0.0490094
ASMM10P055855	XLOC_001914	TCONS_00002229	0.0685387	0.168856	0.13689	0.157849	0.148988	0.269897	0.0467317	0.157371	0.132309	0.082565	0.0833173	0.127145	0.124762	0.192245	0.112137	0.0976759	0.0178635	0.0249398	0.0170203	0.0169752	P	P	P	A	A	A	A	A	A	A	A	A	A	A	A	0.648459	0.319706	0.370416	0.0444445	0.0539844	0.0507062	0.102358	0.0476326	0.0999743	0.0303036	0.0503126	0.0490094
ASMM10P023463	AK021067	AK021067	0.0894563	0.18018	0.0546138	0.0627888	0.0268942	0.0420191	0.0538638	0.0321635	0.0482991	0.0366236	0.0155663	0.0233192	0.108083	0.0439007	0.0447754	0.0251697	0.0270972	0.0178848	0.0180638	0.0169002	P	P	P	A	P	A	A	A	A	A	A	A	A	A	A	0.646854	1.56428	1.01471	0.0578651	0.281852	0.055417	0.0406152	0.0420701	0.042637	0.034842	0.0503126	0.0490094
ASMM10P024514	AK044259	AK044259	0.245181	0.148634	0.127106	0.0629955	0.0672316	0.106879	0.0474344	0.0813541	0.122853	0.0367441	0.0393734	0.0593145	0.17364	0.0790354	0.0838805	0.045144	0.00567461	0.00276823	0.00283703	0.00243889	P	P	P	P	A	A	A	A	A	A	A	A	A	A	A	0.644732	0.61844	0.398927	0.158076	0.091921	0.0507062	0.0406152	0.0415787	0.042637	0.0305825	0.0503126	0.0490094
ASMM10P036222	A330076H08Rik	ENSMUST00000181187	0.0689385	0.264694	0.102749	0.0629988	0.0831851	0.0863977	0.0570869	0.100659	0.0993104	0.0391101	0.0487164	0.0479479	0.14546	0.0775272	0.0856854	0.0452581	0.0011712	0.000517681	0.000540653	0.000454462	P	P	P	A	A	A	A	A	A	A	A	A	A	A	A	0.644698	0.499833	0.493497	0.0444445	0.132303	0.0507062	0.0406152	0.0415787	0.042637	0.0368038	0.0503126	0.0490094
ASMM10P032224	C130026L21Rik	NR_015546	0.0725315	0.0779343	0.110108	0.0637178	0.0600248	0.0925859	0.0505043	0.0726335	0.106423	0.144195	0.0438439	0.135248	0.0868579	0.0721095	0.0765204	0.107762	0.00145649	0.00136924	0.00140852	0.00176931	P	P	P	A	A	A	A	A	A	A	A	A	P	A	A	0.637423	0.692692	0.460513	0.0462332	0.0539844	0.0507062	0.0406152	0.0415787	0.042637	0.0321926	0.0503126	0.0490094
ASMM10P051234	Rian	ENSMUST00000180876	0.069731	0.195191	0.197984	0.063723	0.0736936	0.166478	0.0549456	0.0891736	0.191359	0.0371685	0.0431578	0.0923898	0.154302	0.101298	0.111826	0.0575721	0.0245012	0.0190511	0.019557	0.0167498	P	P	P	A	A	A	A	A	A	A	A	A	A	A	A	0.637371	0.56421	0.256112	0.0444445	0.110129	0.0507062	0.0406152	0.0415787	0.042637	0.0350207	0.0503126	0.0490094
ASMM10P039748	Gm15680	ENSMUST00000161597	0.0703064	0.133672	0.074735	0.081263	0.0833307	0.152508	0.0576947	0.100835	0.0722341	0.0453752	0.0488016	0.0348753	0.0929043	0.105701	0.0769213	0.0430174	0.000534334	0.000710343	0.000494734	0.000427478	P	P	P	A	A	A	A	A	A	A	A	A	A	A	A	0.632154	0.49896	0.67848	0.0444445	0.0666968	0.0507062	0.0513707	0.0415787	0.103473	0.0364719	0.0503126	0.0490094
ASMM10P012551	Samd12	ENSMUST00000154119	0.0796124	0.152005	0.142377	0.160884	0.105432	0.122477	0.0527696	0.100821	0.0848264	0.0375668	0.0487947	0.040955	0.124665	0.129597	0.0794722	0.0424388	0.000224005	0.000266508	0.000169592	0.00014038	P	P	P	A	A	A	A	A	A	A	A	A	A	A	A	0.630614	0.499031	0.577761	0.0502047	0.0758555	0.0822598	0.101456	0.0526137	0.0707622	0.0332772	0.0503126	0.0490094
ASMM10P002153	Tppp	ENSMUST00000140217	0.119178	0.157018	0.0669159	0.0644091	0.120935	0.0562672	0.0583817	0.146339	0.0646767	0.199509	0.171274	0.0929365	0.114371	0.0805371	0.089799	0.154573	0.0134946	0.0119082	0.0122241	0.0165987	P	P	P	A	A	A	A	A	A	A	A	A	P	A	A	0.630581	0.34381	0.75776	0.0751516	0.0539844	0.0507062	0.0406152	0.0415787	0.042637	0.0368144	0.0503126	0.0490094
ASMM10P039967	AK082503	uc009ntp.1	0.0704975	0.0926396	0.102991	0.0644235	0.0713508	0.0866012	0.058798	0.0863386	0.0995443	0.0375771	0.0417857	0.0480609	0.0887093	0.0741252	0.0815603	0.0424746	0.000216017	0.000201474	0.000211698	0.000176893	P	P	P	A	A	A	A	A	A	A	A	A	A	A	A	0.630441	0.582736	0.492337	0.0444445	0.0539844	0.0507062	0.0406152	0.0415787	0.042637	0.0370687	0.0503126	0.0490094
ASMM10P034870	XLOC_020078	TCONS_00027155	0.147952	0.268297	0.110709	0.100167	0.0872053	0.106906	0.0567644	0.105524	0.107004	0.0676755	0.127486	0.171134	0.175653	0.0980927	0.089764	0.122098	0.00175267	0.000948837	0.000892851	0.00107283	P	P	P	A	A	A	A	A	A	A	A	A	A	A	A	0.626827	0.476791	0.458014	0.0927406	0.127922	0.0507062	0.0627874	0.0415787	0.0489643	0.0355815	0.0503126	0.0490094
ASMM10P020934	Olfr1078-ps1	ENSMUST00000117978	0.0710721	0.126808	0.108096	0.0649485	0.0976673	0.0906342	0.0596054	0.118183	0.0661976	0.0378833	0.0571977	0.0319608	0.101992	0.0844167	0.0813287	0.0423473	0.0043653	0.00405584	0.00389404	0.00336796	P	P	P	A	A	A	A	A	A	A	A	A	A	A	A	0.625344	0.425717	0.74035	0.0444445	0.0539844	0.0800289	0.0406152	0.0415787	0.067101	0.0372739	0.0503126	0.0490094
ASMM10P012439	Gm2824	ENSMUST00000180696	0.0711733	0.069954	0.0833689	0.065041	0.0538784	0.0701019	0.0524416	0.065196	0.0805791	0.0379373	0.0331242	0.102289	0.074832	0.0630071	0.0660722	0.0577834	0.000288038	0.000272274	0.000282758	0.000295696	P	P	P	A	A	A	A	A	A	A	A	A	A	A	A	0.624455	0.771714	0.608214	0.0444445	0.0539844	0.0507062	0.0406152	0.0415787	0.042637	0.0327474	0.0503126	0.0490094
ASMM10P050066	AK038688	AK038688	0.0712762	0.0645989	0.306228	0.065135	0.0468796	0.0725455	0.0564992	0.0590559	0.108117	0.0379921	0.0274545	0.0402604	0.147368	0.06152	0.0745574	0.0352357	0.00429634	0.00222391	0.00237177	0.0020128	P	P	P	A	A	P	A	A	A	A	A	A	A	A	A	0.623554	0.886926	0.587728	0.0444445	0.0572944	0.179979	0.0406152	0.0415787	0.042637	0.0352303	0.0523782	0.0635434
ASMM10P003131	Htr2c	ENSMUST00000156697	0.0713542	0.0925412	0.0785528	0.0652063	0.071275	0.0660523	0.0570795	0.0862469	0.0759242	0.0380337	0.0417414	0.0366569	0.0808161	0.0675112	0.0730835	0.0388107	6.54675e-06	5.91651e-06	6.88333e-06	5.234e-06	P	P	P	A	A	A	A	A	A	A	A	A	A	A	A	0.622872	0.583355	0.645504	0.0444445	0.0539844	0.0507062	0.0406152	0.0415787	0.042637	0.0355532	0.0503126	0.0490094
ASMM10P014553	AK134568	AK134568	0.0718294	0.096106	0.080147	0.0656406	0.0740206	0.0673928	0.0507034	0.0895693	0.077465	0.038287	0.0433493	0.0374008	0.0826941	0.069018	0.0725792	0.039679	1.43908e-05	1.31644e-05	1.55109e-05	1.16225e-05	P	P	P	A	A	A	A	A	A	A	A	A	A	A	A	0.618751	0.561717	0.632664	0.0444445	0.0539844	0.0507062	0.0406152	0.0415787	0.042637	0.0313728	0.0503126	0.0490094
ASMM10P052255	Gm15288	ENSMUST00000126640	0.0720135	0.250404	0.0786831	0.0756865	0.123963	0.0661618	0.05654	0.150002	0.0760501	0.083641	0.0725974	0.0451448	0.1337	0.0886038	0.0941975	0.0671277	0.00898246	0.00777878	0.00787175	0.00740326	P	P	P	A	A	A	A	A	A	A	A	A	A	A	A	0.617169	0.335412	0.644435	0.0444445	0.0839884	0.0507062	0.0467114	0.0415787	0.042637	0.0348948	0.0503126	0.0490094
ASMM10P044280	AK044231	AK044231	0.0733786	0.110752	0.0817908	0.0670563	0.0853006	0.068775	0.0588816	0.103219	0.0790538	0.218059	0.10586	0.077226	0.0886404	0.0737107	0.0803847	0.133715	0.000244232	0.000228018	0.000239451	0.000597904	P	P	P	A	A	A	A	A	A	A	A	A	P	A	A	0.605688	0.487437	0.619949	0.0444445	0.0539844	0.0507062	0.0406152	0.0415787	0.042637	0.0356639	0.0503126	0.0490094
ASMM10P023108	AK042859	AK042859	0.246906	0.125915	0.182508	0.149359	0.188014	0.072743	0.0516642	0.117351	0.0836148	0.0618085	0.0567948	0.04037	0.18511	0.136705	0.0842099	0.0529911	0.00216498	0.00123892	0.000897988	0.000791596	P	P	P	P	A	A	A	A	A	A	A	A	A	A	A	0.60401	0.428738	0.586132	0.149134	0.0539844	0.106974	0.0902144	0.0806086	0.042637	0.0312057	0.0503126	0.0490094
ASMM10P049793	AK188772	uc007ctp.1	0.114752	0.161081	0.297184	0.067281	0.156674	0.125229	0.0470312	0.119661	0.095842	0.0989054	0.159901	0.184383	0.191006	0.116395	0.0875115	0.14773	0.00224845	0.00104919	0.000922369	0.00124817	P	P	P	A	A	P	A	A	A	A	A	A	A	A	P	0.603665	0.420458	0.511356	0.069272	0.067728	0.151967	0.0406152	0.065875	0.0640365	0.0283911	0.0503126	0.0490094
ASMM10P033601	AK046042	uc009dcq.1	0.0739146	0.153918	0.154966	0.0675461	0.118547	0.130306	0.0593955	0.143449	0.149781	0.0393985	0.0694259	0.149951	0.1276	0.105466	0.117542	0.0862585	0.0127168	0.0118068	0.0122285	0.0110524	P	P	P	A	A	A	A	A	A	A	A	A	A	A	A	0.601296	0.350734	0.327207	0.0444445	0.0539844	0.0507062	0.0406152	0.0415787	0.042637	0.0357143	0.0503126	0.0490094
ASMM10P046548	3110004A20Rik	ENSMUST00000123904	0.0747903	0.127873	0.0765955	0.0683464	0.107065	0.0644064	0.048217	0.119176	0.0740324	0.0398652	0.0576781	0.0357435	0.0930864	0.0799393	0.0804751	0.044429	0.00203969	0.0019349	0.00196662	0.00168849	P	P	P	A	A	A	A	A	A	A	A	A	A	A	A	0.594255	0.422171	0.661999	0.0444445	0.0539844	0.0507062	0.0406152	0.0451998	0.042637	0.0286532	0.0503126	0.0490094
ASMM10P014897	Ntan1	ENSMUST00000124604	0.106339	0.168877	0.186954	0.129862	0.0869741	0.124902	0.0554848	0.105244	0.143569	0.105113	0.190925	0.286846	0.154057	0.113913	0.101433	0.194295	0.00496557	0.00447208	0.0039776	0.00586188	P	P	P	A	A	A	A	A	A	A	A	A	A	P	P	0.586945	0.478058	0.341365	0.0624151	0.080733	0.0638194	0.0762221	0.0415787	0.042637	0.0325665	0.0503126	0.0490094
ASMM10P039605	Calr	ENSMUST00000154774	0.159288	0.272008	0.125485	0.150381	0.301632	0.105516	0.0611652	0.0919426	0.151389	0.0405453	0.0929563	0.15363	0.185594	0.185843	0.101499	0.0957107	0.00258492	0.0032325	0.00112542	0.00114515	P	P	P	A	A	A	A	P	A	A	A	A	A	A	A	0.584287	0.547218	0.404081	0.0930701	0.148848	0.0507062	0.0878655	0.165058	0.042637	0.0357381	0.0503126	0.0611735
ASMM10P013194	Map3k12	ENSMUST00000164343	0.0770433	0.193884	0.105418	0.0704052	0.121338	0.0886425	0.0537073	0.146826	0.101891	0.165829	0.187197	0.101894	0.125448	0.0934619	0.100808	0.15164	0.00377258	0.00333124	0.00343673	0.00460003	P	P	P	A	A	A	A	A	A	A	A	A	P	A	A	0.576878	0.342668	0.481	0.0444445	0.0664378	0.0507062	0.0406152	0.0415787	0.042637	0.0309825	0.0503126	0.0490094
ASMM10P057439	Shank3	uc029sum.1	0.144339	0.361895	0.0761657	0.0704948	0.100384	0.064045	0.0548031	0.12147	0.0736169	0.0884743	0.0587887	0.0355429	0.194133	0.0783079	0.0832968	0.0609353	0.00445967	0.00227125	0.00233408	0.00219298	P	P	P	A	A	A	A	A	A	A	A	A	A	A	A	0.576144	0.414196	0.665735	0.0831602	0.149896	0.0507062	0.0406152	0.0415787	0.042637	0.0315745	0.0503126	0.0490094
ASMM10P029067	AK086054	AK086054	0.0771477	0.0804095	0.147476	0.0705007	0.0619312	0.124008	0.068574	0.0935611	0.142541	0.0411218	0.0362693	0.0688203	0.101678	0.0854798	0.101559	0.0487371	0.00781684	0.00735818	0.00791453	0.0064833	P	P	P	A	A	A	A	A	A	A	A	A	A	A	A	0.576096	0.671369	0.343826	0.0444445	0.0539844	0.0507062	0.0406152	0.0415787	0.042637	0.0395052	0.062814	0.0490094
ASMM10P034249	Gm13847	ENSMUST00000149613	0.0771864	0.203157	0.102548	0.070536	0.156471	0.0862287	0.054986	0.189339	0.0991161	0.0824064	0.145124	0.051328	0.12763	0.104412	0.11448	0.092953	0.0130514	0.0121633	0.0124642	0.0118081	P	P	P	A	A	A	A	A	A	A	A	A	A	A	A	0.575808	0.265728	0.494464	0.0444445	0.0539844	0.0507062	0.0406152	0.0415787	0.042637	0.0316614	0.0503126	0.0490094
ASMM10P047787	BC006965	NR_024085	0.077352	0.0999559	0.0565856	0.0706874	0.0769858	0.0475808	0.0592756	0.0931573	0.054692	0.114949	0.17434	0.111605	0.0779645	0.0650847	0.0690416	0.133631	0.00542588	0.00517224	0.00527769	0.00685977	P	P	P	A	A	A	A	A	A	A	A	A	A	P	P	0.574575	0.540083	0.896097	0.0444445	0.0539844	0.0507062	0.0406152	0.0415787	0.042637	0.0340582	0.0503126	0.0490094
ASMM10P036226	XLOC_022807	TCONS_00029449	0.0774218	0.0915918	0.122061	0.0707511	0.0705438	0.102637	0.0499272	0.0853621	0.117976	0.101871	0.0457388	0.0974596	0.0970248	0.0813105	0.0844219	0.0816899	0.00102333	0.000954923	0.000992206	0.00100751	P	P	P	A	A	A	A	A	A	A	A	A	A	A	A	0.574057	0.589402	0.415417	0.0444445	0.0539844	0.0507062	0.0406152	0.0415787	0.042637	0.0286611	0.0503126	0.0490094
ASMM10P011345	AK018224	AK018224	0.134859	0.117549	0.143993	0.0712985	0.101007	0.070033	0.0520585	0.0982665	0.0804998	0.0729118	0.0475585	0.110494	0.132134	0.0807795	0.0769416	0.0769882	7.50525e-05	5.23736e-05	5.58634e-05	7.22581e-05	P	P	P	A	A	A	A	A	A	A	A	A	A	A	A	0.56965	0.512002	0.608813	0.0768224	0.0601852	0.0876649	0.0406152	0.0517157	0.042637	0.0296551	0.0503126	0.0490094
ASMM10P018050	XLOC_011615	TCONS_00015222	0.0782219	0.162598	0.142427	0.0714823	0.125233	0.0992979	0.0532952	0.151539	0.114139	0.0416944	0.0733411	0.0583209	0.127749	0.098671	0.106324	0.0577854	0.00475072	0.00423256	0.00436381	0.0036279	P	P	P	A	A	A	A	A	A	A	A	A	A	A	A	0.568185	0.332011	0.429385	0.0444445	0.0539844	0.0611562	0.0406152	0.0415787	0.042637	0.0302815	0.0503126	0.0490094
ASMM10P056251	AK144367	uc008lrb.1	0.105713	0.0843236	0.122547	0.0716911	0.0649458	0.15359	0.0590601	0.0785883	0.118446	0.0418161	0.0380348	0.0571869	0.104195	0.0967424	0.0853649	0.0456793	0.00189966	0.00184746	0.00176749	0.00149928	P	P	P	A	A	A	A	A	A	A	A	A	A	A	A	0.566531	0.640205	0.413769	0.0598897	0.0539844	0.0507062	0.0406152	0.0415787	0.0635509	0.0334593	0.0503126	0.0490094
ASMM10P009922	2900079G21Rik	NR_033431	0.0797308	0.114567	0.117896	0.0717724	0.068506	0.0767523	0.0557267	0.0828963	0.0882234	0.0418636	0.0401197	0.0425951	0.104065	0.0723436	0.0756155	0.0415261	7.73623e-06	4.4523e-06	5.9421e-06	3.9003e-06	P	P	P	A	A	A	A	A	A	A	A	A	A	A	A	0.565889	0.606935	0.555514	0.0451188	0.0695348	0.0654929	0.0406152	0.0415787	0.042637	0.0315351	0.0503126	0.0490094
ASMM10P047864	B230344G16Rik	ENSMUST00000180782	0.0787558	0.162705	0.0923763	0.0719702	0.125315	0.0776759	0.0517499	0.151639	0.0892851	0.0419789	0.0733893	0.0431076	0.111279	0.0916538	0.0975579	0.0528253	0.00453595	0.00422869	0.00433639	0.00365933	P	P	P	A	A	A	A	A	A	A	A	A	A	A	A	0.564334	0.331793	0.548909	0.0444445	0.0539844	0.0507062	0.0406152	0.0415787	0.042637	0.0292042	0.0503126	0.0490094
ASMM10P019547	Nrxn2	ENSMUST00000128272	0.0788587	0.113989	0.0955996	0.0720642	0.0877939	0.0803863	0.0636458	0.106236	0.0924005	0.0420338	0.0856965	0.0446118	0.096149	0.0800815	0.0874273	0.0574474	5.73509e-05	5.2487e-05	5.72943e-05	5.18657e-05	P	P	P	A	A	A	A	A	A	A	A	A	A	A	A	0.563597	0.473594	0.530401	0.0444445	0.0539844	0.0507062	0.0406152	0.0415787	0.042637	0.0358706	0.0503126	0.0490094
ASMM10P035104	AK148935	AK148935	0.207914	0.106156	0.186002	0.171959	0.0375455	0.0788423	0.0530915	0.0454323	0.0906257	0.106605	0.0566729	0.106548	0.166691	0.0961155	0.0630499	0.0899419	0.0282052	0.022263	0.0202592	0.0219121	P	P	P	P	A	A	A	A	A	A	A	A	A	A	A	0.560735	1.10742	0.540789	0.116584	0.117559	0.100588	0.0964232	0.0415787	0.042637	0.0297702	0.0503126	0.0490094
ASMM10P049983	AK045642	AK045642	0.0795436	0.197511	0.126255	0.0726901	0.0949781	0.106163	0.0603873	0.114929	0.12203	0.108384	0.115674	0.08198	0.134437	0.0912772	0.0991155	0.102012	0.00118924	0.000868489	0.00091167	0.000972379	P	P	P	A	A	A	A	A	A	A	A	A	A	A	A	0.558745	0.437771	0.401617	0.0444445	0.0864647	0.0507062	0.0406152	0.0415787	0.042637	0.0337411	0.0503126	0.0490094
ASMM10P031099	5930412G12Rik	NR_015517	0.0796057	0.143911	0.126005	0.0727468	0.11084	0.105953	0.0621715	0.134123	0.121789	0.0424319	0.064912	0.0588006	0.116507	0.0965133	0.106028	0.0553815	0.00228331	0.00210717	0.00219917	0.00179257	P	P	P	A	A	A	A	A	A	A	A	A	A	A	A	0.558309	0.375124	0.402413	0.0444445	0.0539844	0.0507062	0.0406152	0.0415787	0.042637	0.0347109	0.0503126	0.0490094
ASMM10P033980	Slco1a5	ENSMUST00000111822	0.0803791	0.103447	0.06346	0.0734536	0.0796745	0.0587378	0.054369	0.0964108	0.0758021	0.0428442	0.0625435	0.0296138	0.0824286	0.070622	0.0755273	0.0450005	0.00280235	0.00268213	0.00280183	0.00242128	P	P	P	A	A	A	A	A	A	A	A	A	A	A	A	0.552937	0.521857	0.799026	0.0444445	0.0539844	0.0507062	0.0406152	0.0415787	0.046933	0.0300626	0.0503126	0.0605678
ASMM10P041135	AK043846	uc009nyp.1	0.164719	0.134575	0.135349	0.0735818	0.103649	0.11381	0.056837	0.125422	0.13082	0.0429189	0.0607011	0.063161	0.144881	0.0970138	0.10436	0.0555937	0.00264872	0.00191151	0.00199159	0.00162358	P	P	P	A	A	A	A	A	A	A	A	A	A	A	A	0.551974	0.401147	0.374633	0.0909205	0.0539844	0.0507062	0.0406152	0.0415787	0.042637	0.0313725	0.0503126	0.0490094
ASMM10P040940	AK083706	uc009nie.1	0.177103	0.252088	0.11865	0.124952	0.0963914	0.0820435	0.0656924	0.116639	0.105867	0.0969123	0.116423	0.060664	0.182614	0.101129	0.0960662	0.091333	0.000406708	0.000240803	0.000217813	0.000218053	P	P	P	A	A	A	A	A	A	A	A	A	A	A	A	0.547478	0.431352	0.519688	0.0969599	0.108739	0.0616608	0.0684085	0.0415787	0.042637	0.0359651	0.0503126	0.0550178
ASMM10P022815	Gm13485	ENSMUST00000146690	0.0816694	0.117714	0.0732419	0.239997	0.131072	0.0630805	0.0665945	0.0818703	0.070791	0.152763	0.0758744	0.115433	0.0908752	0.144716	0.0730853	0.11469	0.000210089	0.000429365	0.000184969	0.000247791	P	P	P	A	A	A	A	A	A	A	A	A	P	A	P	0.544201	0.614541	0.692311	0.0444445	0.0723402	0.0507062	0.130607	0.080549	0.0436713	0.0362408	0.0503126	0.0490094
ASMM10P042057	Foxl2os	NR_003248	0.0816702	0.12086	0.16558	0.0746335	0.0930858	0.13923	0.0565908	0.112639	0.160039	0.0435324	0.0558647	0.0772684	0.122703	0.102317	0.109756	0.0588885	0.00520423	0.00481039	0.00496321	0.00410036	P	P	P	A	A	A	A	A	A	A	A	A	A	A	A	0.544195	0.44667	0.306233	0.0444445	0.0539844	0.0507062	0.0406152	0.0415787	0.042637	0.0307964	0.0503126	0.0490094
ASMM10P048141	Vwc2	ENSMUST00000129670	0.0824467	0.334293	0.117969	0.0753431	0.104039	0.0991958	0.0602133	0.125894	0.114021	0.148954	0.149611	0.181826	0.178236	0.0928594	0.100043	0.16013	0.00175729	0.000610582	0.000646095	0.000862573	P	P	P	A	A	A	A	A	A	A	A	A	P	A	P	0.53907	0.399644	0.429827	0.0444445	0.133598	0.0507062	0.0406152	0.0415787	0.042637	0.0324592	0.0503126	0.0490094
ASMM10P011437	AK049627	AK049627	0.0825167	0.116493	0.112013	0.0754071	0.0897229	0.0941882	0.0577982	0.10857	0.108265	0.0439836	0.0525452	0.0522714	0.103675	0.0864394	0.0915444	0.0496001	8.89438e-05	8.10462e-05	9.10753e-05	6.93653e-05	P	P	P	A	A	A	A	A	A	A	A	A	A	A	A	0.538613	0.463412	0.452679	0.0444445	0.0539844	0.0507062	0.0406152	0.0415787	0.042637	0.0311308	0.0503126	0.0490094
ASMM10P025677	XLOC_015049	TCONS_00020712	0.0827908	0.118685	0.1229	0.0756576	0.076124	0.103342	0.0546463	0.0921145	0.118787	0.0446496	0.0445811	0.122912	0.108125	0.0850412	0.088516	0.0707142	0.000512861	0.000446703	0.000473438	0.000450102	P	P	P	A	A	A	A	A	A	A	A	A	A	A	A	0.536829	0.546196	0.412582	0.0444445	0.0648254	0.0507062	0.0406152	0.0415787	0.042637	0.0293357	0.0503126	0.0490094
ASMM10P024658	AK047885	AK047885	0.0829613	0.114689	0.137561	0.0758134	0.0883328	0.11567	0.154117	0.106888	0.132958	0.0442206	0.0517311	0.0641932	0.111737	0.0932721	0.131321	0.0533816	0.00110528	0.00101917	0.00133863	0.00086865	P	P	P	A	A	A	A	A	A	A	A	A	A	A	A	0.535726	0.470705	0.368609	0.0444445	0.0539844	0.0507062	0.0406152	0.0415787	0.042637	0.0825644	0.0503126	0.0490094
ASMM10P045434	Nhsl2	ENSMUST00000129185	0.0832041	0.251677	0.0912135	0.0760352	0.193841	0.0766982	0.0607372	0.234559	0.0881612	0.0651939	0.113521	0.042565	0.142032	0.115525	0.127819	0.0737599	0.025149	0.0235156	0.0240645	0.0210509	P	P	P	A	A	A	A	A	A	A	A	A	A	A	A	0.534163	0.214499	0.555906	0.0444445	0.0539844	0.0507062	0.0406152	0.0415787	0.042637	0.0324435	0.0503126	0.0490094
ASMM10P052560	A330102I10Rik	NR_045073	0.138526	0.0770753	0.11562	0.0760782	0.0593632	0.0972207	0.0651036	0.071833	0.111751	0.044375	0.0347654	0.0539543	0.110407	0.077554	0.0828958	0.0443649	0.00292322	0.00252063	0.00259768	0.00222172	P	P	P	A	A	A	A	A	A	A	A	A	A	A	A	0.533861	0.700411	0.438559	0.0739537	0.0539844	0.0507062	0.0406152	0.0415787	0.042637	0.0347563	0.0503126	0.0490094
ASMM10P010397	AK051417	uc007rhg.1	0.08386	0.103024	0.306933	0.0766347	0.0793489	0.0538372	0.056742	0.0960168	0.0618835	0.0446997	0.0464697	0.0298779	0.164606	0.0699403	0.0715474	0.0403491	0.0101817	0.00289974	0.00295803	0.00258963	P	P	P	A	A	P	A	A	A	A	A	A	A	A	A	0.529985	0.523998	0.791962	0.0444445	0.0539844	0.243079	0.0406152	0.0415787	0.042637	0.0300724	0.0503126	0.0490094
ASMM10P024131	Nnat	ENSMUST00000152605	0.0839178	0.0972484	0.122422	0.0766874	0.0749004	0.10294	0.0540749	0.0906339	0.118326	0.0447304	0.0438646	0.0571286	0.101196	0.0848428	0.0876781	0.0485745	0.00049072	0.000454353	0.000481825	0.00039192	P	P	P	A	A	A	A	A	A	A	A	A	A	A	A	0.52962	0.555119	0.414191	0.0444445	0.0539844	0.0507062	0.0406152	0.0415787	0.042637	0.0286391	0.0503126	0.0490094
ASMM10P042395	AK085168	AK085168	0.0841298	0.24277	0.0883646	0.12869	0.16876	0.0743027	0.0542749	0.204209	0.211691	0.0664345	0.0988321	0.0412356	0.138421	0.123917	0.156725	0.068834	0.0178226	0.017839	0.0226726	0.0146588	P	P	P	A	A	A	A	A	A	A	A	A	A	A	A	0.528285	0.246378	0.573829	0.0444445	0.0598132	0.0507062	0.0679851	0.0415787	0.042637	0.0286727	0.0503126	0.121474
ASMM10P016564	AK039693	uc008dwg.1	0.0843177	0.211801	0.111492	0.0770529	0.375655	0.0937493	0.0669506	0.104	0.107761	0.0449436	0.0503335	0.0520278	0.13587	0.182152	0.0929038	0.0491017	0.000110953	0.00144703	3.28914e-05	2.47505e-05	P	P	P	A	A	A	A	P	A	A	A	A	A	A	A	0.527108	0.483774	0.454798	0.0444445	0.102464	0.0507062	0.0406152	0.181732	0.042637	0.0352902	0.0503126	0.0490094
ASMM10P009995	9330179D12Rik	NR_040275	0.23843	0.150549	0.181997	0.077972	0.115953	0.153035	0.0650844	0.140309	0.175907	0.0754048	0.12872	0.105194	0.190325	0.115653	0.1271	0.103106	0.0146252	0.00844848	0.00877577	0.00823171	P	P	P	P	A	A	A	A	A	A	A	A	A	A	A	0.520894	0.358583	0.27861	0.124197	0.0539844	0.0507062	0.0406152	0.0415787	0.042637	0.0339021	0.0503126	0.0490094
ASMM10P026887	AK138317	AK138317	0.0855417	0.0789455	0.0669206	0.0781715	0.0608036	0.0562711	0.0657938	0.0735759	0.0646812	0.045596	0.0356089	0.0312287	0.0771359	0.0650821	0.068017	0.0374779	0.00101563	0.000962311	0.000989964	0.000862465	P	P	P	A	A	A	A	A	A	A	A	A	A	A	A	0.519565	0.683819	0.757707	0.0444445	0.0539844	0.0507062	0.0406152	0.0415787	0.042637	0.0341842	0.0503126	0.0490094
ASMM10P014552	AK034249	AK034249	0.0856263	0.126508	0.0906336	0.0782488	0.0974361	0.0762106	0.0646876	0.117903	0.0876007	0.0456411	0.0570623	0.0422944	0.100923	0.0839652	0.0900639	0.0483326	0.000328834	0.00030392	0.00032228	0.000262113	P	P	P	A	A	A	A	A	A	A	A	A	A	A	A	0.519052	0.426728	0.559463	0.0444445	0.0539844	0.0507062	0.0406152	0.0415787	0.042637	0.0335762	0.0503126	0.0490094
ASMM10P003821	Doc2a	ENSMUST00000176771	0.086067	0.0700698	0.0793652	0.0901036	0.0539676	0.0667354	0.0651472	0.0653039	0.0767094	0.128057	0.0917267	0.0776474	0.0785007	0.0702689	0.0690535	0.0991437	0.00128221	0.00123047	0.00124785	0.00140613	P	P	P	A	A	A	A	A	A	A	A	A	A	A	A	0.516395	0.770438	0.638896	0.0444445	0.0539844	0.0507062	0.046529	0.0415787	0.042637	0.0336416	0.0503126	0.0490094
ASMM10P031040	Rhof	ENSMUST00000160479	0.0863624	0.21009	0.108709	0.146791	0.0992758	0.0914096	0.0679283	0.120129	0.105071	0.0928885	0.0581397	0.0507294	0.135054	0.112492	0.0977097	0.0672525	0.000192519	0.000157	0.000114548	0.000111897	P	P	P	A	A	A	A	A	A	A	A	A	A	A	A	0.514628	0.41882	0.466439	0.0444445	0.0879898	0.0507062	0.0755427	0.0415787	0.042637	0.0349578	0.0503126	0.0490094
ASMM10P032997	Slc13a4	ENSMUST00000122829	0.0867806	0.0910506	0.0868236	0.0793036	0.0701269	0.0730069	0.0558558	0.0848577	0.0839182	0.0976664	0.0740587	0.0497117	0.0882183	0.0741458	0.0748772	0.0738123	3.71892e-05	3.41682e-05	3.97506e-05	3.8093e-05	P	P	P	A	A	A	A	A	A	A	A	A	A	A	A	0.512148	0.592906	0.584013	0.0444445	0.0539844	0.0507062	0.0406152	0.0415787	0.042637	0.0286065	0.0503126	0.0490094
ASMM10P026311	AK036251	AK036251	0.0890428	0.135998	0.106186	0.0813709	0.104745	0.0892881	0.0690911	0.126748	0.102633	0.0474622	0.0624723	0.049552	0.110409	0.0918014	0.0994906	0.0531622	0.000197561	0.000180143	0.000194988	0.000153079	P	P	P	A	A	A	A	A	A	A	A	A	A	A	A	0.499136	0.39695	0.477522	0.0444445	0.0539844	0.0507062	0.0406152	0.0415787	0.042637	0.0344859	0.0503126	0.0490094
ASMM10P012087	AK045864	AK045864	0.089113	0.302938	0.142082	0.0814351	0.165999	0.119472	0.058388	0.200868	0.137327	0.0474996	0.104857	0.0663029	0.178044	0.122302	0.132194	0.0728867	0.012684	0.0104308	0.0107296	0.00874009	P	P	P	A	A	A	A	A	A	A	A	A	A	A	A	0.498743	0.250476	0.35688	0.0444445	0.0758787	0.0507062	0.0406152	0.0415787	0.042637	0.0291206	0.0503126	0.0490094
ASMM10P012451	AK020673	AK020673	0.0894376	0.160712	0.203562	0.0817317	0.12378	0.171168	0.0789681	0.149781	0.19675	0.0476727	0.0724904	0.0949928	0.151237	0.12556	0.141833	0.0717186	0.0128549	0.0117468	0.0123888	0.00974908	P	P	P	A	A	A	A	A	A	A	A	A	A	A	A	0.496933	0.335908	0.249094	0.0444445	0.0539844	0.0507062	0.0406152	0.0415787	0.042637	0.0392418	0.0503126	0.0490094
ASMM10P013791	XLOC_008218	TCONS_00010858	0.102636	0.205158	0.0872042	0.147757	0.0879959	0.0733269	0.0749318	0.10648	0.0842861	0.191768	0.122096	0.0977533	0.131666	0.103026	0.088566	0.137206	0.000250365	0.000182337	0.000147766	0.000229544	P	P	P	A	A	A	A	A	A	A	A	A	P	A	A	0.495226	0.472507	0.581465	0.0508279	0.0969385	0.0507062	0.0731729	0.0415787	0.042637	0.0371082	0.0503126	0.0490094
ASMM10P042700	Scn3b	ENSMUST00000175873	0.0897758	0.0556855	0.0872383	0.0820407	0.0428888	0.0733556	0.0601654	0.0518979	0.084319	0.0524655	0.0251173	0.04071	0.0775665	0.066095	0.0654608	0.0394309	0.0123281	0.0117963	0.0119284	0.0107841	P	P	P	A	A	A	A	A	A	A	A	A	A	A	A	0.495061	0.969453	0.581238	0.0444445	0.0539844	0.0507062	0.0406152	0.0415787	0.042637	0.0297856	0.0503126	0.0490094
ASMM10P051188	AK038308	AK038308	0.130949	0.253282	0.11963	0.0826076	0.109139	0.148107	0.0680679	0.127299	0.101411	0.243216	0.164295	0.136137	0.167954	0.113285	0.0989261	0.181216	0.000210442	0.000130182	0.000103378	0.00028924	P	P	P	A	A	A	A	A	A	A	A	A	P	A	A	0.491664	0.408623	0.483273	0.0643829	0.103497	0.0578138	0.0406152	0.0445966	0.0715763	0.0334665	0.0520173	0.0490094
ASMM10P050793	AK158887	AK158887	0.0903991	0.0828258	0.160846	0.0826103	0.0637923	0.379836	0.0657539	0.0771923	0.155464	0.0649331	0.0373592	0.0750593	0.111357	0.175413	0.09947	0.0591172	0.0109091	0.0141267	0.0104701	0.00912392	P	P	P	A	A	A	A	A	A	A	A	A	A	A	A	0.491648	0.651783	0.315246	0.0444445	0.0539844	0.0507062	0.0406152	0.0415787	0.119742	0.0323278	0.0503126	0.0490094
ASMM10P040509	AK140568	AK140568	0.145519	0.162129	0.0950423	0.0827793	0.121627	0.0799177	0.0684338	0.147175	0.0918618	0.0482837	0.143032	0.0531931	0.13423	0.0947745	0.10249	0.0815031	0.00246712	0.00205272	0.00213711	0.00197483	P	P	P	A	A	A	A	A	A	A	A	A	A	A	A	0.490644	0.341855	0.533512	0.0713982	0.0554247	0.0507062	0.0406152	0.0415787	0.042637	0.0335766	0.0503126	0.0490094
ASMM10P029342	Gm12835	ENSMUST00000153951	0.0906637	0.132295	0.156475	0.0828522	0.101893	0.131574	0.0711033	0.123297	0.151238	0.0483262	0.0596726	0.0730193	0.126478	0.10544	0.115213	0.0603393	0.00173836	0.00158748	0.00167238	0.0013265	P	P	P	A	A	A	A	A	A	A	A	A	A	A	A	0.490213	0.408061	0.324054	0.0444445	0.0539844	0.0507062	0.0406152	0.0415787	0.042637	0.0348557	0.0503126	0.0490094
ASMM10P013721	XLOC_000061	TCONS_00000020	0.0908618	0.119583	0.127639	0.0830332	0.0921025	0.107327	0.059358	0.111449	0.123368	0.126604	0.119371	0.215117	0.112695	0.0941543	0.0980584	0.153697	0.000122047	0.000110386	0.000126686	0.000180011	P	P	P	A	A	A	A	A	A	A	A	A	A	A	P	0.489144	0.451439	0.397262	0.0444445	0.0539844	0.0507062	0.0406152	0.0415787	0.042637	0.0290346	0.0503126	0.0490094
ASMM10P013700	XLOC_008163	TCONS_00010849	0.0914669	0.165066	0.146924	0.0835862	0.127134	0.173846	0.0635397	0.153839	0.142007	0.152355	0.106611	0.197227	0.134486	0.128189	0.119795	0.152065	0.00260031	0.00259466	0.0024828	0.00318931	P	P	P	A	A	A	A	A	A	A	A	A	P	A	A	0.485908	0.327047	0.345119	0.0444445	0.0539844	0.0507062	0.0406152	0.0415787	0.0599976	0.0308745	0.0503126	0.0490094
ASMM10P015163	AK082117	uc007zfq.1	0.091492	0.127635	0.0912267	0.0836091	0.0483635	0.0767093	0.0632233	0.0585227	0.0881739	0.130407	0.0374765	0.0425712	0.103451	0.0695606	0.0699733	0.0701515	0.0083499	0.0066996	0.0068063	0.00675539	P	P	P	A	A	A	A	A	A	A	A	A	A	A	A	0.485775	0.859711	0.555826	0.0444445	0.10973	0.0507062	0.0406152	0.0415787	0.042637	0.0307123	0.0503126	0.0490094
ASMM10P049761	6720483E21Rik	NR_040492	0.0958578	0.116942	0.142435	0.0841456	0.0900682	0.119769	0.064224	0.108988	0.137669	0.139868	0.158233	0.119153	0.118412	0.0979942	0.103627	0.139085	0.000617644	0.000562899	0.000601297	0.000762838	P	P	P	A	A	A	A	A	A	A	A	A	P	P	A	0.482678	0.461635	0.355994	0.0462684	0.0539844	0.0507062	0.0406152	0.0415787	0.042637	0.0309995	0.0503126	0.0490094
ASMM10P037082	Tcerg1l	ENSMUST00000162222	0.0922264	0.100431	0.0731474	0.0842802	0.0773519	0.0615071	0.0642495	0.0936003	0.0706997	0.14171	0.100288	0.0867832	0.0886017	0.0743797	0.0761831	0.109594	0.0011864	0.00111458	0.00115024	0.00129338	P	P	P	A	A	A	A	A	A	A	A	A	P	A	A	0.481907	0.537527	0.693205	0.0444445	0.0539844	0.0507062	0.0406152	0.0415787	0.042637	0.0309623	0.0503126	0.0490094
ASMM10P013735	Csdc2	ENSMUST00000152678	0.0924332	0.144048	0.0964236	0.0844692	0.110945	0.0810791	0.0695369	0.13425	0.0931969	0.0947114	0.0649737	0.0449963	0.110968	0.0921645	0.0989946	0.0682272	0.000790697	0.000728168	0.000767083	0.000695294	P	P	P	A	A	A	A	A	A	A	A	A	A	A	A	0.480829	0.374768	0.525869	0.0444445	0.0539844	0.0507062	0.0406152	0.0415787	0.042637	0.0334354	0.0503126	0.0490094
ASMM10P040785	AK038504	AK038504	0.0924618	0.0785648	0.115734	0.0844953	0.0564173	0.0973167	0.076496	0.0682682	0.111861	0.0492846	0.0330401	0.0540077	0.0955869	0.0794098	0.0855418	0.0454441	0.00583871	0.00544407	0.00561189	0.00481194	P	P	P	A	A	A	A	A	A	A	A	A	A	A	A	0.48068	0.736985	0.438126	0.0444445	0.0579011	0.0507062	0.0406152	0.0415787	0.042637	0.0367701	0.0503126	0.0490094
ASMM10P015367	XLOC_009243	TCONS_00012177	0.09279	0.134514	0.116694	0.0847952	0.103602	0.0981237	0.0699907	0.125365	0.112789	0.0494596	0.0662579	0.0544555	0.114666	0.0955071	0.102715	0.0567243	6.79386e-05	6.08196e-05	6.96745e-05	5.16495e-05	P	P	P	A	A	A	A	A	A	A	A	A	A	A	A	0.47898	0.40133	0.434523	0.0444445	0.0539844	0.0507062	0.0406152	0.0415787	0.042637	0.0335241	0.0503126	0.0490094
ASMM10P023417	Gm13883	ENSMUST00000151310	0.139639	0.168196	0.213757	0.151387	0.129544	0.17768	0.0731426	0.156756	0.243692	0.106695	0.0834585	0.0986067	0.173864	0.15287	0.157863	0.0962535	0.0144699	0.0140063	0.0130973	0.0112903	P	P	P	A	A	A	A	A	A	A	A	A	A	A	A	0.477584	0.320962	0.239965	0.0666894	0.0539844	0.0512941	0.0723	0.0415787	0.042637	0.0349317	0.0503126	0.0584775
ASMM10P049552	Gm11669	ENSMUST00000143781	0.0931961	0.10287	0.117248	0.0851664	0.0792302	0.0985896	0.0743136	0.0958732	0.113324	0.0788341	0.065055	0.054714	0.104438	0.0876621	0.0945037	0.066201	8.96151e-05	8.15173e-05	8.92837e-05	7.82748e-05	P	P	P	A	A	A	A	A	A	A	A	A	A	A	A	0.476892	0.524783	0.43247	0.0444445	0.0539844	0.0507062	0.0406152	0.0415787	0.042637	0.0354396	0.0503126	0.0490094
ASMM10P039752	AK135993	AK135993	0.093234	0.154704	0.111166	0.203263	0.119153	0.168404	0.0741648	0.144182	0.107446	0.0773555	0.0697804	0.0518759	0.119701	0.163606	0.108598	0.0663373	0.000682464	0.00114484	0.000661886	0.000558587	P	P	P	A	A	A	A	A	A	A	A	A	A	A	A	0.476699	0.348953	0.45613	0.0444445	0.0539844	0.0507062	0.0968949	0.0415787	0.0768142	0.0353542	0.0503126	0.0490094
ASMM10P045021	AK045961	AK045961	0.0936897	0.166884	0.124708	0.0856174	0.128534	0.104862	0.0607506	0.155533	0.120534	0.0499391	0.0752743	0.0581951	0.128427	0.106338	0.112273	0.0611362	0.00129575	0.00117923	0.00125116	0.000981121	P	P	P	A	A	A	A	A	A	A	A	A	A	A	A	0.47438	0.323485	0.4066	0.0444445	0.0539844	0.0507062	0.0406152	0.0415787	0.042637	0.0288189	0.0503126	0.0490094
ASMM10P037167	Ifitm10	ENSMUST00000131791	0.0937071	0.17671	0.149444	0.0856334	0.136101	0.125662	0.0689618	0.16469	0.144443	0.148284	0.0943101	0.0944641	0.139954	0.115799	0.126032	0.112353	0.00331942	0.00301345	0.00316431	0.00347671	P	P	P	A	A	A	A	A	A	A	A	A	A	A	A	0.474292	0.305498	0.339299	0.0444445	0.0539844	0.0507062	0.0406152	0.0415787	0.042637	0.032708	0.0503126	0.0490094
ASMM10P001994	AI847159	ENSMUST00000137728	0.0937148	0.132039	0.0935427	0.0856404	0.101696	0.0786567	0.074779	0.123058	0.0904124	0.123965	0.200762	0.0692197	0.106432	0.0886643	0.0960832	0.131316	0.000383927	0.000353226	0.000374679	0.000511079	P	P	P	A	A	A	A	A	A	A	A	A	A	A	A	0.474253	0.408853	0.542065	0.0444445	0.0539844	0.0507062	0.0406152	0.0415787	0.042637	0.0354642	0.0503126	0.0490094
ASMM10P025544	AK148886	AK148886	0.0948191	0.096092	0.0768853	0.104824	0.0740098	0.232299	0.0764483	0.0895562	0.0743124	0.0505411	0.043343	0.0358787	0.0892655	0.137044	0.0801056	0.0432543	0.000739624	0.00184837	0.000720471	0.000609086	P	P	P	A	A	A	A	A	P	A	A	A	A	A	A	0.46873	0.561799	0.659504	0.0444445	0.0539844	0.0507062	0.0491343	0.0415787	0.153202	0.0358336	0.0503126	0.0490094
ASMM10P048653	Gm15825	ENSMUST00000159108	0.0948449	0.142214	0.13127	0.0866731	0.109533	0.11038	0.0656684	0.132541	0.126878	0.0505549	0.0641466	0.0612576	0.122776	0.102195	0.108362	0.058653	0.000229746	0.00020692	0.000231159	0.000172096	P	P	P	A	A	A	A	A	A	A	A	A	A	A	A	0.468602	0.3796	0.386273	0.0444445	0.0539844	0.0507062	0.0406152	0.0415787	0.042637	0.0307723	0.0503126	0.0490094
ASMM10P010782	AK086741	uc007srj.1	0.095093	0.119602	0.123774	0.0868998	0.0921169	0.104077	0.0716299	0.111467	0.119632	0.0506871	0.0675987	0.0577595	0.112823	0.0943646	0.10091	0.0586818	2.28803e-05	2.00767e-05	2.48022e-05	1.78079e-05	P	P	P	A	A	A	A	A	A	A	A	A	A	A	A	0.46738	0.451369	0.409667	0.0444445	0.0539844	0.0507062	0.0406152	0.0415787	0.042637	0.0334784	0.0503126	0.0490094
ASMM10P038229	Sh3gl3	ENSMUST00000179800	0.095188	0.163529	0.0756874	0.0869866	0.12595	0.0636429	0.065914	0.152406	0.0731547	0.0539979	0.0915955	0.0353197	0.111468	0.092193	0.0971584	0.0603044	0.0112631	0.0105621	0.0107812	0.00940984	P	P	P	A	A	A	A	A	A	A	A	A	A	A	A	0.466913	0.330122	0.669942	0.0444445	0.0539844	0.0507062	0.0406152	0.0415787	0.042637	0.0307761	0.0503126	0.0490094
ASMM10P042872	Atp5d	ENSMUST00000150347	0.0952873	0.12039	0.0972672	0.0870774	0.0927238	0.0817885	0.0680084	0.112201	0.0940123	0.0507907	0.0543026	0.04539	0.104315	0.0871966	0.0914073	0.0501611	4.15132e-05	3.73813e-05	4.38796e-05	3.18927e-05	P	P	P	A	A	A	A	A	A	A	A	A	A	A	A	0.466426	0.448414	0.521308	0.0444445	0.0539844	0.0507062	0.0406152	0.0415787	0.042637	0.0317209	0.0503126	0.0490094
ASMM10P020437	Gm13523	ENSMUST00000151820	0.158781	0.167255	0.154411	0.0873875	0.120636	0.129839	0.0692388	0.145977	0.149244	0.0509716	0.0706491	0.0720565	0.160149	0.112621	0.121487	0.0645591	0.00185785	0.00142222	0.0015092	0.00117043	P	P	P	A	A	A	A	A	A	A	A	A	A	A	A	0.464771	0.344662	0.328384	0.0737971	0.0576463	0.0507062	0.0406152	0.0415787	0.042637	0.0321802	0.0503126	0.0490094
ASMM10P042104	XLOC_026069	TCONS_00034278	0.0964157	0.210799	0.124871	0.0881086	0.162357	0.105	0.064465	0.196462	0.120693	0.135644	0.0950825	0.0589109	0.144029	0.118488	0.127206	0.0965459	0.00609937	0.00556275	0.00576766	0.00571239	P	P	P	A	A	A	A	A	A	A	A	A	A	A	A	0.460968	0.256094	0.406067	0.0444445	0.0539844	0.0507062	0.0406152	0.0415787	0.042637	0.0297163	0.0503126	0.0490094
ASMM10P036210	XLOC_022794	TCONS_00029417	0.0968666	0.109798	0.0980701	0.0885206	0.0845661	0.0824637	0.0942879	0.10233	0.0947884	0.0516325	0.0495251	0.0457647	0.101578	0.0851835	0.0971354	0.0489741	1.35628e-05	1.19756e-05	1.30147e-05	1.02401e-05	P	P	P	A	A	A	A	A	A	A	A	A	A	A	A	0.458822	0.491671	0.51704	0.0444445	0.0539844	0.0507062	0.0406152	0.0415787	0.042637	0.0432613	0.0503126	0.0490094
ASMM10P000039	XLOC_007391	TCONS_00009583	0.0974856	0.223399	0.232606	0.0890862	0.172061	0.145879	0.0805627	0.208204	0.130548	0.123708	0.198797	0.0630297	0.184497	0.135676	0.139772	0.128512	0.00977945	0.00759733	0.00756415	0.00760056	P	P	P	A	A	A	A	A	A	A	A	A	A	A	A	0.455909	0.24165	0.375413	0.0444445	0.0539844	0.0873235	0.0406152	0.0415787	0.054765	0.0367292	0.0503126	0.0490094
ASMM10P051764	XLOC_006647	TCONS_00008265	0.09755	0.0819391	0.0971814	0.0891451	0.0631093	0.0817164	0.0688863	0.0763659	0.0939294	0.0519968	0.0369592	0.04535	0.0922235	0.0779902	0.0797272	0.0447686	0.00116458	0.00109032	0.00112855	0.000955128	P	P	P	A	A	A	A	A	A	A	A	A	A	A	A	0.455608	0.658836	0.521768	0.0444445	0.0539844	0.0507062	0.0406152	0.0415787	0.042637	0.0313851	0.0503126	0.0490094
ASMM10P056057	XLOC_007391	TCONS_00009584	0.0978538	0.205424	0.109194	0.0894228	0.158217	0.0918176	0.068959	0.191452	0.10554	0.134178	0.109861	0.101548	0.137491	0.113153	0.121984	0.115196	0.00632563	0.00580141	0.00600952	0.00626509	P	P	P	A	A	A	A	A	A	A	A	A	A	A	A	0.454193	0.262795	0.464366	0.0444445	0.0539844	0.0507062	0.0406152	0.0415787	0.042637	0.0313207	0.0503126	0.0490094
ASMM10P015307	AK082247	AK082247	0.183152	0.0845578	0.188071	0.218519	0.0651262	0.152822	0.0691892	0.0788065	0.192031	0.201134	0.0381404	0.2498	0.151927	0.145489	0.113342	0.163025	0.0195084	0.0199325	0.0167052	0.0201214	P	P	P	A	A	A	A	A	A	A	A	A	P	A	A	0.452815	0.638432	0.278997	0.082934	0.0539844	0.0524713	0.0989488	0.0415787	0.042637	0.0313299	0.0503126	0.0535762
ASMM10P044313	5530601H04Rik	uc009ual.2	0.0986199	0.303888	0.123117	0.0901228	0.115885	0.103525	0.0732562	0.124692	0.121885	0.052567	0.0603479	0.0574529	0.175208	0.103177	0.106611	0.0567893	0.000271536	1.32876e-05	1.74217e-05	1.05641e-05	P	P	P	A	A	A	A	A	A	A	A	A	A	A	A	0.450665	0.403495	0.411854	0.0444445	0.122617	0.0507062	0.0406152	0.046759	0.042637	0.033014	0.0503126	0.0501986
ASMM10P021633	AK158662	AK158662	0.0987583	0.139082	0.126507	0.0902493	0.107121	0.106375	0.0640486	0.129622	0.122274	0.0526408	0.0627339	0.0590348	0.121449	0.101248	0.105315	0.0581365	4.48333e-05	3.94209e-05	5.12435e-05	3.27162e-05	P	P	P	A	A	A	A	A	A	A	A	A	A	A	A	0.450034	0.388148	0.400817	0.0444445	0.0539844	0.0507062	0.0406152	0.0415787	0.042637	0.028824	0.0503126	0.0490094
ASMM10P041991	AK047028	AK047028	0.099112	0.273802	0.173487	0.0905725	0.107178	0.145879	0.0741121	0.129692	0.167682	0.0528294	0.0627675	0.0809583	0.182134	0.114543	0.123829	0.0655184	0.00335632	0.00181518	0.00191983	0.00149321	P	P	P	A	A	A	A	A	A	A	A	A	A	A	A	0.448427	0.387941	0.292276	0.0444445	0.106219	0.0507062	0.0406152	0.0415787	0.042637	0.0332339	0.0503126	0.0490094
ASMM10P030184	Srpk2	uc008wqf.1	0.0992696	0.169354	0.11944	0.0907166	0.130436	0.100433	0.214006	0.157835	0.115443	0.0607644	0.170974	0.127945	0.129354	0.107195	0.162428	0.119894	0.000948841	0.00086062	0.00145848	0.000987637	P	P	P	A	A	A	A	A	A	A	A	A	A	A	A	0.447715	0.318768	0.424531	0.0444445	0.0539844	0.0507062	0.0406152	0.0415787	0.042637	0.0958137	0.0503126	0.0490094
ASMM10P016866	Vwc2l	ENSMUST00000159205	0.0995237	0.0954225	0.0802062	0.0909488	0.0734941	0.0674426	0.0701696	0.0889322	0.0775223	0.0530488	0.043041	0.0374285	0.0917175	0.0772952	0.0788747	0.0445061	0.000786095	0.000735176	0.000764326	0.000643774	P	P	P	A	A	A	A	A	A	A	A	A	A	A	A	0.446572	0.565741	0.632197	0.0444445	0.0539844	0.0507062	0.0406152	0.0415787	0.042637	0.0313358	0.0503126	0.0490094
ASMM10P034110	AK080653	AK080653	0.099968	0.09026	0.108714	0.0913548	0.069518	0.0914138	0.0679197	0.0841209	0.105076	0.0545141	0.0432857	0.0507317	0.0996474	0.0840956	0.0857056	0.0495105	0.000702653	0.000652121	0.000684148	0.000566974	P	P	P	A	A	A	A	A	A	A	A	A	A	A	A	0.444587	0.598099	0.466418	0.0444445	0.0539844	0.0507062	0.0406152	0.0415787	0.042637	0.0301962	0.0503126	0.0490094
ASMM10P027728	Rimkla	ENSMUST00000126728	0.118825	0.095632	0.326668	0.09144	0.0736555	0.12429	0.0725051	0.0891275	0.180135	0.0533354	0.0431355	0.0689768	0.180375	0.0964617	0.113922	0.0551492	0.00485868	0.0030807	0.00337799	0.00263172	P	P	P	A	A	A	A	A	A	A	A	A	A	A	A	0.444173	0.564502	0.343046	0.052779	0.0539844	0.112062	0.0406152	0.0415787	0.042637	0.0322048	0.0503126	0.0617944
ASMM10P054253	AW495222	ENSMUST00000148316	0.100886	0.139943	0.180713	0.0921932	0.107784	0.353319	0.0762704	0.130425	0.174666	0.0537747	0.180215	0.0843304	0.140514	0.184432	0.12712	0.106107	0.00245624	0.003704	0.00234798	0.00260215	P	P	P	A	A	A	A	A	A	A	A	A	A	A	A	0.440544	0.38576	0.280589	0.0444445	0.0539844	0.0507062	0.0406152	0.0415787	0.0991374	0.0336005	0.0503126	0.0490094
ASMM10P050227	AK042343	AK042343	0.101105	0.167088	0.130385	0.346785	0.108303	0.109636	0.0789426	0.131053	0.158348	0.126399	0.125091	0.145174	0.132859	0.188241	0.122781	0.132221	4.92043e-05	0.00136428	5.4191e-05	4.23669e-05	P	P	P	A	A	A	P	A	A	A	A	A	A	A	A	0.440146	0.38391	0.388895	0.044501	0.0641467	0.0507062	0.152636	0.0415787	0.042637	0.0347463	0.0503126	0.0615808
ASMM10P001160	N28178	ENSMUST00000124380	0.101495	0.227043	0.0790407	0.0927498	0.174868	0.0664625	0.0797817	0.2116	0.0763958	0.0540993	0.102409	0.0368846	0.135859	0.11136	0.122593	0.0644644	0.0288469	0.027027	0.0277834	0.0235439	P	P	P	A	A	A	A	A	A	A	A	A	A	A	A	0.437901	0.237772	0.64152	0.0444445	0.0539844	0.0507062	0.0406152	0.0415787	0.042637	0.0349365	0.0503126	0.0490094
ASMM10P015222	AK048741	AK048741	0.10202	0.103869	0.0896423	0.0932296	0.076571	0.075377	0.0810479	0.0926553	0.0866426	0.0543792	0.0448429	0.0475972	0.0985102	0.0817259	0.0867819	0.0489398	0.000322518	0.000295285	0.000311798	0.000258194	P	P	P	A	A	A	A	A	A	A	A	A	A	A	A	0.435647	0.543008	0.56565	0.0444445	0.0564016	0.0507062	0.0406152	0.0415787	0.042637	0.0353083	0.0503126	0.0490094
ASMM10P010414	XLOC_006283	TCONS_00008122	0.102464	0.161728	0.0651598	0.093636	0.124562	0.0547906	0.0810244	0.150728	0.0629794	0.0546162	0.0729485	0.030407	0.109784	0.0909963	0.0982438	0.0526572	0.0258658	0.0244751	0.0250599	0.0217625	P	P	P	A	A	A	A	A	A	A	A	A	A	A	A	0.433756	0.333798	0.778181	0.0444445	0.0539844	0.0507062	0.0406152	0.0415787	0.042637	0.0351448	0.0503126	0.0490094
ASMM10P035271	XLOC_020310	TCONS_00027218	0.103115	0.138357	0.245169	0.0942306	0.106562	0.206154	0.0723048	0.128947	0.236965	0.054963	0.0624071	0.114409	0.162214	0.135649	0.146072	0.0772596	0.013201	0.0119984	0.0124252	0.00985311	P	P	P	A	A	A	A	A	A	A	A	A	A	A	A	0.431019	0.390181	0.206821	0.0444445	0.0539844	0.0507062	0.0406152	0.0415787	0.042637	0.0311647	0.0503126	0.0490094
ASMM10P001677	Cntn4	ENSMUST00000132395	0.103204	0.196902	0.0768278	0.0943115	0.151654	0.0646018	0.0659112	0.18351	0.0742569	0.0550102	0.0888141	0.0358519	0.125644	0.103522	0.107893	0.0598921	0.0224427	0.0210356	0.0213309	0.0183465	P	P	P	A	A	A	A	A	A	A	A	A	A	A	A	0.430649	0.274169	0.659998	0.0444445	0.0539844	0.0507062	0.0406152	0.0415787	0.042637	0.0283846	0.0503126	0.0490094
ASMM10P034426	Zfp783	NR_027963	0.103804	0.169481	0.146027	0.0948601	0.130534	0.122789	0.0869621	0.157953	0.141141	0.0553302	0.120061	0.152853	0.139771	0.116061	0.128685	0.109415	0.000668699	0.000598134	0.000646154	0.000651441	P	P	P	A	A	A	A	A	A	A	A	A	A	A	A	0.428159	0.318528	0.347237	0.0444445	0.0539844	0.0507062	0.0406152	0.0415787	0.042637	0.0372336	0.0503126	0.0490094
ASMM10P050409	Gm2721	NR_045085	0.104361	0.186335	0.222331	0.0953697	0.143515	0.186951	0.0815526	0.173662	0.214891	0.0556274	0.0840479	0.103752	0.171009	0.141945	0.156702	0.0811423	0.0106021	0.00951459	0.0100203	0.00763097	P	P	P	A	A	A	A	A	A	A	A	A	A	A	A	0.425871	0.289717	0.228066	0.0444445	0.0539844	0.0507062	0.0406152	0.0415787	0.042637	0.0347309	0.0503126	0.0490094
ASMM10P017437	AK141962	AK141962	0.104685	0.217953	0.147463	0.095665	0.167866	0.123996	0.0855899	0.203128	0.142528	0.0557997	0.098309	0.0688138	0.1567	0.129176	0.143749	0.0743075	0.00485114	0.00436443	0.00462525	0.00352959	P	P	P	A	A	A	A	A	A	A	A	A	A	A	A	0.424556	0.247689	0.343858	0.0444445	0.0539844	0.0507062	0.0406152	0.0415787	0.042637	0.0363377	0.0503126	0.0490094
ASMM10P022074	Bcas1	ENSMUST00000145920	0.104708	0.210911	0.165258	0.095686	0.162443	0.13896	0.0829421	0.196566	0.159728	0.0558119	0.095133	0.0771182	0.160292	0.132363	0.146412	0.076021	0.0050249	0.00450501	0.00477316	0.00361927	P	P	P	A	A	A	A	A	A	A	A	A	A	A	A	0.424463	0.255958	0.30683	0.0444445	0.0539844	0.0507062	0.0406152	0.0415787	0.042637	0.0352059	0.0503126	0.0490094
ASMM10P052300	Isl1	ENSMUST00000177469	0.106656	0.121457	0.085533	0.0974666	0.0935461	0.0719217	0.0824683	0.113196	0.0826708	0.0568505	0.0547842	0.0399142	0.104549	0.0876448	0.0927784	0.0505163	0.00135856	0.00126043	0.00131423	0.00108518	P	P	P	A	A	A	A	A	A	A	A	A	A	A	A	0.416709	0.444472	0.592826	0.0444445	0.0539844	0.0507062	0.0406152	0.0415787	0.042637	0.0343653	0.0503126	0.0490094
ASMM10P019318	AK158670	AK158670	0.106669	0.290806	0.141846	0.0974787	0.223978	0.119273	0.0712904	0.271027	0.195636	0.0568576	0.13117	0.0661927	0.179774	0.14691	0.179318	0.0847402	0.0175866	0.0159048	0.0184187	0.0129227	P	P	P	A	A	A	A	A	A	A	A	A	A	A	A	0.416657	0.185637	0.357474	0.0444445	0.0539844	0.0507062	0.0406152	0.0415787	0.042637	0.0297037	0.0503126	0.0699346
ASMM10P034039	B230104C08Rik	ENSMUST00000149815	0.106706	0.217785	0.180444	0.0975118	0.162062	0.151729	0.071119	0.196105	0.174406	0.105456	0.112711	0.0842048	0.168312	0.137101	0.14721	0.100791	0.00581087	0.00513649	0.00540021	0.00467002	P	P	P	A	A	A	A	A	A	A	A	A	A	A	A	0.416516	0.25656	0.281008	0.0444445	0.0558749	0.0507062	0.0406152	0.0415787	0.042637	0.0296222	0.0503126	0.0490094
ASMM10P015522	AK085062	uc008ais.1	0.107271	0.255561	0.144607	0.133048	0.243902	0.121595	0.0866801	0.238179	0.267462	0.139328	0.115273	0.0674813	0.169146	0.166182	0.19744	0.107361	0.0100894	0.0101245	0.0131533	0.00893367	P	P	P	A	A	A	A	A	A	A	A	A	A	A	A	0.41432	0.211239	0.350648	0.0444445	0.0539844	0.0507062	0.0551245	0.0515215	0.042637	0.0359133	0.0503126	0.093785
ASMM10P013099	Rhebl1	ENSMUST00000147015	0.107454	0.212919	0.261984	0.0981957	0.16399	0.220293	0.0771635	0.198437	0.253217	0.0572758	0.104387	0.122256	0.194119	0.160826	0.176273	0.0946394	0.0225976	0.0202188	0.0210726	0.0162235	P	P	P	A	A	A	A	A	A	A	A	A	A	A	A	0.413615	0.253544	0.193547	0.0444445	0.0539844	0.0507062	0.0406152	0.0415787	0.042637	0.031916	0.0503126	0.0490094
ASMM10P021635	C630020P19Rik	ENSMUST00000156780	0.108576	0.138281	0.187196	0.0992209	0.106504	0.157406	0.0831764	0.128876	0.180931	0.0578738	0.0623726	0.0873553	0.144684	0.121044	0.130994	0.0692006	0.00211003	0.00189909	0.0020182	0.00154447	P	P	P	A	A	A	A	A	A	A	A	A	A	A	A	0.409341	0.390397	0.270873	0.0444445	0.0539844	0.0507062	0.0406152	0.0415787	0.042637	0.0340475	0.0503126	0.0490094
ASMM10P028816	Gm12451	ENSMUST00000121636	0.108975	0.160061	0.11706	0.133065	0.123278	0.152226	0.0741793	0.149174	0.113143	0.146233	0.0721965	0.0760024	0.128699	0.13619	0.112165	0.0981439	0.000285537	0.000329695	0.000287011	0.000319433	P	P	P	A	A	A	A	A	A	A	A	A	A	A	A	0.407842	0.337275	0.433163	0.0444445	0.0539844	0.0507062	0.0542697	0.0415787	0.0659384	0.0302535	0.0503126	0.0490094
ASMM10P051565	AK034364	AK034364	0.239146	0.184971	0.117948	0.0998118	0.0837074	0.0991784	0.0855688	0.101291	0.114001	0.0582184	0.0490222	0.0550408	0.180688	0.0942325	0.100287	0.0540938	0.000287617	0.000116408	0.000128046	9.8166e-05	P	P	P	A	A	A	A	A	A	A	A	A	A	A	A	0.406918	0.496715	0.429902	0.0973127	0.0918776	0.0507062	0.0406152	0.0415787	0.042637	0.0348195	0.0503126	0.0490094
ASMM10P051065	AK082104	uc007okd.1	0.109412	0.0748225	0.186386	0.0999846	0.0576281	0.156725	0.0895676	0.0697334	0.180149	0.0583193	0.0337492	0.0869774	0.12354	0.104779	0.11315	0.059682	0.0352272	0.0332086	0.0341414	0.0292906	P	P	P	A	A	A	A	A	A	A	A	A	A	A	A	0.406214	0.7215	0.27205	0.0444445	0.0539844	0.0507062	0.0406152	0.0415787	0.042637	0.0363836	0.0503126	0.0490094
ASMM10P013308	AK086101	AK086101	0.109555	0.0639554	0.0703293	0.100116	0.0492583	0.0591374	0.0755292	0.0596054	0.0679758	0.0583959	0.0288476	0.0328193	0.08128	0.0695039	0.0677035	0.0400209	0.00966077	0.00921802	0.00934603	0.00834628	P	P	P	A	A	A	A	A	A	A	A	A	A	A	A	0.405681	0.844094	0.720982	0.0444445	0.0539844	0.0507062	0.0406152	0.0415787	0.042637	0.0306408	0.0503126	0.0490094
ASMM10P044847	AK047665	AK047665	0.109739	0.103899	0.0729959	0.100284	0.0927934	0.0613797	0.0812831	0.0968326	0.0705532	0.058494	0.0468646	0.0340637	0.0955449	0.0848191	0.0828896	0.0464741	0.00435241	0.00416385	0.00419987	0.00359935	P	P	P	A	A	A	A	A	A	A	A	A	A	A	A	0.405001	0.519584	0.694644	0.0444445	0.0539844	0.0507062	0.0406152	0.0482139	0.042637	0.0329197	0.0503126	0.0490094
ASMM10P038869	AK029265	AK029265	0.109951	0.0876842	0.112575	0.100478	0.0675342	0.0946604	0.0867355	0.0817203	0.108808	0.0586069	0.0395506	0.0525335	0.103404	0.0875575	0.0924213	0.0502303	0.00237087	0.00220702	0.00229094	0.00190802	P	P	P	A	A	A	A	A	A	A	A	A	A	A	A	0.40422	0.615669	0.450421	0.0444445	0.0539844	0.0507062	0.0406152	0.0415787	0.042637	0.0350603	0.0503126	0.0490094
ASMM10P011497	AK034507	AK034507	0.111361	0.203549	0.098628	0.101766	0.156773	0.0829328	0.0907568	0.189705	0.0953276	0.0593584	0.0918124	0.046025	0.137846	0.113824	0.125263	0.0657319	0.00885981	0.00814269	0.00849735	0.00684123	P	P	P	A	A	A	A	A	A	A	A	A	A	A	A	0.399103	0.265215	0.514115	0.0444445	0.0539844	0.0507062	0.0406152	0.0415787	0.042637	0.0362213	0.0503126	0.0490094
ASMM10P021513	Gm14029	ENSMUST00000151051	0.195687	0.213476	0.116029	0.101968	0.189128	0.0975649	0.078748	0.342949	0.114844	0.283941	0.09629	0.0875182	0.175064	0.129554	0.178847	0.155916	0.00599218	0.00471826	0.00627852	0.0082206	P	P	P	A	A	A	A	A	A	A	A	A	P	A	A	0.398311	0.252883	0.437012	0.0779444	0.0539844	0.0507062	0.0406152	0.0478273	0.042637	0.0313662	0.0867258	0.0501884
ASMM10P034928	Gm17055	ENSMUST00000166951	0.129089	0.145222	0.130438	0.103305	0.111849	0.10968	0.0778175	0.135344	0.126073	0.0602559	0.0655032	0.0608691	0.134916	0.108278	0.113078	0.0622094	9.37067e-07	7.99164e-07	3.04602e-06	6.4474e-07	P	P	P	A	A	A	A	A	A	A	A	A	A	A	A	0.393159	0.371738	0.388739	0.0507523	0.0539844	0.0507062	0.0406152	0.0415787	0.042637	0.0305946	0.0503126	0.0490094
ASMM10P022090	Gm14455	ENSMUST00000138288	0.132721	0.177823	0.141223	0.103818	0.136959	0.11875	0.0802702	0.371443	0.136497	0.0643384	0.169556	0.105857	0.150589	0.119842	0.19607	0.113251	0.000307452	0.000267888	0.00128456	0.000302437	P	P	P	A	A	A	A	A	A	A	A	A	A	A	A	0.391216	0.303585	0.35905	0.0519226	0.0539844	0.0507062	0.0406152	0.0415787	0.042637	0.031403	0.112765	0.0490094
ASMM10P025986	AK039597	AK039597	0.114044	0.12669	0.12493	0.104218	0.0975761	0.10505	0.0783597	0.118073	0.149992	0.0623247	0.0571443	0.0638441	0.121888	0.102281	0.115475	0.0611044	5.1429e-06	4.12999e-06	1.27641e-05	3.45017e-06	P	P	P	A	A	A	A	A	A	A	A	A	A	A	A	0.389715	0.426115	0.405875	0.0444445	0.0539844	0.0507062	0.0406152	0.0415787	0.042637	0.030538	0.0503126	0.060878
ASMM10P026039	AW047730	ENSMUST00000181406	0.114307	0.266003	0.119698	0.104458	0.204875	0.10065	0.0897703	0.24791	0.115693	0.0609288	0.119982	0.0558574	0.166669	0.136661	0.151124	0.0789229	0.0135649	0.0123149	0.0128789	0.0100896	P	P	P	A	A	A	A	A	A	A	A	A	A	A	A	0.388817	0.202947	0.423617	0.0444445	0.0539844	0.0507062	0.0406152	0.0415787	0.042637	0.0349042	0.0503126	0.0490094
ASMM10P012329	AK048595	uc007vab.2	0.30236	0.182972	0.081228	0.150032	0.271734	0.123676	0.0927756	0.0977239	0.0785098	0.0613477	0.047296	0.0379052	0.188853	0.181814	0.0896698	0.0488496	0.00414869	0.00468317	0.00255428	0.00214357	P	P	P	A	A	A	A	P	A	A	A	A	A	A	A	0.386162	0.514844	0.624245	0.11676	0.0942021	0.0507062	0.0579366	0.139901	0.0772039	0.0358264	0.0503126	0.0490094
ASMM10P002333	Adam11	ENSMUST00000143269	0.11523	0.193454	0.0882751	0.105302	0.148998	0.0742274	0.0927329	0.180296	0.0853211	0.106893	0.134403	0.0538505	0.13232	0.109509	0.11945	0.098382	0.0136352	0.0126312	0.0130975	0.0120864	P	P	P	A	A	A	A	A	A	A	A	A	A	A	A	0.385703	0.279055	0.574411	0.0444445	0.0539844	0.0507062	0.0406152	0.0415787	0.042637	0.0357674	0.0503126	0.0490094
ASMM10P013757	AK140580	uc007wzr.1	0.115864	0.131171	0.128225	0.105881	0.101027	0.10782	0.0887277	0.126574	0.138689	0.107729	0.0591654	0.13465	0.125086	0.104909	0.117997	0.100515	2.22318e-06	1.63607e-06	4.66599e-06	6.76391e-06	P	P	P	A	A	A	A	A	A	A	A	A	A	A	A	0.383593	0.411559	0.395446	0.0444445	0.0539844	0.0507062	0.0406152	0.0415787	0.042637	0.0340354	0.0520928	0.054844
ASMM10P040022	AK138955	AK138955	0.116016	0.0989576	0.130072	0.10602	0.0762169	0.109373	0.0850461	0.0922269	0.12572	0.0618398	0.0446355	0.114421	0.115015	0.0972034	0.100998	0.073632	0.00183822	0.00169242	0.00176839	0.00157884	P	P	P	A	A	A	A	A	A	A	A	A	A	A	A	0.383089	0.545531	0.389831	0.0444445	0.0539844	0.0507062	0.0406152	0.0415787	0.042637	0.0325802	0.0503126	0.0490094
ASMM10P024805	AK043198	AK043198	0.11602	0.0910903	0.126266	0.106024	0.0701575	0.106173	0.0752633	0.0848947	0.122041	0.0618418	0.0410869	0.0589223	0.111125	0.094118	0.0940662	0.0539504	0.0036403	0.00337655	0.00347728	0.00289522	P	P	P	A	A	A	A	A	A	A	A	A	A	A	A	0.383076	0.592648	0.401582	0.0444445	0.0539844	0.0507062	0.0406152	0.0415787	0.042637	0.0288316	0.0503126	0.0490094
ASMM10P024638	C230034O21Rik	ENSMUST00000153659	0.116138	0.225676	0.134273	0.106132	0.173815	0.112905	0.0836543	0.210326	0.12978	0.0619047	0.101793	0.0626588	0.158696	0.130951	0.141254	0.0754521	0.00383588	0.00343698	0.00363457	0.00276242	P	P	P	A	A	A	A	A	A	A	A	A	A	A	A	0.382687	0.239212	0.377635	0.0444445	0.0539844	0.0507062	0.0406152	0.0415787	0.042637	0.0320134	0.0503126	0.0490094
ASMM10P003658	Kcna4	ENSMUST00000173191	0.126575	0.156346	0.13394	0.114164	0.120417	0.112625	0.0860274	0.145712	0.129458	0.0623316	0.070521	0.0625033	0.138953	0.115735	0.120399	0.0651186	1.02208e-05	8.8495e-06	1.39739e-05	7.06402e-06	P	P	P	A	A	A	A	A	A	A	A	A	A	A	A	0.380066	0.345288	0.378575	0.0481067	0.0539844	0.0507062	0.0433898	0.0415787	0.042637	0.0326961	0.0503126	0.0490094
ASMM10P018527	XLOC_011257	TCONS_00015103	0.118317	0.128193	0.199181	0.108123	0.0987341	0.167484	0.0884428	0.119474	0.192516	0.0832917	0.241055	0.0978353	0.148564	0.12478	0.133477	0.140727	0.00378603	0.00341436	0.00359974	0.00579195	P	P	P	A	A	A	A	A	A	A	A	A	A	P	A	0.375639	0.421118	0.254573	0.0444445	0.0539844	0.0507062	0.0406152	0.0415787	0.042637	0.0332225	0.0503126	0.0490094
ASMM10P033409	Gm10445	NR_046063	0.118635	0.254226	0.159291	0.108414	0.195804	0.133942	0.0908649	0.236935	0.153961	0.0632359	0.133551	0.0743336	0.177384	0.146053	0.160587	0.0903735	0.00613191	0.00544073	0.00578192	0.0043681	P	P	P	A	A	A	A	A	A	A	A	A	A	A	A	0.374631	0.212348	0.318324	0.0444445	0.0539844	0.0507062	0.0406152	0.0415787	0.042637	0.0340408	0.0503126	0.0490094
ASMM10P043137	AK082193	AK082193	0.119419	0.107556	0.202875	0.10913	0.0814547	0.17059	0.07964	0.0985649	0.196086	0.0959717	0.0567642	0.120233	0.143283	0.120392	0.124764	0.0909895	0.0121706	0.0111284	0.0114387	0.0100661	P	P	P	A	A	A	A	A	A	A	A	A	A	A	A	0.372173	0.510452	0.249938	0.0444445	0.0549022	0.0507062	0.0406152	0.0415787	0.042637	0.0296398	0.0503126	0.0490094
ASMM10P015440	AK078963	AK078963	0.119957	0.148458	0.121109	0.109622	0.114342	0.101836	0.0840606	0.138361	0.117056	0.0639404	0.0669632	0.0565157	0.129841	0.1086	0.113159	0.0624731	4.45448e-05	3.85818e-05	4.99052e-05	3.15293e-05	P	P	P	A	A	A	A	A	A	A	A	A	A	A	A	0.370503	0.363633	0.418683	0.0444445	0.0539844	0.0507062	0.0406152	0.0415787	0.042637	0.0311447	0.0503126	0.0490094
ASMM10P027831	AK134800	AK134800	0.121782	0.146496	0.129311	0.113919	0.112831	0.108733	0.0806524	0.136532	0.181064	0.0649132	0.0660782	0.0603432	0.13253	0.111828	0.13275	0.0637782	3.45258e-06	2.57081e-06	2.49324e-05	2.07897e-06	P	P	P	A	A	A	A	A	A	A	A	A	A	A	A	0.364951	0.368503	0.392127	0.0444445	0.0539844	0.0507062	0.0415748	0.0415787	0.042637	0.0294342	0.0503126	0.0710001
ASMM10P018436	2010320O07Rik	ENSMUST00000160935	0.122221	0.179898	0.176164	0.117081	0.138557	0.157321	0.0835303	0.167662	0.170269	0.0651469	0.0811441	0.0822076	0.159428	0.137653	0.140487	0.0761662	0.000349009	0.000310231	0.000356209	0.000236927	P	P	P	A	A	A	A	A	A	A	A	A	A	A	A	0.363642	0.300084	0.287834	0.0444445	0.0539844	0.0507062	0.0425754	0.0415787	0.0452824	0.0303751	0.0503126	0.0490094
ASMM10P037999	AK140678	AK140678	0.125667	0.248579	0.17972	0.114839	0.191455	0.15112	0.0828519	0.231672	0.173706	0.0669838	0.112123	0.0838666	0.184655	0.152471	0.162743	0.087658	0.00403567	0.00353167	0.00379767	0.00272057	P	P	P	A	A	A	A	A	A	A	A	A	A	A	A	0.353669	0.217172	0.28214	0.0444445	0.0539844	0.0507062	0.0406152	0.0415787	0.042637	0.0293022	0.0503126	0.0490094
ASMM10P001452	Samd14	ENSMUST00000128512	0.126138	0.15165	0.0935553	0.11527	0.1168	0.0786674	0.0985666	0.141335	0.0904247	0.0672347	0.0684026	0.0436579	0.123781	0.103579	0.110109	0.0597651	0.00424292	0.00390368	0.0040693	0.00329412	P	P	P	A	A	A	A	A	A	A	A	A	A	A	A	0.35235	0.355981	0.541991	0.0444445	0.0539844	0.0507062	0.0406152	0.0415787	0.042637	0.0347299	0.0503126	0.0490094
ASMM10P036360	Gm26633	ENSMUST00000180546	0.132743	0.225484	0.144013	0.115371	0.173667	0.121096	0.0976865	0.210148	0.139194	0.144167	0.101706	0.067206	0.167413	0.136711	0.149009	0.10436	0.00216795	0.00190474	0.00205304	0.00187606	P	P	P	A	A	A	A	A	A	A	A	A	A	A	A	0.352039	0.239415	0.352094	0.0467306	0.0539844	0.0507062	0.0406152	0.0415787	0.042637	0.0343895	0.0503126	0.0490094
ASMM10P032324	Srrm4os	NR_015595	0.12633	0.13484	0.139532	0.115445	0.103853	0.117328	0.0984873	0.125669	0.134863	0.0673371	0.0608206	0.0651131	0.133567	0.112209	0.119673	0.0644236	2.70929e-05	2.293e-05	2.95709e-05	1.85803e-05	P	P	P	A	A	A	A	A	A	A	A	A	A	A	A	0.351814	0.400359	0.363401	0.0444445	0.0539844	0.0507062	0.0406152	0.0415787	0.042637	0.0346492	0.0503126	0.0490094
ASMM10P057255	Madd	uc012bzh.1	0.127115	0.145557	0.0885036	0.116163	0.112108	0.0744195	0.100228	0.135657	0.0855419	0.0677559	0.0656546	0.0413004	0.120392	0.100897	0.107142	0.058237	0.00585966	0.00541851	0.00562759	0.00461238	P	P	P	A	A	A	A	A	A	A	A	A	A	A	A	0.349639	0.370881	0.572928	0.0444445	0.0539844	0.0507062	0.0406152	0.0415787	0.042637	0.0350438	0.0503126	0.0490094
ASMM10P012359	AK159006	AK159006	0.127292	0.26578	0.188393	0.116324	0.204703	0.165087	0.0863793	0.247703	0.182088	0.0678499	0.119882	0.0879139	0.193822	0.162038	0.172057	0.091882	0.00610381	0.00538705	0.0056963	0.00408109	P	P	P	A	A	A	A	A	A	A	A	A	A	A	A	0.349155	0.203117	0.269152	0.0444445	0.0539844	0.0507062	0.0406152	0.0415787	0.0444334	0.0301598	0.0503126	0.0490094
ASMM10P056559	XLOC_025158	TCONS_00034008	0.127468	0.157424	0.227042	0.116485	0.121247	0.190912	0.0883596	0.146716	0.219444	0.0679437	0.0710071	0.10595	0.170644	0.142881	0.151507	0.0816335	0.00337424	0.00298138	0.00319103	0.00233912	P	P	P	A	A	A	A	A	A	A	A	A	A	A	A	0.348673	0.342925	0.223334	0.0444445	0.0539844	0.0507062	0.0406152	0.0415787	0.042637	0.0308086	0.0503126	0.0490094
ASMM10P057248	Slc18a2	uc012boc.1	0.129702	0.244825	0.170787	0.118527	0.188563	0.143609	0.0828522	0.228173	0.165072	0.16183	0.11043	0.0796984	0.181771	0.150233	0.158699	0.117319	0.0026849	0.00234266	0.0025552	0.00245681	P	P	P	A	A	A	A	A	A	A	A	A	A	A	A	0.342666	0.220502	0.296896	0.0444445	0.0539844	0.0507062	0.0406152	0.0415787	0.042637	0.0283906	0.0503126	0.0490094
ASMM10P044367	XLOC_027283	TCONS_00036271	0.13073	0.117566	0.124933	0.119467	0.090549	0.105051	0.0914752	0.10957	0.120752	0.0696829	0.053029	0.0583002	0.12441	0.105022	0.107266	0.0603373	0.00052549	0.000475269	0.000515513	0.000394166	P	P	P	A	A	A	A	A	A	A	A	A	A	A	A	0.339971	0.459184	0.405868	0.0444445	0.0539844	0.0507062	0.0406152	0.0415787	0.042637	0.0310989	0.0503126	0.0490094
ASMM10P045130	C230004F18Rik	ENSMUST00000137153	0.132136	0.0948508	0.129966	0.120751	0.0730538	0.109284	0.0895877	0.0883994	0.125617	0.106776	0.0427831	0.0606492	0.118984	0.10103	0.101201	0.0700696	0.00559182	0.00517023	0.00532559	0.00459087	P	P	P	A	A	A	A	A	A	A	A	A	A	A	A	0.336355	0.569151	0.390148	0.0444445	0.0539844	0.0507062	0.0406152	0.0415787	0.042637	0.0301333	0.0503126	0.0490094
ASMM10P017590	AK087733	AK087733	0.235673	0.147211	0.133359	0.1241	0.106671	0.112137	0.124863	0.114442	0.128897	0.0762098	0.0553872	0.0622324	0.172081	0.114303	0.122734	0.0646098	0.000672984	0.000477548	0.00050114	0.000383709	P	P	P	A	A	A	A	A	A	A	A	A	A	A	A	0.327277	0.439633	0.380222	0.0771304	0.0647187	0.0507062	0.0406152	0.0468962	0.042637	0.0408648	0.0503126	0.0490094
ASMM10P003300	Six3os1	NR_038083	0.136667	0.266433	0.195941	0.124891	0.205206	0.16476	0.108177	0.248311	0.189384	0.0728469	0.120176	0.0914364	0.19968	0.164952	0.181957	0.0948199	0.00393246	0.00338997	0.00370078	0.0025448	P	P	P	A	A	A	A	A	A	A	A	A	A	A	A	0.325204	0.202619	0.258783	0.0444445	0.0539844	0.0507062	0.0406152	0.0415787	0.042637	0.0351795	0.0503126	0.0490094
ASMM10P036229	AK086712	uc009hfe.1	0.136996	0.162764	0.20293	0.125193	0.12536	0.170637	0.0950949	0.151693	0.196139	0.0730227	0.0734157	0.0946979	0.167563	0.140397	0.147642	0.0803788	0.000659412	0.000571406	0.000653378	0.000442336	P	P	P	A	A	A	A	A	A	A	A	A	A	A	A	0.324421	0.331674	0.24987	0.0444445	0.0539844	0.0507062	0.0406152	0.0415787	0.042637	0.0308508	0.0503126	0.0490094
ASMM10P050924	AK133571	AK133571	0.137031	0.103948	0.10175	0.125225	0.0800604	0.085558	0.0948186	0.0968777	0.0983452	0.10942	0.0468864	0.047482	0.114243	0.0969477	0.0966805	0.0679296	0.00301249	0.00278514	0.00288477	0.00247672	P	P	P	A	A	A	A	A	A	A	A	A	A	A	A	0.324338	0.519342	0.49834	0.0444445	0.0539844	0.0507062	0.0406152	0.0415787	0.042637	0.0307533	0.0503126	0.0490094
ASMM10P040598	AK043109	AK043109	0.137226	0.1262	0.155997	0.125403	0.0971987	0.0790237	0.0991027	0.117616	0.0908342	0.0731451	0.0569232	0.0438556	0.139807	0.100542	0.102518	0.0579746	0.00431967	0.00335498	0.00348144	0.00284471	P	P	P	A	A	A	A	A	A	A	A	A	A	A	A	0.323879	0.42777	0.539547	0.0444445	0.0539844	0.0841677	0.0406152	0.0415787	0.042637	0.0320972	0.0503126	0.0490094
ASMM10P049829	AK036363	AK036363	0.13836	0.130851	0.127089	0.126439	0.100781	0.106865	0.103162	0.121951	0.122836	0.0737496	0.0590214	0.0593064	0.1321	0.111362	0.115983	0.0640258	0.00033003	0.000294688	0.000326	0.000240879	P	P	P	A	A	A	A	A	A	A	A	A	A	A	A	0.321224	0.412563	0.398982	0.0444445	0.0539844	0.0507062	0.0406152	0.0415787	0.042637	0.0331381	0.0503126	0.0490094
ASMM10P032335	Ksr2	ENSMUST00000073347	0.139331	0.2662	0.1751	0.127326	0.205026	0.147236	0.0948086	0.248094	0.169241	0.0742672	0.120071	0.081711	0.193544	0.159863	0.170714	0.0920165	0.00322781	0.00279238	0.00304971	0.002113	P	P	P	A	A	A	A	A	A	A	A	A	A	A	A	0.318985	0.202797	0.289584	0.0444445	0.0539844	0.0507062	0.0406152	0.0415787	0.042637	0.0302425	0.0503126	0.0490094
ASMM10P026484	Gm16958	ENSMUST00000180603	0.140792	0.240211	0.213714	0.192348	0.18501	0.179705	0.108248	0.223873	0.206563	0.0750461	0.108349	0.0997303	0.198239	0.185688	0.179561	0.0943751	0.00184606	0.00192995	0.001757	0.00116685	P	P	P	A	A	A	A	A	A	A	A	A	A	A	A	0.315674	0.224737	0.237261	0.0444445	0.0539844	0.0507062	0.0607194	0.0415787	0.042637	0.034171	0.0503126	0.0490094
ASMM10P003240	Gnaz	ENSMUST00000160421	0.140979	0.185041	0.133199	0.212891	0.190947	0.112002	0.101647	0.172455	0.128742	0.286957	0.0916442	0.0648267	0.153073	0.171947	0.134281	0.147809	0.000474266	0.000571888	0.000469512	0.00118983	P	P	P	A	A	A	A	A	A	A	A	A	P	A	A	0.315256	0.291743	0.38068	0.0444445	0.0539844	0.0507062	0.0671152	0.0557073	0.042637	0.0320447	0.0503126	0.0490094
ASMM10P024920	Hapln2	ENSMUST00000160737	0.206008	0.180094	0.204984	0.129087	0.138708	0.215719	0.102664	0.167845	0.213929	0.0752942	0.0987407	0.108868	0.197029	0.161171	0.16148	0.0943011	0.000378438	0.000312031	0.000348433	0.000219666	P	P	P	A	A	A	A	A	A	A	A	A	A	A	A	0.314634	0.299757	0.247367	0.0648171	0.0539844	0.0507062	0.0406152	0.0415787	0.0533616	0.0323018	0.0503126	0.052919
ASMM10P002580	Plxnb3	ENSMUST00000147127	0.259482	0.149116	0.121148	0.129215	0.0717719	0.101869	0.107342	0.0868482	0.117094	0.0753688	0.0420324	0.056534	0.176582	0.100952	0.103761	0.0579784	0.00944537	0.00681536	0.00704455	0.00582762	P	P	P	A	A	A	A	A	A	A	A	A	A	A	A	0.314323	0.579317	0.418548	0.0815611	0.0863854	0.0507062	0.0406152	0.0415787	0.042637	0.0337401	0.0503126	0.0490094
ASMM10P015454	9130024F11Rik	NR_024325	0.14188	0.163443	0.151592	0.156277	0.125884	0.258327	0.096245	0.152327	0.146519	0.0756256	0.0737223	0.0707406	0.152305	0.180162	0.131697	0.0733628	2.56196e-06	6.36351e-05	6.6624e-06	1.27953e-06	P	P	P	A	A	A	A	A	A	A	A	A	A	A	A	0.313255	0.330294	0.334492	0.0444445	0.0539844	0.0507062	0.0489545	0.0415787	0.0864083	0.0301493	0.0503126	0.0490094
ASMM10P034672	AK079620	AK079620	0.144056	0.180326	0.0873482	0.131644	0.138886	0.073448	0.11288	0.168061	0.0844252	0.0890865	0.0813371	0.0748089	0.137243	0.11466	0.121789	0.0817442	0.0198682	0.0183955	0.0190222	0.016918	P	P	P	A	A	A	A	A	A	A	A	A	A	A	A	0.308522	0.299372	0.580506	0.0444445	0.0539844	0.0507062	0.0406152	0.0415787	0.042637	0.0348259	0.0503126	0.0490094
ASMM10P048476	9230009I02Rik	NR_045865	0.144215	0.18456	0.211178	0.131789	0.155272	0.183232	0.114213	0.159391	0.204111	0.0768703	0.0771415	0.0985467	0.179984	0.156764	0.159239	0.0841862	0.000626798	0.000545396	0.000580128	0.000389838	P	P	P	A	A	A	A	A	A	A	A	A	A	A	A	0.308183	0.315654	0.240111	0.0444445	0.0582573	0.0507062	0.0406152	0.0490122	0.043996	0.0351986	0.0503126	0.0490094
ASMM10P033644	Atp2b2	ENSMUST00000152831	0.185764	0.183356	0.0811708	0.132935	0.141221	0.0682536	0.115052	0.170885	0.0784545	0.0775386	0.0827042	0.0378786	0.150097	0.114136	0.121464	0.0660404	0.0307193	0.0276445	0.0285023	0.0238179	P	P	P	A	A	A	A	A	A	A	A	A	A	A	A	0.305527	0.294424	0.624685	0.056756	0.0539844	0.0507062	0.0406152	0.0415787	0.042637	0.0351514	0.0503126	0.0490094
ASMM10P029473	Gm26543	ENSMUST00000180729	0.145892	0.284438	0.164696	0.133322	0.219074	0.138487	0.0978346	0.265092	0.159184	0.0777644	0.128298	0.0768556	0.198342	0.163627	0.174037	0.094306	0.00501748	0.00435446	0.00469364	0.00329979	P	P	P	A	A	A	A	A	A	A	A	A	A	A	A	0.30464	0.189793	0.307878	0.0444445	0.0539844	0.0507062	0.0406152	0.0415787	0.042637	0.0298043	0.0503126	0.0490094
ASMM10P042418	XLOC_024778	TCONS_00033871	0.14717	0.199806	0.195223	0.13449	0.15389	0.164156	0.119797	0.186216	0.18869	0.0784457	0.0901241	0.0911014	0.180733	0.150846	0.164901	0.0865571	6.2744e-05	4.99492e-05	6.68083e-05	3.73466e-05	P	P	P	A	A	A	A	A	A	A	A	A	A	A	A	0.301994	0.270184	0.259734	0.0444445	0.0539844	0.0507062	0.0406152	0.0415787	0.042637	0.0361778	0.0503126	0.0490094
ASMM10P037769	AK158525	AK158525	0.195716	0.161662	0.159755	0.134619	0.124512	0.134332	0.117718	0.150667	0.154409	0.078521	0.0729189	0.0745501	0.172378	0.131154	0.140931	0.07533	1.06116e-05	7.745e-06	1.27477e-05	6.00481e-06	P	P	P	A	A	A	A	A	A	A	A	A	A	A	A	0.301704	0.333933	0.317399	0.0590483	0.0539844	0.0507062	0.0406152	0.0415787	0.042637	0.0355161	0.0503126	0.0490094
ASMM10P036437	9930013L23Rik	ENSMUST00000147578	0.14756	0.181698	0.16253	0.134847	0.139943	0.234005	0.103212	0.16934	0.157091	0.243014	0.0819562	0.0758451	0.163929	0.169598	0.143214	0.133605	1.09219e-06	2.60302e-05	4.4167e-06	0.000101532	P	P	P	A	A	A	A	A	A	A	A	A	P	A	A	0.301196	0.297111	0.31198	0.0444445	0.0539844	0.0507062	0.0406152	0.0415787	0.0730049	0.0310869	0.0503126	0.0490094
ASMM10P018446	XLOC_000288	TCONS_00000098	0.148387	0.131679	0.173623	0.135602	0.101419	0.145993	0.0958037	0.122723	0.167813	0.0790945	0.150511	0.116056	0.15123	0.127672	0.12878	0.115221	0.00174917	0.00155758	0.00168062	0.00178537	P	P	P	A	A	A	A	A	A	A	A	A	A	A	A	0.299517	0.409969	0.292048	0.0444445	0.0539844	0.0507062	0.0406152	0.0415787	0.042637	0.0286948	0.0503126	0.0490094
ASMM10P010079	C030018K13Rik	NR_045413	0.149723	0.173861	0.235159	0.136823	0.133908	0.197737	0.109392	0.162036	0.22729	0.0798062	0.159234	0.109738	0.186248	0.156156	0.166239	0.116259	0.00164795	0.0014179	0.00157838	0.00142231	P	P	P	A	A	A	A	A	A	A	A	A	A	A	A	0.296846	0.310503	0.215625	0.0444445	0.0539844	0.0507062	0.0406152	0.0415787	0.042637	0.0324725	0.0503126	0.0490094
ASMM10P048888	AK004128	AK004128	0.150401	0.177153	0.169922	0.137443	0.136442	0.142881	0.104114	0.165103	0.164235	0.226751	0.120339	0.142395	0.165825	0.138922	0.144484	0.163162	3.57679e-07	8.16008e-08	3.09226e-06	1.32095e-05	P	P	P	A	A	A	A	A	A	A	A	A	A	A	A	0.295506	0.304734	0.298409	0.0444445	0.0539844	0.0507062	0.0406152	0.0415787	0.042637	0.0307664	0.0503126	0.0490094
ASMM10P031751	9630001P10Rik	NR_102378	0.152453	0.150245	0.177923	0.139318	0.115718	0.149609	0.11992	0.140026	0.171969	0.0812616	0.0677692	0.0830284	0.160207	0.134882	0.143972	0.0773531	0.000393494	0.000340648	0.000386445	0.000265603	P	P	P	A	A	A	A	A	A	A	A	A	A	A	A	0.291529	0.359309	0.284989	0.0444445	0.0539844	0.0507062	0.0406152	0.0415787	0.042637	0.0349601	0.0503126	0.0490094
ASMM10P047603	AK047150	AK047150	0.154712	0.185255	0.112598	0.228987	0.142683	0.0946799	0.118155	0.172655	0.10883	0.0824658	0.0835606	0.160135	0.150855	0.15545	0.133214	0.108721	0.00548237	0.00569007	0.00520351	0.00566214	P	P	P	A	A	A	A	A	A	A	A	A	A	A	A	0.287272	0.291406	0.450328	0.0444445	0.0539844	0.0507062	0.0657816	0.0415787	0.042637	0.0339428	0.0503126	0.0490094
ASMM10P041461	AK003006	AK003006	0.15507	0.121921	0.263089	0.141709	0.0939035	0.0783489	0.116521	0.113629	0.0900586	0.0826565	0.0549935	0.0434811	0.180027	0.104654	0.106736	0.060377	0.0133275	0.00692877	0.00716608	0.00589497	P	P	P	A	A	A	A	A	A	A	A	A	A	A	A	0.286609	0.442781	0.544194	0.0444445	0.0539844	0.143171	0.0406152	0.0415787	0.042637	0.0333959	0.0503126	0.0490094
ASMM10P030403	AK032968	AK032968	0.155585	0.116126	0.178195	0.14218	0.100098	0.149838	0.12439	0.108228	0.172232	0.082931	0.0523796	0.0831553	0.149969	0.130705	0.13495	0.072822	0.00791327	0.00731426	0.00753216	0.00585064	P	P	P	A	A	A	A	A	A	A	A	A	A	A	A	0.28566	0.464877	0.284554	0.0444445	0.0539844	0.0507062	0.0406152	0.0465332	0.042637	0.0355333	0.0503126	0.0490094
ASMM10P025188	AK083726	AK083726	0.21376	0.217518	0.155631	0.144103	0.167532	0.106821	0.10483	0.202723	0.122786	0.0840528	0.098113	0.0592823	0.195636	0.139485	0.143446	0.0804827	0.00541018	0.00423399	0.00448189	0.00334728	P	P	P	A	A	A	A	A	A	A	A	A	A	A	A	0.281848	0.248184	0.399144	0.0602478	0.0539844	0.0621191	0.0406152	0.0415787	0.042637	0.0295461	0.0503126	0.0490094
ASMM10P034330	Gm26638	ENSMUST00000181762	0.158604	0.0749194	0.132434	0.144938	0.0577027	0.111359	0.108352	0.0698237	0.128002	0.0845401	0.0337929	0.0694043	0.121986	0.104667	0.102059	0.0625791	0.0364664	0.0343617	0.0348884	0.0304891	P	P	P	A	A	A	A	A	A	A	A	A	A	A	A	0.280224	0.720567	0.38288	0.0444445	0.0539844	0.0507062	0.0406152	0.0415787	0.042637	0.0303629	0.0503126	0.0490094
ASMM10P051884	AK051337	AK051337	0.196344	0.235982	0.156486	0.145616	0.181752	0.131583	0.116284	0.219931	0.151249	0.159226	0.248125	0.113605	0.196271	0.152984	0.162488	0.173652	0.00124143	0.00102169	0.00115032	0.00119219	P	P	P	A	A	A	A	A	A	A	A	A	A	A	A	0.27892	0.228765	0.32403	0.0547643	0.0539844	0.0507062	0.0406152	0.0415787	0.042637	0.0324339	0.0503126	0.0490094
ASMM10P030402	AK033955	AK033955	0.159628	0.135438	0.272474	0.145874	0.104314	0.229114	0.118628	0.126226	0.263356	0.0850859	0.0610903	0.127151	0.18918	0.159767	0.169403	0.091109	0.0180747	0.0161272	0.0169087	0.0127639	P	P	P	A	A	A	A	A	A	A	A	A	A	A	A	0.278426	0.398591	0.186095	0.0444445	0.0539844	0.0507062	0.0406152	0.0415787	0.042637	0.0330292	0.0503126	0.0490094
ASMM10P022278	Gm13391	ENSMUST00000147685	0.160258	0.168868	0.199637	0.14645	0.130062	0.167868	0.113622	0.157382	0.192957	0.0854218	0.0761691	0.128787	0.176254	0.148127	0.154654	0.0967928	0.000272737	0.000229531	0.000284896	0.00019006	P	P	P	A	A	A	A	A	A	A	A	A	A	A	A	0.277331	0.319684	0.253991	0.0444445	0.0539844	0.0507062	0.0406152	0.0415787	0.042637	0.031511	0.0503126	0.0490094
ASMM10P036890	AK134588	AK134588	0.16068	0.145152	0.140443	0.146836	0.111796	0.118093	0.119271	0.13528	0.135743	0.0856469	0.065472	0.0655379	0.148758	0.125575	0.130098	0.0722189	0.000690733	0.000610519	0.000672708	0.000486776	P	P	P	A	A	A	A	A	A	A	A	A	A	A	A	0.276602	0.371916	0.361045	0.0444445	0.0539844	0.0507062	0.0406152	0.0415787	0.042637	0.0329907	0.0503126	0.0490094
ASMM10P036176	AK046343	AK046343	0.164837	0.101756	0.153639	0.150635	0.0783721	0.129189	0.130392	0.0948348	0.148497	0.0878626	0.0458977	0.0716959	0.140077	0.119399	0.124575	0.0684854	0.0143223	0.0131593	0.0136818	0.0110358	P	P	P	A	A	A	A	A	A	A	A	A	A	A	A	0.269627	0.530529	0.330035	0.0444445	0.0539844	0.0507062	0.0406152	0.0415787	0.042637	0.0351572	0.0503126	0.0490094
ASMM10P023042	AK011210	AK011210	0.170392	0.170373	0.201052	0.187717	0.131221	0.169057	0.113835	0.158785	0.194324	0.204787	0.166897	0.156292	0.180606	0.162665	0.155648	0.175992	0.000375848	0.000339387	0.000395057	0.000391458	P	P	P	A	A	A	A	A	A	A	A	A	A	A	A	0.260837	0.31686	0.252205	0.0444445	0.0539844	0.0507062	0.0489635	0.0415787	0.042637	0.0296924	0.0503126	0.0490094
ASMM10P045922	AK049037	AK049037	0.174387	0.165713	0.223015	0.159362	0.127632	0.187526	0.11846	0.154442	0.215552	0.092953	0.0747462	0.104071	0.187705	0.158173	0.162818	0.09059	0.00172695	0.00148123	0.0016637	0.00111313	P	P	P	A	A	A	A	A	A	A	A	A	A	A	A	0.254861	0.32577	0.227366	0.0444445	0.0539844	0.0507062	0.0406152	0.0415787	0.042637	0.0301908	0.0503126	0.0490094
ASMM10P011442	XLOC_007891	TCONS_00009802	0.174785	0.227021	0.179582	0.159725	0.174851	0.151005	0.112896	0.21158	0.173573	0.0931648	0.102399	0.0838027	0.193796	0.16186	0.166016	0.0931223	9.69815e-05	7.65958e-05	0.000128397	5.59331e-05	P	P	P	A	A	A	A	A	A	A	A	A	A	A	A	0.254282	0.237795	0.282356	0.0444445	0.0539844	0.0507062	0.0406152	0.0415787	0.042637	0.0287075	0.0503126	0.0490094
ASMM10P009800	2900079G21Rik	NR_015468	0.188724	0.201418	0.204921	0.172464	0.155131	0.172311	0.144251	0.187718	0.198064	0.100595	0.0908508	0.095627	0.198354	0.166635	0.176678	0.095691	3.50431e-05	2.55756e-05	4.54195e-05	1.83852e-05	P	P	P	A	A	A	A	A	A	A	A	A	A	A	A	0.2355	0.268022	0.247442	0.0444445	0.0539844	0.0507062	0.0406152	0.0415787	0.042637	0.0339712	0.0503126	0.0490094
ASMM10P028277	AK136640	AK136640	0.189196	0.236594	0.157842	0.172895	0.182224	0.132724	0.143451	0.220502	0.15256	0.100846	0.106718	0.0736573	0.194544	0.162614	0.172171	0.0937404	0.00215095	0.00183885	0.00204241	0.00137067	P	P	P	A	A	A	A	A	A	A	A	A	A	A	A	0.234913	0.228173	0.321247	0.0444445	0.0539844	0.0507062	0.0406152	0.0415787	0.042637	0.0336984	0.0503126	0.0490094
ASMM10P055887	XLOC_002621	TCONS_00002495	0.192237	0.217305	0.176407	0.175674	0.167368	0.148335	0.147563	0.202525	0.170504	0.102467	0.0980171	0.082321	0.195316	0.163792	0.173531	0.0942684	0.000258329	0.000210794	0.000266011	0.00015396	P	P	P	A	A	A	A	A	A	A	A	A	A	A	A	0.231197	0.248427	0.287438	0.0444445	0.0539844	0.0507062	0.0406152	0.0415787	0.042637	0.0341161	0.0503126	0.0490094
ASMM10P030729	XLOC_019257	TCONS_00025291	0.198299	0.207839	0.109841	0.188588	0.160077	0.0923611	0.138305	0.193702	0.106165	0.105699	0.0937471	0.0512574	0.171993	0.147009	0.146057	0.0835677	0.023022	0.0209874	0.0215525	0.0169791	P	P	P	A	A	A	A	A	A	A	A	A	A	A	A	0.224129	0.259742	0.461634	0.0444445	0.0539844	0.0507062	0.0422682	0.0415787	0.042637	0.0309981	0.0503126	0.0490094
ASMM10P015403	AK135004	uc007bai.1	0.202196	0.0736392	0.0974637	0.184775	0.0567167	0.0819538	0.163534	0.0686305	0.0942023	0.107776	0.0332155	0.0454817	0.124433	0.107815	0.108789	0.0621576	0.0414027	0.0392172	0.0401857	0.0349297	P	P	P	A	A	A	A	A	A	A	A	A	A	A	A	0.219809	0.733094	0.520257	0.0444445	0.0539844	0.0507062	0.0406152	0.0415787	0.042637	0.0359464	0.0503126	0.0490094
ASMM10P021440	Myef2	ENSMUST00000129945	0.202571	0.188049	0.163485	0.185117	0.218523	0.137469	0.146408	0.175259	0.158015	0.107976	0.189193	0.255852	0.184702	0.18037	0.159894	0.18434	0.00124651	0.00135824	0.00120544	0.00225538	P	P	P	A	A	A	A	A	A	A	A	A	A	A	P	0.219402	0.287076	0.310157	0.0444445	0.0539844	0.0507062	0.0406152	0.0627328	0.042637	0.0321222	0.0503126	0.0490094
ASMM10P033070	Gm26833	ENSMUST00000180899	0.206139	0.147773	0.135778	0.220057	0.113815	0.114171	0.139866	0.137722	0.131234	0.163696	0.0666542	0.0659793	0.16323	0.149347	0.136274	0.0987766	0.0064141	0.00592125	0.00602236	0.00487062	P	P	P	A	A	A	A	A	A	A	A	A	A	A	A	0.215604	0.365319	0.37345	0.0444445	0.0539844	0.0507062	0.0474452	0.0415787	0.042637	0.0301558	0.0503126	0.0490094
ASMM10P043908	Hs6st2	ENSMUST00000142738	0.299748	0.121296	0.135557	0.193297	0.0934218	0.113985	0.150258	0.113046	0.131021	0.220146	0.0547114	0.0858048	0.185534	0.133568	0.131442	0.120221	0.0145842	0.0123184	0.0127644	0.011505	P	P	P	A	A	A	A	A	A	A	A	A	A	A	A	0.210118	0.445064	0.374058	0.0629824	0.0539844	0.0507062	0.0406152	0.0415787	0.042637	0.0315719	0.0503126	0.0490094
ASMM10P024951	1500004A13Rik	uc008pwr.2	0.229989	0.202984	0.161133	0.219887	0.156338	0.135491	0.173618	0.189178	0.155741	0.189031	0.129177	0.211402	0.198035	0.170572	0.172846	0.176537	0.00417071	0.00362372	0.00391453	0.00448255	P	P	P	A	A	A	A	A	A	A	A	A	A	A	A	0.193246	0.265954	0.314685	0.0444445	0.0539844	0.0507062	0.0424925	0.0415787	0.042637	0.0335511	0.0503126	0.0490094
ASMM10P029058	AK049875	AK049875	0.255281	0.208948	0.121626	0.233286	0.160931	0.102271	0.167753	0.194736	0.117556	0.136072	0.0942473	0.056757	0.195285	0.165496	0.160015	0.095692	0.0305922	0.0274525	0.0282936	0.0219265	P	P	P	A	A	A	A	A	A	A	A	A	A	A	A	0.1741	0.258364	0.416903	0.0444445	0.0539844	0.0507062	0.0406152	0.0415787	0.042637	0.0292058	0.0503126	0.0490094
[truncated: 36 more columns]

## Sheet: Heart-specific lncRNAs
Annotation			Fold change												Average of fold-change (n = 3)				P-value (n = 3)				Flags															Normalized
Systematic	Gene Symbol	seqname	Brain 1/Heart 1	Brain 2/Heart 2	Brain 3/Heart 3	Kidney 1/Heart 1	Kidney 2/Heart 2	Kidney 3/Heart 3	Liver 1/Heart 1	Liver 2/Heart 2	Liver 3/Heart 3	Testis 1/Heart 1	Testis 2/Heart 2	Testis 3/Heart 3	Brain/Heart	Kidney/Heart	Liver/Heart	Testis/Heart	Brain/Heart	Kidney/Heart	Liver/Heart	Testis/Heart	Brain 1	Brain 2	Brain 3	Heart 1	Heart 2	Heart 3	Kidney 1	Kidney 2	Kidney 3	Liver 1	Liver 2	Liver 3	Testis 1	Testis 2	Testis 3	Brain 1	Brain 2	Brain 3	Heart 1	Heart 2	Heart 3	Kidney 1	Kidney 2	Kidney 3	Liver 1	Liver 2	Liver 3
ASMM10P003531	Nrap	ENSMUST00000169099	0.000831506	0.00186491	0.00136334	0.00118236	0.00187446	0.00330064	0.000707434	0.0022682	0.00115297	0.000467344	0.0024395	0.00165367	0.00135325	0.00211915	0.0013762	0.00152017	0.0105576	0.0105896	0.0105556	0.0105597	A	A	A	P	P	P	A	A	A	A	A	A	A	A	A	0.0421498	0.0413668	0.0579517	50.6909	22.1817	42.507	0.0599349	0.0415787	0.140301	0.0358605	0.0503126	0.0490094
ASMM10P051092	Gm5532	ENSMUST00000097531	0.0028143	0.00375658	0.00156065	0.000830222	0.000862851	0.00109138	0.000738749	0.00214273	0.0012545	0.000637427	0.0019368	0.00229162	0.00271051	0.000928152	0.00137866	0.00162195	0.000139669	0.000138608	0.000138875	0.000138978	P	P	A	P	P	P	A	A	A	A	A	A	A	P	P	0.137678	0.18102	0.0609696	48.9209	48.1875	39.0669	0.0406152	0.0415787	0.042637	0.0361403	0.103253	0.0490094
ASMM10P012946	Gm19277	NR_040360	0.00462049	0.00133825	0.00562575	0.00247455	0.00134511	0.00635184	0.00109658	0.00162766	0.00730116	0.00381788	0.00313739	0.0101659	0.0038615	0.0033905	0.0033418	0.00570705	0.0461979	0.0460836	0.0460347	0.0463247	P	A	A	P	P	P	A	A	A	A	A	A	P	P	A	0.132021	0.0413668	0.0377631	28.5729	30.911	6.71255	0.070705	0.0415787	0.042637	0.0313325	0.0503126	0.0490094
ASMM10P037171	Gm14492	NR_033261	0.014342	0.0234997	0.00894752	0.0024605	0.00730576	0.0032843	0.00217474	0.00884039	0.00377515	0.00143517	0.00427853	0.00182268	0.0155964	0.00435018	0.0049301	0.00251213	0.0221395	0.0214069	0.0214274	0.0213025	P	A	A	P	P	P	A	A	A	A	A	A	A	A	A	0.236742	0.133742	0.116158	16.5069	5.69122	12.9821	0.0406152	0.0415787	0.042637	0.0358982	0.0503126	0.0490094
ASMM10P036522	C230038L03Rik	ENSMUST00000129409	0.00897236	0.00970412	0.00875147	0.00266399	0.00350864	0.00336382	0.00233191	0.00424566	0.00394217	0.00752217	0.00751111	0.00456326	0.00914265	0.00317882	0.00350658	0.00653218	0.000211669	0.000206707	0.000206941	0.000209632	P	A	A	P	P	P	A	A	A	A	A	A	P	P	A	0.136792	0.114997	0.110927	15.246	11.8504	12.6752	0.0406152	0.0415787	0.042637	0.0355522	0.0503126	0.0499677
ASMM10P036407	AK085873	AK085873	0.0160464	0.0201594	0.0107065	0.00390571	0.0128179	0.00727072	0.00334446	0.0155104	0.00835737	0.00915995	0.00750666	0.0114351	0.0156374	0.00799811	0.00907075	0.00936722	0.0375234	0.0365303	0.036583	0.0368874	P	A	A	P	P	P	A	A	A	A	A	A	P	A	A	0.166865	0.0653931	0.0627849	10.3989	3.2438	5.86421	0.0406152	0.0415787	0.042637	0.0347788	0.0503126	0.0490094
ASMM10P040711	AK085761	uc009mqg.1	0.00831771	0.00561474	0.00410717	0.00580796	0.00492362	0.00463726	0.00320159	0.00595786	0.00533033	0.00408032	0.00533639	0.00257353	0.00601321	0.00512295	0.00482993	0.00399675	3.28562e-06	3.26063e-06	3.26004e-06	3.24825e-06	A	A	A	P	P	P	A	A	A	A	A	A	A	A	A	0.076027	0.047415	0.0377631	9.14037	8.44474	9.19443	0.0530869	0.0415787	0.042637	0.0292637	0.0503126	0.0490094
ASMM10P010529	AK085954	AK085954	0.0141518	0.017392	0.00671923	0.0120399	0.00864856	0.00758645	0.0043509	0.00989734	0.00872029	0.0125046	0.0133753	0.0303051	0.0127544	0.00942496	0.00765618	0.0187283	0.00120213	0.00118736	0.00117525	0.00123025	P	A	A	P	P	P	A	A	A	A	A	A	P	A	P	0.105997	0.0884115	0.0377631	7.49001	5.08345	5.62015	0.0901786	0.0439645	0.042637	0.0325883	0.0503126	0.0490094
ASMM10P041537	Plet1os	NR_040714	0.00765701	0.00536647	0.00924346	0.0123454	0.00539396	0.0104365	0.0166917	0.0298463	0.0468893	0.0037663	0.00315891	0.00682886	0.00742232	0.00939193	0.0311424	0.00458469	0.00553804	0.0055819	0.00599325	0.00547981	A	A	A	P	P	P	A	A	A	A	P	P	A	A	A	0.0573484	0.0413668	0.0377631	7.48966	7.70837	4.08539	0.0924624	0.0415787	0.042637	0.125015	0.230066	0.191561
ASMM10P024294	AK052878	uc008obi.1	0.00765112	0.0108472	0.0107763	0.00737255	0.0109027	0.0121671	0.00613429	0.013193	0.0139856	0.00430028	0.00638506	0.00675237	0.00975819	0.0101475	0.0111043	0.00581257	0.00244743	0.00244996	0.00245627	0.00241207	A	A	A	P	P	P	A	A	A	A	A	A	A	A	A	0.0421498	0.0413668	0.0377631	5.50897	3.8136	3.50428	0.0406152	0.0415787	0.042637	0.0337936	0.0503126	0.0490094
ASMM10P040658	AK085891	uc009mko.1	0.0235243	0.00898974	0.0276437	0.00767119	0.00903579	0.0172562	0.00659165	0.013683	0.0198352	0.00465615	0.0097044	0.00957662	0.0200526	0.011321	0.01337	0.00797906	0.00891789	0.00862953	0.00868556	0.00855223	P	A	A	P	P	P	A	A	A	A	A	A	A	A	A	0.12455	0.0413668	0.0683028	5.29451	4.60155	2.47083	0.0406152	0.0415787	0.042637	0.0348996	0.0629631	0.0490094
ASMM10P010796	AK081630	AK081630	0.0106154	0.0162148	0.0174064	0.0104651	0.0162979	0.0196529	0.00805943	0.0197214	0.0225902	0.00596635	0.00954465	0.0109067	0.0147455	0.015472	0.0167903	0.00880592	0.00645691	0.00646893	0.00648526	0.00632516	A	A	A	P	P	P	A	A	A	A	A	A	A	A	A	0.0421498	0.0413668	0.0377631	3.97062	2.55117	2.1695	0.041553	0.0415787	0.042637	0.032001	0.0503126	0.0490094
ASMM10P010194	D830032E09Rik	NR_102306	0.0382208	0.0265607	0.0438335	0.0251316	0.0164357	0.0362924	0.00870515	0.0186942	0.0423764	0.0300235	0.0220446	0.0402681	0.036205	0.0259532	0.0232586	0.0307787	0.00430942	0.00412994	0.00405656	0.00420706	P	A	A	P	P	P	A	A	A	A	A	A	P	A	P	0.148964	0.071484	0.0995158	3.89746	2.69135	2.27032	0.0979493	0.0442342	0.0823953	0.033928	0.0503126	0.0962078
ASMM10P010157	A930016O22Rik	NR_073015	0.038066	0.0324693	0.0237951	0.0293703	0.0133779	0.0144486	0.00795002	0.016188	0.0232174	0.0216639	0.00783459	0.0379719	0.0314435	0.0190656	0.0157851	0.0224901	0.000221019	0.000210922	0.000204447	0.000213871	P	A	A	P	P	P	A	A	A	A	A	A	P	A	P	0.143224	0.100915	0.070218	3.76252	3.10802	2.95094	0.110506	0.0415787	0.042637	0.0299121	0.0503126	0.0685132
ASMM10P025357	Myoz2	ENSMUST00000140231	0.0113563	0.00683282	0.0170259	0.0109429	0.00686782	0.0192234	0.0100527	0.00831047	0.0220964	0.00685565	0.00402206	0.0106684	0.0117384	0.0123447	0.0134865	0.00718202	0.0239737	0.0239965	0.0240732	0.0236682	A	A	A	P	P	P	A	A	A	A	A	A	A	A	A	0.0421498	0.0413668	0.0377631	3.71157	6.05413	2.21798	0.0406152	0.0415787	0.042637	0.0373113	0.0503126	0.0490094
ASMM10P018097	AK084793	AK084793	0.0116378	0.0534273	0.0230515	0.0112141	0.0309964	0.0180446	0.00798592	0.0375074	0.018031	0.0104654	0.0181527	0.00870553	0.0293722	0.020085	0.0211748	0.0124412	0.0195562	0.0191714	0.0191495	0.0188007	A	A	A	P	P	P	A	A	A	A	A	A	A	A	A	0.0421498	0.0716677	0.0626553	3.6218	1.34141	2.71806	0.0406152	0.0415787	0.0490463	0.0289234	0.0503126	0.0490094
ASMM10P038956	AK045129	AK045129	0.0117727	0.016301	0.0165339	0.0113441	0.0163845	0.0435399	0.0102304	0.02169	0.0214578	0.00661681	0.0228177	0.01036	0.0148692	0.0237562	0.0177927	0.0132649	0.00224092	0.00231345	0.00226142	0.00222815	A	A	A	P	P	P	A	A	A	A	A	A	A	A	A	0.0421498	0.0413668	0.0377631	3.58029	2.53768	2.28399	0.0406152	0.0415787	0.0994444	0.0366279	0.0550422	0.0490094
ASMM10P029024	Gm5860	ENSMUST00000151038	0.0567323	0.0532118	0.035667	0.0548597	0.0536783	0.131609	0.0117452	0.0339609	0.0333475	0.0090659	0.0164362	0.0161005	0.048537	0.0800489	0.0263512	0.0138675	0.00978903	0.0107535	0.00879902	0.00847189	P	A	A	P	P	P	P	A	P	A	A	A	A	A	A	0.148247	0.0788325	0.0524182	2.6131	1.48149	1.46966	0.143354	0.0795237	0.19342	0.0306915	0.0503126	0.0490094
ASMM10P055090	4631405J19Rik	ENSMUST00000142330	0.0239212	0.0436818	0.0226412	0.031635	0.0439056	0.0255634	0.0125859	0.0531283	0.0293841	0.0104536	0.0365582	0.0141869	0.0300814	0.0337013	0.0316994	0.0203996	0.0142675	0.0145102	0.0142162	0.0137573	A	A	A	P	P	P	A	A	A	A	A	A	A	A	A	0.0542106	0.0413668	0.0377631	2.26622	0.947002	1.66789	0.0716918	0.0415787	0.042637	0.0285223	0.0503126	0.0490094
ASMM10P051149	Gm15523	ENSMUST00000160463	0.0313387	0.0352197	0.0211725	0.0189923	0.0354001	0.0239051	0.0154568	0.0428362	0.0274779	0.0115317	0.0207317	0.0132666	0.0292437	0.0260992	0.0285903	0.0151767	0.00423455	0.00416052	0.0041866	0.00400471	A	A	A	P	P	P	A	A	A	A	A	A	A	A	A	0.067018	0.0413668	0.0377631	2.1385	1.17453	1.78359	0.0406152	0.0415787	0.042637	0.0330545	0.0503126	0.0490094
ASMM10P003908	BC086315	uc029sli.1	0.0227287	0.0272091	0.020301	0.0219012	0.0273485	0.0229212	0.0194059	0.0330932	0.0263469	0.0344906	0.0160163	0.0127205	0.0234129	0.0240569	0.026282	0.0210758	0.00011003	0.000110307	0.000111561	0.000112261	A	A	A	P	P	P	A	A	A	A	A	A	A	A	A	0.0421498	0.0413668	0.0377631	1.85448	1.52033	1.86016	0.0406152	0.0415787	0.042637	0.0359879	0.0503126	0.0490094
ASMM10P020051	Gm16277	ENSMUST00000143595	0.0466843	0.0797131	0.0357035	0.034814	0.0801214	0.0403116	0.0170546	0.0969516	0.0545937	0.0346845	0.0469222	0.0441247	0.0540336	0.051749	0.0562	0.0419104	0.0444817	0.0437546	0.0434483	0.043262	A	A	A	P	P	P	A	A	A	A	A	A	A	A	A	0.0837295	0.0413668	0.0377631	1.79353	0.518946	1.05768	0.0624399	0.0415787	0.042637	0.030588	0.0503126	0.0577429
ASMM10P029438	Gm15934	ENSMUST00000162062	0.0235869	0.0262365	0.030014	0.0227281	0.0263709	0.0338878	0.0201228	0.0319103	0.0389525	0.0132569	0.0309694	0.0188066	0.0266125	0.0276623	0.0303285	0.021011	0.000617617	0.000619429	0.00062608	0.00060787	A	A	A	P	P	P	A	A	A	A	A	A	A	A	A	0.0421498	0.0413668	0.0377631	1.787	1.57669	1.25818	0.0406152	0.0415787	0.042637	0.0359595	0.0503126	0.0490094
ASMM10P040010	AK087657	AK087657	0.0251688	0.0404326	0.064479	0.0227537	0.0406397	0.072801	0.0191119	0.0491764	0.0836816	0.0132718	0.0238002	0.0404022	0.0433601	0.0453981	0.0506566	0.0258247	0.0358623	0.0358861	0.0361836	0.0341797	A	A	A	P	P	P	A	A	A	A	A	A	A	A	A	0.044926	0.0413668	0.0377631	1.78499	1.0231	0.585665	0.0406152	0.0415787	0.042637	0.0341146	0.0503126	0.0490094
ASMM10P037272	Plekhg1	ENSMUST00000137111	0.0238897	0.0577688	0.130384	0.0466697	0.0837798	0.0560028	0.0306311	0.114877	0.198274	0.0513965	0.033727	0.0310797	0.0706807	0.0621507	0.114594	0.0387344	0.0403313	0.0403031	0.0449123	0.0387102	A	A	A	P	P	P	A	A	A	A	A	P	P	A	A	0.0421498	0.0417076	0.0992659	1.76436	0.721974	0.761338	0.0823419	0.0604869	0.042637	0.0540442	0.082938	0.150954
ASMM10P043034	AK137328	AK137328	0.0294666	0.030509	0.0502164	0.0264055	0.0306653	0.0334315	0.0224754	0.0371068	0.038428	0.0154019	0.0179588	0.0210092	0.0367307	0.0301674	0.0326701	0.0181233	6.75903e-05	6.48588e-05	6.59758e-05	6.17925e-05	A	A	A	P	P	P	A	A	A	A	A	A	A	A	A	0.0453235	0.0413668	0.0640437	1.53813	1.35589	1.27535	0.0406152	0.0415787	0.042637	0.0345701	0.0503126	0.0490094
ASMM10P022061	AK153896	AK153896	0.144257	0.0805427	0.0639261	0.0609701	0.0874417	0.0428108	0.0200856	0.0723058	0.0492092	0.0286191	0.0349942	0.0237586	0.0962421	0.0637409	0.0472002	0.029124	0.0154382	0.0121577	0.0112417	0.0107601	P	A	A	P	P	P	A	A	A	A	A	A	A	A	A	0.213105	0.0560441	0.0636666	1.47726	0.695832	0.99594	0.0900685	0.0608447	0.042637	0.0296716	0.0503126	0.0490094
ASMM10P054181	Serpinb6b	ENSMUST00000017184	0.0931429	0.0503542	0.0395222	0.0486052	0.0736574	0.113209	0.0201256	0.0493334	0.0496968	0.0593246	0.0369383	0.0615391	0.0610064	0.0784905	0.0397186	0.0526007	0.00126791	0.00122782	0.00104725	0.00112499	P	A	A	P	P	P	A	A	A	A	A	A	P	A	A	0.133691	0.0563222	0.0389755	1.43534	1.11852	0.986168	0.0697649	0.0823873	0.111643	0.028887	0.0551805	0.0490094
ASMM10P016649	Airn	NR_002853	0.0929656	0.0391115	0.196659	0.0475914	0.0393119	0.0770823	0.0245632	0.0475696	0.0886027	0.0187576	0.0230225	0.0427782	0.109579	0.0546619	0.0535785	0.0281861	0.0229223	0.0194037	0.018992	0.0177576	P	A	A	P	P	P	A	A	A	A	A	A	A	A	A	0.133116	0.0413668	0.108779	1.43189	1.05766	0.553136	0.0681456	0.0415787	0.042637	0.0351718	0.0503126	0.0490094
ASMM10P038152	AK140552	AK140552	0.033827	0.0876112	0.0258101	0.0291638	0.0203134	0.0291413	0.0214254	0.0245804	0.0334966	0.0166183	0.0118963	0.194672	0.0490827	0.0262061	0.0265008	0.0743956	0.00165014	0.00134239	0.0013493	0.00219016	A	P	A	P	P	P	A	A	A	A	A	A	A	A	P	0.0482218	0.179328	0.0377631	1.42554	2.04686	1.46312	0.0415742	0.0415787	0.042637	0.0305428	0.0503126	0.0490094
ASMM10P010184	AK036733	uc008wys.1	0.0300866	0.0326361	0.0292089	0.0289912	0.0328033	0.0329787	0.0246293	0.039694	0.0379076	0.01691	0.0192109	0.0183021	0.0306439	0.0315911	0.0340769	0.018141	6.23383e-06	6.24582e-06	6.49604e-06	5.91055e-06	A	A	A	P	P	P	A	A	A	A	A	A	A	A	A	0.0421498	0.0413668	0.0377631	1.40095	1.26751	1.29286	0.0406152	0.0415787	0.042637	0.0345044	0.0503126	0.0490094
ASMM10P056410	XLOC_019775	TCONS_00027067	0.0336636	0.0431854	0.0616018	0.043714	0.0434066	0.0911347	0.230723	0.0566124	0.0571422	0.0308348	0.0439243	0.0512238	0.0461502	0.0594184	0.114826	0.0419943	0.00229919	0.00243912	0.00563645	0.00226203	A	A	A	P	P	P	A	A	A	P	A	A	A	A	A	0.0459355	0.0413668	0.054861	1.36454	0.957888	0.890575	0.0596497	0.0415787	0.0811623	0.314832	0.0542284	0.0508895
ASMM10P028613	D830005E20Rik	NR_040657	0.032206	0.0270762	0.0482307	0.0310335	0.0272149	0.0544557	0.0231733	0.0329316	0.0625944	0.0191331	0.0183948	0.0302211	0.0358376	0.037568	0.0395664	0.022583	0.00618647	0.00620866	0.00624883	0.00591263	A	A	A	P	P	P	A	A	A	A	A	A	A	A	A	0.0421498	0.0413668	0.0377631	1.30876	1.52779	0.782967	0.0406152	0.0415787	0.042637	0.0303282	0.0503126	0.0490094
ASMM10P046338	Ddc	ENSMUST00000146359	0.0322885	0.0681058	0.0533406	0.0311129	0.0684547	0.060225	0.0272308	0.0828341	0.0783556	0.0181476	0.0400897	0.033423	0.051245	0.0532642	0.0628068	0.0305534	0.0187092	0.0187956	0.0192313	0.0175381	A	A	A	P	P	P	A	A	A	A	A	A	A	A	A	0.0421498	0.0413668	0.0377631	1.30541	0.60739	0.707961	0.0406152	0.0415787	0.042637	0.0355474	0.0503126	0.0554727
ASMM10P057605	humanlincRNA1330	AA432627	0.0329987	0.0439268	0.038025	0.0317972	0.0932936	0.0429327	0.0273985	0.0534263	0.0493492	0.0185468	0.025857	0.0238263	0.0383168	0.0560079	0.0433914	0.0227434	0.000590828	0.000655736	0.000602938	0.000555364	A	A	A	P	P	P	A	A	A	A	A	A	A	A	A	0.0421498	0.0413668	0.0377631	1.27732	0.941719	0.993113	0.0406152	0.0878564	0.042637	0.0349966	0.0503126	0.0490094
ASMM10P057442	Plin4	uc029tiw.1	0.0335618	0.0526751	0.0217307	0.0323398	0.0394715	0.0245354	0.0259765	0.0477629	0.0282024	0.0213317	0.0425295	0.0203426	0.0359892	0.0321156	0.0339806	0.0280679	0.00302316	0.00298931	0.00301383	0.00294284	A	A	A	P	P	P	A	A	A	A	A	A	A	A	A	0.0421498	0.0554871	0.0377631	1.25589	1.05338	1.73777	0.0406152	0.0415787	0.042637	0.0326235	0.0503126	0.0490094
ASMM10P012063	AK013589	AK013589	0.0340077	0.0602229	0.0970269	0.0327695	0.0511259	0.0486362	0.0274952	0.0618653	0.0559052	0.0447438	0.0299413	0.0449566	0.0637525	0.0441772	0.0484219	0.0398806	0.0023408	0.00214381	0.00217474	0.00214602	A	A	A	P	P	P	A	A	A	A	A	A	A	A	A	0.0421498	0.0489769	0.0850588	1.23942	0.813261	0.876652	0.0406152	0.0415787	0.042637	0.0340781	0.0503126	0.0490094
ASMM10P024025	AK037391	AK037391	0.168876	0.0649747	0.305108	0.187199	0.132688	0.0578793	0.0253711	0.0513022	0.0694334	0.0377238	0.024829	0.0662094	0.179653	0.125922	0.0487022	0.0429207	0.00493735	0.00439305	0.00234331	0.0023046	P	A	P	P	P	P	P	P	A	A	A	A	A	A	A	0.203391	0.0637213	0.224759	1.20438	0.98071	0.736654	0.225459	0.130129	0.042637	0.0305565	0.0503126	0.0511484
ASMM10P039408	Palld	ENSMUST00000149042	0.0708626	0.0383201	0.0374035	0.0862266	0.0249896	0.0322794	0.24998	0.0533824	0.0371038	0.0362746	0.0146348	0.017914	0.0488621	0.0478319	0.113489	0.0229412	0.000696621	0.000710487	0.00145767	0.000625226	A	A	A	P	P	P	A	A	A	P	A	A	A	A	A	0.0847226	0.0637587	0.0494053	1.19559	1.66384	1.32087	0.103092	0.0415787	0.042637	0.298873	0.0888199	0.0490094
ASMM10P052764	AK132507	AK132507	0.0355283	0.0918083	0.0614312	0.0342347	0.0922786	0.0693598	0.0272731	0.111663	0.0797261	0.0199685	0.0540419	0.0384925	0.0629226	0.0652911	0.0728872	0.037501	0.0333951	0.0335636	0.0339283	0.0311237	A	A	A	P	P	P	A	A	A	A	A	A	A	A	A	0.0421498	0.0413668	0.0377631	1.18637	0.450578	0.614722	0.0406152	0.0415787	0.042637	0.0323561	0.0503126	0.0490094
ASMM10P052607	Gm11389	ENSMUST00000121407	0.0686488	0.0230754	0.0356879	0.127624	0.0572458	0.080539	0.0269582	0.0280657	0.0463161	0.0483466	0.0251453	0.0223618	0.0424707	0.0884694	0.03378	0.0319513	0.00477685	0.00570184	0.0046235	0.0046103	A	A	A	P	P	P	P	A	A	A	A	A	A	A	A	0.0810374	0.0413668	0.0377631	1.18046	1.79267	1.05815	0.150655	0.102623	0.0852223	0.0318232	0.0503126	0.0490094
ASMM10P017468	Lclat1	ENSMUST00000134149	0.0363822	0.0326425	0.0436722	0.0350576	0.0328097	0.0493088	0.0260659	0.0397017	0.0566783	0.0204485	0.0192146	0.0273648	0.0375657	0.0390587	0.0408153	0.0223426	0.000925749	0.000929555	0.000940054	0.000872005	A	A	A	P	P	P	A	A	A	A	A	A	A	A	A	0.0421498	0.0413668	0.0377631	1.15853	1.26727	0.864694	0.0406152	0.0415787	0.042637	0.030198	0.0503126	0.0490094
ASMM10P022138	XLOC_000491	TCONS_00000145	0.184264	0.0599556	0.0605857	0.167565	0.0575639	0.0388478	0.0307978	0.0996772	0.0446538	0.0700242	0.0479319	0.0538282	0.101602	0.0879922	0.0583763	0.0572614	0.0034014	0.0031237	0.00210806	0.00216888	P	A	A	P	P	P	P	A	A	A	A	A	A	A	A	0.208738	0.0433062	0.0664952	1.13282	0.722305	1.09754	0.189821	0.0415787	0.042637	0.0348884	0.0719973	0.0490094
ASMM10P021690	AK014679	AK014679	0.0603313	0.0642112	0.0623655	0.0680089	0.135636	0.193999	0.0313167	0.0780974	0.109815	0.0529366	0.0377972	0.0390779	0.0623027	0.132548	0.0730765	0.0432706	0.0115936	0.014365	0.0116741	0.0109493	A	A	A	P	P	P	A	A	A	A	A	A	A	A	A	0.0681034	0.0413668	0.0377631	1.12882	0.64423	0.605512	0.0767699	0.0873809	0.117469	0.035351	0.0503126	0.0664945
ASMM10P056680	Coro6	uc007kgp.1	0.0381269	0.063213	0.0941108	0.0367387	0.0635368	0.106257	0.0262884	0.0768832	0.122138	0.0214291	0.0372096	0.0589694	0.0651502	0.0688443	0.0751032	0.0392027	0.0298949	0.0300547	0.030269	0.0277423	A	A	A	P	P	P	A	A	A	A	A	A	A	A	A	0.0421498	0.0413668	0.0377631	1.10551	0.654403	0.401262	0.0406152	0.0415787	0.042637	0.0290622	0.0503126	0.0490094
ASMM10P002384	1500017E21Rik	ENSMUST00000144045	0.0683241	0.101581	0.0581685	0.0370422	0.0838734	0.0580742	0.0328764	0.0629245	0.0667538	0.0279455	0.0304539	0.0322293	0.0760246	0.0596633	0.0541849	0.0302096	0.00194222	0.001784	0.00173047	0.00158568	A	A	A	P	P	P	A	A	A	A	A	A	A	A	A	0.0749145	0.0812213	0.0427062	1.09646	0.799571	0.734181	0.0406152	0.0670627	0.042637	0.0360476	0.0503126	0.0490094
ASMM10P056411	XLOC_019775	TCONS_00027068	0.0398355	0.0542159	0.0437104	0.0383851	0.0544936	0.0493519	0.0331011	0.0659404	0.0567279	0.0501689	0.0319135	0.0521398	0.0459206	0.0474102	0.0519231	0.0447408	0.000591687	0.00059464	0.000606942	0.000603724	A	A	A	P	P	P	A	A	A	A	A	A	A	A	A	0.0421498	0.0413668	0.0377631	1.0581	0.763001	0.863938	0.0406152	0.0415787	0.042637	0.0350241	0.0503126	0.0490094
ASMM10P016153	2310016D23Rik	ENSMUST00000130082	0.0414485	0.0453867	0.0844806	0.0399394	0.0456192	0.0953842	0.0315713	0.055202	0.10964	0.0232959	0.0267164	0.0529351	0.0571053	0.0603143	0.0654711	0.0343158	0.0127272	0.0127945	0.0129471	0.0118157	A	A	A	P	P	P	A	A	A	A	A	A	A	A	A	0.0421498	0.0413668	0.0377631	1.01692	0.911428	0.447003	0.0406152	0.0415787	0.042637	0.0321055	0.0503126	0.0490094
ASMM10P002340	Tnni3k	ENSMUST00000143410	0.0419096	0.0587461	0.0773083	0.0403837	0.059047	0.0872861	0.0322644	0.0714504	0.100332	0.0235551	0.0345802	0.048441	0.0593213	0.062239	0.0680155	0.0355254	0.00991497	0.00997285	0.0101149	0.00913239	A	A	A	P	P	P	A	A	A	A	A	A	A	A	A	0.0421498	0.0413668	0.0377631	1.00573	0.704162	0.488474	0.0406152	0.0415787	0.042637	0.0324494	0.0503126	0.0490094
ASMM10P040467	AK084432	uc009luj.1	0.0591774	0.0381949	0.0420674	0.0454693	0.0298646	0.0474968	0.029499	0.0361379	0.0545955	0.084357	0.0174898	0.0263592	0.0464799	0.0409436	0.0400775	0.0427353	0.00236061	0.00229721	0.00230383	0.0023771	A	A	A	P	P	P	A	A	A	A	A	A	P	A	A	0.058551	0.0531765	0.0377631	0.989415	1.39224	0.897681	0.044988	0.0415787	0.042637	0.0291867	0.0503126	0.0490094
ASMM10P037391	AK029557	AK029557	0.0635688	0.11166	0.0599521	0.120486	0.12333	0.0751907	0.0324636	0.0662753	0.100231	0.11635	0.0438759	0.0584179	0.0783935	0.106335	0.0663232	0.0728814	0.000189604	0.000230762	0.000196036	0.000241188	A	A	A	P	P	P	P	A	A	A	A	A	P	A	A	0.0612919	0.0847659	0.0512374	0.964182	0.759145	0.854638	0.11617	0.0936254	0.0642608	0.0313008	0.0503126	0.0856608
ASMM10P043403	Myl3	ENSMUST00000124267	0.0474251	0.0528981	0.0860833	0.0428196	0.105764	0.0660335	0.088507	0.0999247	0.0759026	0.0249759	0.0311379	0.0366464	0.0621355	0.0715389	0.0881114	0.0309201	0.00105285	0.00114399	0.00121643	0.000930943	A	A	A	P	P	P	A	A	A	A	A	A	A	A	A	0.0449837	0.0413668	0.0555829	0.948519	0.782008	0.645688	0.0406152	0.0827079	0.042637	0.0839505	0.0781419	0.0490094
ASMM10P022664	Angptl2	ENSMUST00000143252	0.0879429	0.0653369	0.0537196	0.239569	0.137097	0.111434	0.0403501	0.0698349	0.0697179	0.0258146	0.0352487	0.0452046	0.0689998	0.1627	0.0599676	0.0354226	0.000492043	0.00137361	0.000439513	0.00039709	A	A	A	P	P	P	P	A	A	A	A	A	A	A	A	0.0807054	0.047072	0.0377631	0.917702	0.720451	0.702967	0.219853	0.098772	0.0783343	0.0370294	0.0503126	0.0490094
ASMM10P047244	Gm11431	ENSMUST00000155046	0.138675	0.0829224	0.0719932	0.0451759	0.049941	0.0812851	0.0378436	0.0604315	0.0934336	0.028595	0.110225	0.0451106	0.0978634	0.0588007	0.0639029	0.0613103	0.00464274	0.00352857	0.00359429	0.0038839	P	A	A	P	P	P	A	A	A	A	A	A	A	P	A	0.124675	0.0690376	0.0377631	0.899045	0.832556	0.524537	0.0406152	0.0415787	0.042637	0.0340231	0.0503126	0.0490094
ASMM10P027272	Gm11486	ENSMUST00000107322	0.0532607	0.0669003	0.0407356	0.233006	0.051819	0.0459932	0.0411723	0.0570974	0.0528671	0.0487995	0.0700949	0.0255247	0.0536322	0.110273	0.0503789	0.0481397	8.78127e-07	0.000139007	7.60598e-07	1.45327e-06	A	A	A	P	P	P	P	A	A	A	A	A	A	A	A	0.0468871	0.0589506	0.0377631	0.880333	0.881172	0.927029	0.205123	0.0456615	0.042637	0.0362453	0.0503126	0.0490094
ASMM10P027477	AK085758	uc008tvf.1	0.0479626	0.067301	0.0457072	0.0462163	0.0676458	0.0516064	0.0351728	0.0818553	0.0593193	0.0269572	0.0396159	0.0286399	0.0536569	0.0551562	0.0587825	0.0317377	0.000816835	0.000821568	0.000838921	0.000749258	A	A	A	P	P	P	A	A	A	A	A	A	A	A	A	0.0421498	0.0413668	0.0377631	0.878806	0.614653	0.826197	0.0406152	0.0415787	0.042637	0.0309101	0.0503126	0.0490094
ASMM10P051765	AK021396	AK021396	0.048059	0.0296757	0.0447241	0.0463093	0.0298277	0.0504964	0.0370952	0.0360932	0.0580434	0.0270114	0.0174682	0.0280239	0.0408196	0.0422111	0.043744	0.0241678	0.00497092	0.00499191	0.00504391	0.00468297	A	A	A	P	P	P	A	A	A	A	A	A	A	A	A	0.0421498	0.0413668	0.0377631	0.877043	1.39396	0.844357	0.0406152	0.0415787	0.042637	0.0325341	0.0503126	0.0490094
ASMM10P002542	1500017E21Rik	ENSMUST00000146407	0.0824345	0.0839918	0.219543	0.0471064	0.0844221	0.0909823	0.0391154	0.102156	0.10458	0.0274763	0.0494408	0.0504923	0.128656	0.0741703	0.0819504	0.0424698	0.0140648	0.0112982	0.0115219	0.0101594	A	A	A	P	P	P	A	A	A	A	A	A	A	A	A	0.0710752	0.0413668	0.102884	0.862201	0.49251	0.46863	0.0406152	0.0415787	0.042637	0.0337253	0.0503126	0.0490094
ASMM10P020419	Gm16534	ENSMUST00000156387	0.0503442	0.0925571	0.0841309	0.0485112	0.0930312	0.099391	0.0410829	0.112573	0.109186	0.0282957	0.0544826	0.052716	0.0756774	0.0803112	0.087614	0.0451648	0.0143827	0.0145492	0.0147976	0.0129808	A	A	A	P	P	P	A	A	A	A	A	A	A	A	A	0.0421498	0.0413668	0.0377631	0.837233	0.446933	0.448861	0.0406152	0.0415787	0.0446128	0.0343959	0.0503126	0.0490094
ASMM10P041700	9230112J17Rik	NR_040463	0.0503486	0.0955939	0.0634503	0.0485155	0.0433445	0.0716395	0.0380114	0.0524493	0.0823465	0.0282982	0.0253842	0.0397576	0.0697976	0.0544998	0.0576024	0.0311467	0.00240621	0.00212072	0.00215538	0.00194384	A	A	A	P	P	P	A	A	A	A	A	A	A	A	A	0.0421498	0.0916996	0.0377631	0.837159	0.959262	0.59516	0.0406152	0.0415787	0.042637	0.0318216	0.0503126	0.0490094
ASMM10P019091	AK041142	uc008hbe.1	0.0505338	0.0577303	0.0453503	0.0486939	0.058026	0.0488079	0.0404973	0.0702149	0.0561025	0.0284023	0.0339823	0.0270868	0.0512048	0.0518426	0.0556049	0.0298238	8.36449e-05	8.38728e-05	8.71899e-05	7.66143e-05	A	A	A	P	P	P	A	A	A	A	A	A	A	A	A	0.0421498	0.0413668	0.0396166	0.834091	0.716552	0.873568	0.0406152	0.0415787	0.042637	0.0337785	0.0503126	0.0490094
ASMM10P001638	Atf3	ENSMUST00000131854	0.141734	0.0383635	0.261811	0.246185	0.121384	0.10737	0.0366959	0.0782972	0.155965	0.0284269	0.0225822	0.0972621	0.147303	0.158313	0.0903193	0.0494237	0.013427	0.0167636	0.0111575	0.00949632	P	A	P	P	P	P	P	P	A	A	A	A	A	A	A	0.118117	0.0413668	0.132817	0.833369	1.07829	0.507301	0.205163	0.130886	0.0544691	0.0305813	0.0844267	0.0791212
ASMM10P014007	AK139359	uc007xwq.1	0.111517	0.123429	0.112063	0.0495774	0.0593369	0.0631399	0.273649	0.0718011	0.0725765	0.0924572	0.0548308	0.0414206	0.11567	0.0573514	0.139342	0.0629029	0.00013106	9.96469e-05	0.00103716	0.00012578	A	A	A	P	P	P	A	A	A	P	A	A	A	A	A	0.0913577	0.0864893	0.0756738	0.819227	0.700722	0.675278	0.0406152	0.0415787	0.042637	0.224181	0.0503126	0.0490094
ASMM10P003845	Cav1	ENSMUST00000177234	0.0514764	0.059569	0.0555489	0.109788	0.0664781	0.0627183	0.038232	0.0724512	0.072092	0.0904457	0.0840259	0.049156	0.0555314	0.0796616	0.0609251	0.0745426	9.72948e-05	0.000135356	0.000102667	0.00012135	A	A	A	P	P	P	A	A	A	A	A	A	P	A	A	0.0421498	0.0413668	0.0377631	0.818819	0.694434	0.679817	0.0898966	0.0461647	0.042637	0.0313051	0.0503126	0.0490094
ASMM10P056342	XLOC_017294	TCONS_00022974	0.0517946	0.0605341	0.0497015	0.0499088	0.0608442	0.0561162	0.045074	0.073625	0.0645031	0.0291109	0.0356327	0.0311427	0.05401	0.055623	0.0610674	0.0319621	4.71064e-05	4.73209e-05	4.95622e-05	4.29054e-05	A	A	A	P	P	P	A	A	A	A	A	A	A	A	A	0.0421498	0.0413668	0.0377631	0.813789	0.683363	0.759798	0.0406152	0.0415787	0.042637	0.0366807	0.0503126	0.0490094
ASMM10P019597	Ahnak	uc008gol.1	0.05298	0.0502072	0.0626524	0.051051	0.0504644	0.0707387	0.0438325	0.0610648	0.081311	0.0297772	0.0295539	0.0392577	0.0552799	0.057418	0.0620695	0.0328629	0.000545657	0.000548918	0.00056392	0.000498135	A	A	A	P	P	P	A	A	A	A	A	A	A	A	A	0.0421498	0.0413668	0.0377631	0.79558	0.823921	0.602739	0.0406152	0.0415787	0.042637	0.0348723	0.0503126	0.0490094
ASMM10P046471	Gm12092	ENSMUST00000125194	0.0620243	0.0419545	0.0814817	0.059766	0.0421694	0.0919982	0.0500641	0.0510275	0.105748	0.0348605	0.024696	0.051056	0.0618202	0.0646445	0.0689465	0.0368708	0.0115592	0.0116283	0.0118227	0.0106276	A	A	A	P	P	P	A	A	A	A	A	A	A	A	A	0.0421498	0.0413668	0.0377631	0.67957	0.985991	0.463455	0.0406152	0.0415787	0.042637	0.0340221	0.0503126	0.0490094
ASMM10P032440	AK157353	AK157353	0.126705	0.107162	0.122471	0.123907	0.140429	0.142681	0.0462559	0.10599	0.123706	0.0665733	0.0488902	0.0427027	0.118779	0.135672	0.0919842	0.0527221	0.00073016	0.000743697	0.000648564	0.000538319	A	A	A	P	P	P	A	A	A	A	A	A	A	A	A	0.0860551	0.0533726	0.0678632	0.679177	0.498056	0.554115	0.0841548	0.0699416	0.0790616	0.031416	0.0527891	0.0685475
ASMM10P010185	AI839979	NR_102275	0.0623131	0.0701847	0.0568191	0.0600443	0.0705443	0.0641525	0.0500728	0.0853627	0.0737405	0.0350228	0.0413134	0.0356026	0.0631056	0.0649137	0.0697253	0.0373129	2.48138e-05	2.49094e-05	2.72722e-05	2.2181e-05	A	A	A	P	P	P	A	A	A	A	A	A	A	A	A	0.0421498	0.0413668	0.0377631	0.67642	0.589398	0.66462	0.0406152	0.0415787	0.042637	0.0338703	0.0503126	0.0490094
ASMM10P012979	Hdac10	ENSMUST00000134111	0.126454	0.0679389	0.0418327	0.1389	0.0719772	0.0802745	0.0548241	0.103495	0.0426642	0.0683918	0.0548746	0.0179401	0.0787418	0.0970504	0.0669944	0.0470688	0.00730472	0.00789723	0.00739942	0.00660004	A	A	A	P	P	P	A	A	A	A	A	A	A	A	A	0.0849092	0.0749331	0.0551755	0.671464	1.10295	1.31896	0.093266	0.0793871	0.105879	0.0368124	0.11415	0.0562722
ASMM10P021818	Eif2s2	ENSMUST00000135524	0.293216	0.0579125	0.243691	0.17663	0.0582092	0.0737465	0.0533796	0.0713188	0.124816	0.181893	0.0797717	0.0775073	0.198273	0.102862	0.0831715	0.113057	0.000655599	9.06714e-05	6.80651e-05	8.37456e-05	P	A	P	P	P	P	A	A	A	A	A	A	P	A	A	0.191164	0.0413668	0.186964	0.651958	0.714298	0.767219	0.115156	0.0415787	0.0565797	0.0348012	0.0509429	0.0957613
ASMM10P024620	Trpc3	ENSMUST00000146475	0.314171	0.148624	0.0917548	0.175771	0.128265	0.0495278	0.0559418	0.0932512	0.0569301	0.116531	0.0451313	0.0383543	0.18485	0.117855	0.0687077	0.0666723	0.00555733	0.00333616	0.0025758	0.00267968	P	A	A	P	P	P	A	A	A	A	A	A	A	A	A	0.20185	0.0801884	0.0789889	0.642485	0.539538	0.86087	0.11293	0.0692037	0.042637	0.0359418	0.0503126	0.0490094
ASMM10P052713	Kdm1b	ENSMUST00000128977	0.19768	0.141248	0.124115	0.19457	0.157591	0.170238	0.0515172	0.16471	0.249625	0.0374311	0.0797155	0.0904285	0.154348	0.174133	0.155284	0.0691917	0.0376792	0.0386558	0.0304419	0.0236394	P	A	A	P	P	P	A	A	A	A	A	A	A	A	A	0.125112	0.0431459	0.0377631	0.632899	0.305462	0.304258	0.123143	0.0481381	0.0517963	0.0326052	0.0503126	0.0759504
ASMM10P056655	Adamtsl5	uc007gcv.2	0.11577	0.246588	0.206024	0.0659716	0.334261	0.0759571	0.0526886	0.161272	0.0873093	0.134735	0.17635	0.0998632	0.189461	0.15873	0.100423	0.136983	0.0124476	0.0105921	0.00846398	0.0100703	A	A	P	P	P	P	A	A	A	A	A	A	P	A	A	0.0712737	0.076929	0.115648	0.615647	0.311974	0.56133	0.0406152	0.104281	0.042637	0.0324376	0.0503126	0.0490094
ASMM10P039826	Gm20686	ENSMUST00000175846	0.0688188	0.0671299	0.0646459	0.0663132	0.10776	0.0729894	0.0470575	0.0816473	0.0838981	0.0386793	0.0395153	0.0405068	0.0668649	0.0823542	0.0708676	0.0395671	6.44202e-07	1.85081e-06	1.36872e-06	5.54633e-07	A	A	A	P	P	P	A	A	A	A	A	A	A	A	A	0.0421498	0.0413668	0.0377631	0.612475	0.616219	0.584153	0.0406152	0.0664038	0.042637	0.0288216	0.0503126	0.0490094
ASMM10P011562	B230110C06Rik	ENSMUST00000181388	0.213779	0.143718	0.0787978	0.069061	0.1066	0.0814738	0.0529672	0.128992	0.176466	0.0402821	0.0624291	0.0452153	0.145431	0.0857116	0.119475	0.0493088	0.00262047	0.00140891	0.00192137	0.00121969	P	A	A	P	P	P	A	A	A	A	A	A	A	A	A	0.125724	0.0560561	0.0412366	0.588106	0.390043	0.523322	0.0406152	0.0415787	0.042637	0.0311503	0.0503126	0.0923483
ASMM10P019172	Ide	ENSMUST00000154339	0.131149	0.0780707	0.152909	0.0832336	0.0784706	0.113603	0.0597067	0.112791	0.130582	0.0826804	0.0459554	0.15009	0.120709	0.0917691	0.101026	0.0929087	0.00215831	0.00182725	0.00193079	0.00188766	A	A	A	P	P	P	A	A	A	A	A	A	A	A	A	0.0758829	0.0413668	0.0573891	0.578601	0.529863	0.375316	0.048159	0.0415787	0.042637	0.0345464	0.0597636	0.0490094
ASMM10P041304	AK035499	AK035499	0.156412	0.0665838	0.10463	0.0709598	0.0669249	0.118134	0.049757	0.108892	0.13579	0.112403	0.0606658	0.0655606	0.109209	0.0853396	0.0981464	0.0795433	0.00480187	0.00396618	0.00433299	0.00413806	A	A	A	P	P	P	A	A	A	A	A	A	P	A	A	0.0895253	0.0413668	0.0377631	0.572369	0.621274	0.36092	0.0406152	0.0415787	0.042637	0.0284793	0.067652	0.0490094
ASMM10P037053	Dhx32	ENSMUST00000136301	0.241413	0.15872	0.186181	0.165793	0.0968767	0.118315	0.0619776	0.0772317	0.139228	0.254545	0.0587632	0.177062	0.195438	0.126995	0.0928124	0.163457	0.00877001	0.00631582	0.00512737	0.00847848	P	A	A	P	P	P	A	A	A	A	A	A	P	A	A	0.136038	0.103398	0.0670939	0.563509	0.65145	0.360369	0.0934259	0.0631104	0.042637	0.034925	0.0503126	0.0501733
ASMM10P042585	AK079426	AK079426	0.075452	0.158414	0.0915717	0.0850125	0.159225	0.103391	0.0640505	0.192672	0.118843	0.341239	0.0932485	0.0573784	0.108479	0.115876	0.125188	0.163955	0.0125368	0.0129497	0.0131412	0.0317366	A	A	A	P	P	P	A	A	A	A	A	A	P	A	A	0.0421498	0.0413668	0.0377631	0.558631	0.261131	0.412388	0.0474906	0.0415787	0.042637	0.0357806	0.0503126	0.0490094
ASMM10P002636	Ehd4	ENSMUST00000148073	0.0817377	0.0806257	0.130363	0.0787617	0.10146	0.147189	0.0607873	0.0980617	0.169187	0.113014	0.0474594	0.10746	0.0975756	0.109137	0.109345	0.089311	0.00597857	0.00625746	0.00621958	0.00604448	A	A	A	P	P	P	A	A	A	A	A	A	A	A	A	0.0421498	0.0413668	0.0377631	0.515672	0.513071	0.289676	0.0406152	0.052056	0.042637	0.0313463	0.0503126	0.0490094
ASMM10P002015	Ccdc80	ENSMUST00000138048	0.107189	0.0645643	0.133212	0.173043	0.0802467	0.163566	0.0653679	0.094291	0.144626	0.209527	0.0833997	0.109681	0.101655	0.138952	0.101428	0.134202	0.00256621	0.00298516	0.00272701	0.00303786	A	A	A	P	P	P	A	A	A	A	A	A	P	A	A	0.0542858	0.0495969	0.0728188	0.506449	0.768178	0.546639	0.0876373	0.0616438	0.0894114	0.0331055	0.0724323	0.0790583
ASMM10P024318	AK089593	AK089593	0.271976	0.10191	0.179108	0.185916	0.0795541	0.0821759	0.0620862	0.0707499	0.180863	0.176507	0.0869353	0.0935475	0.184331	0.115882	0.104566	0.118997	0.00197387	0.00141203	0.00148911	0.00138236	P	A	A	P	P	P	A	A	A	A	A	A	P	A	A	0.135267	0.0724714	0.0979533	0.49735	0.711134	0.546894	0.0924654	0.0565736	0.0449415	0.0308786	0.0503126	0.0989128
humanlincRNA1812-_P1	humanlincRNA1812	humanlincRNA1812-	0.151461	0.136312	0.133172	0.112203	0.137824	0.102806	0.0698752	0.165791	0.245143	0.162198	0.124889	0.0593325	0.140315	0.117611	0.16027	0.115473	0.00363314	0.00311386	0.00452993	0.00364767	A	A	A	P	P	P	A	A	A	A	A	A	P	A	A	0.0752703	0.0413668	0.0552312	0.49696	0.303471	0.414735	0.0557605	0.0418257	0.042637	0.0347252	0.0503126	0.101669
ASMM10P010952	Gm16340	ENSMUST00000155076	0.0864984	0.0498172	0.104973	0.290539	0.0839978	0.113335	0.0631848	0.0605905	0.10449	0.0486161	0.0293243	0.0504488	0.0804294	0.162624	0.0760885	0.0427964	0.00937695	0.0136204	0.00936433	0.00825343	A	A	A	P	P	P	P	A	A	A	A	A	A	A	A	0.0421498	0.0413668	0.0492356	0.48729	0.830372	0.469033	0.141577	0.0697494	0.053158	0.0307893	0.0503126	0.0490094
ASMM10P022017	Gm14267	ENSMUST00000123480	0.0895573	0.141158	0.132831	0.0862966	0.141881	0.118795	0.0642301	0.171684	0.13655	0.0642682	0.0917465	0.07306	0.121182	0.115658	0.124155	0.0763582	0.00311289	0.00303254	0.00317554	0.002609	A	A	A	P	P	P	A	A	A	A	A	A	A	A	A	0.0421498	0.0413668	0.0476746	0.470646	0.293053	0.358912	0.0406152	0.0415787	0.042637	0.0302297	0.0503126	0.0490094
ASMM10P009929	Olfr1077-ps1	NR_033507	0.0909785	0.0856257	0.0812834	0.0876661	0.0860644	0.0917743	0.0655288	0.104143	0.105491	0.0511341	0.0504026	0.0509318	0.0859626	0.0885016	0.0917208	0.0508228	3.21307e-07	3.02752e-07	1.22397e-06	2.53921e-07	A	A	A	P	P	P	A	A	A	A	A	A	A	A	A	0.0421498	0.0413668	0.0377631	0.463294	0.483111	0.464585	0.0406152	0.0415787	0.042637	0.0303591	0.0503126	0.0490094
ASMM10P014366	XLOC_009524	TCONS_00012272	0.149416	0.0755236	0.301806	0.0903125	0.0759105	0.153898	0.0801906	0.0918561	0.176899	0.0878184	0.0561527	0.163533	0.175582	0.106707	0.116315	0.102501	0.0107656	0.00837066	0.00868265	0.00817991	A	A	A	P	P	P	A	A	A	A	A	A	A	A	A	0.0689317	0.0413668	0.0836144	0.461342	0.547733	0.277047	0.0416649	0.0415787	0.042637	0.0369953	0.0503126	0.0490094
ASMM10P046103	AK020770	AK020770	0.211692	0.0945273	0.133127	0.088108	0.0950115	0.150309	0.071966	0.114969	0.172774	0.0513918	0.0556424	0.0834168	0.146449	0.111143	0.119903	0.0634837	0.00470866	0.00317554	0.00332068	0.002647	A	A	A	P	P	P	A	A	A	A	A	A	A	A	A	0.0975836	0.0413668	0.0377631	0.460971	0.437617	0.283662	0.0406152	0.0415787	0.042637	0.0331742	0.0503126	0.0490094
ASMM10P036908	Nsmce1	ENSMUST00000149289	0.1391	0.058195	0.0972074	0.0944885	0.0584932	0.109754	0.0798509	0.0707801	0.126157	0.0551135	0.0342558	0.0609097	0.0981673	0.0875784	0.0922626	0.050093	0.0102921	0.00986163	0.0101235	0.00866346	A	A	A	P	P	P	A	A	A	A	A	A	A	A	A	0.0597909	0.0413668	0.0377631	0.429843	0.71083	0.38848	0.0406152	0.0415787	0.042637	0.0343233	0.0503126	0.0490094
ASMM10P053168	2900076A07Rik	ENSMUST00000180983	0.170095	0.111439	0.129392	0.101731	0.11201	0.152105	0.0728564	0.135538	0.167926	0.0593378	0.0655973	0.0810761	0.136975	0.121949	0.12544	0.0686704	0.000809519	0.000634095	0.000694664	0.000507377	A	A	A	P	P	P	A	A	A	A	A	A	A	A	A	0.0679092	0.0413668	0.0377631	0.399242	0.371206	0.291851	0.0406152	0.0415787	0.0443921	0.0290873	0.0503126	0.0490094
ASMM10P019332	AK144262	AK144262	0.106022	0.121859	0.108185	0.102162	0.122483	0.122148	0.0856174	0.148212	0.140403	0.0595891	0.0717307	0.0715956	0.112022	0.115597	0.124744	0.0676385	5.80554e-05	5.83781e-05	7.08298e-05	4.73632e-05	A	A	A	P	P	P	A	A	A	A	A	A	A	A	A	0.0421498	0.0413668	0.0377631	0.397558	0.339465	0.349062	0.0406152	0.0415787	0.042637	0.0340379	0.0503126	0.0490094
ASMM10P036560	AK040808	uc009imz.1	0.117369	0.143368	0.15666	0.104214	0.144103	0.17688	0.0794986	0.174373	0.203316	0.0607862	0.0843921	0.0981626	0.139133	0.141732	0.152396	0.0811137	0.00380827	0.00378952	0.00403077	0.00298393	A	A	A	P	P	P	A	A	A	A	A	A	A	A	A	0.045742	0.0413668	0.0377631	0.389728	0.288535	0.241051	0.0406152	0.0415787	0.042637	0.0309829	0.0503126	0.0490094
ASMM10P017087	Tnxa	ENSMUST00000173277	0.114276	0.181476	0.0784004	0.110115	0.182406	0.0885192	0.0822669	0.220722	0.101749	0.0642284	0.106824	0.0757994	0.124718	0.127013	0.134912	0.0822838	0.0121902	0.0123399	0.0127195	0.0107661	A	A	A	P	P	P	A	A	A	A	A	A	A	A	A	0.0421498	0.0413668	0.0377631	0.368842	0.227946	0.48167	0.0406152	0.0415787	0.042637	0.0303435	0.0503126	0.0490094
ASMM10P015327	XLOC_009222	TCONS_00012168	0.117226	0.0882766	0.0859481	0.110284	0.0867673	0.0970411	0.0816173	0.104994	0.111544	0.0994711	0.0508143	0.0538547	0.0971502	0.0980307	0.0993851	0.0680467	0.000281858	0.000282077	0.000309455	0.000255008	A	A	A	P	P	P	A	A	A	A	A	A	A	A	A	0.0431719	0.0423019	0.0377631	0.36828	0.479197	0.439371	0.0406152	0.0415787	0.042637	0.030058	0.0503126	0.0490094
ASMM10P038552	AK035390	AK035390	0.118748	0.133414	0.124393	0.114424	0.134098	0.140448	0.0815753	0.162266	0.161438	0.0667417	0.0785327	0.077944	0.125518	0.129657	0.135093	0.0744061	6.36792e-05	6.40249e-05	9.04858e-05	5.0165e-05	A	A	A	P	P	P	A	A	A	A	A	A	A	A	A	0.0421498	0.0413668	0.0377631	0.354952	0.310063	0.303579	0.0406152	0.0415787	0.042637	0.0289553	0.0503126	0.0490094
ASMM10P032490	Gpr133	ENSMUST00000155590	0.129818	0.107372	0.275719	0.125091	0.107922	0.311305	0.0984343	0.130592	0.357832	0.132246	0.0632033	0.172764	0.17097	0.18144	0.195619	0.122738	0.0318099	0.0322783	0.0334883	0.0283233	A	A	A	P	P	P	A	A	A	A	A	A	A	A	A	0.0421498	0.0413668	0.0377631	0.324684	0.385266	0.136962	0.0406152	0.0415787	0.042637	0.0319601	0.0503126	0.0490094
ASMM10P023060	Gm13938	ENSMUST00000156809	0.204541	0.0860286	0.092707	0.132191	0.0864693	0.115539	0.0988186	0.115008	0.120316	0.151509	0.0506397	0.0580897	0.127759	0.1114	0.111381	0.0867462	0.00231755	0.00212489	0.00224989	0.00195798	A	A	A	P	P	P	A	A	A	A	A	A	A	A	A	0.0628446	0.0413668	0.0377631	0.307246	0.480849	0.407338	0.0406152	0.0415787	0.0470633	0.0303617	0.0553013	0.0490094
ASMM10P057622	humanlincRNA2025	CF621528	0.245939	0.243835	0.0996137	0.252486	0.155858	0.11247	0.0979891	0.195734	0.12928	0.0974155	0.0808227	0.0624174	0.196462	0.173605	0.141001	0.0802186	0.000756778	0.000634297	0.00051057	0.00032125	A	A	A	P	P	P	A	A	A	A	A	A	A	A	A	0.073963	0.0734619	0.0377631	0.300738	0.301278	0.379095	0.075932	0.0469565	0.042637	0.029469	0.0589703	0.0490094
ASMM10P014128	Gm15950	ENSMUST00000162902	0.204384	0.194788	0.171906	0.140934	0.231612	0.194093	0.107673	0.190709	0.223102	0.161808	0.17558	0.183326	0.190359	0.18888	0.173828	0.173571	0.000582808	0.000580247	0.00052395	0.000455337	A	A	A	P	P	P	A	A	A	A	A	A	A	A	A	0.0589007	0.0513889	0.0377631	0.288186	0.263819	0.219673	0.0406152	0.0611038	0.042637	0.0310299	0.0503126	0.0490094
ASMM10P050641	AK045700	uc007nbr.1	0.240992	0.236795	0.119625	0.141882	0.199271	0.135064	0.107747	0.24113	0.15525	0.0827575	0.116701	0.0749563	0.199138	0.158739	0.168043	0.0914716	0.00277536	0.00201441	0.00222624	0.00151918	A	A	A	P	P	P	A	A	A	A	A	A	A	A	A	0.0689864	0.0494082	0.0377631	0.28626	0.208653	0.315679	0.0406152	0.0415787	0.042637	0.0308437	0.0503126	0.0490094
ASMM10P003940	Gm26837	ENSMUST00000180821	0.261426	0.115541	0.172717	0.159845	0.116133	0.195009	0.134454	0.140527	0.224154	0.0932348	0.0680118	0.108224	0.183228	0.156996	0.166379	0.0898234	0.00593199	0.00491063	0.00527617	0.00376754	A	A	A	P	P	P	A	A	A	A	A	A	A	A	A	0.0664259	0.0413668	0.0377631	0.254091	0.358027	0.218641	0.0406152	0.0415787	0.042637	0.0341636	0.0503126	0.0490094
ASMM10P014800	AK033297	AK033297	0.176028	0.10215	0.165309	0.169619	0.102674	0.186645	0.129126	0.124241	0.21454	0.168043	0.123743	0.103582	0.147829	0.152979	0.155969	0.131789	0.0118131	0.0119966	0.0125482	0.0117786	A	A	A	P	P	P	A	A	A	A	A	A	A	A	A	0.0421498	0.0413668	0.0377631	0.239449	0.40496	0.228439	0.0406152	0.0415787	0.042637	0.0309191	0.0503126	0.0490094
ASMM10P056907	A530013C23Rik	uc008oag.1	0.268803	0.12159	0.182258	0.218752	0.122213	0.205781	0.170335	0.166789	0.236536	0.127594	0.0715724	0.114202	0.190883	0.182248	0.19122	0.104456	0.0142067	0.0137524	0.0153366	0.0103266	A	A	A	P	P	P	A	A	A	A	A	A	A	A	A	0.049908	0.0413668	0.0377631	0.185668	0.340216	0.207196	0.0406152	0.0415787	0.042637	0.0316257	0.0567443	0.0490094
[truncated: 36 more columns]

## Sheet: Kidney-specific lncRNAs
Annotation			Fold change												Average of fold-change (n = 3)				P-value (n = 3)				Flags															Normalized
Systematic	Gene Symbol	seqname	Brain 1/Kidney 1	Brain 2/Kidney 2	Brain 3/Kidney 3	Heart 1/Kidney 1	Heart 2/Kidney 2	Heart 3/Kidney 3	Liver 1/Kidney 1	Liver 2/Kidney 2	Liver 3/Kidney 3	Testis 1/Kidney 1	Testis 2/Kidney 2	Testis 3/Kidney 3	Brain/Kidney	Heart/Kidney	Liver/Kidney	Testis/Kidney	Brain/Kidney	Heart/Kidney	Liver/Kidney	Testis/Kidney	Brain 1	Brain 2	Brain 3	Heart 1	Heart 2	Heart 3	Kidney 1	Kidney 2	Kidney 3	Liver 1	Liver 2	Liver 3	Testis 1	Testis 2	Testis 3	Brain 1	Brain 2	Brain 3	Heart 1	Heart 2	Heart 3	Kidney 1	Kidney 2	Kidney 3	Liver 1	Liver 2	Liver 3
ASMM10P001173	Gm853	ENSMUST00000124528	0.000826084	0.000451461	0.00137655	0.000376688	0.000589165	0.00193333	0.000295165	0.000549093	0.0017865	0.000353862	0.000265747	0.000862537	0.000884697	0.000966395	0.000876918	0.000494049	0.042548	0.0425347	0.0425256	0.0425023	A	A	A	A	A	A	P	P	P	A	A	A	A	A	A	0.0974676	0.0413668	0.0377631	0.0444445	0.0539844	0.0530375	117.988	91.6287	27.4332	0.0348257	0.0503126	0.0490094
ASMM10P040089	AK136601	uc009kut.1	0.0014018	0.00177219	0.00228978	0.00147812	0.00231274	0.00307458	0.00116373	0.00215544	0.0029717	0.000787877	0.00104318	0.00143476	0.00182126	0.00228848	0.00209695	0.00108861	0.00404047	0.00404638	0.00404324	0.00402998	A	A	A	A	A	A	P	P	P	A	A	A	A	A	A	0.0421498	0.0413668	0.0377631	0.0444445	0.0539844	0.0507062	30.0683	23.3422	16.492	0.0349914	0.0503126	0.0490094
ASMM10P038303	AI314278	NR_102276	0.0014552	0.00166621	0.00158162	0.00153442	0.00217444	0.00212371	0.00128486	0.00202655	0.00205265	0.000817887	0.000980798	0.000991037	0.00156768	0.00194419	0.00178802	0.000929907	7.81211e-05	7.82325e-05	7.81829e-05	7.79239e-05	A	A	A	A	A	A	P	P	P	A	A	A	A	A	A	0.0421498	0.0413668	0.0377631	0.0444445	0.0539844	0.0507062	28.965	24.8268	23.8762	0.0372161	0.0503126	0.0490094
ASMM10P001933	Tmigd1	ENSMUST00000136899	0.00691905	0.00246663	0.00220934	0.00215712	0.00540869	0.00296658	0.00151509	0.00300006	0.00286731	0.00266881	0.00145195	0.0013934	0.00386501	0.0035108	0.00246082	0.00183806	0.000123827	0.000123349	0.000122828	0.000122595	P	A	A	A	A	A	P	P	P	A	A	A	A	A	A	0.142558	0.0413668	0.0377631	0.0444445	0.0907068	0.0507062	20.6036	16.7706	17.0925	0.0312163	0.0503126	0.0490094
ASMM10P036844	AK143933	uc009jll.1	0.00272766	0.00287898	0.00355182	0.00287616	0.00375713	0.00476918	0.00917625	0.00641779	0.0387298	0.00153307	0.00192203	0.00222555	0.00305282	0.00380082	0.018108	0.00189355	0.000773036	0.000775099	0.000820211	0.000769629	A	A	A	A	A	A	P	P	P	A	A	P	A	A	A	0.0421498	0.0413668	0.0377631	0.0444445	0.0539844	0.0507062	15.4527	14.3685	10.6321	0.141798	0.0922142	0.411778
ASMM10P042992	Gm15563	ENSMUST00000124953	0.00324893	0.00353871	0.0126246	0.0034258	0.00461808	0.0169515	0.00264586	0.00430398	0.0163843	0.00305779	0.00208302	0.00791048	0.00647073	0.00833181	0.00777804	0.00435043	0.0429379	0.0430651	0.0429945	0.0427853	A	A	A	A	A	A	P	P	P	A	A	A	A	A	A	0.0421498	0.0413668	0.0377631	0.0444445	0.0539844	0.0507062	12.9735	11.6898	2.99124	0.0343259	0.0503126	0.0490094
ASMM10P028761	Gm12678	ENSMUST00000154177	0.00408963	0.00365966	0.00531927	0.00431228	0.00477592	0.00714242	0.00312388	0.00445108	0.00690341	0.00354465	0.00215421	0.00333303	0.00435619	0.00541021	0.00482612	0.00301063	0.00167951	0.00168572	0.00168185	0.00167141	A	A	A	A	A	A	P	P	P	A	A	A	A	A	A	0.0421498	0.0413668	0.0377631	0.0444445	0.0539844	0.0507062	10.3065	11.3035	7.0993	0.0321963	0.0503126	0.0490094
ASMM10P002790	Treh	ENSMUST00000150822	0.0041478	0.00278817	0.00433835	0.00437361	0.00363862	0.0058253	0.00456248	0.00339114	0.00744772	0.00280152	0.00164123	0.00271839	0.00375811	0.00461251	0.00513378	0.00238704	0.00376131	0.0037728	0.00377796	0.00374295	A	A	A	A	A	A	P	P	P	A	A	A	A	A	A	0.0421498	0.0413668	0.0377631	0.0444445	0.0539844	0.0507062	10.162	14.8365	8.70447	0.0463638	0.0503126	0.0648285
ASMM10P030433	Gm15823	ENSMUST00000064305	0.0919369	0.00706058	0.00621448	0.00610759	0.0092142	0.00834445	0.00469769	0.00858749	0.00806522	0.00325551	0.00415613	0.00389396	0.0350706	0.00788875	0.0071168	0.00376853	0.000228036	0.000134729	0.000134321	0.000132585	P	A	A	A	A	A	P	P	P	A	A	A	A	A	A	0.669019	0.0413668	0.0377631	0.0444445	0.0539844	0.0507062	7.27694	5.85883	6.07663	0.0341848	0.0503126	0.0490094
ASMM10P036342	AK002255	AK002255	0.00607186	0.00900784	0.00520392	0.00640242	0.0117554	0.00698753	0.0043848	0.0109559	0.00675371	0.00437304	0.00530236	0.00326075	0.00676121	0.00838179	0.00736479	0.00431205	0.00177563	0.00178569	0.00177886	0.00176033	A	A	A	A	A	A	P	P	P	A	A	A	A	A	A	0.0421498	0.0413668	0.0377631	0.0444445	0.0539844	0.0507062	6.94183	4.5923	7.25666	0.0304385	0.0503126	0.0490094
ASMM10P024566	Lrrc31	ENSMUST00000130731	0.00654207	0.00890045	0.022191	0.00689823	0.0116153	0.0297968	0.00562117	0.0108252	0.0287997	0.00367694	0.00523915	0.0139048	0.0125445	0.0161034	0.015082	0.00760695	0.0378004	0.0380497	0.0379282	0.0373619	A	A	A	A	A	A	P	P	P	A	A	A	A	A	A	0.0421498	0.0413668	0.0377631	0.0444445	0.0539844	0.0507062	6.44289	4.64771	1.70173	0.0362165	0.0503126	0.0490094
ASMM10P044896	AK143795	AK143795	0.00726736	0.0103346	0.00509435	0.00766301	0.0134869	0.00684041	0.00524712	0.0125695	0.00661151	0.00408459	0.00608334	0.0031921	0.00756544	0.00933009	0.00814272	0.00445334	0.00443458	0.00446105	0.00444293	0.00438802	A	A	A	A	A	A	P	P	P	A	A	A	A	A	A	0.0421498	0.0413668	0.0377631	0.0444445	0.0539844	0.0507062	5.79988	4.00274	7.41274	0.0304326	0.0503126	0.0490094
ASMM10P057329	D630042F21Rik	uc012etm.1	0.0080303	0.00838539	0.00718584	0.00846748	0.0109431	0.00822319	0.00666146	0.0101988	0.00794802	0.00846891	0.00493596	0.00383737	0.00786718	0.00921126	0.00826942	0.00574742	0.000127311	0.000127984	0.000127553	0.000126306	A	A	A	A	A	A	P	P	P	A	A	A	A	A	A	0.0421498	0.0413668	0.0443096	0.0444445	0.0539844	0.0507062	5.24885	4.9332	6.16624	0.034965	0.0503126	0.0490094
ASMM10P030665	AK045907	AK045907	0.0292429	0.0125306	0.0446461	0.00913248	0.012079	0.0264852	0.0371322	0.0112574	0.025599	0.00486786	0.0054483	0.0398332	0.0288065	0.0158989	0.0246628	0.0167164	0.0168091	0.0161217	0.0168312	0.0160115	P	A	A	A	A	A	P	P	P	P	A	A	A	A	A	0.142315	0.056003	0.0854752	0.0444445	0.0539844	0.0507062	4.86664	4.4693	1.91451	0.180709	0.0503126	0.0490094
ASMM10P051379	Gpr137b	uc007pme.2	0.00981519	0.0104389	0.0230619	0.023349	0.0391785	0.0231881	0.00771073	0.0126964	0.0193151	0.00491017	0.00614476	0.0186522	0.0144387	0.0285718	0.0132407	0.00990238	0.00503654	0.00535632	0.00501894	0.00495352	A	A	A	A	A	A	P	P	P	A	A	A	A	A	A	0.0473554	0.0413668	0.0585165	0.112652	0.155254	0.0588366	4.82471	3.96274	2.53737	0.037202	0.0503126	0.0490094
ASMM10P046885	Map2k4	ENSMUST00000140740	0.0330975	0.0317028	0.0439414	0.0153629	0.0554631	0.0246116	0.0132171	0.0680811	0.0534993	0.00576039	0.00824069	0.0121125	0.0362472	0.0318125	0.0449325	0.00870453	0.00157534	0.00155567	0.0016387	0.00141401	P	A	A	A	A	A	P	P	P	A	P	A	A	A	A	0.136117	0.0936771	0.122907	0.0631811	0.163885	0.06884	4.11259	2.95486	2.79706	0.0543565	0.20117	0.149641
ASMM10P026332	Ptpn22	ENSMUST00000146071	0.0313975	0.0134517	0.0915848	0.0226219	0.0375	0.0642687	0.0082077	0.0163607	0.0438469	0.0179924	0.00896291	0.0211697	0.045478	0.0414635	0.0228051	0.0160417	0.0360409	0.0361189	0.0341768	0.0340773	P	A	A	A	A	A	P	P	P	A	A	A	A	A	A	0.125713	0.0413668	0.102368	0.0905758	0.11532	0.0718356	4.00391	3.07521	1.11774	0.0328629	0.0503126	0.0490094
ASMM10P052311	AK143952	uc007ryu.1	0.0328445	0.0302221	0.0206515	0.0236141	0.0247277	0.0287799	0.00850885	0.0220859	0.0202678	0.0160881	0.010689	0.0119825	0.027906	0.0257072	0.0169542	0.0129199	0.00383931	0.00378023	0.00364212	0.00361587	P	A	A	A	A	A	P	P	P	A	A	A	A	A	A	0.121378	0.0688473	0.0499372	0.087267	0.0563308	0.0695924	3.69555	2.27805	2.41809	0.0314449	0.0503126	0.0490094
ASMM10P042766	Fxyd2	NR_028499	0.012078	0.0116648	0.00677305	0.0127355	0.0152228	0.00909448	0.00865536	0.0141874	0.00879015	0.00678837	0.0107139	0.00424396	0.0101719	0.0123509	0.0105443	0.00724875	0.00372287	0.0037536	0.00373249	0.00368409	A	A	A	A	A	A	P	P	P	A	A	A	A	A	A	0.0421498	0.0413668	0.0377631	0.0444445	0.0539844	0.0507062	3.48981	3.54629	5.57549	0.0302056	0.0503126	0.0490094
ASMM10P053330	Gm10664	ENSMUST00000124790	0.0229984	0.032378	0.0150221	0.0305325	0.0582396	0.0563271	0.00944889	0.0203686	0.0194958	0.0196813	0.00985788	0.00941277	0.0234662	0.0483664	0.0164378	0.012984	0.000514806	0.000565629	0.00049759	0.000495391	A	A	A	A	A	P	P	P	P	A	A	A	A	A	A	0.0754106	0.0799773	0.0377631	0.100114	0.143858	0.141597	3.27895	2.47011	2.51384	0.0309825	0.0503126	0.0490094
ASMM10P043090	AK085652	uc009qtf.1	0.0331171	0.0232429	0.0211251	0.0167444	0.0505149	0.0257495	0.0109821	0.0454816	0.0814666	0.0106136	0.00937253	0.0196538	0.0258284	0.0310029	0.0459768	0.0132133	0.00187259	0.00191014	0.00200837	0.00176348	A	A	A	A	A	A	P	P	P	A	A	P	A	A	A	0.104508	0.0603857	0.0415999	0.0528407	0.131239	0.0507062	3.15572	2.59802	1.96921	0.0346563	0.118162	0.160425
ASMM10P025153	5730437C11Rik	ENSMUST00000155540	0.029669	0.0180718	0.0105824	0.0140854	0.0235841	0.0142095	0.0107379	0.0320425	0.013734	0.0102065	0.0164476	0.0178477	0.0194411	0.017293	0.0188381	0.0148339	0.0014523	0.00143159	0.00143834	0.00142372	A	A	A	A	A	A	P	P	P	A	A	A	A	A	A	0.0936161	0.0413668	0.0377631	0.0444445	0.0539844	0.0507062	3.15535	2.28902	3.56848	0.0338819	0.0733459	0.0490094
ASMM10P050522	Igh-A (1g2)	uc007pgi.1	0.0283092	0.00884586	0.0104513	0.0826344	0.0561581	0.0370487	0.148496	0.0107588	0.0449275	0.0083196	0.00520701	0.0065487	0.0158688	0.0586137	0.0680606	0.00669177	0.0023158	0.00275265	0.00295197	0.00224478	A	A	A	P	P	A	P	P	P	P	A	A	A	A	A	0.0806108	0.0413668	0.0377631	0.235302	0.262618	0.133867	2.84751	4.6764	3.61326	0.422843	0.0503126	0.162335
ASMM10P025346	AK082456	AK082456	0.0149125	0.0262967	0.0480196	0.0157244	0.0343177	0.064478	0.0118209	0.0319836	0.0623204	0.00838151	0.0154793	0.0300888	0.0297429	0.0381734	0.0353749	0.0179832	0.0467739	0.0475221	0.0470847	0.0454776	A	A	A	A	A	A	P	P	P	A	A	A	A	A	A	0.0421498	0.0413668	0.0377631	0.0444445	0.0539844	0.0507062	2.82648	1.57308	0.78641	0.0334115	0.0503126	0.0490094
ASMM10P033607	0610040F04Rik	NR_040757	0.0405932	0.0490512	0.0130828	0.0162684	0.0297202	0.0115199	0.0447188	0.0569975	0.0127426	0.00867147	0.15433	0.00537577	0.0342424	0.0191695	0.038153	0.0561258	0.018653	0.0178966	0.0188321	0.0195418	A	A	A	A	A	A	P	P	P	A	A	A	A	P	A	0.110899	0.0890978	0.0575856	0.0444445	0.0539844	0.0507062	2.73196	1.81642	4.40163	0.12217	0.103532	0.056088
ASMM10P001960	Gpr146	ENSMUST00000137254	0.0425325	0.0205491	0.0496452	0.060549	0.0719158	0.103694	0.0140664	0.024993	0.0494631	0.0444318	0.012096	0.047624	0.0375756	0.0787198	0.0295075	0.0347173	0.0158893	0.0180458	0.0152357	0.0157806	A	A	A	P	A	A	P	P	P	A	A	A	P	A	A	0.105092	0.0413668	0.0491898	0.149608	0.144772	0.102743	2.47086	2.01307	0.990828	0.034756	0.0503126	0.0490094
ASMM10P025168	XLOC_016055	TCONS_00021044	0.0697372	0.0904592	0.0618162	0.0569133	0.0378188	0.0494584	0.0145373	0.0774255	0.0638101	0.0225416	0.0344096	0.0388418	0.0740042	0.0480635	0.0519243	0.031931	0.000631226	0.000572852	0.00059047	0.000522625	P	P	A	P	A	A	P	P	P	A	A	A	A	A	A	0.172276	0.169476	0.116422	0.140597	0.070854	0.0931481	2.47037	1.87351	1.88336	0.0359125	0.145058	0.120178
ASMM10P039216	2310008N11Rik	NR_045904	0.0428021	0.0280346	0.091559	0.0777483	0.0612058	0.174475	0.0151987	0.0295427	0.057375	0.00978414	0.0142979	0.0277012	0.0541319	0.104476	0.0340388	0.0172611	0.0250554	0.028986	0.0235056	0.0225288	A	A	A	P	A	P	P	P	P	A	A	A	A	A	A	0.103636	0.0477442	0.0782091	0.18825	0.104236	0.149035	2.42128	1.70305	0.854193	0.0368003	0.0503126	0.0490094
ASMM10P055905	XLOC_003932	TCONS_00004255	0.0717316	0.0277653	0.0496409	0.0412716	0.0567989	0.0355339	0.209905	0.0337697	0.0343448	0.0322905	0.0294462	0.0530498	0.0497126	0.0445348	0.0926732	0.0382622	0.00521091	0.00490253	0.00941134	0.00476689	P	A	A	A	A	A	P	P	P	P	A	A	A	A	A	0.168599	0.0413668	0.0708365	0.0970053	0.0846232	0.0507062	2.35041	1.48987	1.42698	0.493363	0.0503126	0.0490094
ASMM10P011172	2310043L19Rik	NR_037994	0.0241489	0.0165331	0.023263	0.0205927	0.021576	0.0312363	0.0146406	0.0201085	0.030191	0.0109765	0.009732	0.0145765	0.021315	0.0244683	0.0216467	0.0117617	0.00131125	0.00132544	0.00131166	0.00126337	A	A	A	A	A	A	P	P	P	A	A	A	A	A	A	0.0521197	0.0413668	0.0377631	0.0444445	0.0539844	0.0507062	2.15826	2.50206	1.62331	0.0315983	0.0503126	0.0490094
ASMM10P011824	Gm15217	ENSMUST00000141358	0.0196878	0.0216813	0.0187729	0.0207596	0.0282946	0.0252072	0.015265	0.0263701	0.0243637	0.0110654	0.0127625	0.011763	0.0200473	0.0247538	0.0219996	0.0118636	8.00009e-06	8.17285e-06	8.16551e-06	7.73341e-06	A	A	A	A	A	A	P	P	P	A	A	A	A	A	A	0.0421498	0.0413668	0.0377631	0.0444445	0.0539844	0.0507062	2.14091	1.90794	2.01157	0.0326811	0.0503126	0.0490094
ASMM10P052740	2310081J21Rik	NR_045474	0.0197953	0.026521	0.019795	0.0208729	0.0346105	0.0265796	0.19593	0.0964157	0.0550824	0.0220443	0.0356583	0.0376568	0.0220371	0.0273543	0.115809	0.0317864	0.000386631	0.000394552	0.00103259	0.000403046	A	A	A	A	A	A	P	P	P	P	A	A	A	A	A	0.0421498	0.0413668	0.0377631	0.0444445	0.0539844	0.0507062	2.12929	1.55977	1.90771	0.417192	0.150387	0.105081
ASMM10P002554	Slc5a12	ENSMUST00000146664	0.0198926	0.0223062	0.00968097	0.0209755	0.0291101	0.0129991	0.0157539	0.0271301	0.017802	0.0111805	0.0131303	0.00606605	0.0172933	0.0210282	0.0202287	0.0101256	0.0158412	0.0160327	0.0160668	0.0155077	A	A	A	A	A	A	P	P	P	A	A	A	A	A	A	0.0421498	0.0413668	0.0377631	0.0444445	0.0539844	0.0507062	2.11888	1.85449	3.90075	0.0333806	0.0503126	0.0694412
ASMM10P025532	Gipc2	ENSMUST00000152283	0.0877648	0.042129	0.0822565	0.0210533	0.0254302	0.0312847	0.0141194	0.0195672	0.0302378	0.0410025	0.0318334	0.0367209	0.0707168	0.0259227	0.0213081	0.0365189	0.00206394	0.00172605	0.00169335	0.00180081	P	A	P	A	A	A	P	P	P	A	A	A	P	P	A	0.185276	0.108325	0.133321	0.0444445	0.0653881	0.0507062	2.11105	2.57128	1.6208	0.0298067	0.0503126	0.0490094
ASMM10P014839	Sema4c	ENSMUST00000123055	0.0729421	0.0486002	0.0574691	0.12056	0.0805719	0.0794363	0.173982	0.0460966	0.083171	0.0525696	0.0205482	0.0445889	0.0596705	0.0935228	0.101083	0.0392356	0.000141976	0.000182871	0.000327892	0.000131104	P	A	A	P	A	A	P	P	P	P	A	A	P	A	A	0.152915	0.10029	0.0975598	0.252741	0.166266	0.134851	2.09639	2.06358	1.6976	0.364733	0.0951239	0.141191
ASMM10P035326	Gm15687	ENSMUST00000141440	0.0477933	0.0302315	0.0610221	0.0223947	0.0394528	0.0409544	0.0144756	0.0367693	0.0395839	0.011937	0.0177954	0.0191115	0.046349	0.0342673	0.0302763	0.0162813	0.00319509	0.00300663	0.00295856	0.00281916	P	A	A	A	A	A	P	P	P	A	A	A	A	A	A	0.0948508	0.0413668	0.0755523	0.0444445	0.0539844	0.0507062	1.9846	1.36833	1.23811	0.0287283	0.0503126	0.0490094
ASMM10P033587	AK146741	AK146741	0.0249687	0.0218795	0.0149083	0.0305531	0.223216	0.020018	0.0161107	0.0266111	0.0193481	0.0194196	0.0163251	0.0139556	0.0205855	0.0912625	0.0206899	0.0165668	0.000483976	0.00114475	0.000485324	0.000476729	A	A	A	A	P	A	P	P	P	A	A	A	A	A	A	0.0493857	0.0413668	0.0377631	0.0604312	0.422028	0.0507062	1.97791	1.89067	2.53303	0.0318654	0.0503126	0.0490094
ASMM10P056078	XLOC_008004	TCONS_00010774	0.0414649	0.03045	0.0231303	0.0243006	0.0397378	0.0261071	0.0175028	0.037035	0.0252335	0.0279256	0.020414	0.0462263	0.0316817	0.0300485	0.0265904	0.0315219	0.000759964	0.000747304	0.0007383	0.000773332	A	A	A	A	A	A	P	P	P	A	A	A	A	A	P	0.0758373	0.0413668	0.0449245	0.0444445	0.0539844	0.0507062	1.82895	1.35851	1.94223	0.0320117	0.0503126	0.0490094
ASMM10P026830	Fut9	ENSMUST00000149875	0.0632201	0.0303574	0.0251776	0.0244919	0.029491	0.0225416	0.0643347	0.117697	0.0940328	0.0130548	0.0133021	0.0105191	0.039585	0.0255082	0.0920214	0.012292	0.000193263	0.000176732	0.000257503	0.000167551	A	A	A	A	A	A	P	P	P	A	P	P	A	A	A	0.114723	0.0555703	0.0566355	0.0444445	0.0539844	0.0507062	1.81466	1.83054	2.24944	0.116746	0.215448	0.211522
ASMM10P024974	Dcst1	ENSMUST00000139467	0.0248374	0.019741	0.0515288	0.024787	0.0257624	0.06919	0.0176578	0.0240102	0.0668747	0.0132121	0.0289123	0.0392111	0.0320357	0.0399131	0.0361809	0.0271119	0.0221812	0.0225903	0.0223044	0.02204	A	A	A	A	A	A	P	P	P	A	A	A	A	A	A	0.044535	0.0413668	0.0377631	0.0444445	0.0539844	0.0507062	1.79306	2.09547	0.732854	0.0316615	0.0503126	0.0490094
ASMM10P040789	Gm15889	ENSMUST00000159142	0.024238	0.0167396	0.0211281	0.0255576	0.0218455	0.0283696	0.0175815	0.0986	0.0480471	0.0136229	0.00985355	0.0132388	0.0207019	0.0252575	0.0547429	0.0122384	0.00115868	0.00118011	0.00155078	0.00112204	A	A	A	A	A	A	P	P	P	A	P	A	A	A	A	0.0421498	0.0413668	0.0377631	0.0444445	0.0539844	0.0507062	1.739	2.4712	1.78734	0.0305742	0.24366	0.0858765
ASMM10P048688	Gm12283	ENSMUST00000128292	0.0248674	0.0183351	0.0239204	0.0262213	0.0239277	0.0321189	0.0179113	0.0223002	0.0310441	0.0423933	0.0198546	0.0256452	0.0223743	0.0274226	0.0237519	0.0292977	0.000995781	0.00101593	0.00100347	0.00102569	A	A	A	A	A	A	P	P	P	A	A	A	P	A	A	0.0421498	0.0413668	0.0377631	0.0444445	0.0539844	0.0507062	1.69498	2.25615	1.5787	0.0303593	0.0503126	0.0490094
ASMM10P027615	Cyp4b1	ENSMUST00000135569	0.0442626	0.0973781	0.0690266	0.120894	0.169368	0.199106	0.0183966	0.0628853	0.0930741	0.025297	0.0257299	0.041442	0.0702224	0.163123	0.0581187	0.0308229	0.0162439	0.0224916	0.0153593	0.0143197	A	A	A	P	A	P	P	P	P	A	A	A	A	A	A	0.0747634	0.092156	0.0569435	0.2042	0.160285	0.164253	1.68909	0.946374	0.82495	0.0310734	0.059513	0.0767815
ASMM10P028515	Calb1	ENSMUST00000141336	0.0262411	0.0326117	0.0519833	0.0276697	0.042559	0.0698003	0.0214786	0.0396643	0.0674645	0.0147487	0.0191965	0.0325725	0.0369454	0.0466763	0.0428691	0.0221726	0.0106045	0.0109041	0.0107441	0.0100977	A	A	A	A	A	A	P	P	P	A	A	A	A	A	A	0.0421498	0.0413668	0.0377631	0.0444445	0.0539844	0.0507062	1.60625	1.26846	0.726446	0.0344999	0.0503126	0.0490094
ASMM10P001066	Gm15848	ENSMUST00000122968	0.0275141	0.0398239	0.0233779	0.029012	0.0519709	0.0313906	0.0185473	0.0798699	0.0303402	0.0154642	0.0234419	0.0146485	0.0302386	0.0374578	0.0429191	0.0178515	0.00166503	0.00170946	0.00175234	0.00159024	A	A	A	A	A	A	P	P	P	A	A	A	A	A	A	0.0421498	0.0413668	0.0377631	0.0444445	0.0539844	0.0507062	1.53194	1.03874	1.61533	0.0284133	0.0829642	0.0490094
ASMM10P021238	Gm10794	ENSMUST00000099624	0.0279494	0.080392	0.023762	0.0294711	0.104913	0.0319063	0.0205465	0.0977774	0.0308386	0.0157089	0.0473218	0.0148892	0.0440345	0.0554302	0.0497208	0.0259733	0.0281027	0.028815	0.0283442	0.0268889	A	A	A	A	A	A	P	P	P	A	A	A	A	A	A	0.0421498	0.0413668	0.0377631	0.0444445	0.0539844	0.0507062	1.50807	0.514563	1.58922	0.0309856	0.0503126	0.0490094
ASMM10P010809	AK047806	AK047806	0.028252	0.0354437	0.0537901	0.0297901	0.0462547	0.0456879	0.121609	0.0431087	0.044159	0.0158789	0.0208635	0.0213204	0.0391619	0.0405776	0.0696256	0.0193543	0.000531402	0.000532736	0.000785855	0.000490237	A	A	A	A	A	A	P	P	P	P	A	A	A	A	A	0.0421498	0.0413668	0.0596983	0.0444445	0.0539844	0.0507062	1.49192	1.16711	1.10984	0.181432	0.0503126	0.0490094
ASMM10P003365	Ces2b	ENSMUST00000163042	0.088	0.0341169	0.025041	0.0736547	0.0399995	0.0242674	0.0331365	0.0639676	0.0438288	0.0857945	0.0202135	0.0253374	0.0490526	0.0459738	0.0469776	0.0437818	0.000978287	0.000949564	0.000959178	0.000968583	P	A	A	A	A	A	P	P	P	A	A	A	P	A	A	0.131183	0.0536578	0.0523227	0.109799	0.0629099	0.0507062	1.49072	1.57276	2.08948	0.0493972	0.100606	0.0915794
ASMM10P047967	Gm11788	ENSMUST00000142520	0.0294864	0.0342263	0.0297303	0.0310917	0.044666	0.0399201	0.147707	0.276442	0.0872311	0.0165727	0.0201469	0.0186288	0.0311476	0.0385593	0.17046	0.0184495	4.35381e-05	4.49543e-05	0.000299259	4.13164e-05	A	A	A	A	A	A	P	P	P	P	P	A	A	A	A	0.0421498	0.0413668	0.0377631	0.0444445	0.0539844	0.0507062	1.42947	1.20862	1.27019	0.211142	0.334114	0.1108
ASMM10P022179	AK165607	uc008ojb.1	0.0298358	0.0528057	0.0821234	0.0314601	0.0689124	0.110271	0.024685	0.0642253	0.106581	0.0269818	0.0310834	0.0514581	0.0549216	0.0702144	0.0651637	0.0365078	0.0391626	0.0404694	0.0397772	0.0376035	A	A	A	A	A	A	P	P	P	A	A	A	A	A	A	0.0421498	0.0413668	0.0377631	0.0444445	0.0539844	0.0507062	1.41273	0.783377	0.459833	0.0348732	0.0503126	0.0490094
ASMM10P001490	Tmem72	ENSMUST00000129255	0.118458	0.0296112	0.191243	0.0316307	0.0239786	0.0534011	0.0240107	0.0223477	0.0516141	0.01686	0.0108157	0.0249198	0.113104	0.0363368	0.0326575	0.0175318	0.0218331	0.0176152	0.0174112	0.0166383	P	A	P	A	A	A	P	P	P	A	A	A	A	A	A	0.166446	0.0666655	0.181592	0.0444445	0.0539844	0.0507062	1.40511	2.25136	0.949534	0.0337377	0.0503126	0.0490094
ASMM10P032103	Pkd2	ENSMUST00000133540	0.138714	0.0956542	0.350634	0.0805621	0.0767285	0.0534839	0.0272595	0.051778	0.0923484	0.0365433	0.0431424	0.0776462	0.195001	0.0702581	0.0571286	0.0524439	0.00230752	0.000808781	0.000746922	0.000720956	P	A	P	A	A	A	P	P	P	A	A	A	A	A	A	0.183775	0.100998	0.332424	0.106732	0.0810145	0.0507062	1.32485	1.05586	0.948065	0.0361146	0.0546704	0.0875523
ASMM10P003252	Bid	ENSMUST00000160684	0.0836472	0.0711543	0.0359292	0.0651566	0.0328395	0.0370789	0.0550184	0.0921018	0.0358381	0.0182632	0.0436911	0.0715149	0.0635769	0.045025	0.0609861	0.0444897	0.000238869	0.000207654	0.000259077	0.000221497	A	A	A	A	A	A	P	P	P	A	A	A	A	A	P	0.108503	0.11697	0.049134	0.084518	0.0539844	0.0507062	1.29715	1.64389	1.36752	0.0713672	0.151405	0.0490094
ASMM10P003834	Agps	ENSMUST00000176973	0.0643801	0.0494158	0.0845935	0.0610677	0.0408202	0.131742	0.0285001	0.0344241	0.0653349	0.066368	0.0417368	0.118291	0.0661298	0.0778766	0.0427531	0.0754651	0.00682126	0.00699615	0.00624958	0.00696085	A	A	A	A	A	A	P	P	P	A	A	A	P	A	P	0.0785465	0.0722238	0.0634557	0.0745052	0.0596609	0.0988229	1.22004	1.46155	0.750125	0.0347714	0.0503126	0.0490094
ASMM10P021371	BC040754	uc007cph.1	0.0347478	0.0353751	0.024079	0.0366395	0.0461653	0.032332	0.0243743	0.0430253	0.0312501	0.0195298	0.0208232	0.0175031	0.0314006	0.0383789	0.0328832	0.0192854	0.000539987	0.000555879	0.000547018	0.000515646	A	A	A	A	A	A	P	P	P	A	A	A	A	A	A	0.0421498	0.0413668	0.0377631	0.0444445	0.0539844	0.0507062	1.21302	1.16937	1.5683	0.0295666	0.0503126	0.0490094
ASMM10P049455	AK052773	uc007lue.1	0.0470237	0.0318246	0.0566942	0.236019	0.0415317	0.0994157	0.0310122	0.0387069	0.110781	0.051871	0.0270635	0.0548745	0.0451808	0.125655	0.0601666	0.044603	0.000464802	0.00129124	0.000526305	0.000466604	A	A	A	P	A	A	P	P	P	A	A	A	A	A	A	0.054656	0.0413668	0.0535734	0.274327	0.0539844	0.0939432	1.16231	1.29984	0.944954	0.0360458	0.0503126	0.104683
ASMM10P031179	Gm20485	ENSMUST00000174452	0.179747	0.096595	0.092209	0.0428351	0.0778399	0.0692364	0.032919	0.0725455	0.0669195	0.0228323	0.0351102	0.0323094	0.12285	0.0633038	0.0574614	0.030084	0.00351229	0.00209075	0.00204463	0.00184506	P	A	A	A	A	A	P	P	P	A	A	A	A	A	A	0.1865	0.0669917	0.0675305	0.0444445	0.0539844	0.0507062	1.03757	0.693531	0.732363	0.0341559	0.0503126	0.0490094
ASMM10P018828	AK137908	AK137908	0.0407053	0.0835338	0.0704883	0.0429213	0.109013	0.0946477	0.0324602	0.101599	0.0914805	0.0625697	0.0491712	0.0441676	0.0649091	0.0821941	0.0751798	0.0519695	0.0202622	0.0212383	0.020691	0.0201751	A	A	A	A	A	A	P	P	P	A	A	A	A	A	A	0.0421498	0.0413668	0.0377631	0.0444445	0.0539844	0.0507062	1.03549	0.49521	0.535736	0.0336121	0.0503126	0.0490094
ASMM10P030435	Gm3716	NR_045078	0.0418827	0.0438777	0.0379176	0.0441628	0.0476583	0.0509136	0.034378	0.0444168	0.0492099	0.02354	0.0382399	0.023759	0.041226	0.0475783	0.0426683	0.0285129	2.22501e-05	2.27331e-05	2.268e-05	2.18084e-05	A	A	A	A	A	A	P	P	P	A	A	A	A	A	A	0.0421498	0.049702	0.0377631	0.0444445	0.0539844	0.0507062	1.00638	1.13274	0.995925	0.0345973	0.0503126	0.0490094
ASMM10P026921	Aqp3	ENSMUST00000154722	0.0439496	0.0855777	0.085599	0.0463423	0.135097	0.114938	0.0340349	0.104085	0.111091	0.0444461	0.0503743	0.0883681	0.0717088	0.0987923	0.0830703	0.0610629	0.0240607	0.025891	0.0245734	0.0234455	A	A	A	A	A	A	P	P	P	A	A	A	A	A	A	0.0421498	0.0413668	0.0377631	0.0444445	0.0653034	0.0507062	0.959048	0.483382	0.441163	0.0326411	0.0503126	0.0490094
ASMM10P041446	Tbcel	ENSMUST00000142775	0.0442589	0.0736262	0.0808744	0.068421	0.0960836	0.157905	0.0309809	0.160581	0.314876	0.0417112	0.0433392	0.0506755	0.0662532	0.10747	0.168813	0.045242	0.0139902	0.0159946	0.0199349	0.0131956	A	A	A	A	A	A	P	P	P	A	A	P	A	A	A	0.0421498	0.0413668	0.0377631	0.0651605	0.0539844	0.0737312	0.952347	0.561848	0.466935	0.0295045	0.0902222	0.147027
ASMM10P042993	Car12	ENSMUST00000152011	0.0444133	0.0368321	0.0585785	0.0468312	0.0480666	0.0786559	0.037108	0.0447973	0.0760238	0.0249623	0.0216808	0.036705	0.0466079	0.0578512	0.052643	0.0277827	0.00346709	0.00360958	0.00354025	0.00323282	A	A	A	A	A	A	P	P	P	A	A	A	A	A	A	0.0421498	0.0413668	0.0377631	0.0444445	0.0539844	0.0507062	0.949036	1.12312	0.644659	0.0352168	0.0503126	0.0490094
ASMM10P048979	Gm15848	ENSMUST00000125056	0.0445433	0.0597618	0.0240347	0.0469683	0.0779903	0.0322725	0.0324585	0.0830661	0.0461176	0.0250354	0.0351781	0.01506	0.0427799	0.0524104	0.0538807	0.0250912	0.0169348	0.0174523	0.0177314	0.0160621	A	A	A	A	A	A	P	P	P	A	A	A	A	A	A	0.0421498	0.0413668	0.0377631	0.0444445	0.0539844	0.0507062	0.946266	0.692194	1.57119	0.0307144	0.0574978	0.0724595
ASMM10P051129	Gm20701	ENSMUST00000176082	0.166914	0.0931616	0.0859572	0.128834	0.172844	0.0889402	0.0372181	0.0649929	0.0736768	0.120067	0.118077	0.129793	0.115344	0.130206	0.0586293	0.122646	0.000792039	0.000727369	0.000552576	0.000730857	P	A	A	A	A	A	P	P	P	A	A	A	P	A	P	0.157124	0.0721187	0.0921095	0.121278	0.133803	0.0953059	0.941346	0.774125	1.07157	0.0350351	0.0503126	0.0789501
ASMM10P020016	AK133491	AK133491	0.0577243	0.0662936	0.104267	0.0486597	0.0865145	0.140004	0.0347678	0.0806301	0.135319	0.0565166	0.039023	0.065333	0.0760949	0.0917259	0.0835722	0.0536242	0.0208335	0.0214886	0.0208245	0.0197275	A	A	A	A	A	A	P	P	P	A	A	A	A	A	A	0.0527239	0.0413668	0.0377631	0.0444445	0.0539844	0.0507062	0.913375	0.623993	0.362178	0.031756	0.0503126	0.0490094
ASMM10P040011	AK050164	uc009nyy.1	0.173706	0.0544946	0.0361133	0.127446	0.105974	0.0438898	0.283183	0.119243	0.0243799	0.0734441	0.0539598	0.0117709	0.0881045	0.0924364	0.142269	0.0463916	0.0462474	0.0463067	0.0527068	0.0407366	P	A	A	A	A	A	P	P	P	P	A	A	A	A	A	0.156364	0.0413668	0.0725961	0.114722	0.0804445	0.0882287	0.900165	0.759099	2.01023	0.254912	0.0905169	0.0490094
ASMM10P002710	Gm15471	ENSMUST00000149374	0.182561	0.169966	0.160478	0.146646	0.0840932	0.0815408	0.322735	0.0783735	0.0788122	0.0622322	0.0561653	0.0571715	0.171002	0.104093	0.159974	0.058523	0.00264914	0.00215525	0.00750554	0.00150445	P	A	A	P	A	A	P	P	P	P	A	A	A	A	A	0.163021	0.109111	0.0997936	0.13095	0.0539844	0.0507062	0.892966	0.641959	0.62185	0.288192	0.0503126	0.0490094
ASMM10P039837	AK049725	AK049725	0.0512364	0.039762	0.0359045	0.051213	0.0518902	0.0376124	0.0352617	0.0483608	0.0363538	0.0272979	0.0234054	0.017552	0.042301	0.0469052	0.0399921	0.0227518	0.00177148	0.00180437	0.00176841	0.001643	A	A	A	A	A	A	P	P	P	A	A	A	A	A	A	0.0444648	0.0413668	0.0484036	0.0444445	0.0539844	0.0507062	0.867836	1.04036	1.34812	0.0306014	0.0503126	0.0490094
ASMM10P055185	9430008C03Rik	ENSMUST00000154242	0.0613954	0.110925	0.0737714	0.16947	0.320928	0.0896919	0.139149	0.077079	0.350121	0.146036	0.0373043	0.041855	0.0820307	0.193364	0.188783	0.0750653	0.000972844	0.00301935	0.00258567	0.00132997	A	A	A	P	P	A	P	P	P	A	A	P	P	A	A	0.0496142	0.0724056	0.0417057	0.136951	0.209483	0.0507062	0.808109	0.652741	0.565337	0.112448	0.0503126	0.197937
ASMM10P020251	Pax8	ENSMUST00000152614	0.0526327	0.169784	0.0755943	0.0554981	0.221572	0.101504	0.0368525	0.206501	0.0981072	0.029582	0.0999416	0.047367	0.0993371	0.126191	0.11382	0.0589635	0.0421745	0.0446928	0.0429417	0.0381091	A	A	A	A	A	A	P	P	P	A	A	A	A	A	A	0.0421498	0.0413668	0.0377631	0.0444445	0.0539844	0.0507062	0.80083	0.243643	0.499549	0.0295126	0.0503126	0.0490094
ASMM10P013838	Miox	ENSMUST00000160491	0.0571948	0.0385302	0.0335359	0.0603086	0.12149	0.0450301	0.0496735	0.0468626	0.0435232	0.0321461	0.0226804	0.0210134	0.043087	0.0756097	0.0466865	0.0252799	0.00153231	0.00194252	0.00156632	0.00143384	A	A	A	A	A	A	P	P	P	A	A	A	A	A	A	0.0421498	0.0413668	0.0377631	0.0444445	0.130434	0.0507062	0.736952	1.07362	1.12605	0.036607	0.0503126	0.0490094
ASMM10P043243	Gm16004	ENSMUST00000161981	0.0573472	0.0728849	0.0995235	0.0604692	0.0951163	0.133635	0.0387302	0.0886468	0.129163	0.0322317	0.0429029	0.0623609	0.0765852	0.0964067	0.0855132	0.0458318	0.00715402	0.0076327	0.00731975	0.00639844	A	A	A	A	A	A	P	P	P	A	A	A	A	A	A	0.0421498	0.0413668	0.0377631	0.0444445	0.0539844	0.0507062	0.734994	0.567563	0.379439	0.0284665	0.0503126	0.0490094
ASMM10P023055	Osbpl6	uc008kfd.1	0.0596425	0.0555033	0.192741	0.0628895	0.0724329	0.132164	0.0492886	0.0675063	0.127741	0.0335218	0.0326714	0.0616745	0.102629	0.089162	0.0815119	0.0426225	0.00829314	0.0080343	0.00780523	0.00684685	A	A	A	A	A	A	P	P	P	A	A	A	A	A	A	0.0421498	0.0413668	0.0739474	0.0444445	0.0539844	0.0507062	0.706708	0.745303	0.383662	0.0348327	0.0503126	0.0490094
ASMM10P029517	AK085563	AK085563	0.189066	0.133085	0.0645428	0.142436	0.0889458	0.062549	0.0497352	0.082896	0.0604559	0.0347623	0.0401196	0.0291887	0.128898	0.0979768	0.0643624	0.0346902	0.000649101	0.000499752	0.000392552	0.0003429	P	A	A	A	A	A	P	P	P	A	A	A	A	A	A	0.128846	0.0807739	0.0523224	0.0970684	0.0539844	0.0507062	0.681489	0.606937	0.810663	0.033894	0.0503126	0.0490094
ASMM10P026586	AK134227	AK134227	0.0639928	0.114242	0.156372	0.0674766	0.149088	0.209967	0.0499175	0.138948	0.202941	0.0359668	0.0672472	0.0979817	0.111535	0.142177	0.130602	0.0670653	0.0373549	0.0402266	0.0385529	0.0328443	A	A	A	A	A	A	P	P	P	A	A	A	A	A	A	0.0421498	0.0413668	0.0377631	0.0444445	0.0539844	0.0507062	0.658666	0.362098	0.241496	0.032879	0.0503126	0.0490094
ASMM10P031015	Acad10	ENSMUST00000133775	0.0640344	0.0710689	0.0647592	0.126087	0.0927463	0.086955	0.0735411	0.14397	0.119362	0.0359903	0.185876	0.0841743	0.0666208	0.101929	0.112291	0.102014	2.32293e-05	3.66684e-05	3.8e-05	0.000103502	A	A	A	A	A	A	P	P	P	A	A	A	A	P	A	0.0421498	0.0413668	0.0377631	0.0829951	0.0539844	0.0507062	0.658237	0.582066	0.583131	0.0484075	0.0838	0.0696039
ASMM10P053952	D630029K05Rik	ENSMUST00000176050	0.0702559	0.0729554	0.0669919	0.0740807	0.0952082	0.089953	0.0613959	0.0887325	0.0869429	0.0896749	0.0986815	0.191617	0.0700677	0.086414	0.0790238	0.126658	1.32978e-06	1.55461e-06	1.73758e-06	1.84012e-05	A	A	A	A	A	A	P	P	P	A	A	A	A	A	P	0.0421498	0.0413668	0.0377631	0.0444445	0.0539844	0.0507062	0.599947	0.567014	0.563696	0.0368343	0.0503126	0.0490094
ASMM10P031701	Evc2	ENSMUST00000101258	0.124995	0.151642	0.2295	0.1959	0.083997	0.135903	0.0532997	0.0782839	0.131356	0.0737901	0.0378875	0.0634197	0.168712	0.1386	0.0876464	0.0583657	0.00569286	0.00576131	0.00411019	0.00374668	A	A	A	P	A	A	P	P	P	A	A	A	A	A	A	0.0748038	0.0974595	0.0856276	0.117237	0.0539844	0.0507062	0.598455	0.642694	0.373104	0.0318974	0.0503126	0.0490094
ASMM10P040910	AK041755	uc009ngj.1	0.136129	0.200944	0.0994563	0.0760833	0.298951	0.133544	0.05051	0.2444	0.223811	0.0544614	0.118284	0.0623188	0.14551	0.169526	0.172907	0.0783546	0.0376575	0.0367332	0.0387415	0.0293187	A	A	A	A	A	A	P	P	P	A	A	A	A	A	A	0.0795206	0.0413668	0.0377631	0.0444445	0.0615425	0.0507062	0.584156	0.205862	0.379695	0.0295057	0.0503126	0.08498
ASMM10P037719	Fam187b	NR_038860	0.0722166	0.0746641	0.0703238	0.0761482	0.0974381	0.0944268	0.223184	0.204674	0.128166	0.040589	0.0600466	0.0575844	0.0724015	0.0893377	0.185341	0.05274	2.92731e-06	3.35058e-06	3.77889e-05	2.87757e-06	A	A	A	A	A	A	P	P	P	A	A	A	A	A	A	0.0421498	0.0413668	0.0377631	0.0444445	0.0539844	0.0507062	0.583658	0.554038	0.536989	0.130263	0.113397	0.0688235
ASMM10P021306	3110099E03Rik	NR_030712	0.0730917	0.106208	0.145844	0.0770709	0.138603	0.195831	0.270375	0.129176	0.189278	0.0410808	0.0625178	0.0913853	0.108381	0.137168	0.196276	0.0649947	0.0162673	0.0177241	0.0307073	0.0140373	A	A	A	A	A	A	P	P	P	A	A	A	A	A	A	0.0421498	0.0413668	0.0377631	0.0444445	0.0539844	0.0507062	0.576671	0.38949	0.258928	0.155917	0.0503126	0.0490094
ASMM10P042711	3110039I08Rik	NR_040725	0.109024	0.0584271	0.0552167	0.0780698	0.0949241	0.0741418	0.0620784	0.0710624	0.0716608	0.0531544	0.0343924	0.0345985	0.0742225	0.0823786	0.0682672	0.0407151	0.000152694	0.000158013	0.000145208	0.000126302	A	A	A	A	A	A	P	P	P	A	A	A	A	A	A	0.0620663	0.0413668	0.0377631	0.0444445	0.0672068	0.0507062	0.569292	0.708006	0.683908	0.0353407	0.0503126	0.0490094
ASMM10P027817	AK018792	AK018792	0.0746401	0.0715616	0.0793435	0.181155	0.0933892	0.106538	0.125086	0.16754	0.252256	0.0895099	0.0421239	0.0497163	0.0751818	0.127027	0.181627	0.06045	9.95403e-05	0.000200467	0.000224978	0.000108051	A	A	A	A	A	A	P	P	P	A	A	A	A	A	A	0.0421498	0.0413668	0.0377631	0.1023	0.0539844	0.0507062	0.564707	0.578058	0.475944	0.0706368	0.096848	0.12006
ASMM10P025566	AK190465	uc008ruq.1	0.0789757	0.0593949	0.0846034	0.0832752	0.0749027	0.0772246	0.0882573	0.172271	0.102914	0.060016	0.0337854	0.0360371	0.0743247	0.0784675	0.121147	0.0432795	0.000428804	0.000433891	0.000723794	0.000373421	A	A	A	A	A	A	P	P	P	A	A	A	A	A	A	0.0421498	0.0428075	0.0555512	0.0444445	0.0539844	0.0507062	0.533706	0.720728	0.656606	0.0471035	0.12416	0.067574
ASMM10P056575	TCONS_00034209	TCONS_00034209	0.085709	0.0680339	0.0839025	0.0903751	0.163595	0.11266	0.093543	0.0827468	0.35408	0.157444	0.0542261	0.067249	0.0792151	0.12221	0.17679	0.092973	0.000546509	0.000854363	0.00199178	0.000697271	A	A	A	A	A	A	P	P	P	A	A	A	A	A	A	0.0421498	0.0413668	0.0377631	0.0444445	0.0994709	0.0507062	0.491779	0.608031	0.450083	0.0460025	0.0503126	0.159365
ASMM10P057386	Ap1m2	uc012gpe.1	0.0929241	0.0835361	0.0548973	0.0979831	0.109016	0.073713	0.081273	0.101601	0.0712463	0.191462	0.233385	0.0520996	0.0771192	0.0935708	0.0847069	0.158982	0.00219451	0.00235739	0.0022908	0.00355409	A	A	A	A	A	A	P	P	P	A	A	A	P	P	A	0.0421498	0.0413668	0.0377631	0.0444445	0.0539844	0.0507062	0.453594	0.495196	0.687886	0.036865	0.0503126	0.0490094
ASMM10P027924	Gm12962	ENSMUST00000144212	0.0957348	0.134661	0.158187	0.100947	0.175735	0.212405	0.0772873	0.163782	0.205297	0.062145	0.138959	0.0991194	0.129528	0.163029	0.148789	0.100074	0.00821332	0.0092386	0.00873881	0.00747205	A	A	A	A	A	A	P	P	P	A	A	A	A	A	A	0.0421498	0.0413668	0.0377631	0.0444445	0.0539844	0.0507062	0.440277	0.307192	0.238724	0.0340278	0.0503126	0.0490094
ASMM10P047415	Gm11525	ENSMUST00000134436	0.190254	0.141925	0.1951	0.103775	0.120139	0.260601	0.0729943	0.111968	0.25188	0.133767	0.0541896	0.12161	0.17576	0.161505	0.145614	0.103189	0.0230238	0.0196617	0.0185586	0.0173668	A	A	A	A	A	A	P	P	P	A	A	A	A	A	A	0.0814818	0.0637741	0.0379614	0.0444445	0.0539844	0.0507062	0.42828	0.449349	0.194574	0.031262	0.0503126	0.0490094
ASMM10P027435	Gm12674	ENSMUST00000121405	0.132714	0.104454	0.0861429	0.105257	0.136314	0.115668	0.17631	0.181251	0.206422	0.0561046	0.0614855	0.0539767	0.10777	0.11908	0.187994	0.0571889	1.02563e-05	8.21586e-06	1.54406e-05	5.68271e-06	A	A	A	A	A	A	P	P	P	A	A	A	A	A	A	0.0560386	0.0413668	0.0377631	0.0444445	0.0539844	0.0507062	0.422249	0.396029	0.438377	0.0744468	0.0717807	0.0904908
ASMM10P022505	Gm13398	ENSMUST00000149378	0.105291	0.151223	0.175661	0.111023	0.197349	0.25549	0.0772939	0.183926	0.197745	0.0592319	0.135749	0.0954731	0.144058	0.187954	0.152988	0.096818	0.00492835	0.00592748	0.00515975	0.00414235	A	A	A	A	A	A	P	P	P	A	A	A	A	A	A	0.0421498	0.0413668	0.0435361	0.0444445	0.0539844	0.0633209	0.400318	0.273548	0.247841	0.0309421	0.0503126	0.0490094
ASMM10P034576	Abcg2	ENSMUST00000143752	0.10563	0.110201	0.112522	0.111381	0.221938	0.151088	0.0948452	0.131729	0.146033	0.0657342	0.0637536	0.0705058	0.109451	0.161469	0.124202	0.0666646	6.33736e-05	0.000162318	7.24304e-05	5.21964e-05	A	A	A	A	A	A	P	P	P	A	A	A	A	A	A	0.0421498	0.0420904	0.0377631	0.0444445	0.0847671	0.0507062	0.399033	0.38194	0.335606	0.0378463	0.0503126	0.0490094
ASMM10P044510	C330013F16Rik	NR_045456	0.106589	0.142025	0.137492	0.112392	0.185345	0.184617	0.0909061	0.172738	0.178439	0.0599081	0.0836011	0.0861521	0.128702	0.160785	0.147361	0.0765538	0.00177549	0.00203179	0.00193959	0.00142579	A	A	A	A	A	A	P	P	P	A	A	A	A	A	A	0.0421498	0.0413668	0.0377631	0.0444445	0.0539844	0.0507062	0.395441	0.291265	0.274656	0.035948	0.0503126	0.0490094
ASMM10P003588	Gm16984	ENSMUST00000171079	0.10779	0.150795	0.10432	0.113658	0.196791	0.140075	0.0738858	0.183406	0.135387	0.060583	0.0887639	0.0653661	0.120968	0.150175	0.130893	0.071571	0.00100319	0.00114094	0.00110849	0.000815462	A	A	A	A	A	A	P	P	P	A	A	A	A	A	A	0.0421498	0.0413668	0.0377631	0.0444445	0.0539844	0.0507062	0.391036	0.274324	0.361994	0.028892	0.0503126	0.0490094
ASMM10P039731	Gm10286	ENSMUST00000093603	0.114935	0.193063	0.0748856	0.121192	0.251951	0.100552	0.0983308	0.234815	0.0971874	0.0785757	0.245979	0.046923	0.127628	0.157898	0.143444	0.123826	0.0185227	0.020411	0.0195231	0.017864	A	A	A	A	A	A	P	P	P	A	A	A	A	A	A	0.0421498	0.0413668	0.0377631	0.0444445	0.0539844	0.0507062	0.366729	0.214265	0.504277	0.0360607	0.0503126	0.0490094
ASMM10P023482	Gm13936	ENSMUST00000130416	0.117646	0.195757	0.0762408	0.124051	0.255467	0.102372	0.0875793	0.238091	0.0989462	0.0661227	0.11523	0.0477721	0.129882	0.16063	0.141539	0.076375	0.0185326	0.0204656	0.0193168	0.0156373	A	A	A	A	A	A	P	P	P	A	A	A	A	A	A	0.0421498	0.0413668	0.0377631	0.0444445	0.0539844	0.0507062	0.358275	0.211316	0.495313	0.0313775	0.0503126	0.0490094
ASMM10P042232	Gm24860	ENSMUST00000158457	0.245451	0.168173	0.175657	0.148877	0.10858	0.0800132	0.0846565	0.101195	0.0773357	0.258735	0.0489756	0.0373384	0.196427	0.11249	0.0877289	0.115016	0.00835073	0.00576795	0.00541495	0.0062292	A	A	P	A	A	A	P	P	P	A	A	A	P	A	A	0.0858309	0.0836135	0.111318	0.0520602	0.0539844	0.0507062	0.349687	0.497187	0.633723	0.0296032	0.0503126	0.0490094
ASMM10P019769	Gm20407	ENSMUST00000172891	0.190394	0.128546	0.127687	0.129778	0.167756	0.171451	0.107921	0.156345	0.165714	0.069175	0.0756673	0.0800082	0.148876	0.156328	0.143327	0.0749502	7.07656e-05	4.01082e-05	4.18029e-05	2.57089e-05	A	A	A	A	A	A	P	P	P	A	A	A	A	A	A	0.0652036	0.0413668	0.0377631	0.0444445	0.0539844	0.0507062	0.342466	0.321804	0.295747	0.0369595	0.0503126	0.0490094
ASMM10P023344	Gm10804	ENSMUST00000163052	0.137665	0.132579	0.130072	0.145159	0.173018	0.174653	0.113437	0.16125	0.168809	0.0773739	0.0993984	0.0815024	0.133439	0.164277	0.147832	0.0860916	2.41946e-06	3.60971e-06	6.00624e-06	2.34575e-06	A	A	A	A	A	A	P	P	P	A	A	A	A	A	A	0.0421498	0.0413668	0.0377631	0.0444445	0.0539844	0.0507062	0.306177	0.312016	0.290325	0.0347318	0.0503126	0.0490094
ASMM10P052380	AK148509	AK148509	0.160966	0.160121	0.0701697	0.169729	0.208962	0.0942199	0.12704	0.194749	0.091067	0.10777	0.0942536	0.043968	0.130419	0.157637	0.137619	0.0819971	0.0280579	0.0308428	0.0292869	0.0242003	A	A	A	A	A	A	P	P	P	A	A	A	A	A	A	0.0421498	0.0413668	0.0377631	0.0444445	0.0539844	0.0507062	0.261856	0.258346	0.538168	0.0332662	0.0503126	0.0490094
ASMM10P022010	Gm11466	ENSMUST00000148017	0.169991	0.160053	0.0682967	0.195029	0.208872	0.0917049	0.122427	0.194665	0.100388	0.0955426	0.0942131	0.0427943	0.13278	0.165202	0.13916	0.0775167	0.035252	0.0390874	0.0373065	0.0301122	A	A	A	A	A	A	P	P	P	A	A	A	A	A	A	0.0421498	0.0413668	0.0377631	0.048358	0.0539844	0.0507062	0.247953	0.258457	0.552927	0.0303561	0.0503126	0.0555074
ASMM10P015207	Gm15638	ENSMUST00000154775	0.182098	0.18119	0.108707	0.192012	0.236457	0.145966	0.134352	0.220374	0.241671	0.102348	0.106655	0.0681154	0.157332	0.191478	0.198799	0.0923728	0.00430641	0.0050422	0.00708001	0.00332649	A	A	A	A	A	A	P	P	P	A	A	A	A	A	A	0.0421498	0.0413668	0.0377631	0.0444445	0.0539844	0.0507062	0.231467	0.228306	0.347383	0.0310982	0.0503126	0.0839525
ASMM10P028473	Gm11827	ENSMUST00000142297	0.223558	0.169423	0.0959984	0.235729	0.221101	0.128901	0.188729	0.206062	0.124588	0.12565	0.099729	0.0601521	0.162993	0.195244	0.173126	0.095177	0.0184469	0.0210917	0.0198374	0.0147087	A	A	A	A	A	A	P	P	P	A	A	A	A	A	A	0.0421498	0.0413668	0.0377631	0.0444445	0.0539844	0.0507062	0.188541	0.244162	0.393372	0.0355831	0.0503126	0.0490094
[truncated: 36 more columns]

## Sheet: Liver-specific lncRNAs
Annotation			Fold change												Average of fold-change (n = 3)				P-value (n = 3)				Flags															Normalized
Systematic	Gene Symbol	seqname	Brain 1/Liver 1	Brain 2/Liver 2	Brain 3/Liver 3	Heart 1/Liver 1	Heart 2/Liver 2	Heart 3/Liver 3	Kidney 1/Liver 1	Kidney 2/Liver 2	Kidney 3/Liver 3	Testis 1/Liver 1	Testis 2/Liver 2	Testis 3/Liver 3	Brain/Liver	Heart/Liver	Kidney/Liver	Testis/Liver	Brain/Liver	Heart/Liver	Kidney/Liver	Testis/Liver	Brain 1	Brain 2	Brain 3	Heart 1	Heart 2	Heart 3	Kidney 1	Kidney 2	Kidney 3	Liver 1	Liver 2	Liver 3	Testis 1	Testis 2	Testis 3	Brain 1	Brain 2	Brain 3	Heart 1	Heart 2	Heart 3	Kidney 1	Kidney 2	Kidney 3	Liver 1	Liver 2	Liver 3
ASMM10P027203	Mup-ps18	ENSMUST00000120145	0.000112418	6.0971e-05	3.59888e-05	6.30651e-05	2.89339e-05	3.04263e-05	5.76314e-05	8.41477e-05	3.32704e-05	0.000269977	1.30509e-05	1.41985e-05	6.97925e-05	4.08085e-05	5.83499e-05	9.90753e-05	0.0169609	0.0169595	0.0169609	0.0169607	A	A	A	A	A	A	A	P	A	P	P	P	P	A	A	0.0792253	0.113759	0.0599763	0.0444445	0.0539844	0.0507062	0.0406152	0.157001	0.0554459	704.74	1865.78	1666.52
ASMM10P001297	Mup-ps12	ENSMUST00000126217	0.000218443	0.00010925	0.000164155	0.000230336	0.000142574	0.000220419	0.00021049	0.00010981	0.000193605	0.000208065	6.43089e-05	0.000102859	0.00016395	0.000197776	0.000171302	0.000125078	0.0092446	0.00924572	0.00924482	0.00924327	A	A	A	A	A	A	A	A	A	P	P	P	A	A	A	0.0421498	0.0413668	0.0377631	0.0444445	0.0539844	0.0507062	0.0406152	0.0415787	0.0445378	192.955	378.642	230.045
ASMM10P027191	Mup11	ENSMUST00000148206	0.0019357	0.000700702	0.000455814	0.000703542	0.000537617	0.000643038	0.00116972	0.000515039	0.000823975	0.000444485	0.00041243	0.000285611	0.00103074	0.000628066	0.000836245	0.000380842	0.00158482	0.00158289	0.00158391	0.00158146	P	A	A	A	A	A	A	A	A	P	P	P	A	A	A	0.122283	0.0703605	0.0377631	0.0444445	0.0539844	0.0532742	0.0738943	0.0517173	0.0682644	63.1725	100.414	82.8476
ASMM10P003339	Cyp2c40	ENSMUST00000162434	0.00106462	0.00153976	0.000606741	0.000980908	0.00238764	0.001546	0.00212208	0.00142257	0.0015362	0.00137424	0.00278274	0.0005776	0.00107037	0.00163818	0.00169361	0.00157819	0.00867625	0.0086939	0.00869913	0.00868707	A	A	A	A	A	A	A	A	A	P	P	P	A	P	A	0.0487201	0.045004	0.0377631	0.0448892	0.0697856	0.0962215	0.0971124	0.0415787	0.0956115	45.7629	29.2279	62.2392
ASMM10P028945	Gm11212	ENSMUST00000118337	0.00326558	0.000468416	0.000745594	0.0128001	0.00167352	0.000840501	0.00124523	0.000470816	0.000895819	0.00244686	0.000418386	0.000820678	0.0014932	0.00510469	0.00087062	0.00122864	0.0179411	0.0180749	0.0179238	0.017933	A	A	A	P	A	A	A	A	A	P	P	P	A	A	A	0.106512	0.0413668	0.0514524	0.417496	0.147791	0.0580018	0.0406152	0.0415787	0.0618192	32.6167	88.312	69.0087
ASMM10P012909	Cyp2d37-ps	NR_033515	0.0025264	0.00102811	0.00124882	0.00266394	0.0013417	0.00130949	0.00243441	0.00103338	0.00110111	0.00145049	0.000605185	0.00092808	0.00160111	0.00177171	0.00152297	0.000994586	0.0138846	0.013893	0.0138811	0.0138613	A	A	A	A	A	A	A	A	A	P	P	P	A	A	A	0.0421498	0.0413668	0.0483566	0.0444445	0.0539844	0.0507062	0.0406152	0.0415787	0.042637	16.6838	40.2357	38.722
ASMM10P003604	Cyp2c70	ENSMUST00000171604	0.00274389	0.00330737	0.00116799	0.00289327	0.00431618	0.00156831	0.00530029	0.00332431	0.00131873	0.00154219	0.00194684	0.000731854	0.00240641	0.00292592	0.00331444	0.00140696	0.0317771	0.0318224	0.0318494	0.0316968	A	A	A	A	A	A	A	A	A	P	P	P	A	A	A	0.0421498	0.0413668	0.0377631	0.0444445	0.0539844	0.0507062	0.0814196	0.0415787	0.042637	15.3614	12.5075	32.3318
ASMM10P027184	Mup2	ENSMUST00000148940	0.00398201	0.00301086	0.0035542	0.0041988	0.00392923	0.00477238	0.00383703	0.00302628	0.00401293	0.00223807	0.00177231	0.00222704	0.00351569	0.00430014	0.00362541	0.00207914	0.000373219	0.000374389	0.000373367	0.000371156	A	A	A	A	A	A	A	A	A	P	P	P	A	A	A	0.0421498	0.0413668	0.0377631	0.0444445	0.0539844	0.0507062	0.0406152	0.0415787	0.042637	10.5851	13.7392	10.6249
ASMM10P053802	Nr1i3	ENSMUST00000152865	0.00841926	0.00130077	0.00255186	0.0043009	0.00169754	0.00436559	0.00393034	0.00130744	0.00273258	0.0022925	0.0010502	0.00151649	0.00409063	0.00345468	0.00265678	0.00161973	0.0411083	0.0411045	0.0410169	0.0409246	A	A	A	A	A	A	A	A	A	P	P	P	A	A	A	0.0870026	0.0413668	0.0398172	0.0444445	0.0539844	0.0681172	0.0406152	0.0415787	0.042637	10.3338	31.8017	15.6032
ASMM10P028916	Mup-ps15	ENSMUST00000121741	0.0045387	0.00153754	0.00191498	0.0047858	0.00200651	0.00257133	0.00504854	0.00154541	0.00216214	0.00255096	0.000905052	0.00119992	0.00266374	0.00312121	0.0029187	0.00155198	0.0220422	0.0220777	0.0220547	0.0219793	A	A	A	A	A	A	A	A	A	P	P	P	A	A	A	0.0421498	0.0413668	0.0377631	0.0444445	0.0539844	0.0507062	0.0468846	0.0415787	0.042637	9.28675	26.9046	19.7199
ASMM10P052189	Gm16548	NR_037987	0.0126703	0.00177958	0.00506518	0.0048394	0.00232239	0.00331067	0.0114732	0.00424749	0.0171378	0.00257953	0.00104753	0.00164186	0.00650502	0.00349082	0.0109528	0.00175631	0.0166756	0.016575	0.0169584	0.0164874	A	A	A	A	A	A	A	A	P	P	P	P	A	A	A	0.116363	0.0413668	0.0812449	0.0444445	0.0539844	0.0531029	0.105369	0.0987336	0.274888	9.1839	23.2452	16.0399
ASMM10P040019	AK050336	uc009nzu.1	0.00540955	0.0046055	0.00642696	0.00589212	0.00753629	0.00862976	0.0052126	0.0046291	0.00725646	0.00304042	0.0302006	0.0040271	0.00548067	0.00735272	0.00569938	0.0124227	0.00115105	0.00115959	0.00115173	0.00120928	A	A	A	A	A	A	A	A	A	P	P	P	A	P	A	0.0421498	0.0413668	0.0377631	0.0459099	0.0676912	0.0507062	0.0406152	0.0415787	0.042637	7.79174	8.98203	5.87573
ASMM10P012908	Cyp2d13	NR_003552	0.0135051	0.00663968	0.00889543	0.00812878	0.00866491	0.0156386	0.0129292	0.00891051	0.0107561	0.00718934	0.00616068	0.00796679	0.00968005	0.0108108	0.0108653	0.0071056	0.000894156	0.000900526	0.000897962	0.000884788	A	A	A	A	A	A	A	A	A	P	P	P	A	A	A	0.10171	0.0413668	0.081676	0.0612201	0.0539844	0.14359	0.0973735	0.0555145	0.0987606	7.53128	6.23023	9.18179
ASMM10P003197	Clec4g	ENSMUST00000159612	0.00614771	0.00454129	0.0057787	0.0172568	0.01257	0.0223905	0.00592388	0.00456455	0.00652453	0.00992978	0.00267317	0.00746976	0.00548923	0.0174058	0.00567098	0.00669091	0.000771782	0.000807212	0.00077225	0.000774798	A	A	A	P	A	P	A	A	A	P	P	P	A	A	A	0.0421498	0.0413668	0.0377631	0.118316	0.114501	0.146319	0.0406152	0.0415787	0.042637	6.85619	9.10904	6.53488
ASMM10P001529	1500017E21Rik	ENSMUST00000129953	0.0068262	0.0146256	0.0147508	0.20361	0.0177943	0.197091	0.00652754	0.00946872	0.0166546	0.0038074	0.00554524	0.00924277	0.0120675	0.139499	0.0108836	0.00619847	0.0147552	0.0274843	0.0146794	0.0144804	A	A	A	P	A	P	A	A	A	P	P	P	A	A	A	0.0424735	0.0642232	0.0377631	1.26689	0.0781378	0.504568	0.0406152	0.0415787	0.042637	6.22213	4.39116	2.56007
ASMM10P009859	Gm8883	NR_027659	0.0113968	0.00477658	0.00663092	0.0120172	0.00623353	0.00890363	0.0109818	0.00480105	0.00748675	0.00640549	0.00281168	0.00689217	0.00760142	0.00905146	0.00775653	0.00536978	0.0142969	0.0143719	0.0143064	0.0142063	A	A	A	A	A	A	A	A	A	P	P	P	A	A	A	0.0421498	0.0413668	0.0377631	0.0444445	0.0539844	0.0507062	0.0406152	0.0415787	0.042637	3.69841	8.66033	5.695
ASMM10P021681	9030622O22Rik	ENSMUST00000132070	0.040091	0.021818	0.0228968	0.0160435	0.0197521	0.0173281	0.0435284	0.015213	0.0145706	0.0288542	0.0121915	0.00808619	0.0282686	0.0177079	0.0244373	0.0163773	1.51974e-06	1.26893e-06	1.85361e-06	1.48132e-06	A	A	A	A	A	A	A	A	A	P	P	P	P	A	A	0.111062	0.0596309	0.0670016	0.0444445	0.0539844	0.0507062	0.120584	0.0415787	0.042637	2.77024	2.7331	2.92624
ASMM10P009983	Cd1d2	NR_038188	0.0225222	0.0177483	0.00895011	0.0237483	0.0476883	0.0177656	0.0217022	0.0178392	0.0101053	0.0126585	0.0104473	0.0056081	0.0164069	0.0297341	0.0165489	0.00957131	0.0182828	0.0191168	0.0183085	0.0179282	A	A	A	A	A	A	A	A	A	P	P	P	A	A	A	0.0421498	0.0413668	0.0377631	0.0444445	0.111149	0.0749584	0.0406152	0.0415787	0.042637	1.87148	2.33075	4.21929
ASMM10P057199	Cyth4	uc011zvu.1	0.0402425	0.0284047	0.0492137	0.0854485	0.0607047	0.0298286	0.0418751	0.0293223	0.0250818	0.0577656	0.0294708	0.0316004	0.039287	0.0586606	0.0320931	0.0396123	0.00011796	0.000145457	0.000115671	0.000121701	A	A	A	P	A	A	A	A	A	P	P	P	P	A	A	0.0735477	0.0599204	0.0836592	0.156167	0.128058	0.0507062	0.0765316	0.061856	0.042637	1.82762	2.10952	1.69992
ASMM10P051238	AK053394	AK053394	0.0839797	0.120105	0.0330676	0.0883133	0.0760162	0.0213144	0.0620295	0.0546384	0.0186276	0.0744447	0.0937416	0.0249776	0.0790508	0.0618813	0.0450985	0.064388	0.0303031	0.0292347	0.0278714	0.0291682	P	A	A	P	A	A	A	A	A	P	P	P	P	P	A	0.13023	0.0985097	0.0786667	0.136951	0.0623481	0.0507062	0.0961915	0.0448142	0.0443143	1.55074	0.820196	2.37896
ASMM10P040955	AK008488	uc009njr.1	0.0422424	0.0358842	0.0176724	0.0306424	0.0468295	0.0237295	0.0280022	0.036068	0.0199533	0.0163332	0.0211228	0.0110734	0.031933	0.0337338	0.0280078	0.0161765	0.00625255	0.00628916	0.00617051	0.0059225	A	A	A	A	A	A	A	A	A	P	P	P	A	A	A	0.0612695	0.0413668	0.0377631	0.0444445	0.0539844	0.0507062	0.0406152	0.0415787	0.042637	1.45043	1.15279	2.13684
ASMM10P029151	Ccdc162	ENSMUST00000160002	0.0320574	0.0272003	0.0211072	0.0338026	0.0343734	0.0283415	0.0987261	0.0651227	0.07492	0.0421913	0.0271603	0.0156391	0.0267883	0.0321725	0.0795896	0.0283302	0.000378716	0.000387642	0.000473684	0.000382236	A	A	A	A	A	A	P	A	P	P	P	P	A	A	A	0.0421498	0.042719	0.0377631	0.0444445	0.0539844	0.0507062	0.129808	0.102277	0.13404	1.31483	1.57053	1.78911
ASMM10P052343	Akr1c6	ENSMUST00000128695	0.0340657	0.0411954	0.0255388	0.045193	0.0537609	0.0342921	0.0394141	0.0414065	0.028835	0.0598606	0.0371326	0.0392965	0.0336	0.0444153	0.0365518	0.0454299	0.000937304	0.00097767	0.000949392	0.000998254	A	A	A	A	A	A	A	A	A	P	P	P	P	A	A	0.0421498	0.0413668	0.0377631	0.0559179	0.0539844	0.0507062	0.0487675	0.0415787	0.042637	1.23731	1.00416	1.47865
ASMM10P038730	XLOC_022010	TCONS_00029193	0.0347733	0.0361514	0.0159923	0.0366664	0.0527632	0.0167397	0.0335072	0.0363366	0.0140758	0.0195442	0.0212801	0.00781162	0.0289723	0.0353898	0.0279732	0.016212	0.0470141	0.0476278	0.0468303	0.0454926	A	A	A	A	A	A	A	A	A	P	P	P	A	A	A	0.0421498	0.0413668	0.0484424	0.0444445	0.0603751	0.0507062	0.0406152	0.0415787	0.042637	1.21213	1.14426	3.0291
ASMM10P026747	Gm11832	ENSMUST00000148576	0.036233	0.0190198	0.021615	0.0382056	0.0225512	0.0516902	0.0414096	0.0250689	0.0423669	0.0318176	0.00920844	0.0197869	0.0256226	0.0374823	0.0362818	0.020271	0.0137189	0.0143025	0.0142336	0.01343	A	A	A	A	A	A	A	A	A	P	P	P	A	A	A	0.0421498	0.0502945	0.0377631	0.0444445	0.0596325	0.0903068	0.0481718	0.0662902	0.0740183	1.1633	2.64432	1.74708
ASMM10P057278	Cd1d2	uc012crd.1	0.0579957	0.0421884	0.019499	0.0441657	0.0718375	0.0261821	0.0430557	0.0424045	0.0220156	0.0333198	0.0248337	0.012218	0.0398944	0.0473951	0.0358253	0.0234572	0.015972	0.0163785	0.0158223	0.0152009	A	A	A	A	A	A	A	A	A	P	P	P	A	A	A	0.0583619	0.0413668	0.0377631	0.0444445	0.0704385	0.0507062	0.0433276	0.0415787	0.042637	1.00631	0.980524	1.93667
ASMM10P032799	Pon1	ENSMUST00000176933	0.0482074	0.0475675	0.0308861	0.0508319	0.0620765	0.0414721	0.0464522	0.0502299	0.0348724	0.0270947	0.0280001	0.0200417	0.0422203	0.0514602	0.0438515	0.0250455	0.00125499	0.00130397	0.00126435	0.00117603	A	A	A	A	A	A	A	A	A	P	P	P	A	A	A	0.0421498	0.0413668	0.0377631	0.0444445	0.0539844	0.0507062	0.0406152	0.043682	0.042637	0.874344	0.869643	1.22266
ASMM10P028919	Gm12909	ENSMUST00000134190	0.0554803	0.0246911	0.0186832	0.0562393	0.0490722	0.0250867	0.0513938	0.0248176	0.0210945	0.0299771	0.0145341	0.0117068	0.0329515	0.0434661	0.0324353	0.0187393	0.0165588	0.0172893	0.0165816	0.0159274	A	A	A	A	A	A	A	A	A	P	P	P	A	A	A	0.0438446	0.0413668	0.0377631	0.0444445	0.0822142	0.0507062	0.0406152	0.0415787	0.042637	0.790275	1.67537	2.02124
ASMM10P024650	Pgrmc2	ENSMUST00000124636	0.0540525	0.0763543	0.0344005	0.0569952	0.0996438	0.0461911	0.0520845	0.0767454	0.0388405	0.0599468	0.0449451	0.0215552	0.0549358	0.0676101	0.0558901	0.042149	0.00892969	0.00932177	0.00897719	0.00861039	A	A	A	A	A	A	A	A	A	P	P	P	A	A	A	0.0421498	0.0413668	0.0377631	0.0444445	0.0539844	0.0507062	0.0406152	0.0415787	0.042637	0.779794	0.541774	1.09775
ASMM10P001780	Gls2	ENSMUST00000134104	0.160196	0.14307	0.242115	0.0670314	0.0942263	0.0879132	0.061256	0.0725728	0.0739231	0.0471162	0.0425014	0.0410249	0.181794	0.083057	0.0692506	0.0435475	0.000127064	4.74822e-05	4.4071e-05	4.01549e-05	A	A	P	A	A	A	A	A	A	P	P	P	A	A	A	0.106216	0.0819683	0.139646	0.0444445	0.0539844	0.0507062	0.0406152	0.0415787	0.042637	0.66304	0.572923	0.576775
ASMM10P042776	Apoa1	ENSMUST00000132155	0.0674664	0.0407999	0.0583056	0.0711394	0.0532447	0.0782895	0.06501	0.0410089	0.0658308	0.0379192	0.0240164	0.036534	0.055524	0.0675578	0.0572833	0.0328232	0.00461002	0.00483529	0.00463682	0.00424418	A	A	A	A	A	A	A	A	A	P	P	P	A	A	A	0.0421498	0.0413668	0.0377631	0.0444445	0.0539844	0.0507062	0.0406152	0.0415787	0.042637	0.624753	1.01389	0.647675
ASMM10P003251	1700001C19Rik	ENSMUST00000160678	0.149114	0.0612299	0.0576402	0.0793451	0.0799062	0.077396	0.134999	0.11007	0.11588	0.0422931	0.0360423	0.0361171	0.0893281	0.0788824	0.120316	0.0381508	0.000116028	8.34745e-05	9.85612e-05	6.94427e-05	A	A	A	A	A	A	A	A	A	P	P	P	A	A	A	0.0835251	0.0413668	0.0377631	0.0444445	0.0539844	0.0507062	0.0756186	0.0743627	0.0759188	0.560142	0.675597	0.655152
ASMM10P025642	Gm5843	ENSMUST00000121631	0.0755637	0.0827294	0.0544175	0.0796775	0.107964	0.0730687	0.0728125	0.0831532	0.0614409	0.0781328	0.075096	0.0373598	0.0709035	0.0869032	0.0724689	0.0635295	0.000698758	0.00074936	0.000704049	0.000685637	A	A	A	A	A	A	A	A	A	P	P	P	A	A	A	0.0421498	0.0413668	0.0377631	0.0444445	0.0539844	0.0507062	0.0406152	0.0415787	0.042637	0.557805	0.500025	0.693952
ASMM10P024856	Tdo2	ENSMUST00000137974	0.410181	0.0950501	0.0425432	0.212826	0.0831908	0.0444067	0.156392	0.0417729	0.0236979	0.104461	0.0246253	0.0196049	0.182591	0.113474	0.0739544	0.0495637	0.0442897	0.0388647	0.0349434	0.0331806	P	A	A	A	A	A	A	A	A	P	P	P	A	A	A	0.226093	0.116569	0.0765434	0.11731	0.102025	0.0798963	0.086204	0.0512303	0.042637	0.551203	1.2264	1.79919
ASMM10P027815	2610028E06Rik	ENSMUST00000156350	0.0995884	0.194276	0.117637	0.142403	0.13048	0.0516874	0.0788858	0.1528	0.0434621	0.063858	0.0686886	0.047546	0.137167	0.10819	0.0917159	0.0600308	0.0343623	0.0298953	0.0282693	0.0263889	A	A	A	A	A	A	A	A	A	P	P	P	A	A	A	0.0512742	0.080379	0.115404	0.0733178	0.0539844	0.0507062	0.0406152	0.063219	0.042637	0.514861	0.413737	0.981016
ASMM10P057832	humanlincRNA2275	BG079320	0.0914309	0.269448	0.0989044	0.0966601	0.288831	0.132803	0.088102	0.222457	0.11167	0.0513884	0.130279	0.120598	0.153261	0.172765	0.140743	0.100755	0.0212485	0.0227248	0.0207704	0.0188748	A	A	A	A	A	A	A	A	A	P	P	P	A	A	A	0.0421498	0.0503617	0.0377631	0.0445605	0.0539844	0.0507062	0.0406152	0.0415787	0.042637	0.461002	0.186907	0.381814
ASMM10P027466	Gm12684	ENSMUST00000118675	0.0925363	0.0300637	0.040445	0.292513	0.0957367	0.086318	0.0891671	0.0282569	0.0441574	0.114954	0.0491527	0.0563775	0.0543483	0.158189	0.0538604	0.0734946	0.0346835	0.0452031	0.0346592	0.0368163	A	A	A	P	A	A	A	A	A	P	P	P	A	A	A	0.0421498	0.0442374	0.0390525	0.133238	0.140872	0.083346	0.0406152	0.0415787	0.042637	0.455495	1.47145	0.965569
ASMM10P015014	AK050351	uc007ytm.1	0.0964113	0.0867178	0.0835689	0.10166	0.113168	0.112212	0.0929011	0.113362	0.0943547	0.0541876	0.0510454	0.0523638	0.0888993	0.109013	0.100206	0.0525323	3.78589e-06	4.51346e-06	4.95179e-06	3.15656e-06	A	A	A	A	A	A	A	A	A	P	P	P	A	A	A	0.0421498	0.0413668	0.0377631	0.0444445	0.0539844	0.0507062	0.0406152	0.0540767	0.042637	0.437188	0.477027	0.45188
ASMM10P018715	Txnl4a	ENSMUST00000130675	0.136802	0.0493342	0.183407	0.165947	0.0643821	0.134437	0.112783	0.066362	0.137083	0.116472	0.02904	0.112364	0.123181	0.121589	0.105409	0.0859587	0.0274387	0.0277919	0.0265371	0.0245647	A	A	A	A	A	A	A	A	A	P	P	P	A	A	A	0.0594442	0.0413668	0.0691762	0.0721086	0.0539844	0.0507062	0.0490073	0.0556446	0.0517039	0.434527	0.838501	0.377173
ASMM10P053554	AK044545	AK044545	0.0976798	0.0757509	0.0542555	0.102998	0.0988564	0.0728513	0.0985648	0.0761389	0.412902	0.0549005	0.0445899	0.0339962	0.0758954	0.0915684	0.195868	0.0444955	0.00250388	0.00268374	0.0179328	0.002225	A	A	A	A	A	A	A	A	P	P	P	P	A	A	A	0.0421498	0.0413668	0.0377631	0.0444445	0.0539844	0.0507062	0.0425317	0.0415787	0.287389	0.43151	0.54609	0.696023
ASMM10P050634	AK017761	AK017761	0.102479	0.0655883	0.0941118	0.240235	0.085594	0.126368	0.126292	0.0659243	0.123289	0.0575978	0.0386078	0.05897	0.0873929	0.150732	0.105168	0.0517252	0.00416691	0.00567255	0.00443786	0.00363888	A	A	A	A	A	A	A	A	A	P	P	P	A	A	A	0.0421498	0.0413668	0.0377631	0.0988095	0.0539844	0.0507062	0.0519441	0.0415787	0.0494708	0.411303	0.630704	0.401258
ASMM10P052186	Gm16587	ENSMUST00000161943	0.151607	0.0787149	0.0456438	0.115635	0.102725	0.0612879	0.105672	0.0791182	0.0515348	0.0616365	0.0463346	0.0286002	0.0919885	0.0932158	0.078775	0.0455238	0.0151378	0.0154665	0.0146887	0.0131665	A	A	A	A	A	A	A	A	A	P	P	P	A	A	A	0.0582704	0.0413668	0.0377631	0.0444445	0.0539844	0.0507062	0.0406152	0.0415787	0.042637	0.384352	0.525526	0.827344
ASMM10P019926	BC114417	uc008hps.1	0.283908	0.0350998	0.0918714	0.120607	0.0487318	0.0436474	0.110216	0.0352796	0.0367015	0.0642869	0.0206611	0.0203682	0.13696	0.0709955	0.0607323	0.0351054	0.0378978	0.0332826	0.0321939	0.030241	A	A	A	A	A	A	A	A	A	P	P	P	A	A	A	0.104622	0.0413668	0.106729	0.0444445	0.0574327	0.0507062	0.0406152	0.0415787	0.042637	0.368506	1.17855	1.16172
ASMM10P002720	Fam47e	ENSMUST00000149617	0.128563	0.0745068	0.0735154	0.135562	0.0723562	0.0987123	0.240693	0.0557286	0.147894	0.0722582	0.0326368	0.0460644	0.092195	0.10221	0.148105	0.0503198	0.0161715	0.0166467	0.0188716	0.0139564	A	A	A	A	A	A	A	A	A	P	P	P	A	A	A	0.0421498	0.0555889	0.0377631	0.0444445	0.0539844	0.0507062	0.078912	0.0415787	0.0759696	0.327854	0.746092	0.513676
ASMM10P046586	Itk	ENSMUST00000155991	0.131829	0.0499419	0.057103	0.139006	0.0651751	0.0791853	0.127029	0.0501977	0.064473	0.0740939	0.0293977	0.0357805	0.0796246	0.0944555	0.0805667	0.046424	0.0197843	0.0209607	0.0199182	0.0179932	A	A	A	A	A	A	A	A	A	P	P	P	A	A	A	0.0421498	0.0413668	0.0377631	0.0444445	0.0539844	0.0523665	0.0406152	0.0415787	0.042637	0.319731	0.828298	0.661315
humanlincRNA0255-_P1	humanlincRNA0255	humanlincRNA0255-	0.154615	0.111381	0.120405	0.163032	0.145355	0.161673	0.148985	0.111952	0.135945	0.0869005	0.0655634	0.136518	0.1288	0.156687	0.132294	0.0963272	0.0006275	0.000725243	0.000635682	0.000595673	A	A	A	A	A	A	A	A	A	P	P	P	A	A	A	0.0421498	0.0413668	0.0377631	0.0444445	0.0539844	0.0507062	0.0406152	0.0415787	0.042637	0.272612	0.371397	0.313635
ASMM10P040865	Ces3b	ENSMUST00000173838	0.174767	0.115266	0.0573991	0.184282	0.150424	0.0770722	0.272205	0.115856	0.0648073	0.224559	0.0678497	0.0418877	0.115811	0.137259	0.150956	0.111432	0.0378604	0.0407756	0.0410655	0.0366936	A	A	A	A	A	A	A	A	A	P	P	P	A	A	A	0.0421498	0.0413668	0.0377631	0.0444445	0.0539844	0.0507062	0.0656496	0.0415787	0.042637	0.241177	0.358882	0.657904
ASMM10P016282	XLOC_010876	TCONS_00013611	0.224263	0.17085	0.0919546	0.236472	0.222962	0.123471	0.216098	0.171725	0.103823	0.126046	0.100569	0.0576183	0.162356	0.194302	0.163882	0.0947444	0.0232621	0.026421	0.0236202	0.0187368	A	A	A	A	A	A	A	A	A	P	P	P	A	A	A	0.0421498	0.0413668	0.0377631	0.0444445	0.0539844	0.0507062	0.0406152	0.0415787	0.042637	0.187948	0.242124	0.410671
[truncated: 36 more columns]

## Sheet: Testis-specific lncRNAs
Annotation			Fold change												Average of fold-change (n = 3)				P-value (n = 3)				Flags															Normalized
Systematic	Gene Symbol	seqname	Brain 1/Testis 1	Brain 2/Testis 2	Brain 3/Testis 3	Heart 1/Testis 1	Heart 2/Testis 2	Heart 3/Testis 3	Kidney 1/Testis 1	Kidney 2/Testis 2	Kidney 3/Testis 3	Liver 1/Testis 1	Liver 2/Testis 2	Liver 3/Testis 3	Brain/Testis	Heart/Testis	Kidney/Testis	Liver/Testis	Brain/Testis	Heart/Testis	Kidney/Testis	Liver/Testis	Brain 1	Brain 2	Brain 3	Heart 1	Heart 2	Heart 3	Kidney 1	Kidney 2	Kidney 3	Liver 1	Liver 2	Liver 3	Testis 1	Testis 2	Testis 3	Brain 1	Brain 2	Brain 3	Heart 1	Heart 2	Heart 3	Kidney 1	Kidney 2	Kidney 3	Liver 1	Liver 2	Liver 3
ASMM10P017009	1700027A15Rik	NR_038002	8.82329e-05	7.34581e-05	6.37627e-05	9.30364e-05	9.58643e-05	8.5617e-05	8.50204e-05	7.38345e-05	7.19923e-05	7.13778e-05	8.9344e-05	8.2752e-05	7.51513e-05	9.15059e-05	7.69491e-05	8.11579e-05	9.28848e-05	9.28911e-05	9.28856e-05	9.28875e-05	A	A	A	A	A	A	A	A	A	A	A	A	P	P	P	0.0421498	0.0413668	0.0377631	0.0444445	0.0539844	0.0507062	0.0406152	0.0415787	0.042637	0.034098	0.0503126	0.0490094
ASMM10P013011	Spn-ps	NR_033583	0.00046905	0.00044437	0.00033388	0.000317524	0.000415128	0.000271192	0.000269979	0.000377933	0.000469771	9.82993e-05	0.000161595	0.000163136	0.000415766	0.000334615	0.000372561	0.00014101	3.94613e-05	3.9448e-05	3.94538e-05	3.94177e-05	P	P	A	A	A	A	A	A	P	A	A	A	P	P	P	0.173824	0.138355	0.111747	0.11767	0.12925	0.0907655	0.100051	0.11767	0.157228	0.0364284	0.0503126	0.0546002
ASMM10P023790	AK005929	AK005929	0.000122179	0.000292721	0.000162398	0.000603981	0.000393565	0.000454195	0.000356092	0.000261083	0.000280908	0.000105705	0.00014054	0.00014493	0.000192433	0.000483914	0.000299361	0.000130391	4.73391e-07	4.7394e-07	4.73582e-07	4.73261e-07	A	A	A	P	A	A	A	A	A	A	A	A	P	P	P	0.0421498	0.104792	0.0549164	0.208364	0.140894	0.153591	0.122846	0.0934665	0.094992	0.0364664	0.0503126	0.0490094
ASMM10P031517	1700022A21Rik	NR_003953	0.000404127	0.000138709	0.0001274	0.000259242	0.000181018	0.000149275	0.000307791	0.00013942	0.00012552	0.0012757	0.000168706	0.000144279	0.000223412	0.000196512	0.00019091	0.000529563	1.92496e-05	1.92472e-05	1.92469e-05	1.92771e-05	P	A	A	A	A	A	A	A	A	P	A	A	P	P	P	0.137303	0.0413668	0.0432759	0.0880779	0.0539844	0.0507062	0.104572	0.0415787	0.042637	0.433422	0.0503126	0.0490094
ASMM10P046044	Kcnmb4os1	NR_028107	0.00015109	0.000201966	0.000120971	0.000136918	0.000204918	0.000162433	0.000125121	0.000157827	0.000136584	9.18407e-05	0.00019098	0.000156997	0.000158009	0.000168089	0.000139844	0.000146606	8.75621e-05	8.75656e-05	8.75562e-05	8.75579e-05	A	A	A	A	A	A	A	A	A	A	A	A	P	P	P	0.0490449	0.0532069	0.0377631	0.0444445	0.0539844	0.0507062	0.0406152	0.0415787	0.042637	0.0298122	0.0503126	0.0490094
ASMM10P029974	AK017048	uc008vyo.1	0.000172991	0.00015822	0.000192653	0.000137827	0.000607941	0.000169397	0.000125952	0.00015903	0.00014244	9.56722e-05	0.000192436	0.000163728	0.000174621	0.000305055	0.000142474	0.000150612	7.80322e-05	7.80676e-05	7.80218e-05	7.80236e-05	A	A	A	A	P	A	A	A	A	A	A	A	P	P	P	0.055784	0.0413668	0.0576675	0.0444445	0.158947	0.0507062	0.0406152	0.0415787	0.042637	0.0308511	0.0503126	0.0490094
ASMM10P036870	4933432K03Rik	NR_102286	0.000235481	0.000263237	0.000149119	0.000143837	0.000238672	0.000200229	0.0001283	0.000183825	0.000168365	0.000103728	0.000222439	0.000193529	0.000215946	0.000194246	0.000160163	0.000173232	0.000583116	0.000583055	0.000582983	0.000583004	A	A	A	A	A	A	A	A	A	A	A	A	P	P	P	0.074545	0.0595407	0.0377631	0.0455339	0.0539844	0.0507062	0.0406152	0.0415787	0.042637	0.0328367	0.0503126	0.0490094
ASMM10P040127	AK018981	AK018981	0.000454291	0.000543311	0.000333939	0.000142219	0.000400289	0.000341613	0.000129965	0.000193008	0.000190453	0.000114083	0.000233551	0.000218917	0.000443847	0.000294707	0.000171142	0.00018885	0.0012822	0.00128138	0.00128084	0.00128091	P	A	A	A	A	A	A	A	A	A	A	A	P	P	P	0.14197	0.117043	0.0747596	0.0444445	0.0862321	0.0764776	0.0406152	0.0415787	0.042637	0.0356519	0.0503126	0.0490094
ASMM10P001867	4930544D05Rik	ENSMUST00000135865	0.000152869	0.000197875	0.000150212	0.000161191	0.00025823	0.000201696	0.000147303	0.000198888	0.000169599	0.000124774	0.000240667	0.000194946	0.000166985	0.000207039	0.00017193	0.000186796	0.000228672	0.000228706	0.000228676	0.000228687	A	A	A	A	A	A	A	A	A	A	A	A	P	P	P	0.0421498	0.0413668	0.0377631	0.0444445	0.0539844	0.0507062	0.0406152	0.0415787	0.042637	0.0344033	0.0503126	0.0490094
ASMM10P033758	AK006412	uc009dqq.1	0.000366244	0.000500975	0.000260001	0.000190784	0.000691991	0.000349115	0.000236559	0.000285113	0.000293558	0.000123402	0.000345003	0.000337433	0.00037574	0.00041063	0.000271743	0.000268612	0.00390149	0.00390149	0.00389994	0.00389964	A	A	A	A	A	A	A	A	A	A	A	A	P	P	P	0.0853194	0.0730585	0.0377631	0.0444445	0.100915	0.0507062	0.0551082	0.0415787	0.042637	0.0287475	0.0503126	0.0490094
ASMM10P055788	Wbscr25	ENSMUST00000131403	0.000579484	0.000707951	0.000645072	0.000290927	0.000561258	0.000262903	0.000190064	0.000254004	0.000254883	0.000141687	0.00030736	0.000254106	0.000644169	0.000371696	0.000232984	0.000234384	0.000196028	0.000195813	0.000195714	0.000195712	P	A	P	A	A	A	A	A	A	A	A	A	P	P	P	0.123831	0.115887	0.124415	0.0621688	0.091874	0.0507062	0.0406152	0.0415787	0.0491592	0.0302774	0.0503126	0.0490094
ASMM10P001578	Adam5	ENSMUST00000130939	0.000226373	0.000417499	0.00024278	0.000214501	0.000598493	0.000416116	0.00019602	0.000257902	0.000236527	0.000144116	0.000312077	0.000271877	0.000295551	0.000409703	0.00023015	0.00024269	0.000164069	0.000164138	0.00016403	0.000164036	A	A	A	A	A	A	A	A	A	A	A	A	P	P	P	0.0469044	0.0673087	0.0437643	0.0444445	0.0964882	0.0750104	0.0406152	0.0415787	0.042637	0.0298608	0.0503126	0.0490094
ASMM10P036152	Svip	NR_027704	0.000628974	0.000349275	0.000447934	0.000261947	0.000626888	0.000199972	0.000312196	0.000186293	0.0003034	0.000149759	0.000225425	0.00019328	0.000475394	0.000362936	0.000267296	0.000189488	9.45077e-05	9.44668e-05	9.44322e-05	9.44035e-05	P	A	P	A	A	A	A	A	A	A	A	A	P	P	P	0.128411	0.0779547	0.113581	0.0534787	0.139915	0.0507062	0.0637375	0.0415787	0.0769319	0.0305747	0.0503126	0.0490094
ASMM10P001707	1700029H14Rik	ENSMUST00000132787	0.000211895	0.000242435	0.000193987	0.000223431	0.000316383	0.000260474	0.00020418	0.000243677	0.000219024	0.000172617	0.000294864	0.000251758	0.000216106	0.000266763	0.000222294	0.000239746	2.84589e-05	2.84645e-05	2.84596e-05	2.84614e-05	A	A	A	A	A	A	A	A	A	A	A	A	P	P	P	0.0421498	0.0413668	0.0377631	0.0444445	0.0539844	0.0507062	0.0406152	0.0415787	0.042637	0.0343368	0.0503126	0.0490094
ASMM10P031269	Rbakdn	NR_040424	0.000405006	0.00035703	0.00046213	0.000607545	0.000428208	0.000870869	0.000461365	0.000707692	0.000419747	0.000349015	0.000399083	0.000371631	0.000408055	0.000635541	0.000529601	0.000373243	0.000964021	0.000964862	0.000964433	0.00096388	A	A	A	A	A	A	A	A	A	A	A	A	P	P	P	0.0724797	0.045011	0.0609439	0.108726	0.0539844	0.114847	0.0825657	0.089219	0.0553547	0.0624597	0.0503126	0.0490094
ASMM10P017337	AY702103	ENSMUST00000086914	0.000264703	0.000357571	0.000296411	0.000279114	0.000466638	0.000398003	0.000255065	0.000359403	0.000334667	0.000221683	0.000434899	0.000384685	0.000306228	0.000381252	0.000316379	0.000347089	0.000500289	0.000500424	0.000500306	0.000500354	A	A	A	A	A	A	A	A	A	A	A	A	P	P	P	0.0421498	0.0413668	0.0377631	0.0444445	0.0539844	0.0507062	0.0406152	0.0415787	0.042637	0.0352996	0.0503126	0.0490094
ASMM10P056726	Gm2762	uc007qnl.2	0.000929507	0.000681261	0.000825262	0.000317222	0.000497763	0.000466506	0.000289891	0.000383376	0.000392268	0.000245656	0.000463907	0.000450895	0.00081201	0.000427164	0.000355178	0.000386819	0.000347082	0.000346533	0.000346441	0.000346475	P	A	A	A	A	A	A	A	A	A	A	A	P	P	P	0.130229	0.0738855	0.0897006	0.0444445	0.0539844	0.0507062	0.0406152	0.0415787	0.042637	0.0344177	0.0503126	0.0490094
ASMM10P045997	LOC100041346	uc029xya.1	0.00148256	0.000678971	0.000496386	0.00639571	0.0177464	0.00160792	0.000581671	0.000537394	0.000490681	0.000257464	0.000650278	0.000564016	0.000885971	0.00858334	0.000536582	0.000490586	0.00578512	0.00593543	0.00577572	0.00577369	P	A	A	P	P	A	A	A	A	A	A	A	P	P	P	0.204036	0.0525326	0.0431327	0.880208	1.37305	0.139718	0.0800522	0.0415787	0.042637	0.0354334	0.0503126	0.0490094
ASMM10P015914	AK018904	AK018904	0.00193289	0.00065822	0.00104124	0.000993315	0.000519996	0.000959995	0.000735956	0.000859524	0.000648347	0.000226525	0.000466828	0.000331645	0.00121078	0.000824435	0.000747942	0.000341666	5.77753e-06	5.76747e-06	5.76517e-06	5.75592e-06	P	A	P	P	A	A	A	A	A	A	A	A	P	P	P	0.264939	0.0876556	0.153872	0.136153	0.0692483	0.141865	0.100877	0.114463	0.0958106	0.0310497	0.0621678	0.0490094
ASMM10P052517	1700016G14Rik	ENSMUST00000136906	0.000682666	0.00134172	0.000903471	0.000326175	0.000764912	0.000678426	0.000298072	0.000589134	0.000570464	0.000555366	0.000712886	0.000655723	0.000975951	0.000589838	0.00048589	0.000641325	0.0115458	0.0115308	0.0115274	0.0115345	A	A	A	A	A	A	A	A	A	A	A	A	P	P	P	0.09302	0.0946929	0.0675263	0.0444445	0.0539844	0.0507062	0.0406152	0.0415787	0.042637	0.075674	0.0503126	0.0490094
ASMM10P018347	4930471G03Rik	NR_015571	0.000793522	0.000375499	0.000285059	0.000763543	0.000490034	0.000382762	0.000306815	0.000377423	0.000417019	0.000258675	0.000523404	0.000369953	0.000484694	0.000545446	0.000367085	0.000384011	7.2921e-05	7.29371e-05	7.28839e-05	7.28866e-05	A	A	A	A	A	A	A	A	A	A	A	A	P	P	P	0.105044	0.0413668	0.0377631	0.101075	0.0539844	0.0507062	0.0406152	0.0415787	0.0552443	0.0342425	0.0576606	0.0490094
ASMM10P042216	1700009J07Rik	NR_015547	0.000320766	0.000472695	0.000404624	0.000413555	0.000616877	0.000543306	0.000346824	0.000475117	0.000487736	0.000231729	0.000574919	0.000761744	0.000399361	0.000524579	0.000436559	0.000522797	0.0016415	0.00164225	0.00164172	0.00164211	A	A	A	A	A	A	A	A	A	A	A	A	P	P	P	0.0421498	0.0413668	0.0377631	0.0543427	0.0539844	0.0507062	0.045574	0.0415787	0.0455199	0.0304501	0.0503126	0.0710928
ASMM10P011178	1700109G14Rik	NR_033788	0.00105134	0.000369183	0.000310936	0.000343505	0.000481791	0.000417507	0.000313909	0.000371074	0.000351067	0.000266546	0.000449021	0.000403536	0.000577153	0.000414268	0.00034535	0.000373034	1.75039e-05	1.74898e-05	1.74851e-05	1.74869e-05	P	A	A	A	A	A	A	A	A	A	A	A	P	P	P	0.136028	0.0413668	0.0377631	0.0444445	0.0539844	0.0507062	0.0406152	0.0415787	0.042637	0.0344871	0.0503126	0.0490094
ASMM10P049798	1700101O22Rik	NR_045045	0.000336892	0.000449729	0.000395752	0.000355233	0.000586905	0.000531393	0.000324626	0.000452032	0.00044683	0.000230417	0.000546986	0.000513611	0.000394124	0.000491177	0.000407829	0.000430338	0.000584174	0.000584375	0.000584199	0.000584224	A	A	A	A	A	A	A	A	A	A	A	A	P	P	P	0.0421498	0.0413668	0.0377631	0.0444445	0.0539844	0.0507062	0.0406152	0.0415787	0.042637	0.0288284	0.0503126	0.0490094
ASMM10P028823	Cylc2	ENSMUST00000156384	0.000348052	0.000326658	0.000203392	0.000367001	0.000426296	0.000273104	0.00033538	0.000328332	0.000229643	0.000278033	0.000397301	0.000263965	0.000292701	0.000355467	0.000297785	0.000313099	0.00220345	0.00220399	0.00220352	0.00220368	A	A	A	A	A	A	A	A	A	A	A	A	P	P	P	0.0421498	0.0413668	0.0377631	0.0444445	0.0539844	0.0507062	0.0406152	0.0415787	0.042637	0.0336704	0.0503126	0.0490094
ASMM10P011528	4933406F09Rik	ENSMUST00000180633	0.000351121	0.000445912	0.00035773	0.000370237	0.000581924	0.00048034	0.000338337	0.000478438	0.0004039	0.000262029	0.000542343	0.000464266	0.000384921	0.0004775	0.000406892	0.00042288	0.000175998	0.000176059	0.000176012	0.000176019	A	A	A	A	A	A	A	A	A	A	A	A	P	P	P	0.0421498	0.0413668	0.0377631	0.0444445	0.0539844	0.0507062	0.0406152	0.0443842	0.042637	0.0314549	0.0503126	0.0490094
ASMM10P056805	1700031M16Rik	uc007xmk.2	0.000353011	0.000435994	0.000365254	0.00037223	0.000568981	0.000490443	0.000340158	0.000438228	0.000473608	0.000244106	0.000530281	0.000474031	0.000384753	0.000477218	0.000417331	0.00041614	0.000123795	0.000123838	0.00012381	0.000123806	A	A	A	A	A	A	A	A	A	A	A	A	P	P	P	0.0421498	0.0413668	0.0377631	0.0444445	0.0539844	0.0507062	0.0406152	0.0415787	0.0489656	0.0291464	0.0503126	0.0490094
ASMM10P030122	AK016172	uc008wlp.1	0.000399657	0.000697262	0.000554027	0.000421415	0.00106015	0.000743916	0.000385106	0.000700834	0.000625532	0.00028829	0.00084805	0.000719022	0.000550315	0.000741828	0.000570491	0.000618454	0.00536596	0.00536902	0.00536626	0.00536667	A	A	A	A	A	A	A	A	A	A	A	A	P	P	P	0.0421498	0.0413668	0.0377631	0.0444445	0.0628961	0.0507062	0.0406152	0.0415787	0.042637	0.0304045	0.0503126	0.0490094
ASMM10P022283	1700061F12Rik	NR_038180	0.00042382	0.000404789	0.000372416	0.000446894	0.000528257	0.000500059	0.000408389	0.000406862	0.000420482	0.000350138	0.000492327	0.000483326	0.000400342	0.000491737	0.000411911	0.00044193	2.53814e-08	2.53912e-08	2.53825e-08	2.53875e-08	A	A	A	A	A	A	A	A	A	A	A	A	P	P	P	0.0421498	0.0413668	0.0377631	0.0444445	0.0539844	0.0507062	0.0406152	0.0415787	0.042637	0.034822	0.0503126	0.0490094
ASMM10P002026	Adam18	ENSMUST00000138232	0.000446611	0.00106854	0.000496002	0.000470925	0.000814557	0.000666003	0.000430351	0.000627369	0.000560019	0.0030034	0.000759154	0.000643717	0.000670386	0.000650495	0.000539246	0.00146876	0.000662846	0.000662827	0.000662564	0.000665474	A	A	A	A	A	A	A	A	A	P	A	A	P	P	P	0.0421498	0.0708173	0.0377631	0.0444445	0.0539844	0.0507062	0.0406152	0.0415787	0.042637	0.283452	0.0503126	0.0490094
ASMM10P009807	1700031M16Rik	NR_015496	0.000452992	0.000518512	0.000439184	0.000477653	0.000676668	0.000589711	0.000539865	0.000521168	0.000495867	0.000741411	0.000630644	0.000569977	0.000470229	0.000581344	0.000518967	0.000647344	2.31137e-05	2.31236e-05	2.31184e-05	2.31305e-05	A	A	A	A	A	A	A	A	A	A	A	A	P	P	P	0.0421498	0.0413668	0.0377631	0.0444445	0.0539844	0.0507062	0.0502331	0.0415787	0.042637	0.0689866	0.0503126	0.0490094
ASMM10P024295	1700017J07Rik	NR_040326	0.000717601	0.000637905	0.000573307	0.000480846	0.000832478	0.000775857	0.000439417	0.000641173	0.000647301	0.000505526	0.000775856	0.000744044	0.000642938	0.000696394	0.000575963	0.000675142	0.00118671	0.00118679	0.00118629	0.00118672	A	A	A	A	A	A	A	A	A	A	A	A	P	P	P	0.0663278	0.0413668	0.0377631	0.0444445	0.0539844	0.0511049	0.0406152	0.0415787	0.042637	0.0467257	0.0503126	0.0490094
ASMM10P013762	AK006981	AK006981	0.000587318	0.000696746	0.000410537	0.000481043	0.000581659	0.000504529	0.000822445	0.000447992	0.000424241	0.000787481	0.00155274	0.00144115	0.000564867	0.00052241	0.000564893	0.00126046	3.5129e-06	3.51232e-06	3.51298e-06	3.52334e-06	A	A	A	A	A	A	A	A	A	A	A	A	P	P	P	0.0542635	0.0646658	0.0412597	0.0444445	0.0539844	0.0507062	0.0759873	0.0415787	0.042637	0.0727569	0.144111	0.144839
ASMM10P047796	AK005912	uc007mef.1	0.00045648	0.000491296	0.000379849	0.000481332	0.000641151	0.00051004	0.00043986	0.000493813	0.000428874	0.000351001	0.000597542	0.000492972	0.000442542	0.000544174	0.000454182	0.000480505	3.08891e-05	3.09015e-05	3.08907e-05	3.08939e-05	A	A	A	A	A	A	A	A	A	A	A	A	P	P	P	0.0421498	0.0413668	0.0377631	0.0444445	0.0539844	0.0507062	0.0406152	0.0415787	0.042637	0.0324102	0.0503126	0.0490094
ASMM10P056806	1700031M16Rik	uc007xml.1	0.000460601	0.000484337	0.000423441	0.00073467	0.000632069	0.000568573	0.000623602	0.000705899	0.000569297	0.000373861	0.000589078	0.000549546	0.000456126	0.000645104	0.000632933	0.000504162	9.67097e-07	9.67847e-07	9.67781e-07	9.6729e-07	A	A	A	A	A	A	A	A	A	A	A	A	P	P	P	0.0421498	0.0413668	0.0377631	0.0672299	0.0539844	0.0507062	0.0570661	0.0602902	0.0507707	0.0342122	0.0503126	0.0490094
ASMM10P014240	AK018896	AK018896	0.0004805	0.000605303	0.000516582	0.000506659	0.000789932	0.000693637	0.000463006	0.000608403	0.000583254	0.000332036	0.000736204	0.000670425	0.000534128	0.000663409	0.000551555	0.000579555	0.000196421	0.000196515	0.000196433	0.000196445	A	A	A	A	A	A	A	A	A	A	A	A	P	P	P	0.0421498	0.0413668	0.0377631	0.0444445	0.0539844	0.0507062	0.0406152	0.0415787	0.042637	0.0291264	0.0503126	0.0490094
ASMM10P051493	4930557F10Rik	ENSMUST00000155432	0.000493253	0.000575668	0.000547545	0.000520107	0.000751258	0.000771371	0.000475295	0.000578617	0.000618215	0.000343234	0.00070016	0.00104282	0.000538822	0.000680912	0.000557375	0.000695403	0.000120258	0.000120322	0.000120266	0.000120323	A	A	A	A	A	A	A	A	A	A	A	A	P	P	P	0.0421498	0.0413668	0.0377631	0.0444445	0.0539844	0.0531999	0.0406152	0.0415787	0.042637	0.0293302	0.0503126	0.0719209
ASMM10P052323	Speer6-ps1	NR_001581	0.000494036	0.000460004	0.000324275	0.000520932	0.00072541	0.000435418	0.000476049	0.000462361	0.000366127	0.00041296	0.000559484	0.000420847	0.000426105	0.000560587	0.000434846	0.00046443	0.000558228	0.000558518	0.000558254	0.000558327	A	A	A	A	A	A	A	A	A	A	A	A	P	P	P	0.0421498	0.0413668	0.0377631	0.0444445	0.0652338	0.0507062	0.0406152	0.0415787	0.042637	0.0352326	0.0503126	0.0490094
ASMM10P019234	Gm16541	ENSMUST00000162829	0.000499197	0.000416441	0.000339591	0.000526374	0.000543463	0.000455984	0.000481021	0.000418574	0.000383421	0.000402653	0.000506499	0.00049958	0.00041841	0.000508607	0.000427672	0.000469577	0.000221903	0.000221985	0.000221913	0.000221958	A	A	A	A	A	A	A	A	A	A	A	A	P	P	P	0.0421498	0.0413668	0.0377631	0.0444445	0.0539844	0.0507062	0.0406152	0.0415787	0.042637	0.0339981	0.0503126	0.0555541
ASMM10P015286	1700010K23Rik	NR_040512	0.000516273	0.000605923	0.000501609	0.00054438	0.000790742	0.000673532	0.000497476	0.000609027	0.000566349	0.000429789	0.000759419	0.000650994	0.000541268	0.000669551	0.000557618	0.0006134	4.13806e-05	4.1401e-05	4.13832e-05	4.13914e-05	A	A	A	A	A	A	A	A	A	A	A	A	P	P	P	0.0421498	0.0413668	0.0377631	0.0444445	0.0539844	0.0507062	0.0406152	0.0415787	0.042637	0.0350891	0.051846	0.0490094
ASMM10P050386	Gm5656	ENSMUST00000171020	0.000519577	0.000568394	0.00321903	0.000547863	0.000741765	0.000624837	0.000500659	0.000571305	0.000685904	0.000379078	0.000691313	0.000603928	0.00143567	0.000638155	0.000585956	0.000558106	9.58449e-06	9.53966e-06	9.53787e-06	9.53665e-06	A	A	P	A	A	A	A	A	A	A	A	A	P	P	P	0.0421498	0.0413668	0.261227	0.0444445	0.0539844	0.0507062	0.0406152	0.0415787	0.0556618	0.0307521	0.0503126	0.0490094
ASMM10P043161	Gm26567	ENSMUST00000181441	0.00064907	0.000666172	0.000577777	0.000555017	0.00138298	0.000775807	0.000507197	0.000669584	0.000652348	0.000449431	0.000810236	0.000749846	0.000631006	0.000904603	0.00060971	0.000669838	0.000235627	0.000235851	0.000235599	0.000235646	A	A	A	A	A	A	A	A	A	A	A	A	P	P	P	0.051976	0.0413668	0.0377631	0.0444445	0.0858781	0.0507062	0.0406152	0.0415787	0.042637	0.0359894	0.0503126	0.0490094
ASMM10P043160	AK076783	uc009qzg.1	0.00053648	0.000654412	0.000570565	0.000565687	0.00085402	0.000766123	0.000516947	0.000657764	0.000644205	0.000376611	0.000795933	0.000740486	0.000587152	0.00072861	0.000606305	0.000637676	0.000123468	0.000123534	0.000123477	0.000123487	A	A	A	A	A	A	A	A	A	A	A	A	P	P	P	0.0421498	0.0413668	0.0377631	0.0444445	0.0539844	0.0507062	0.0406152	0.0415787	0.042637	0.0295893	0.0503126	0.0490094
ASMM10P039346	AK006859	uc009lrk.1	0.000558454	0.000227517	0.000198408	0.000588857	0.000296914	0.000266411	0.000538121	0.000228683	0.000224016	0.000493102	0.000276719	0.000257496	0.000328126	0.000384061	0.000330273	0.000342439	0.0156396	0.0156428	0.01564	0.0156414	A	A	A	A	A	A	A	A	A	A	A	A	P	P	P	0.0421498	0.0413668	0.0377631	0.0444445	0.0539844	0.0507062	0.0406152	0.0415787	0.042637	0.0372173	0.0503126	0.0490094
ASMM10P046110	AK076845	uc007hha.1	0.000567399	0.000852128	0.000727441	0.000598289	0.00111204	0.000976767	0.000546741	0.000856493	0.000821329	0.00296886	0.00103641	0.000944081	0.000715656	0.0008957	0.000741521	0.00164978	0.00196611	0.00196729	0.00196626	0.00197472	A	A	A	A	A	A	A	A	A	P	A	A	P	P	P	0.0421498	0.0413668	0.0377631	0.0444445	0.0539844	0.0507062	0.0406152	0.0415787	0.042637	0.220545	0.0503126	0.0490094
ASMM10P030713	AK005964	AK005964	0.000573295	0.000682782	0.000582051	0.000604506	0.000891043	0.000781546	0.000552422	0.000686279	0.000657174	0.000498994	0.000830438	0.000755393	0.000612709	0.000759032	0.000631958	0.000694942	6.36703e-05	6.37057e-05	6.36748e-05	6.36891e-05	A	A	A	A	A	A	A	A	A	A	A	A	P	P	P	0.0421498	0.0413668	0.0377631	0.0444445	0.0539844	0.0507062	0.0406152	0.0415787	0.042637	0.0366871	0.0503126	0.0490094
ASMM10P026289	4930406D18Rik	NR_040543	0.000578117	0.000947456	0.000916099	0.000609591	0.00123645	0.00123009	0.000557069	0.00095231	0.00103434	0.000396186	0.00115235	0.00118892	0.000813891	0.00102538	0.000847905	0.000912487	0.00668591	0.00669012	0.00668645	0.00668696	A	A	A	A	A	A	A	A	A	A	A	A	P	P	P	0.0421498	0.0413668	0.0377631	0.0444445	0.0539844	0.0507062	0.0406152	0.0415787	0.042637	0.0288854	0.0503126	0.0490094
ASMM10P056649	Gm9766	uc007fbl.2	0.00515049	0.00223566	0.00434894	0.00796508	0.00637575	0.00243104	0.00114205	0.000851155	0.000792922	0.00296747	0.00183465	0.00514283	0.0039117	0.00559062	0.00092871	0.00331499	0.00119467	0.0012031	0.00118018	0.00119104	P	A	P	P	P	A	A	A	A	P	A	P	P	P	P	0.371046	0.109211	0.233851	0.573811	0.311453	0.130722	0.0822745	0.0415787	0.042637	0.213779	0.0896222	0.27654
ASMM10P024344	AK018940	uc008ods.1	0.000590361	0.000847628	0.000731713	0.000622501	0.00110617	0.000982503	0.000568867	0.000851971	0.000826152	0.000453313	0.00103093	0.000949625	0.000723234	0.000903725	0.000748996	0.000811291	0.00129332	0.00129412	0.00129342	0.00129362	A	A	A	A	A	A	A	A	A	A	A	A	P	P	P	0.0421498	0.0413668	0.0377631	0.0444445	0.0539844	0.0507062	0.0406152	0.0415787	0.042637	0.032365	0.0503126	0.0490094
ASMM10P050774	4930555J06Rik	ENSMUST00000135883	0.000595019	0.000878457	0.000695195	0.000627412	0.0011464	0.000933469	0.000573355	0.00157501	0.000784921	0.000416157	0.00106843	0.000902232	0.00072289	0.000902428	0.000977763	0.000795606	0.0012255	0.00122625	0.00122648	0.0012257	A	A	A	A	A	A	A	A	A	A	A	A	P	P	P	0.0421498	0.0413668	0.0377631	0.0444445	0.0539844	0.0507062	0.0406152	0.0741678	0.042637	0.0294797	0.0503126	0.0490094
ASMM10P010658	AK006024	uc007sdi.1	0.000818689	0.000802155	0.000694087	0.000628771	0.00104683	0.000931981	0.000574597	0.000806264	0.000783669	0.000481498	0.000975627	0.000900793	0.000771644	0.000869193	0.00072151	0.000785973	0.000588818	0.000588974	0.00058866	0.000588771	A	A	A	A	A	A	A	A	A	A	A	A	P	P	P	0.0578688	0.0413668	0.0377631	0.0444445	0.0539844	0.0507062	0.0406152	0.0415787	0.042637	0.0340345	0.0503126	0.0490094
ASMM10P022059	AK016713	AK016713	0.000602837	0.00087779	0.000653492	0.000635657	0.00114553	0.000877472	0.000580888	0.000882287	0.000737835	0.000437129	0.00106762	0.000848109	0.000711373	0.00088622	0.00073367	0.000784285	0.000902155	0.000902707	0.000902225	0.000902327	A	A	A	A	A	A	A	A	A	A	A	A	P	P	P	0.0421498	0.0413668	0.0377631	0.0444445	0.0539844	0.0507062	0.0406152	0.0415787	0.042637	0.0305637	0.0503126	0.0490094
ASMM10P040288	AK133405	uc009liy.1	0.00314558	0.00317851	0.00220501	0.00063804	0.00128347	0.00123493	0.000583067	0.000988522	0.00103841	0.000500614	0.00119617	0.00119361	0.00284304	0.00105215	0.00087	0.000963464	0.00562033	0.00558127	0.00557807	0.00557931	P	P	A	A	A	A	A	A	A	A	A	A	P	P	P	0.219115	0.133693	0.0905372	0.0444445	0.0539844	0.0507062	0.0406152	0.0415787	0.042637	0.0348717	0.0503126	0.0490094
ASMM10P037255	AK006659	uc009ewr.1	0.000611114	0.000843245	0.000704668	0.000644384	0.0016255	0.000946188	0.000588864	0.000847565	0.000795616	0.00048512	0.0010256	0.000914526	0.000719676	0.00107202	0.000744015	0.000808416	0.000689325	0.000690161	0.00068938	0.000689504	A	A	A	A	A	A	A	A	A	A	A	A	P	P	P	0.0421498	0.0413668	0.0377631	0.0444445	0.0797413	0.0507062	0.0406152	0.0415787	0.042637	0.0334597	0.0503126	0.0490094
ASMM10P009792	Gm6455	NR_003596	0.00204192	0.000926932	0.000995552	0.00152303	0.00409662	0.00137818	0.00147438	0.00112297	0.000613052	0.000493412	0.000772432	0.000704677	0.00132147	0.00233261	0.00107013	0.00065684	8.92517e-07	8.98496e-07	8.91241e-07	8.89518e-07	P	A	A	A	P	A	A	A	A	A	A	A	P	P	P	0.139819	0.0603761	0.0692394	0.104289	0.266835	0.0958506	0.100958	0.0731448	0.042637	0.0337862	0.0503126	0.0490094
ASMM10P038070	Gm5334	NR_003648	0.000621217	0.000889308	0.000760142	0.00123404	0.00116056	0.00102068	0.00146569	0.000893864	0.00085825	0.000512164	0.00108163	0.000986521	0.000756889	0.00113843	0.0010726	0.000860104	0.00119397	0.00119585	0.00119573	0.00119433	A	A	A	A	A	A	A	A	A	A	A	A	P	P	P	0.0421498	0.0413668	0.0377631	0.0837305	0.0539844	0.0507062	0.0994476	0.0415787	0.042637	0.0347506	0.0503126	0.0490094
ASMM10P001201	Ppp1r42	ENSMUST00000124874	0.00200444	0.00269359	0.00142241	0.00069527	0.00135084	0.00095991	0.000618435	0.00138093	0.000807154	0.00271871	0.0105507	0.00301673	0.00204015	0.00100201	0.000935508	0.00542873	0.000731252	0.000728294	0.000728094	0.000740184	P	A	A	A	A	A	A	A	A	P	P	A	P	P	P	0.13164	0.12307	0.0751371	0.0456612	0.0617197	0.0507062	0.0406152	0.0630946	0.042637	0.178549	0.482061	0.159356
ASMM10P010666	AK006024	uc007sed.1	0.00116978	0.000798944	0.00118575	0.000677193	0.00104264	0.00091294	0.000618846	0.000803037	0.000767659	0.000516552	0.000971721	0.00088239	0.00105149	0.00087759	0.000729847	0.000790221	0.000154263	0.000154139	0.000154054	0.000154084	A	A	A	A	A	A	A	A	A	A	A	A	P	P	P	0.0767734	0.0413668	0.0658587	0.0444445	0.0539844	0.0507062	0.0406152	0.0415787	0.042637	0.0339016	0.0503126	0.0490094
ASMM10P035071	AK006844	uc009dqr.1	0.00065425	0.000633771	0.000613229	0.000689868	0.000827083	0.00082341	0.000630429	0.000637017	0.000692376	0.00335667	0.000770828	0.000795856	0.00063375	0.00078012	0.000653274	0.00164112	5.63616e-07	5.6395e-07	5.63657e-07	5.68712e-07	A	A	A	A	A	A	A	A	A	P	A	A	P	P	P	0.0421498	0.0413668	0.0377631	0.0444445	0.0539844	0.0507062	0.0406152	0.0415787	0.042637	0.216252	0.0503126	0.0490094
ASMM10P033508	Gm15756	ENSMUST00000161447	0.000657287	0.0005229	0.000590261	0.000693071	0.000682395	0.000792569	0.000633356	0.000525579	0.000763059	0.00048689	0.000635981	0.000766047	0.000590149	0.000722678	0.000640665	0.000629639	0.000161996	0.000162082	0.000162026	0.000162025	A	A	A	A	A	A	A	A	A	A	A	A	P	P	P	0.0421498	0.0413668	0.0377631	0.0444445	0.0539844	0.0507062	0.0406152	0.0415787	0.0488182	0.0312228	0.0503126	0.0490094
ASMM10P053759	FJ541090	uc029xtk.1	0.00229067	0.00227591	0.00140011	0.00395593	0.00513237	0.00083889	0.000640902	0.000777862	0.000705392	0.000525153	0.000941259	0.000810818	0.0019889	0.00330906	0.000708052	0.000759076	3.65845e-05	3.68089e-05	3.63966e-05	3.64032e-05	P	A	A	P	P	A	A	A	A	A	A	A	P	P	P	0.145164	0.121653	0.0846291	0.250695	0.274338	0.0507062	0.0406152	0.0415787	0.042637	0.03328	0.0503126	0.0490094
ASMM10P002224	1700080N15Rik	ENSMUST00000141488	0.000704216	0.00071092	0.000629538	0.000742555	0.000927765	0.000845309	0.000678576	0.000714562	0.00071079	0.0012044	0.00309648	0.000817022	0.000681558	0.000838543	0.000701309	0.00170597	5.4312e-08	5.4348e-08	5.43159e-08	5.50655e-08	A	A	A	A	A	A	A	A	A	A	P	A	P	P	P	0.0421498	0.0413668	0.0377631	0.0444445	0.0539844	0.0507062	0.0406152	0.0415787	0.042637	0.0720874	0.180177	0.0490094
ASMM10P010334	Gm26844	ENSMUST00000181690	0.000710432	0.0010891	0.000948096	0.000749109	0.00142129	0.00127305	0.000684566	0.00109468	0.00107046	0.000620843	0.00132462	0.00123045	0.000915875	0.00114782	0.000949901	0.00105864	0.00259848	0.00260045	0.00259873	0.00259954	A	A	A	A	A	A	A	A	A	A	A	A	P	P	P	0.0421498	0.0413668	0.0377631	0.0444445	0.0539844	0.0507062	0.0406152	0.0415787	0.042637	0.0368346	0.0503126	0.0490094
ASMM10P045933	LOC100041014	uc029xst.1	0.00618327	0.00169904	0.00106355	0.00329663	0.0165616	0.00071045	0.000807378	0.000643582	0.00136176	0.000567221	0.000778772	0.000686676	0.00298195	0.00685622	0.000937573	0.000677556	6.71461e-05	6.91036e-05	6.65816e-05	6.65065e-05	P	A	A	P	P	A	A	A	A	A	A	A	P	P	P	0.360878	0.109767	0.0759075	0.192404	1.06996	0.0507062	0.0471216	0.0415787	0.0971914	0.0331051	0.0503126	0.0490094
ASMM10P028948	AK017104	uc008tgd.1	0.000743656	0.0014275	0.00247296	0.000784141	0.00186292	0.00176917	0.00071658	0.00143482	0.00148763	0.000601959	0.00173621	0.00170997	0.00154804	0.00147208	0.00121301	0.00134938	0.0148816	0.0148793	0.0148687	0.0148725	A	A	A	A	A	A	A	A	A	A	A	A	P	P	P	0.0421498	0.0413668	0.0708775	0.0444445	0.0539844	0.0507062	0.0406152	0.0415787	0.042637	0.0341186	0.0503126	0.0490094
ASMM10P016273	1700008K24Rik	NR_038141	0.000755917	0.0010737	0.00094534	0.000797071	0.00252777	0.00126935	0.000728395	0.0010792	0.00106735	0.000556555	0.00411092	0.00122687	0.000924985	0.0015314	0.000958314	0.00196478	0.00126607	0.00126866	0.0012662	0.00127042	A	A	A	A	A	A	A	A	A	A	P	A	P	P	P	0.0421498	0.0413668	0.0377631	0.0444445	0.0973883	0.0507062	0.0406152	0.0415787	0.042637	0.0310334	0.158383	0.0490094
ASMM10P019956	AK018927	AK018927	0.000760896	0.000971307	0.000841386	0.000802321	0.00126758	0.00112977	0.000733193	0.000976283	0.000949979	0.00251652	0.00118136	0.00109196	0.000857863	0.00106655	0.000886485	0.00159661	0.000270314	0.000270521	0.00027034	0.000271216	A	A	A	A	A	A	A	A	A	A	A	A	P	P	P	0.0421498	0.0413668	0.0377631	0.0444445	0.0539844	0.0507062	0.0406152	0.0415787	0.042637	0.139402	0.0503126	0.0490094
ASMM10P050296	AK076598	AK076598	0.000770919	0.00129932	0.000966778	0.000812889	0.00744208	0.00129813	0.000742851	0.00130598	0.00109156	0.000588747	0.00158031	0.00125469	0.00101234	0.00318437	0.0010468	0.00114125	0.0034317	0.00345359	0.00343206	0.00343274	A	A	A	A	P	A	A	A	A	A	A	A	P	P	P	0.0421498	0.0413668	0.0377631	0.0444445	0.236935	0.0507062	0.0406152	0.0415787	0.042637	0.0321896	0.0503126	0.0490094
ASMM10P054195	Gm2762	NR_037991	0.00136027	0.00121336	0.00191241	0.00130244	0.00107261	0.00110315	0.000745737	0.000933068	0.000927599	0.00101522	0.00384132	0.00391097	0.00149535	0.0011594	0.000868801	0.0029225	3.37584e-05	3.3716e-05	3.36753e-05	3.39627e-05	A	A	A	A	A	A	A	A	A	A	P	P	P	P	P	0.0740845	0.061068	0.0879038	0.0709349	0.0539844	0.0507062	0.0406152	0.0469611	0.042637	0.0552919	0.193333	0.179767
ASMM10P033861	Gm8778	ENSMUST00000127246	0.000814273	0.001786	0.00258543	0.00186254	0.00145982	0.0012155	0.00351614	0.00498369	0.00133296	0.000593473	0.00166072	0.00203472	0.00172857	0.00151262	0.0032776	0.00142964	0.000847761	0.000847375	0.000852931	0.000846766	A	A	P	A	A	A	P	P	A	A	A	A	P	P	P	0.0441531	0.0660467	0.1138	0.100994	0.0539844	0.0535012	0.190659	0.184297	0.0586714	0.0321804	0.0614138	0.0895603
ASMM10P041186	4930568E12Rik	NR_040755	0.00077796	0.00073393	0.000623331	0.000820313	0.00119484	0.000836974	0.000749635	0.00073769	0.000703782	0.000535919	0.000892648	0.000808966	0.00071174	0.000950709	0.000730369	0.000745844	7.03666e-06	7.0436e-06	7.03724e-06	7.038e-06	A	A	A	A	A	A	A	A	A	A	A	A	P	P	P	0.0421498	0.0413668	0.0377631	0.0444445	0.0673451	0.0507062	0.0406152	0.0415787	0.042637	0.0290361	0.0503126	0.0490094
ASMM10P010657	AK007159	uc007sdh.1	0.000781977	0.00122928	0.00189433	0.000824549	0.00160424	0.00133599	0.000753506	0.00123558	0.00112339	0.000534578	0.00149513	0.00129129	0.00130187	0.00125493	0.00103749	0.001107	0.00246542	0.00246494	0.00246316	0.00246341	A	A	A	A	A	A	A	A	A	A	A	A	P	P	P	0.0421498	0.0413668	0.0718974	0.0444445	0.0539844	0.0507062	0.0406152	0.0415787	0.042637	0.0288146	0.0503126	0.0490094
ASMM10P030558	AK076946	uc007fkm.1	0.000784115	0.000936295	0.000798027	0.000826803	0.00122188	0.00107155	0.000755566	0.000941091	0.000901024	0.00066476	0.00113878	0.00103569	0.000839479	0.00104008	0.000865894	0.000946408	6.75003e-05	6.75517e-05	6.75068e-05	6.7526e-05	A	A	A	A	A	A	A	A	A	A	A	A	P	P	P	0.0421498	0.0413668	0.0377631	0.0444445	0.0539844	0.0507062	0.0406152	0.0415787	0.042637	0.035734	0.0503126	0.0490094
ASMM10P012591	AK029886	AK029886	0.000804837	0.000904816	0.000694067	0.000848654	0.0011808	0.000931954	0.000775534	0.000909452	0.000783647	0.00063731	0.00110049	0.000900768	0.00080124	0.000987137	0.000822877	0.000879523	4.1979e-05	4.20095e-05	4.19828e-05	4.19918e-05	A	A	A	A	A	A	A	A	A	A	A	A	P	P	P	0.0421498	0.0413668	0.0377631	0.0444445	0.0539844	0.0507062	0.0406152	0.0415787	0.042637	0.0333763	0.0503126	0.0490094
ASMM10P016559	AK007204	uc008dvj.1	0.0044707	0.000813166	0.00227598	0.00093338	0.0010612	0.000972243	0.0007909	0.000817332	0.000817524	0.000628525	0.000989019	0.000939708	0.00251995	0.00098894	0.000808585	0.000852417	1.76428e-08	1.68109e-08	1.67982e-08	1.68091e-08	P	A	P	A	A	A	A	A	A	A	A	A	P	P	P	0.229584	0.0413668	0.118701	0.047932	0.0539844	0.0507062	0.0406152	0.0415787	0.042637	0.0322767	0.0503126	0.0490094
ASMM10P022779	AK076935	uc008jor.1	0.00301393	0.00539155	0.00373334	0.00161687	0.00409309	0.0045757	0.00298809	0.00181395	0.00335242	0.00112672	0.00173406	0.00165949	0.00404627	0.00342855	0.00271815	0.00150676	0.00709149	0.00707218	0.00706478	0.00703091	P	P	A	A	A	A	P	A	A	A	A	A	P	P	P	0.152809	0.156433	0.110256	0.0819767	0.118758	0.135133	0.151499	0.0526307	0.0990061	0.0571257	0.0503126	0.0490094
ASMM10P027918	Gm12970	ENSMUST00000134911	0.00100233	0.00100199	0.000790453	0.000878407	0.00130761	0.00106138	0.000802723	0.00100712	0.000892473	0.000674044	0.00121867	0.00102586	0.000931591	0.00108246	0.000900772	0.000972859	7.23594e-05	7.23988e-05	7.23488e-05	7.2367e-05	A	A	A	A	A	A	A	A	A	A	A	A	P	P	P	0.0507149	0.0413668	0.0377631	0.0444445	0.0539844	0.0507062	0.0406152	0.0415787	0.042637	0.0341044	0.0503126	0.0490094
ASMM10P023897	1700108N11Rik	ENSMUST00000153051	0.00181956	0.000981585	0.000801703	0.000886238	0.000376813	0.000339098	0.00174369	0.000567807	0.000285136	0.000636786	0.000351184	0.000327751	0.00120095	0.00053405	0.000865543	0.000438574	0.0237172	0.0236726	0.0236863	0.0236686	A	P	P	A	A	A	A	A	A	A	A	A	P	P	P	0.0912503	0.140628	0.119881	0.0444445	0.0539844	0.0507062	0.0874452	0.0813474	0.042637	0.0319346	0.0503126	0.0490094
ASMM10P001688	Tex29	ENSMUST00000132536	0.000846309	0.000946072	0.000795843	0.000892384	0.00123464	0.00106861	0.000815496	0.000950918	0.000898559	0.000724069	0.00115067	0.00103285	0.000862741	0.00106521	0.000888324	0.000969197	1.19989e-05	1.20084e-05	1.20001e-05	1.20038e-05	A	A	A	A	A	A	A	A	A	A	A	A	P	P	P	0.0421498	0.0413668	0.0377631	0.0444445	0.0539844	0.0507062	0.0406152	0.0415787	0.042637	0.0360617	0.0503126	0.0490094
ASMM10P050189	1700052I22Rik	NR_033786	0.0027439	0.000963218	0.00167074	0.00206952	0.00267803	0.00225149	0.00125466	0.00121041	0.000896383	0.000718373	0.00117152	0.00127081	0.00179262	0.00233301	0.00112049	0.00105357	1.55143e-05	1.55381e-05	1.54641e-05	1.54598e-05	P	A	A	A	A	A	A	A	A	A	A	A	P	P	P	0.134954	0.0413668	0.0794697	0.101786	0.115012	0.107094	0.0617086	0.0519829	0.042637	0.035332	0.0503126	0.0604469
ASMM10P042841	AK007116	uc009pqw.1	0.00086091	0.000933633	0.000755605	0.000907779	0.00121841	0.00101458	0.000829565	0.000938416	0.000853128	0.000667227	0.00113554	0.000980633	0.00085005	0.00104692	0.000873703	0.0009278	1.06514e-05	1.06597e-05	1.06524e-05	1.06548e-05	A	A	A	A	A	A	A	A	A	A	A	A	P	P	P	0.0421498	0.0413668	0.0377631	0.0444445	0.0539844	0.0507062	0.0406152	0.0415787	0.042637	0.0326672	0.0503126	0.0490094
ASMM10P027787	4930444F02Rik	uc011xav.2	0.00135908	0.00245767	0.00133627	0.00092572	0.00286684	0.00155523	0.00227751	0.00200266	0.00206371	0.000628068	0.0023892	0.00183307	0.00171767	0.0017826	0.00211463	0.00161678	0.000510159	0.0005102	0.000511082	0.000509869	A	A	A	A	A	A	A	A	A	A	A	A	P	P	P	0.0652506	0.0855043	0.051444	0.0444445	0.09974	0.0598736	0.109345	0.0696744	0.0794491	0.030154	0.0831223	0.0705699
ASMM10P020027	AK007128	AK007128	0.000884167	0.00085315	0.000752931	0.000932302	0.00111338	0.00101099	0.000851975	0.000857521	0.0008941	0.000742881	0.00103765	0.000977162	0.000830083	0.00101889	0.000867865	0.000919231	3.02907e-07	3.03144e-07	3.02954e-07	3.03042e-07	A	A	A	A	A	A	A	A	A	A	A	A	P	P	P	0.0421498	0.0413668	0.0377631	0.0444445	0.0539844	0.0507062	0.0406152	0.0415787	0.0448434	0.0354145	0.0503126	0.0490094
ASMM10P011648	AK019699	uc007srg.1	0.000893764	0.0012127	0.00112015	0.000942422	0.0015826	0.00150407	0.000861223	0.00121891	0.00126472	0.00250734	0.00147495	0.00145374	0.00107554	0.00134303	0.00111495	0.00181201	0.000975059	0.000975966	0.000975174	0.000978247	A	A	A	A	A	A	A	A	A	A	A	A	P	P	P	0.0421498	0.0413668	0.0377631	0.0444445	0.0539844	0.0507062	0.0406152	0.0415787	0.042637	0.118246	0.0503126	0.0490094
ASMM10P022396	1700092C17Rik	ENSMUST00000169209	0.00167167	0.00110783	0.000946693	0.00199438	0.00203438	0.00173371	0.00220195	0.00111351	0.00106888	0.000683106	0.00134741	0.00122863	0.00124206	0.00192083	0.00146144	0.00108638	8.52363e-05	8.5455e-05	8.5323e-05	8.51644e-05	A	A	A	A	A	A	A	A	A	A	A	A	P	P	P	0.0767019	0.0413668	0.0377631	0.0915093	0.0759645	0.069157	0.101033	0.0415787	0.042637	0.0313433	0.0503126	0.0490094
ASMM10P011195	4930527J03Rik	ENSMUST00000094270	0.00272474	0.00270386	0.00263891	0.000968905	0.0019096	0.00156538	0.00251309	0.00147077	0.00166887	0.000689085	0.00273874	0.00375023	0.00268917	0.00148129	0.00188424	0.00239269	0.00263512	0.0026224	0.00262817	0.00263	P	A	A	A	A	A	A	A	A	A	A	A	P	P	P	0.124986	0.0764382	0.0854806	0.0444445	0.0539844	0.0507062	0.115278	0.0415787	0.0540586	0.0316089	0.0774242	0.121479
ASMM10P035896	Pmis2	NR_027848	0.000925031	0.00116671	0.000980519	0.000975391	0.00152258	0.00131659	0.000891352	0.00117269	0.00110707	0.000659692	0.00141902	0.00127253	0.00102409	0.00127152	0.00105704	0.00111708	0.000184897	0.000185067	0.000184918	0.000184948	A	A	A	A	A	A	A	A	A	A	A	A	P	P	P	0.0421498	0.0413668	0.0377631	0.0444445	0.0539844	0.0507062	0.0406152	0.0415787	0.042637	0.0300594	0.0503126	0.0490094
ASMM10P031408	Gm6486	ENSMUST00000166202	0.000932618	0.0010958	0.00092566	0.000983391	0.00143004	0.00124292	0.000898662	0.00110141	0.00104513	0.000821714	0.00171466	0.00120133	0.000984692	0.00121879	0.00101507	0.0012459	4.45607e-05	4.46006e-05	4.45657e-05	4.46042e-05	A	A	A	A	A	A	A	A	A	A	A	A	P	P	P	0.0421498	0.0413668	0.0377631	0.0444445	0.0539844	0.0507062	0.0406152	0.0415787	0.042637	0.0371375	0.064729	0.0490094
ASMM10P002310	Nfatc2ip	ENSMUST00000142947	0.000936502	0.00157852	0.00136285	0.000987487	0.00206	0.00182995	0.000902405	0.00158661	0.00153874	0.000773085	0.00191989	0.00176872	0.00129262	0.00162581	0.00134259	0.00148723	0.00547197	0.00547753	0.00547268	0.00547454	A	A	A	A	A	A	A	A	A	A	A	A	P	P	P	0.0421498	0.0413668	0.0377631	0.0444445	0.0539844	0.0507062	0.0406152	0.0415787	0.042637	0.0347948	0.0503126	0.0490094
ASMM10P013782	AK019680	uc007xcp.1	0.00112511	0.00114299	0.00100079	0.00102387	0.00149162	0.0013438	0.000935655	0.00114884	0.00112996	0.000822768	0.00139016	0.00129884	0.00108963	0.00128643	0.00107148	0.00117059	5.84589e-05	5.85006e-05	5.84525e-05	5.84731e-05	A	A	A	A	A	A	A	A	A	A	A	A	P	P	P	0.0488393	0.0413668	0.0377631	0.0444445	0.0539844	0.0507062	0.0406152	0.0415787	0.042637	0.035715	0.0503126	0.0490094
ASMM10P049833	4930448C13Rik	NR_045960	0.000976545	0.000994837	0.00100793	0.00102971	0.00129828	0.0013534	0.00094099	0.00265728	0.00113802	0.000837815	0.00170362	0.00130811	0.000993105	0.00122713	0.00157876	0.00128318	1.79663e-05	1.79827e-05	1.80153e-05	1.79879e-05	A	A	A	A	A	A	A	A	A	A	A	A	P	P	P	0.0421498	0.0413668	0.0377631	0.0444445	0.0539844	0.0507062	0.0406152	0.110493	0.042637	0.036162	0.0708389	0.0490094
ASMM10P052624	AK132729	uc007qbk.1	0.000980496	0.00113713	0.00119185	0.00103388	0.00543877	0.00129202	0.000944797	0.00114296	0.00109551	0.000742397	0.00138304	0.00440463	0.00110316	0.00258822	0.00106109	0.00217669	3.25678e-05	3.27905e-05	3.25622e-05	3.2739e-05	A	A	A	A	P	A	A	A	A	A	A	P	P	P	P	0.0421498	0.0413668	0.0467748	0.0444445	0.197853	0.0507062	0.0406152	0.0415787	0.0429941	0.0319144	0.0503126	0.172862
ASMM10P020041	Gm20268	NR_037989	0.000982362	0.00127633	0.00102613	0.00103584	0.00166563	0.00137783	0.000946596	0.00128287	0.00115857	0.000734406	0.00155234	0.00133172	0.00109494	0.00135977	0.00112934	0.00120616	0.00025363	0.000253877	0.000253661	0.000253716	A	A	A	A	A	A	A	A	A	A	A	A	P	P	P	0.0421498	0.0413668	0.0377631	0.0444445	0.0539844	0.0507062	0.0406152	0.0415787	0.042637	0.0315109	0.0503126	0.0490094
ASMM10P031449	Speer1-ps1	NR_001586	0.00203193	0.00134711	0.000753876	0.00104336	0.00342343	0.00101226	0.000953463	0.000890819	0.000851175	0.00077913	0.00107794	0.000978388	0.00137764	0.00182635	0.000898485	0.000945153	2.8115e-05	2.81838e-05	2.80627e-05	2.80692e-05	A	A	A	A	A	A	A	A	A	A	A	A	P	P	P	0.0865551	0.0628758	0.0377631	0.0444445	0.159788	0.0507062	0.0406152	0.0415787	0.042637	0.033189	0.0503126	0.0490094
ASMM10P041071	BC048644	ENSMUST00000181944	0.00303478	0.00410335	0.00783524	0.0010452	0.00490775	0.0027218	0.00177458	0.00824907	0.00756236	0.00082549	0.00975396	0.00556043	0.00499112	0.00289158	0.005862	0.00537996	0.010589	0.0105109	0.0106025	0.0105805	P	A	P	A	A	A	A	P	P	A	P	P	P	P	P	0.129047	0.0912197	0.187559	0.0444445	0.109102	0.0651541	0.07546	0.183381	0.181027	0.0351021	0.216836	0.133105
ASMM10P015335	AK019797	uc007zsu.1	0.00100552	0.0012143	0.000853817	0.00106026	0.00158468	0.00114646	0.000968906	0.00122052	0.000964015	0.000778941	0.0014769	0.00110809	0.00102454	0.0012638	0.00105115	0.00112131	0.000201075	0.000201258	0.000201098	0.000201147	A	A	A	A	A	A	A	A	A	A	A	A	P	P	P	0.0421498	0.0413668	0.0377631	0.0444445	0.0539844	0.0507062	0.0406152	0.0415787	0.042637	0.0326521	0.0503126	0.0490094
ASMM10P052525	4932702P03Rik	ENSMUST00000138447	0.002326	0.00129668	0.0011528	0.00106129	0.00137116	0.00112521	0.000969852	0.00105606	0.000946146	0.00073808	0.0012779	0.00108755	0.00159183	0.00118589	0.000990687	0.00103451	1.40021e-05	1.39772e-05	1.39664e-05	1.39692e-05	A	A	A	A	A	A	A	A	A	A	A	A	P	P	P	0.0974075	0.0510522	0.0519497	0.0444445	0.0539844	0.0507062	0.0406152	0.0415787	0.042637	0.0309091	0.0503126	0.0490094
ASMM10P040492	1700125H03Rik	NR_038189	0.0016218	0.00162906	0.00203235	0.00137635	0.00179487	0.00139534	0.000971851	0.00105724	0.00117329	0.000739842	0.00122854	0.00134865	0.00176107	0.00152219	0.00106746	0.00110568	1.98426e-05	1.98255e-05	1.97884e-05	1.97914e-05	A	A	A	A	A	A	A	A	A	A	A	A	P	P	P	0.0677775	0.0667152	0.0738549	0.0575198	0.0735055	0.0507062	0.0406152	0.0432974	0.042637	0.0309192	0.0503126	0.0490094
ASMM10P018019	4930549G23Rik	NR_045376	0.0010115	0.00111796	0.000893757	0.00106657	0.00294489	0.00118521	0.000974676	0.00112369	0.000996599	0.00082507	0.00135972	0.00114555	0.00100774	0.00173222	0.00103165	0.00111011	2.1771e-05	2.18356e-05	2.17731e-05	2.17798e-05	A	A	A	A	A	A	A	A	A	A	A	A	P	P	P	0.0421498	0.0413668	0.0382372	0.0444445	0.108967	0.0507062	0.0406152	0.0415787	0.042637	0.0343811	0.0503126	0.0490094
ASMM10P001748	1700030C12Rik	ENSMUST00000133489	0.00207657	0.00154307	0.00130965	0.00145671	0.00143637	0.00116318	0.000980228	0.00162624	0.000978075	0.000808976	0.00133868	0.00112425	0.0016431	0.00135209	0.00119485	0.00109064	2.0396e-05	2.0371e-05	2.03578e-05	2.035e-05	A	A	A	A	A	A	A	A	A	A	A	A	P	P	P	0.0860415	0.0579946	0.0570912	0.0603581	0.0539844	0.0507062	0.0406152	0.0611203	0.042637	0.0335195	0.0503126	0.0490094
ASMM10P054480	Zpbp2	ENSMUST00000126236	0.00273037	0.00124981	0.00216487	0.00108198	0.00163102	0.00139074	0.000988755	0.00125621	0.00116942	0.00084289	0.00152009	0.0013442	0.00204835	0.00136791	0.00113813	0.00123573	9.11827e-05	9.08978e-05	9.08186e-05	9.08491e-05	A	A	A	A	A	A	A	A	A	A	A	A	P	P	P	0.112156	0.0413668	0.0789308	0.0444445	0.0539844	0.0507062	0.0406152	0.0415787	0.042637	0.0346235	0.0503126	0.0490094
ASMM10P039491	1700026F02Rik	NR_045487	0.0014344	0.00128984	0.000989089	0.00109155	0.00149356	0.00132809	0.000997498	0.00115033	0.00111675	0.000771701	0.00139197	0.00128365	0.00123777	0.0013044	0.00108819	0.00114911	8.46379e-06	8.46538e-06	8.45818e-06	8.46027e-06	A	A	A	A	A	A	A	A	A	A	A	A	P	P	P	0.0584046	0.046621	0.0377631	0.0444445	0.0539844	0.0507062	0.0406152	0.0415787	0.042637	0.0314214	0.0503126	0.0490094
ASMM10P028802	Gm12434	ENSMUST00000141580	0.00103866	0.00133994	0.00115272	0.00109521	0.00174865	0.00154781	0.00100084	0.0013468	0.0013015	0.000721322	0.00250547	0.00149602	0.00117711	0.00146389	0.00121638	0.00157427	0.000307782	0.000308105	0.000307823	0.000308193	A	A	A	A	A	A	A	A	A	A	A	A	P	P	P	0.0421498	0.0413668	0.0377631	0.0444445	0.0539844	0.0507062	0.0406152	0.0415787	0.042637	0.029272	0.0773493	0.0490094
ASMM10P045193	Gm1141	NR_027801	0.00227698	0.00437877	0.00266133	0.00110157	0.00223718	0.00185307	0.00249833	0.00172307	0.00155818	0.00087157	0.00208501	0.00179106	0.00310569	0.00173061	0.00192653	0.00158255	0.00352511	0.00350796	0.00351312	0.00350591	A	A	A	A	A	A	A	A	A	A	A	A	P	P	P	0.0918682	0.105663	0.0728227	0.0444445	0.0539844	0.0507062	0.100799	0.0415787	0.042637	0.0351649	0.0503126	0.0490094
ASMM10P002541	1700026D11Rik	ENSMUST00000146398	0.0010562	0.00126585	0.00318558	0.00111371	0.00165196	0.00147233	0.00101775	0.00127234	0.00123803	0.000829434	0.0015396	0.00142307	0.00183588	0.00141267	0.00117604	0.00126403	8.16373e-05	8.14871e-05	8.14137e-05	8.14375e-05	A	A	P	A	A	A	A	A	A	A	A	A	P	P	P	0.0421498	0.0413668	0.109709	0.0444445	0.0539844	0.0507062	0.0406152	0.0415787	0.042637	0.0331001	0.0503126	0.0490094
ASMM10P016135	AK131802	AK131802	0.00106597	0.00115413	0.000921335	0.001124	0.00369559	0.00123712	0.00102716	0.00116004	0.00104025	0.000858863	0.00140371	0.00119572	0.00104714	0.0020189	0.00107581	0.00115277	1.45049e-05	1.45677e-05	1.45066e-05	1.45112e-05	A	A	A	A	A	A	A	A	A	A	A	A	P	P	P	0.0421498	0.0413668	0.0377631	0.0444445	0.132459	0.0507062	0.0406152	0.0415787	0.042637	0.0339607	0.0503126	0.0490094
ASMM10P035568	AK019708	AK019708	0.0010671	0.000960605	0.000811519	0.00112519	0.00183748	0.00108966	0.00102824	0.000965526	0.000916258	0.000808353	0.00116834	0.0010532	0.000946407	0.00135078	0.000970009	0.00100996	2.94274e-05	2.94771e-05	2.94306e-05	2.94369e-05	A	A	A	A	A	A	A	A	A	A	A	A	P	P	P	0.0421498	0.0413668	0.0377631	0.0444445	0.0791279	0.0507062	0.0406152	0.0415787	0.042637	0.0319296	0.0503126	0.0490094
ASMM10P019307	Gm16726	ENSMUST00000130184	0.00107508	0.00147524	0.00114493	0.00113361	0.00192521	0.00153734	0.00103594	0.00148279	0.0012927	0.000727075	0.00179427	0.0014859	0.00123175	0.00153206	0.00127048	0.00133575	0.000495472	0.000496008	0.00049554	0.000495602	A	A	A	A	A	A	A	A	A	A	A	A	P	P	P	0.0421498	0.0413668	0.0377631	0.0444445	0.0539844	0.0507062	0.0406152	0.0415787	0.042637	0.0285057	0.0503126	0.0490094
ASMM10P045970	AK076905	uc029ygt.1	0.00532792	0.00184938	0.00104512	0.00374792	0.0220446	0.00153432	0.00104607	0.00174476	0.00121391	0.000753732	0.00163664	0.00135637	0.0027408	0.00910894	0.00133491	0.00124891	0.000122072	0.00012626	0.000121209	0.000121167	P	A	A	P	P	A	A	A	A	A	A	A	P	P	P	0.206864	0.0568523	0.0377631	0.145518	0.677679	0.0554393	0.0406152	0.0536362	0.0438621	0.0292647	0.0503126	0.0490094
ASMM10P001045	Gm3880	ENSMUST00000122154	0.0010903	0.00154354	0.00133195	0.00114966	0.00201435	0.00178846	0.00248298	0.00155145	0.00150385	0.011182	0.00187735	0.00172861	0.00132193	0.00165082	0.00184609	0.00492933	0.00110323	0.00110449	0.00110594	0.0011244	A	A	A	A	A	A	A	A	A	P	A	A	P	P	P	0.0421498	0.0413668	0.0377631	0.0444445	0.0539844	0.0507062	0.0959891	0.0415787	0.042637	0.432284	0.0503126	0.0490094
ASMM10P047457	1700020N18Rik	NR_026924	0.00195536	0.00110807	0.00107129	0.00115779	0.00144606	0.00143846	0.0012944	0.00112862	0.00120955	0.000897791	0.0013477	0.00139033	0.00137824	0.00134743	0.00121086	0.00121194	2.31649e-06	2.31534e-06	2.31411e-06	2.31416e-06	A	A	A	A	A	A	A	A	A	A	A	A	P	P	P	0.0750613	0.0413668	0.0377631	0.0444445	0.0539844	0.0507062	0.0496887	0.0421339	0.042637	0.0344639	0.0503126	0.0490094
ASMM10P051599	1700018A04Rik	uc007pzm.1	0.00271535	0.00212036	0.00419366	0.00117119	0.00223729	0.00185547	0.00199346	0.0026911	0.0015602	0.00275586	0.00185195	0.00179338	0.00300979	0.00175465	0.00208159	0.00213373	0.000998925	0.000993946	0.000995424	0.000995974	A	A	A	A	A	A	A	A	A	A	A	A	P	P	P	0.103042	0.0576048	0.114604	0.0444445	0.0607813	0.0507062	0.0756479	0.0731102	0.042637	0.10458	0.0503126	0.0490094
ASMM10P050345	1700064M15Rik	NR_045288	0.00301448	0.00248639	0.00160766	0.00125134	0.00225173	0.00161076	0.00108921	0.0014806	0.00135443	0.000914002	0.00179161	0.00155685	0.00236951	0.00170461	0.00130808	0.00142082	0.000278076	0.000277242	0.000276839	0.000276937	P	A	A	A	A	A	A	A	A	A	A	A	P	P	P	0.112406	0.0698237	0.0506087	0.0466608	0.0632339	0.0507062	0.0406152	0.0415787	0.042637	0.0340819	0.0503126	0.0490094
ASMM10P035122	1700020G17Rik	uc007gzr.2	0.00114719	0.00141957	0.001131	0.00120965	0.00185257	0.00151865	0.00110542	0.00142684	0.00127698	0.000794857	0.00172656	0.00146783	0.00123259	0.00152695	0.00126975	0.00132975	0.000114282	0.000114409	0.000114298	0.000114317	A	A	A	A	A	A	A	A	A	A	A	A	P	P	P	0.0421498	0.0413668	0.0377631	0.0444445	0.0539844	0.0507062	0.0406152	0.0415787	0.042637	0.0292044	0.0503126	0.0490094
ASMM10P003562	Adam3	ENSMUST00000170318	0.00114826	0.00131018	0.00119792	0.00121077	0.00170981	0.0016085	0.00110645	0.00131689	0.00135253	0.000959494	0.00159352	0.00155467	0.00121879	0.00150969	0.00125862	0.00136923	4.22899e-05	4.23369e-05	4.22958e-05	4.23128e-05	A	A	A	A	A	A	A	A	A	A	A	A	P	P	P	0.0421498	0.0413668	0.0377631	0.0444445	0.0539844	0.0507062	0.0406152	0.0415787	0.042637	0.0352207	0.0503126	0.0490094
ASMM10P012322	AK147121	uc007uzm.1	0.004182	0.00485447	0.00218182	0.00123476	0.00156572	0.0012902	0.00112837	0.00120591	0.00108488	0.000909985	0.00145923	0.00124702	0.00373943	0.00136356	0.00113972	0.00120541	1.38201e-05	1.36846e-05	1.36724e-05	1.36765e-05	P	P	A	A	A	A	A	A	A	A	A	A	P	P	P	0.15053	0.167377	0.0857478	0.0444445	0.0539844	0.0507062	0.0406152	0.0415787	0.042637	0.0327545	0.0503126	0.0490094
ASMM10P012193	AK076847	uc007uqj.1	0.00117144	0.00135637	0.00119866	0.00123522	0.00177009	0.00160949	0.00112879	0.00136332	0.00135337	0.000959689	0.00164969	0.00155563	0.00124216	0.00153827	0.00128182	0.00138834	4.19828e-05	4.20304e-05	4.19888e-05	4.20049e-05	A	A	A	A	A	A	A	A	A	A	A	A	P	P	P	0.0421498	0.0413668	0.0377631	0.0444445	0.0539844	0.0507062	0.0406152	0.0415787	0.042637	0.0345307	0.0503126	0.0490094
ASMM10P003507	Gm17063	ENSMUST00000168135	0.0011739	0.00109277	0.000999995	0.00123781	0.00142609	0.00134274	0.00113116	0.00109837	0.00112906	0.00102274	0.00132909	0.0012978	0.00108889	0.00133555	0.00111953	0.00121655	5.11929e-07	5.12456e-07	5.11991e-07	5.12244e-07	A	A	A	A	A	A	A	A	A	A	A	A	P	P	P	0.0421498	0.0413668	0.0377631	0.0444445	0.0539844	0.0507062	0.0406152	0.0415787	0.042637	0.0367222	0.0503126	0.0490094
ASMM10P009970	Tmem132cos	NR_038127	0.00363649	0.00143539	0.00208803	0.00208615	0.00327395	0.00134289	0.0023055	0.00165765	0.00112919	0.00200817	0.00267172	0.0037177	0.00238663	0.00223433	0.00169745	0.0027992	3.1433e-06	3.13953e-06	3.1317e-06	3.14784e-06	P	A	A	A	A	A	A	A	A	A	A	A	P	P	P	0.129396	0.0494801	0.0788417	0.0742305	0.112858	0.0507062	0.0820358	0.0571418	0.042637	0.071456	0.0920984	0.140376
ASMM10P045940	FJ541085	uc029xtr.1	0.00119298	0.00139936	0.00110051	0.00125793	0.00182619	0.0014777	0.00114954	0.00141172	0.00124255	0.00415594	0.00170198	0.00142825	0.00123095	0.00152061	0.00126794	0.00242872	4.94624e-05	4.95177e-05	4.94697e-05	4.97428e-05	A	A	A	A	A	A	A	A	A	A	A	A	P	P	P	0.0421498	0.0413668	0.0377631	0.0444445	0.0539844	0.0507062	0.0406152	0.0417321	0.042637	0.146836	0.0503126	0.0490094
ASMM10P026006	1700036G14Rik	NR_040542	0.00120195	0.00190968	0.00166888	0.00126739	0.00249217	0.00224087	0.00197469	0.00369427	0.00274475	0.00930161	0.00232266	0.00216589	0.0015935	0.00200014	0.00280457	0.00459672	0.00361345	0.00361813	0.00362861	0.00366798	A	A	A	A	A	A	A	A	A	P	A	A	P	P	P	0.0421498	0.0413668	0.0377631	0.0444445	0.0539844	0.0507062	0.0692479	0.0800239	0.0621078	0.326187	0.0503126	0.0490094
ASMM10P029578	Gm15904	ENSMUST00000154515	0.00120215	0.00112697	0.00115471	0.00127452	0.00219494	0.00155048	0.00115838	0.00113275	0.00130374	0.000969216	0.00137069	0.00149859	0.00116128	0.00167331	0.00119829	0.0012795	7.40562e-06	7.42244e-06	7.40661e-06	7.40931e-06	A	A	A	A	A	A	A	A	A	A	A	A	P	P	P	0.0421498	0.0413668	0.0377631	0.0446873	0.0805674	0.0507062	0.0406152	0.0415787	0.042637	0.0339827	0.0503126	0.0490094
mouselincRNA1042+_P1	mouselincRNA1042	mouselincRNA1042+	0.00121966	0.000930386	0.000825764	0.00128606	0.00121417	0.00110879	0.00117526	0.000935152	0.000932342	0.000952169	0.00113159	0.00107169	0.000991938	0.00120301	0.00101425	0.00105181	0.00029884	0.000299101	0.000298873	0.000298943	A	A	A	A	A	A	A	A	A	A	A	A	P	P	P	0.0421498	0.0413668	0.0377631	0.0444445	0.0539844	0.0507062	0.0406152	0.0415787	0.042637	0.0329056	0.0503126	0.0490094
ASMM10P037737	Gm12763	ENSMUST00000151344	0.00212668	0.00131675	0.000920259	0.00222497	0.00330276	0.00123567	0.00117787	0.0117058	0.00120384	0.000959329	0.00135179	0.00119432	0.00145456	0.00225447	0.00469585	0.00116848	3.8798e-05	3.89288e-05	3.96663e-05	3.87585e-05	A	A	A	A	A	A	A	P	A	A	A	A	P	P	P	0.0733319	0.0490083	0.0377631	0.0767211	0.122926	0.0507062	0.0406152	0.435682	0.0493999	0.0330794	0.0503126	0.0490094
ASMM10P041921	4921509A06Rik	ENSMUST00000171278	0.00122691	0.00151264	0.0012847	0.00129371	0.00197402	0.00172502	0.00118224	0.00152039	0.00145051	0.00102292	0.00183976	0.0016673	0.00134142	0.00166425	0.00138438	0.00150999	0.000128778	0.000128934	0.000128798	0.000128853	A	A	A	A	A	A	A	A	A	A	A	A	P	P	P	0.0421498	0.0413668	0.0377631	0.0444445	0.0539844	0.0507062	0.0406152	0.0415787	0.042637	0.0351419	0.0503126	0.0490094
ASMM10P018116	4930592I03Rik	NR_033307	0.00122958	0.00200263	0.00151639	0.00129652	0.00261347	0.00203612	0.00118481	0.00201289	0.0017121	0.00100098	0.00243571	0.00196798	0.00158286	0.00198204	0.0016366	0.00180156	0.00272689	0.00273043	0.00272734	0.00272847	A	A	A	A	A	A	A	A	A	A	A	A	P	P	P	0.0421498	0.0413668	0.0377631	0.0444445	0.0539844	0.0507062	0.0406152	0.0415787	0.042637	0.0343134	0.0503126	0.0490094
ASMM10P010029	1700080N15Rik	NR_040500	0.0012807	0.00137416	0.00123897	0.00135042	0.0017933	0.00166362	0.00123407	0.0013812	0.00139888	0.00105011	0.00167133	0.00160795	0.00129794	0.00160245	0.00133805	0.00144313	3.81561e-06	3.82022e-06	3.81618e-06	3.8179e-06	A	A	A	A	A	A	A	A	A	A	A	A	P	P	P	0.0421498	0.0413668	0.0377631	0.0444445	0.0539844	0.0507062	0.0406152	0.0415787	0.042637	0.0345608	0.0503126	0.0490094
ASMM10P050002	AK006560	uc007nnq.1	0.0012869	0.00188349	0.00133214	0.00135696	0.00311444	0.00178873	0.00124004	0.00189314	0.00150408	0.000945575	0.00229081	0.00172887	0.00150084	0.00208671	0.00154575	0.00165509	0.000909325	0.000911114	0.000909474	0.000909711	A	A	A	A	A	A	A	A	A	A	A	A	P	P	P	0.0421498	0.0413668	0.0377631	0.0444445	0.0684017	0.0507062	0.0406152	0.0415787	0.042637	0.0309705	0.0503126	0.0490094
ASMM10P030568	1700023F02Rik	NR_038039	0.00278108	0.00227272	0.00169468	0.00137275	0.00172036	0.00150903	0.00125448	0.00132502	0.00126889	0.000989139	0.00160335	0.00145853	0.00224949	0.00153405	0.0012828	0.00135034	9.28837e-07	9.25824e-07	9.24866e-07	9.25268e-07	A	A	A	A	A	A	A	A	A	A	A	A	P	P	P	0.0900409	0.0713171	0.0569442	0.0444445	0.0539844	0.0507062	0.0406152	0.0415787	0.042637	0.0320246	0.0503126	0.0490094
ASMM10P002791	Syngr4	ENSMUST00000150842	0.00131388	0.00159472	0.00134215	0.00138541	0.00208114	0.00180216	0.00126604	0.00160289	0.00151537	0.00128172	0.00193959	0.00174185	0.00141691	0.00175624	0.00146143	0.00165439	9.00087e-05	9.01242e-05	9.00233e-05	9.00883e-05	A	A	A	A	A	A	A	A	A	A	A	A	P	P	P	0.0421498	0.0413668	0.0377631	0.0444445	0.0539844	0.0507062	0.0406152	0.0415787	0.042637	0.0411183	0.0503126	0.0490094
ASMM10P030311	AK161360	AK161360	0.00159604	0.00170524	0.00144457	0.00306097	0.00261489	0.00193968	0.00241652	0.00171398	0.00163101	0.00105773	0.00207402	0.00187477	0.00158195	0.00253852	0.0019205	0.00166884	0.000301757	0.000302953	0.000302219	0.0003018	A	A	A	A	A	A	A	A	A	A	A	A	P	P	P	0.0511067	0.0413668	0.0377631	0.0980152	0.0634335	0.0507062	0.0773792	0.0415787	0.042637	0.0338696	0.0503126	0.0490094
ASMM10P012224	AK005812	AK005812	0.00132592	0.0015313	0.00127721	0.00139811	0.00199838	0.00162159	0.00127765	0.00153915	0.00168038	0.00247309	0.00203421	0.00156733	0.00137815	0.00167269	0.00149906	0.00202488	3.82009e-05	3.82445e-05	3.82204e-05	3.83034e-05	A	A	A	A	A	A	A	A	A	A	A	A	P	P	P	0.0421498	0.0413668	0.0399376	0.0444445	0.0539844	0.0507062	0.0406152	0.0415787	0.0525444	0.0786172	0.0549522	0.0490094
ASMM10P009877	1700029M20Rik	NR_027909	0.00133869	0.00135517	0.00127106	0.00141157	0.00262894	0.00170671	0.00128995	0.00136211	0.00143511	0.00105214	0.00164824	0.0016496	0.00132164	0.00191574	0.00136239	0.00144999	4.78078e-07	4.79645e-07	4.78146e-07	4.78415e-07	A	A	A	A	A	A	A	A	A	A	A	A	P	P	P	0.0421498	0.0413668	0.0377631	0.0444445	0.0802487	0.0507062	0.0406152	0.0415787	0.042637	0.0331274	0.0503126	0.0490094
ASMM10P025548	AK015610	uc008rtv.1	0.00134068	0.00176318	0.00139202	0.00141367	0.00230099	0.00186913	0.00129187	0.00177221	0.00157168	0.00112266	0.00214448	0.00180658	0.00149863	0.00186126	0.00154526	0.00169124	0.000291062	0.00029145	0.000291111	0.00029125	A	A	A	A	A	A	A	A	A	A	A	A	P	P	P	0.0421498	0.0413668	0.0377631	0.0444445	0.0539844	0.0507062	0.0406152	0.0415787	0.042637	0.0352955	0.0503126	0.0490094
ASMM10P035884	AK019561	uc007hen.1	0.00134795	0.00189678	0.00150254	0.00142133	0.00247533	0.00201753	0.00129887	0.0019065	0.00169647	0.000953559	0.00230697	0.00195001	0.00158242	0.0019714	0.00163394	0.00173685	0.000715611	0.000716597	0.000715736	0.000715896	A	A	A	A	A	A	A	A	A	A	A	A	P	P	P	0.0421498	0.0413668	0.0377631	0.0444445	0.0539844	0.0507062	0.0406152	0.0415787	0.042637	0.0298174	0.0503126	0.0490094
ASMM10P037269	Gm15873	ENSMUST00000123390	0.00135527	0.00194619	0.00164807	0.00154838	0.00253982	0.00221294	0.00130593	0.00195616	0.00186078	0.00108942	0.00236707	0.00213889	0.00164985	0.00210038	0.00170762	0.00186512	0.00118788	0.00118979	0.0011881	0.00118861	A	A	A	A	A	A	A	A	A	A	A	A	P	P	P	0.0421498	0.0413668	0.0377631	0.0481557	0.0539844	0.0507062	0.0406152	0.0415787	0.042637	0.0338816	0.0503126	0.0490094
ASMM10P043238	AK005751	AK005751	0.00149408	0.00125484	0.00103407	0.00144173	0.00163759	0.00138848	0.00131751	0.00126127	0.00116753	0.00101369	0.00152621	0.00134202	0.00126099	0.00148927	0.00124877	0.00129397	3.60284e-05	3.60627e-05	3.60278e-05	3.60369e-05	A	A	A	A	A	A	A	A	A	A	A	A	P	P	P	0.0460581	0.0413668	0.0377631	0.0444445	0.0539844	0.0507062	0.0406152	0.0415787	0.042637	0.0312493	0.0503126	0.0490094
ASMM10P003804	Gm20621	ENSMUST00000176338	0.00325212	0.00294417	0.00113249	0.00148012	0.00177088	0.00152064	0.0037642	0.00369142	0.00301782	0.00103813	0.00165043	0.00146976	0.00244293	0.00159055	0.00349115	0.00138611	7.29399e-06	7.2658e-06	7.32088e-06	7.26045e-06	A	A	A	A	A	A	A	P	A	A	A	A	P	P	P	0.0976538	0.0897517	0.0377631	0.0444445	0.0539844	0.0507062	0.113031	0.112531	0.10063	0.0311726	0.0503126	0.0490094
ASMM10P003489	Fam71f2	ENSMUST00000167608	0.00148178	0.00284736	0.00123966	0.00340006	0.00195695	0.00191265	0.00138174	0.0033614	0.00139966	0.00113178	0.00182384	0.00160885	0.00185627	0.00242322	0.0020476	0.00152149	4.13724e-06	4.14777e-06	4.14179e-06	4.13054e-06	A	A	A	A	A	A	A	A	A	A	A	A	P	P	P	0.0435559	0.0785475	0.0377631	0.0999423	0.0539844	0.0582641	0.0406152	0.0927276	0.042637	0.0332679	0.0503126	0.0490094
ASMM10P026329	AK016162	uc008qtk.1	0.00377937	0.00182413	0.00388854	0.00152206	0.00817416	0.00373788	0.00139092	0.00183347	0.00188548	0.00123912	0.00303312	0.00216727	0.00316401	0.00447803	0.00170329	0.0021465	0.000346296	0.000347848	0.000344157	0.000344696	A	A	A	A	P	A	A	A	A	A	A	A	P	P	P	0.110358	0.0413668	0.0879329	0.0444445	0.18537	0.0845261	0.0406152	0.0415787	0.042637	0.0361824	0.0687838	0.0490094
ASMM10P039345	AK029624	uc009lrj.1	0.00199457	0.00205867	0.000974022	0.00152361	0.00192473	0.00128471	0.00446703	0.0011523	0.00127196	0.00117596	0.00139435	0.00124172	0.00167575	0.00157768	0.00229709	0.00127068	0.000326398	0.000326318	0.00032707	0.000325939	A	A	A	A	A	A	P	A	A	A	A	A	P	P	P	0.0581829	0.0742831	0.0384436	0.0444445	0.06945	0.0507062	0.130306	0.0415787	0.0502027	0.0343034	0.0503126	0.0490094
ASMM10P003494	Gm17064	ENSMUST00000167690	0.00144971	0.00144764	0.0013678	0.00152863	0.0018892	0.00183661	0.00139692	0.00145505	0.00154434	0.00120383	0.0017607	0.00177515	0.00142172	0.00175148	0.00146544	0.00157989	3.16792e-07	3.17228e-07	3.1684e-07	3.17062e-07	A	A	A	A	A	A	A	A	A	A	A	A	P	P	P	0.0421498	0.0413668	0.0377631	0.0444445	0.0539844	0.0507062	0.0406152	0.0415787	0.042637	0.0350009	0.0503126	0.0490094
ASMM10P032387	AK005752	AK005752	0.00569359	0.00933811	0.0020213	0.00293464	0.00226403	0.00299036	0.00294926	0.00389867	0.00420471	0.00107197	0.00211004	0.00218022	0.00568433	0.00272967	0.00368421	0.00178741	5.41295e-05	5.34119e-05	5.3603e-05	5.32e-05	P	P	A	A	A	A	A	A	A	A	A	A	P	P	P	0.164227	0.222662	0.0540596	0.0846475	0.0539844	0.079977	0.0850692	0.0929616	0.112455	0.0309201	0.0503126	0.0583099
ASMM10P017883	4930511M06Rik	NR_027945	0.00756623	0.00509387	0.00388667	0.00208659	0.00275028	0.0028203	0.00377742	0.0057229	0.00344794	0.00118923	0.00578495	0.00236408	0.00551559	0.00255239	0.00431609	0.00311275	0.000720763	0.000711478	0.000716308	0.000712662	P	A	A	A	A	A	A	A	A	A	A	A	P	P	P	0.213337	0.103176	0.0834066	0.0588333	0.0557068	0.0605226	0.106508	0.115917	0.0739916	0.0335315	0.117174	0.0507323
ASMM10P045121	Gm14891	ENSMUST00000117378	0.00151155	0.00251599	0.00214967	0.00159384	0.00328341	0.00288645	0.0016992	0.00252888	0.00242712	0.00120739	0.00306009	0.00278986	0.00205907	0.0025879	0.0022184	0.00235245	0.00481989	0.00482779	0.00482281	0.00482322	A	A	A	A	A	A	A	A	A	A	A	A	P	P	P	0.0421498	0.0413668	0.0377631	0.0444445	0.0539844	0.0507062	0.0473824	0.0415787	0.042637	0.0336682	0.0503126	0.0490094
ASMM10P014189	4921511C04Rik	uc011wjp.1	0.00220566	0.0024985	0.0015816	0.00160029	0.00218435	0.00288584	0.00146241	0.00168238	0.00156028	0.00153211	0.00203578	0.00179347	0.00209525	0.00222349	0.00156836	0.00178712	9.91414e-06	9.9211e-06	9.89284e-06	9.90139e-06	A	A	A	A	A	A	A	A	A	A	A	A	P	P	P	0.0612573	0.0617483	0.0432195	0.0444445	0.0539844	0.07886	0.0406152	0.0415787	0.042637	0.042551	0.0503126	0.0490094
ASMM10P009990	1700023L04Rik	NR_040264	0.00481919	0.00588098	0.00388142	0.00286359	0.0105579	0.0206448	0.00210804	0.00603344	0.00609415	0.00106591	0.0129593	0.00660973	0.00486053	0.0113554	0.00474521	0.00687831	0.00533818	0.00544244	0.00532719	0.00535793	P	A	A	A	P	P	A	A	A	A	P	A	P	P	P	0.132525	0.0938923	0.0666738	0.0787471	0.168561	0.35463	0.0579699	0.0963264	0.104683	0.029312	0.206901	0.11354
ASMM10P011601	Gm15935	ENSMUST00000141004	0.00207433	0.00182562	0.00158818	0.00161697	0.00265596	0.00213252	0.00147766	0.00402006	0.0028253	0.00126696	0.00222043	0.00206116	0.00182938	0.00213515	0.00277434	0.00184951	7.25516e-05	7.26253e-05	7.2808e-05	7.25431e-05	A	A	A	A	A	A	A	A	A	A	A	A	P	P	P	0.0570154	0.0413668	0.0377631	0.0444445	0.0601812	0.0507062	0.0406152	0.0910903	0.0671788	0.0348238	0.0503126	0.0490094
ASMM10P016916	AK076878	AK076878	0.0036501	0.00350698	0.00449001	0.00185519	0.00252486	0.0024373	0.00285495	0.00194464	0.00282758	0.0195497	0.00235313	0.00257118	0.00388237	0.00227245	0.00254239	0.00815801	0.000383265	0.000380835	0.000381347	0.000395856	A	A	A	A	A	A	A	A	A	P	A	A	P	P	P	0.0998272	0.0749833	0.0934113	0.0507377	0.0539844	0.0507062	0.0780804	0.0415787	0.0588256	0.534668	0.0503126	0.0534916
ASMM10P003981	Gm26701	ENSMUST00000181571	0.00362568	0.00792559	0.00819695	0.0118122	0.0129723	0.00822161	0.0122536	0.0161405	0.00401872	0.00125929	0.00306149	0.00366787	0.00658274	0.0110021	0.0108043	0.00266288	0.00327207	0.00333433	0.00333424	0.00322773	A	P	P	P	P	A	P	P	A	A	A	A	P	P	P	0.0965665	0.130249	0.145398	0.314607	0.213188	0.145835	0.326363	0.265254	0.0712843	0.03354	0.0503126	0.0650609
ASMM10P052148	AK131806	AK131806	0.00159978	0.00232914	0.00199614	0.00312568	0.00303958	0.0026803	0.00154153	0.00234107	0.00225377	0.00110103	0.00283284	0.00259061	0.00197502	0.00294852	0.00204546	0.00217483	0.00146154	0.00146739	0.00146185	0.00146218	A	A	A	A	A	A	A	A	A	A	A	A	P	P	P	0.0421498	0.0413668	0.0377631	0.0823531	0.0539844	0.0507062	0.0406152	0.0415787	0.042637	0.0290091	0.0503126	0.0490094
ASMM10P047786	AK015031	AK015031	0.00160544	0.0026348	0.0022385	0.00169284	0.00343847	0.00300573	0.00154698	0.0026483	0.00252741	0.00131287	0.0032046	0.00290515	0.00215958	0.00271235	0.0022409	0.00247421	0.00423769	0.00424504	0.00423862	0.004241	A	A	A	A	A	A	A	A	A	A	A	A	P	P	P	0.0421498	0.0413668	0.0377631	0.0444445	0.0539844	0.0507062	0.0406152	0.0415787	0.042637	0.0344688	0.0503126	0.0490094
ASMM10P036893	AK076904	AK076904	0.00287361	0.00254115	0.0016928	0.00175514	0.00280491	0.00227299	0.0015708	0.00340022	0.00191128	0.00115803	0.00261413	0.00219693	0.00236919	0.00227768	0.0022941	0.0019897	0.00030142	0.000301212	0.000301197	0.000300854	A	A	A	A	A	A	A	A	A	A	A	A	P	P	P	0.0743012	0.0489079	0.0377631	0.0453815	0.0539844	0.0507062	0.0406152	0.065442	0.042637	0.0299425	0.0503126	0.0490094
ASMM10P014185	Vwa3b	ENSMUST00000124404	0.00307076	0.00226083	0.0028037	0.00478644	0.0083687	0.00854151	0.00262418	0.00227241	0.00222525	0.012046	0.0113449	0.0037843	0.00271176	0.00723222	0.00237395	0.00905839	0.000886946	0.000901454	0.000885723	0.00091123	A	A	A	A	A	P	A	A	A	P	P	A	P	P	P	0.0791911	0.0413668	0.0537205	0.123437	0.153123	0.16366	0.0676745	0.0415787	0.042637	0.310651	0.207579	0.0725092
ASMM10P042702	1700110K17Rik	NR_040728	0.00187729	0.00240773	0.00172438	0.00307209	0.0024455	0.0023154	0.00160019	0.00188351	0.00194694	0.00146869	0.00227916	0.00223792	0.00200313	0.002611	0.00181021	0.00199526	3.42836e-05	3.43732e-05	3.42555e-05	3.42796e-05	A	A	A	A	A	A	A	A	A	A	A	A	P	P	P	0.0476486	0.0531507	0.0377631	0.0779745	0.0539844	0.0507062	0.0406152	0.0415787	0.042637	0.0372777	0.0503126	0.0490094
ASMM10P048224	1700061J23Rik	ENSMUST00000141678	0.00272611	0.00162397	0.0020018	0.00270637	0.0042262	0.00173609	0.00160688	0.00143655	0.00145982	0.00136218	0.00173831	0.00167799	0.00211729	0.00288955	0.00150108	0.00159283	2.58575e-05	2.5954e-05	2.57952e-05	2.5807e-05	A	A	A	A	A	A	A	A	A	A	A	A	P	P	P	0.0689046	0.0470033	0.0584669	0.0684056	0.122321	0.0507062	0.0406152	0.0415787	0.042637	0.0344301	0.0503126	0.0490094
ASMM10P037867	2410002F23Rik	ENSMUST00000137742	0.00249191	0.00174051	0.00137757	0.00177738	0.00206019	0.00184972	0.00162425	0.00158675	0.00155537	0.00139043	0.00192006	0.00178783	0.00187	0.00189576	0.00158879	0.00169944	2.97489e-06	2.97486e-06	2.9711e-06	2.9728e-06	A	A	A	A	A	A	A	A	A	A	A	A	P	P	P	0.0623117	0.0456077	0.0377631	0.0444445	0.0539844	0.0507062	0.0406152	0.0415787	0.042637	0.0347686	0.0503126	0.0490094
ASMM10P033470	AK016793	AK016793	0.00168627	0.00191344	0.0029792	0.00177807	0.00249708	0.00295759	0.00162488	0.00192324	0.00248693	0.00144967	0.00232724	0.00285862	0.00219297	0.00241091	0.00201168	0.00221184	0.000735608	0.000736256	0.000735171	0.000735654	A	A	A	A	A	A	A	A	A	A	A	A	P	P	P	0.0421498	0.0413668	0.0510766	0.0444445	0.0539844	0.0507062	0.0406152	0.0415787	0.042637	0.0362358	0.0503126	0.0490094
ASMM10P044132	Gm14771	ENSMUST00000118249	0.00331634	0.00242684	0.00208195	0.00181344	0.00316708	0.00279553	0.0016572	0.00243927	0.00235066	0.00132041	0.00295166	0.00270198	0.00260838	0.00259201	0.00214904	0.00232469	0.00103761	0.00103679	0.00103517	0.00103564	A	A	A	A	A	A	A	A	A	A	A	A	P	P	P	0.081278	0.0413668	0.0377631	0.0444445	0.0539844	0.0507062	0.0406152	0.0415787	0.042637	0.0323612	0.0503126	0.0490094
ASMM10P011952	AK006751	AK006751	0.00172866	0.00137212	0.00130235	0.00182277	0.00179064	0.00174873	0.00166572	0.00137914	0.00147044	0.00149284	0.00166885	0.00169021	0.00146771	0.00178738	0.0015051	0.0016173	9.41329e-05	9.42574e-05	9.41486e-05	9.41983e-05	A	A	A	A	A	A	A	A	A	A	A	A	P	P	P	0.0421498	0.0413668	0.0377631	0.0444445	0.0539844	0.0507062	0.0406152	0.0415787	0.042637	0.0363999	0.0503126	0.0490094
ASMM10P057137	Atp8b3	uc011xis.1	0.00174676	0.0014064	0.00122371	0.00184185	0.00183538	0.00164313	0.00168316	0.00141361	0.00138165	0.00141909	0.00171055	0.00158814	0.00145896	0.00177345	0.0014928	0.00157259	0.000162686	0.000162898	0.000162713	0.000162781	A	A	A	A	A	A	A	A	A	A	A	A	P	P	P	0.0421498	0.0413668	0.0377631	0.0444445	0.0539844	0.0507062	0.0406152	0.0415787	0.042637	0.034243	0.0503126	0.0490094
ASMM10P023839	AK006507	uc007dit.1	0.00176034	0.00211943	0.0016403	0.00185618	0.0027659	0.0022025	0.00169625	0.00213029	0.00185201	0.00135306	0.00257777	0.0021288	0.00184003	0.00227486	0.00189285	0.00201988	8.07918e-05	8.09265e-05	8.08088e-05	8.08448e-05	A	A	A	A	A	A	A	A	A	A	A	A	P	P	P	0.0421498	0.0413668	0.0377631	0.0444445	0.0539844	0.0507062	0.0406152	0.0415787	0.042637	0.0323978	0.0503126	0.0490094
ASMM10P023282	AY940663	AY940663	0.00341462	0.00192357	0.00205904	0.00421637	0.00738379	0.00276476	0.00499577	0.00209643	0.00234551	0.00173186	0.00233955	0.00310193	0.00246574	0.00478831	0.0031459	0.00239111	0.000192567	0.000194469	0.000193187	0.000192397	A	A	A	A	A	A	A	A	A	A	A	A	P	P	P	0.0816143	0.0413668	0.0377631	0.100777	0.15879	0.0507062	0.119406	0.0450841	0.0430171	0.041394	0.0503126	0.0568898
ASMM10P038763	BC048001	BC048001	0.00178656	0.00249025	0.00222614	0.00188383	0.00324983	0.00298914	0.00172152	0.00250301	0.00251346	0.0014663	0.00302879	0.00288911	0.00216765	0.0027076	0.002246	0.0024614	0.00111212	0.0011142	0.00111238	0.00111307	A	A	A	A	A	A	A	A	A	A	A	A	P	P	P	0.0421498	0.0413668	0.0377631	0.0444445	0.0539844	0.0507062	0.0406152	0.0415787	0.042637	0.0345939	0.0503126	0.0490094
ASMM10P045949	AK006653	uc029xxz.1	0.00179263	0.00229228	0.0019123	0.00349694	0.00403643	0.00256773	0.00172736	0.00230403	0.00215912	0.00149776	0.00278801	0.00248181	0.00199907	0.00336703	0.0020635	0.00225586	0.000226464	0.000227708	0.000226515	0.00022666	A	A	A	A	A	A	A	A	A	A	A	A	P	P	P	0.0421498	0.0413668	0.0377631	0.082223	0.0728417	0.0507062	0.0406152	0.0415787	0.042637	0.0352167	0.0503126	0.0490094
[truncated: 1,442 more rows]
[truncated: 36 more columns]

## Sheet: Brain-specific mRNAs
Annotation		Fold change												Average of fold-change (n = 3)				P-value (n = 3)				Flags															Normalized
[truncated: 554 more rows]
[truncated: 33 more columns]

## Sheet: Heart-specific mRNAs
Annotation		Fold change												Average of fold-change (n = 3)				P-value (n = 3)				Flags															Normalized
[truncated: 90 more rows]
[truncated: 33 more columns]

## Sheet: Kidney-specific mRNAs
Annotation		Fold change												Average of fold-change (n = 3)				P-value (n = 3)				Flags															Normalized
[truncated: 107 more rows]
[truncated: 33 more columns]

[truncated: 2 more sheets: Liver-specific mRNAs, Testis-specific mRNAs]
