# Supplementary material for: Profiling of testis-specific long noncoding RNAs in mice
Source: BMC Genomics. 2018 Jul 16;19:539. doi: 10.1186/s12864-018-4931-3 (PMC6048885; doi:10.1186/s12864-018-4931-3)
Supplement: Supplementary file 3 — Table S3. The numbers and ratios of testicular lncRNAs and mRNAs on each mouse chromosome. (XLSX 11 kb) [file 12864_2018_4931_MOESM3_ESM.xlsx]

## Sheet: Sheet1
lncRNA	Specific	Total	Ratio(S / T)	mRNA	Specific	Total	Ratio(S / T)
Chr1	87	724	0.120166	Chr1	51	945	0.0539683
Chr2	125	1319	0.0947688	Chr2	88	1347	0.0653304
Chr3	77	649	0.118644	Chr3	52	791	0.0657396
Chr4	113	1184	0.0954392	Chr4	61	1044	0.0584291
Chr5	128	921	0.138979	Chr5	71	1012	0.0701581
Chr6	71	766	0.0926893	Chr6	50	849	0.0588928
Chr7	99	923	0.107259	Chr7	86	1281	0.0671351
Chr8	84	669	0.125561	Chr8	75	885	0.0847458
Chr9	79	636	0.124214	Chr9	48	903	0.0531561
Chr10	96	621	0.154589	Chr10	41	749	0.0547397
Chr11	94	1228	0.0765472	Chr11	67	1344	0.0498512
Chr12	44	487	0.0903491	Chr12	30	537	0.0558659
Chr13	80	569	0.140598	Chr13	35	606	0.0577558
Chr14	90	489	0.184049	Chr14	46	586	0.0784983
Chr15	67	494	0.135628	Chr15	38	666	0.0570571
Chr16	44	428	0.102804	Chr16	28	523	0.0535373
Chr17	58	668	0.0868263	Chr17	50	821	0.0609013
Chr18	46	307	0.149837	Chr18	28	412	0.0679612
Chr19	37	387	0.0956072	Chr19	20	571	0.0350263
ChrX	58	710	0.0816901	ChrX	104	585	0.177778
ChrY	21	52	0.403846	ChrY	13	18	0.722222
Unannotated	9	25		Unannotated	8	12
Total	1607	14256		Total	1090	16487
