# Supplementary material for: Profiling of testis-specific long noncoding RNAs in mice
Source: BMC Genomics. 2018 Jul 16;19:539. doi: 10.1186/s12864-018-4931-3 (PMC6048885; doi:10.1186/s12864-018-4931-3)
Supplement: Supplementary file 4 — Table S4. The numbers and ratios of six types of testicular lncRNA. (XLSX 10 kb) [file 12864_2018_4931_MOESM4_ESM.xlsx]

## Sheet: Sheet1
	Testis-specific lncRNAs	The ratio (%)	Testis lncRNAs	The ratio (%)
Exonic sense	249	15.4947	4775	33.4947
Exonic antisene	229	14.2502	1407	9.86953
Intronic sense	17	1.05787	311	2.18154
Intronic antisense	166	10.3298	1009	7.07772
Intergenic	829	51.5868	5880	41.2458
Bidirectional	117	7.28065	874	6.13075
Total	1607	100	14256	100
