# Supplementary material for: Profiling of testis-specific long noncoding RNAs in mice
Source: BMC Genomics. 2018 Jul 16;19:539. doi: 10.1186/s12864-018-4931-3 (PMC6048885; doi:10.1186/s12864-018-4931-3)
Supplement: Supplementary file 5 — Table S5. Nearby protein-coding genes located within genomic regions 10 kb up- and downstream of the testis-specific lincRNAs. (XLSX 24 kb) [file 12864_2018_4931_MOESM5_ESM.xlsx]

## Sheet: 194 lncRNAs
Annotation								Near annotated gene (<10kb)
Systematic	Gene Symbol	seqname	relationship	chrom	strand	txStart	txEnd	Associated gene symbol
ASMM10P017009	1700027A15Rik	NR_038002	intergenic	chr1	+	73024585	73025508	Tnp1
ASMM10P033758	AK006412	uc009dqq.1	intergenic	chr6	-	124363300	124364519	1700013D24Rik
ASMM10P055788	Wbscr25	ENSMUST00000131403	intergenic	chr5	-	134992529	135000507	Cldn3,Abhd11
ASMM10P031269	Rbakdn	NR_040424	intergenic	chr5	-	143164778	143165751	Rbak
ASMM10P052517	1700016G14Rik	ENSMUST00000136906	intergenic	chr13	+	24741231	24746592	Fam65b,Gmnn
ASMM10P042216	1700009J07Rik	NR_015547	intergenic	chr10	+	77893419	77896111	Tspear,Lrrc3
ASMM10P011178	1700109G14Rik	NR_033788	intergenic	chr14	-	61292982	61305334	Arl11
ASMM10P050386	Gm5656	ENSMUST00000171020	intergenic	chr12	-	103699527	103704619	Serpina1f
ASMM10P039346	AK006859	uc009lrk.1	intergenic	chr8	-	47811723	47818217	Wwc2,Cldn24,Cldn22
ASMM10P030713	AK005964	AK005964	intergenic	chr5	-	102479207	102479994	Arhgap24
ASMM10P035896	Pmis2	NR_027848	intergenic	chr7	-	30670721	30671605	Haus5
ASMM10P052525	4932702P03Rik	ENSMUST00000138447	intergenic	chr13	+	24905595	24907280	D130043K22Rik,Aldh5a1
ASMM10P047457	1700020N18Rik	NR_026924	intergenic	chr1	-	91404878	91406029	Hes6,Per2,Ilkap
ASMM10P051599	1700018A04Rik	uc007pzm.1	intergenic	chr13	-	31567396	31582513	Foxq1
ASMM10P045121	Gm14891	ENSMUST00000117378	intergenic	chrX	+	60051000	60051596	Mcf2
ASMM10P033470	AK016793	AK016793	intergenic	chr6	-	87993135	87994179	Rab7
ASMM10P036976	1700120K04Rik	NR_027915	intergenic	chr7	-	127603902	127604445	Zfp629,Rnf40
ASMM10P014613	1700041M19Rik	NR_040573	intergenic	chr16	-	77004227	77010881	Usp25
ASMM10P028238	4933438K21Rik	NR_045446	intergenic	chr4	-	147063365	147068436	Rex2
ASMM10P027777	1700121C08Rik	ENSMUST00000137546	intergenic	chr4	-	123833621	123859513	Rhbdl2
ASMM10P010033	4930455F16Rik	NR_040570	intergenic	chr16	-	4219911	4229116	Crebbp
ASMM10P046086	4921513I03Rik	NR_038003	intergenic	chr10	+	120765731	120774485	Msrb3
ASMM10P009869	Pmis2	NR_027849	intergenic	chr7	-	30670721	30671605	Haus5
ASMM10P031676	Plk-ps1	ENSMUST00000119494	intergenic	chr5	+	35554183	35555971	Trmt44
ASMM10P019512	AK132862	AK132862	intergenic	chr1	+	92865162	92867279	Ankmy1,Gpc1
ASMM10P001694	4930513N10Rik	ENSMUST00000132616	intergenic	chr8	+	95809032	95821697	Cnot1
ASMM10P023883	AK015749	uc008mqa.1	intergenic	chr2	+	142902964	142903572	Kif16b
ASMM10P037706	Arhgap33os	NR_036630	intergenic	chr7	+	30515121	30522193	Prodh2,Arhgap33
ASMM10P010077	1700028D13Rik	NR_045378	intergenic	chr5	+	112206762	112210002	Miat
ASMM10P022476	Gm13539	NR_045340	intergenic	chr2	+	25784616	25787022	Glt6d1,Lcn11
ASMM10P053662	Gm15363	ENSMUST00000118897	intergenic	chrX	+	74958530	74959647	Gm38425
ASMM10P023825	1700026D11Rik	NR_028286	intergenic	chr2	+	132490727	132524057	Gpcpd1
ASMM10P002625	Gm11193	ENSMUST00000147795	intergenic	chr11	-	78292847	78293956	Spag5,2610507B11Rik
ASMM10P042723	Gm16322	ENSMUST00000141275	intergenic	chr9	+	42474554	42505662	Tbcel
ASMM10P025625	AK006483	AK006483	intergenic	chr3	+	10241811	10242308	Fabp12
ASMM10P014051	AK015071	AK015071	intergenic	chr1	+	36332707	36333421	Arid5a,Kansl3
ASMM10P056094	XLOC_008096	TCONS_00010827	intergenic	chr15	+	76045306	76046972	Scrib
ASMM10P057449	AK006581	uc029vff.1	intergenic	chr4_JH584294_random	+	83355	115083	Ccl21a,Gm1987
ASMM10P041714	AK005961	AK005961	intergenic	chr9	-	62267375	62267843	Spesp1
ASMM10P027691	Gm12853	ENSMUST00000134971	intergenic	chr4	-	118632846	118636062	D4Ertd617e,Ebna1bp2
ASMM10P027976	AK007034	AK007034	intergenic	chr4	-	133432739	133432983	Slc9a1
ASMM10P034215	AK005895	uc009bfg.1	intergenic	chr6	+	30460984	30463313	Klhdc10
ASMM10P028440	4930423M02Rik	NR_038183	intergenic	chr4	+	5632327	5642284	Fam110b
ASMM10P021761	4930556L07Rik	ENSMUST00000134422	intergenic	chr2	-	151747577	151749978	Psmf1
ASMM10P012927	1700001L05Rik	ENSMUST00000177890	intergenic	chr15	-	83358617	83365142	Arfgap3
ASMM10P036329	DQ687657	uc009hto.2	intergenic	chr7	-	73800873	73801343	Gm10619
ASMM10P037292	AK016609	AK016609	intergenic	chr7	+	6039130	6042654	Nlrp4c
ASMM10P010234	AK077057	AK077057	intergenic	chr13	+	56430328	56434275	Slc25a48
ASMM10P013491	Zfp572	NR_045613	intergenic	chr15	+	59306947	59312013	Sqle
ASMM10P022593	4930527E20Rik	ENSMUST00000135700	intergenic	chr2	+	30803792	30807429	1700001O22Rik,Ntmt1
ASMM10P050775	AK029656	AK029656	intergenic	chr12	+	40043011	40046630	Arl4a
ASMM10P021765	Gm14154	ENSMUST00000142642	intergenic	chr2	-	151947272	151950641	Angpt4
ASMM10P039172	AK040253	AK040253	intergenic	chr8	-	22807686	22808544	Ap3m2
ASMM10P032672	4930448H16Rik	ENSMUST00000159838	intergenic	chr5	+	143227717	143234748	Zfp12,Spdye4a,
ASMM10P010041	1700025M24Rik	NR_040688	intergenic	chr5	-	73268579	73284184	Ociad1
ASMM10P043286	XLOC_025337	TCONS_00034069	intergenic	chr9	+	105134595	105135438	Nudt16,1700080E11Rik
ASMM10P055732	1700034G24Rik	NR_045396	intergenic	chr5	-	112582935	112589996	Sez6l
ASMM10P002824	1700047F07Rik	ENSMUST00000151438	intergenic	chr4	+	107689732	107708587	Dmrtb1
ASMM10P051774	XLOC_006652	TCONS_00008268	intergenic	chr13	-	54487947	54498002	Simc1
ASMM10P003021	4930417H01Rik	ENSMUST00000155018	intergenic	chr2	+	122704235	122718229	Slc30a4
ASMM10P056792	1700065I16Rik	uc007vyv.1	intergenic	chr15	+	63817187	63819540	Gsdmc2,Gsdmc
ASMM10P012153	AK041297	AK041297	intergenic	chr14	+	70075160	70076585	Egr3
ASMM10P024078	AK018915	AK018915	intergenic	chr2	+	154782331	154782679	Raly
ASMM10P010182	8430426J06Rik	NR_077231	intergenic	chr15	-	81242653	81247971	Mchr1
ASMM10P027050	Gm568	uc008suh.2	intergenic	chr4	-	47008315	47010781	Anks6
ASMM10P023734	AK029760	uc012cdp.1	intergenic	chr2	+	127691898	127700488	Mall
ASMM10P010042	1700025M24Rik	NR_040689	intergenic	chr5	-	73268579	73284184	Ociad1
ASMM10P002314	Gm13307	ENSMUST00000142990	intergenic	chr4	-	41910460	41941611	Gm21586,Gm20878,Gm13304,Gm13308,Gm10591,Gm21541,Ccl21c,Ccl21b
ASMM10P033474	AK028085	AK028085	intergenic	chr6	-	88216244	88216502	Gata2,Dnajb8
ASMM10P038689	Abca16	ENSMUST00000144122	intergenic	chr7	+	120409646	120479699	Abca15
ASMM10P003988	1700030M09Rik	ENSMUST00000181679	intergenic	chr8	+	121544387	121547652	1700018B08Rik,Fbxo31
ASMM10P042002	AK131770	AK131770	intergenic	chr9	-	92301962	92305144	Plscr2,Plscr2,1700057G04Rik
ASMM10P051598	1700018A04Rik	NR_029439	intergenic	chr13	-	31565491	31582513	Foxq1
ASMM10P042600	4933422A05Rik	NR_040715	intergenic	chr9	+	35281104	35285423	Rpusd4
ASMM10P056095	XLOC_008096	TCONS_00010828	intergenic	chr15	+	76045306	76046972	Scrib
ASMM10P003064	Snhg3	ENSMUST00000155816	intergenic	chr4	-	132348013	132353663	Phactr4,Rcc1
ASMM10P002950	4930417H01Rik	ENSMUST00000153728	intergenic	chr2	+	122704233	122720597	Slc30a4
ASMM10P040678	AK015804	AK015804	intergenic	chr10	+	61591240	61592217	Npffr1,Lrrc20
ASMM10P010129	1700030M09Rik	NR_045903	intergenic	chr8	+	121544387	121547652	1700018B08Rik,Fbxo31
ASMM10P054394	4930556M19Rik	NR_045064	intergenic	chr15	+	10714840	10769347	Rai14
ASMM10P056329	TCONS_00022752	TCONS_00022752	intergenic	chr4	+	127332169	127343283	Gjb3,Gjb4
ASMM10P019390	AK132933	AK132933	intergenic	chr19	-	58783583	58785513	1700019N19Rik,Pnliprp2
ASMM10P026433	AK019678	AK019678	intergenic	chr3	+	116663731	116664146	Mfsd14a,Slc35a3
ASMM10P056092	XLOC_008096	TCONS_00010825	intergenic	chr15	+	76043162	76046993	Scrib
ASMM10P032064	XLOC_018475	TCONS_00025019	intergenic	chr5	+	99924886	99951084	Hnrnpd
ASMM10P048468	AK015216	AK015216	intergenic	chr11	+	50943880	50944530	Prop1
ASMM10P031067	AK016911	AK016911	intergenic	chr10	-	75835975	75837424	Gstt2
ASMM10P042257	AK016862	AK016862	intergenic	chr9	-	114366497	114368230	Crtap
ASMM10P011293	XLOC_001441	TCONS_00000539	intergenic	chr1	-	179687975	179688790	Sccpdh
ASMM10P056551	XLOC_024527	TCONS_00032520	intergenic	chr8	-	89045630	89053065	Sall1
ASMM10P024785	AK015042	AK015042	intergenic	chr3	-	67570566	67572821	Mfsd1
ASMM10P013342	4930430F21Rik	NR_045186	intergenic	chr15	+	31039125	31043331	Ctnnd2
ASMM10P015147	4930542C21Rik	NR_040565	intergenic	chr16	+	38017322	38054526	Gpr156
ASMM10P030514	1700025M24Rik	NR_040687	intergenic	chr5	-	73268579	73284184	Ociad1
ASMM10P048768	1700067G03Rik	ENSMUST00000132834	intergenic	chr11	+	69294150	69295477	Cntrob
ASMM10P029644	Gm17300	ENSMUST00000172202	intergenic	chr4	+	132351771	132353382	Phactr4,Rcc1
ASMM10P016249	XLOC_010857	TCONS_00013605	intergenic	chr17	-	47483388	47484668	Taf8
ASMM10P051973	AK133439	AK133439	intergenic	chr13	-	69680588	69697676	Ube2ql1
ASMM10P022245	Gm13189	ENSMUST00000138462	intergenic	chr2	+	4137773	4144102	Frmd4a
ASMM10P039807	AK020829	uc009ngb.1	intergenic	chr8	-	106405621	106406529	Zfp90
ASMM10P010327	BC100427	uc007rbs.1	intergenic	chr13	+	67831105	67843292	Zfp273
ASMM10P042865	AK019609	AK019609	intergenic	chr9	+	56931630	56933545	Snx33,Imp3
ASMM10P015470	Gm15341	ENSMUST00000137315	intergenic	chr16	+	96098498	96113821	Hmgn1
ASMM10P031716	4930487D11Rik	NR_046191	intergenic	chr5	+	38344388	38349197	Slc2a9
ASMM10P003889	4933436C20Rik	ENSMUST00000179029	intergenic	chr8	-	92326249	92355891	Irx5
ASMM10P045363	Gm9043	ENSMUST00000119677	intergenic	chrX	+	95629831	95630366	Zc4h2
ASMM10P028753	Gm12503	ENSMUST00000146576	intergenic	chr4	+	44092631	44109311	Gne
ASMM10P027245	Gm11213	NR_028583	intergenic	chr4	-	63596900	63605261	1700018C11Rik
ASMM10P041274	Gm7904	NR_003372	intergenic	chr9	-	21607083	21608329	Smarca4
ASMM10P026381	AK016118	AK016118	intergenic	chr3	+	107874794	107875480	Eps8l3
ASMM10P040868	AK052254	AK052254	intergenic	chr8	+	105164586	105170367	Cbfb
ASMM10P013344	AK132921	AK132921	intergenic	chr15	+	31282088	31283136	Ankrd33b,Dap
ASMM10P027601	9130410C08Rik	ENSMUST00000155499	intergenic	chr4	-	114817160	114902859	Foxd2
ASMM10P020346	AK031296	AK031296	intergenic	chr2	-	28237685	28242201	Olfm1
ASMM10P056546	XLOC_024527	TCONS_00032524	intergenic	chr8	-	89045630	89053065	Sall1
ASMM10P010243	AK039557	uc007qtg.1	intergenic	chr13	+	58148776	58149692	Idnk
ASMM10P019885	Gm19424	NR_040320	intergenic	chr19	+	41746960	41750097	Slit1
ASMM10P022544	Gm13393	ENSMUST00000141935	intergenic	chr2	+	29088665	29094501	Ttf1
ASMM10P032980	Gm13858	ENSMUST00000118862	intergenic	chr6	-	34379466	34380445	Akr1b10
ASMM10P032249	AK006015	uc012ebn.1	intergenic	chr5	+	113352925	113354953	Aym1
ASMM10P047391	Gm11527	ENSMUST00000153795	intergenic	chr11	-	95858161	95859174	B4galnt2
ASMM10P034032	Gm15767	ENSMUST00000153786	intergenic	chr6	-	147242526	147243801	Pthlh
ASMM10P031074	XLOC_002404	TCONS_00002412	intergenic	chr10	-	75862250	75865790	Mif
ASMM10P036312	AK030117	uc009hrh.1	intergenic	chr7	-	73781428	73816431	Fam174b
ASMM10P026908	4933428C19Rik	NR_040644	intergenic	chr4	-	40482839	40525548	Tmem215
ASMM10P042319	4930593C16Rik	NR_040753	intergenic	chr9	-	120924454	120930802	Ctnnb1
ASMM10P044992	Gm14555	ENSMUST00000121166	intergenic	chrX	+	38089840	38090071	Rhox11
ASMM10P038405	AK038039	AK038039	intergenic	chr7	+	101097747	101099322	Fchsd2
ASMM10P049556	1700096J18Rik	NR_027883	intergenic	chr11	+	109346866	109353651	Gna13
ASMM10P045091	Gm14638	ENSMUST00000121338	intergenic	chrX	+	56129657	56134920	3830403N18Rik
ASMM10P032039	AK006025	AK006025	intergenic	chr5	+	96849504	96852938	Anxa3
ASMM10P041532	AK014916	AK014916	intergenic	chr9	-	49488658	49490362	Ttc12
ASMM10P042885	XLOC_025108	TCONS_00033982	intergenic	chr9	+	57769258	57770614	Clk3
ASMM10P048070	AK080055	AK080055	intergenic	chr1	-	106400177	106401987	Phlpp1
ASMM10P032539	AK017123	AK017123	intergenic	chr5	+	134919789	134920638	Cldn13
ASMM10P030735	AK138930	AK138930	intergenic	chr5	-	104803075	104804262	Zfp951
ASMM10P037819	Gm20434	ENSMUST00000174816	intergenic	chr7	+	42602919	42604454	Zfp976
ASMM10P047143	Gm11190	NR_033549	intergenic	chr11	-	77912126	77929288	Sez6
ASMM10P009783	Speer8-ps1	NR_001584	intergenic	chr5	+	14945293	14978541	Speer4e
ASMM10P049416	4930417O22Rik	NR_045806	intergenic	chr11	+	101952420	101960574	Sost
ASMM10P027902	AK007136	AK007136	intergenic	chr4	-	129852883	129853239	Ptp4a2
ASMM10P021509	4933427J07Rik	ENSMUST00000156275	intergenic	chr2	-	128955670	128957861	Zc3h6
ASMM10P002887	Gm15892	ENSMUST00000152627	intergenic	chr11	+	88066417	88067452	Vezf1
ASMM10P043101	C920006O11Rik	NR_040401	intergenic	chr9	+	78175913	78178882	Ick
ASMM10P031901	Gm19583	NR_045792	intergenic	chr5	+	75110320	75147107	Pdgfra
ASMM10P009802	LOC100043315	NR_015482	intergenic	chr15	-	95097621	95149318	Tmem117
ASMM10P019239	AK034730	AK034730	intergenic	chr19	-	42786542	42788090	Hpse2,Hps1
ASMM10P034277	AK015278	AK015278	intergenic	chr6	+	34859704	34860937	Tmem140,Agbl3
ASMM10P010001	4931408D14Rik	NR_040299	intergenic	chr19	-	37258425	37264095	Ide
ASMM10P020508	Gm13434	ENSMUST00000126779	intergenic	chr2	-	37088287	37089164	Olfr361
ASMM10P039599	AK015406	AK015406	intergenic	chr8	-	84663270	84665026	Nacc1,Ier2
ASMM10P012474	BC048602	NR_045280	intergenic	chr15	-	35307009	35328535	Osr2
ASMM10P044115	XLOC_027181	TCONS_00036207	intergenic	chrX	-	79360892	79364470	Gm8787
ASMM10P036505	AK081851	AK081851	intergenic	chr7	-	92640113	92642668	Pcf11,Ankrd42
ASMM10P015940	4931413I07Rik	ENSMUST00000173637	intergenic	chr17	-	33783339	33785724	Angptl4
ASMM10P032761	AK146146	uc009aqb.1	intergenic	chr5	+	149641609	149647790	Hsph1
ASMM10P025435	AK039307	AK039307	intergenic	chr3	-	135434077	135435888	Ube2d3
ASMM10P024313	AK054165	AK054165	intergenic	chr2	+	170888237	170889161	Dok5
ASMM10P053671	Mageb17-ps	ENSMUST00000179925	intergenic	chrX	+	91625394	91626363	Gm14781
ASMM10P030799	XLOC_019299	TCONS_00025315	intergenic	chr5	-	109548043	109553975	Crlf2
ASMM10P036729	Gm3765	ENSMUST00000130985	intergenic	chr7	-	107198742	107200189	Rbmxl2,Nlrp14
ASMM10P045942	AK132892	AK132892	intergenic	chrY	-	30495402	30497619	Gm20871
ASMM10P057749	mouselincRNA1580	BU515331	intergenic	chr9	-	114508560	114509656	Trim71
ASMM10P022110	AK083486	AK083486	intergenic	chr2	-	174276554	174280360	Gnas,Nespas
ASMM10P014360	AK133094	AK133094	intergenic	chr1	+	38132082	38159892	Rev1
ASMM10P015832	AK144595	AK144595	intergenic	chr17	-	27545714	27547336	Hmga1,Hmga1-rs1
ASMM10P015853	Slc26a8	ENSMUST00000145224	intergenic	chr17	-	28649656	28689987	Mapk14
MM9LINCRNAEXON10136+_P1	mouselincRNA1563	mouselincRNA1563+	intergenic	chr9	+	75468216	75494825	Leo1,Tmod3
ASMM10P017067	Gm20506	ENSMUST00000172952	intergenic	chr17	+	34249056	34250264	H2-Ob
ASMM10P026472	AK132686	AK132686	intergenic	chr3	+	123508557	123512031	Prss12,Snhg8,Snora24
ASMM10P039497	AK015123	AK015123	intergenic	chr8	-	71467112	71467968	Ano8,Mrpl34,Abhd8,Dda1
ASMM10P039654	XLOC_024527	TCONS_00032519	intergenic	chr8	-	89045630	89053065	Sall1
ASMM10P010257	4930528D03Rik	ENSMUST00000181528	intergenic	chr13	+	59733644	59735210	Spata31d1d
ASMM10P021318	Gm13990	ENSMUST00000151391	intergenic	chr2	-	116848098	116877168	Tmco5
ASMM10P033825	DQ565155	uc029vys.1	intergenic	chr6	-	127776083	127778321	Prmt8
ASMM10P032934	AK015390	AK015390	intergenic	chr6	-	29310771	29312223	Fam71f1
ASMM10P058112	mouselincRNA0821	BU961149	intergenic	chr19	+	27344750	27373932	Kcnv2
ASMM10P017670	XLOC_011433	TCONS_00015160	intergenic	chr18	-	23932799	23951849	Zfp397
ASMM10P050241	XLOC_005713	TCONS_00006932	intergenic	chr12	-	85106664	85108923	Prox2,Dlst
ASMM10P012928	1700001L05Rik	uc007xax.1	intergenic	chr15	-	83357533	83367011	Arfgap3,Pacsin2
ASMM10P025434	AK038493	AK038493	intergenic	chr3	-	135432815	135435803	Cisd2,Ube2d3
ASMM10P001575	4930423M02Rik	ENSMUST00000130895	intergenic	chr4	+	5632335	5641757	Fam110b
ASMM10P037636	AK087742	AK087742	intergenic	chr1	-	65011285	65012347	Akr1cl
ASMM10P043029	AK149221	AK149221	intergenic	chr9	+	70195704	70197475	Myo1e
ASMM10P056547	XLOC_024527	TCONS_00032514	intergenic	chr8	-	89045630	89050709	Sall1
ASMM10P012002	AK053956	AK053956	intergenic	chr1	-	187042712	187044288	Spata17
ASMM10P013201	D930007P13Rik	NR_045743	intergenic	chr15	-	103123069	103146828	Smug1
ASMM10P032793	Gm26696	ENSMUST00000181941	intergenic	chr6	-	4593803	4596651	Casd1
ASMM10P025792	4930488B22Rik	NR_040627	intergenic	chr1	+	184712496	184718989	Hlx
ASMM10P012878	8430426J06Rik	NR_077229	intergenic	chr15	-	81242653	81247971	Mchr1
ASMM10P011116	AK076852	uc007ube.1	intergenic	chr14	-	55935605	55937595	Cma1
ASMM10P019478	AK029951	AK029951	intergenic	chr1	+	91916259	91919551	Hdac4
ASMM10P047059	Gm12329	ENSMUST00000120829	intergenic	chr11	-	73837721	73839541	Olfr393
ASMM10P047400	XLOC_004538	TCONS_00004459	intergenic	chr11	-	96122650	96124458	Ttll6
