# Supplementary material for: Profiling of testis-specific long noncoding RNAs in mice
Source: BMC Genomics. 2018 Jul 16;19:539. doi: 10.1186/s12864-018-4931-3 (PMC6048885; doi:10.1186/s12864-018-4931-3)
Supplement: Supplementary file 6 — Table S6. GO terms of the nearby protein-coding genes. (XLSX 19 kb) [file 12864_2018_4931_MOESM6_ESM.xlsx]

## Sheet: GO_analysis
Category	Term	Count	%	PValue	Genes	List Total	Pop Hits	Pop Total	Fold Enrichment	Bonferroni	Benjamini	FDR
GOTERM_BP_DIRECT	GO:0006355~regulation of transcription, DNA-templated	36	0.130383	0.00569511	RALY, ZFP12, IRX5, CTNND2, CNOT1, CTNNB1, GATA2, ZFP951, FOXQ1, PROP1, PRMT8, HLX, ZFP90, HNRNPD, LEO1, ZFP976, ZFP273, FOXD2, HMGA1-RS1, NACC1, EGR3, REX2, TAF8, CREBBP, ARID5A, TTF1, ZFP629, HES6, PROX2, HMGA1, DMRTB1, HDAC4, MAPK14, SALL1, RBAK, SMARCA4	181	2279	18082	1.57807	0.998398	0.348916	8.75418
GOTERM_BP_DIRECT	GO:0006351~transcription, DNA-templated	30	0.108652	0.0117024	RALY, ZFP12, IRX5, ZFP397, CTNND2, CNOT1, CTNNB1, GATA2, FOXQ1, HLX, ZFP90, PER2, HNRNPD, LEO1, FOXD2, NACC1, EGR3, TAF8, CREBBP, ARID5A, TTF1, ZFP629, HES6, PROX2, DMRTB1, HDAC4, MAPK14, SALL1, RBAK, SMARCA4	181	1885	18082	1.58993	0.999998	0.541766	17.2063
GOTERM_BP_DIRECT	GO:0045944~positive regulation of transcription from RNA polymerase II promoter	18	0.0651914	0.0210578	HMGA1-RS1, CREBBP, ARID5A, PROX2, HMGA1, CBFB, CTNNB1, HSPH1, GATA2, HDAC4, AYM1, OSR2, PROP1, SALL1, MAPK14, LEO1, SLC9A1, SMARCA4	181	995	18082	1.80725	1	0.680874	28.9213
GOTERM_BP_DIRECT	GO:0000122~negative regulation of transcription from RNA polymerase II promoter	14	0.0507044	0.0306936	HDAC4, GATA2, OSR2, PROP1, SALL1, ZFP90, CREBBP, PER2, WWC2, CNOT1, HES6, PROX2, SMARCA4, CTNNB1	181	729	18082	1.91853	1	0.782933	39.3501
GOTERM_BP_DIRECT	GO:0030154~cell differentiation	14	0.0507044	0.0483252	GNA13, TAF8, TTF1, TNP1, HES6, ARHGAP24, SLIT1, SCRIB, CTNNB1, GATA2, OSR2, HLX, NLRP14, SLC9A1	181	780	18082	1.79309	1	0.834821	54.8198
GOTERM_BP_DIRECT	GO:0045892~negative regulation of transcription, DNA-templated	13	0.0470827	0.0133091	HMGA1-RS1, HDAC4, ZFP12, NACC1, SALL1, GMNN, ZFP90, PER2, TNP1, DAP, HMGA1, SMARCA4, CTNNB1	181	579	18082	2.24302	1	0.567812	19.3392
GOTERM_BP_DIRECT	GO:0008284~positive regulation of cell proliferation	11	0.0398392	0.0450436	PTHLH, NUDT16, HDAC4, NACC1, OSR2, HPSE2, HLX, PDGFRA, GNAS, SMARCA4, CTNNB1	181	542	18082	2.0275	1	0.822969	52.255
GOTERM_BP_DIRECT	GO:0006954~inflammatory response	10	0.0362174	0.00767785	GM21541, GM10591, CCL21C, CRLF2, NLRP4C, CCL21A, CCL21B, GM13304, GM1987, MIF	181	344	18082	2.90409	0.999831	0.418937	11.6294
GOTERM_BP_DIRECT	GO:0070374~positive regulation of ERK1 and ERK2 cascade	9	0.0325957	0.000596242	GM21541, GM10591, CCL21C, PDGFRA, CCL21A, CCL21B, GM13304, GM1987, MIF	181	188	18082	4.78247	0.489398	0.0650072	0.952119
GOTERM_BP_DIRECT	GO:0007399~nervous system development	9	0.0325957	0.0353391	PHACTR4, DOK5, ZC4H2, D130043K22RIK, HES6, SLIT1, OLFM1, SMARCA4, CTNNB1	181	377	18082	2.38489	1	0.80248	43.8482
GOTERM_BP_DIRECT	GO:0071356~cellular response to tumor necrosis factor	8	0.028974	0.0001158	GM21541, HDAC4, GM10591, CCL21C, CCL21A, CCL21B, GM13304, GM1987	181	110	18082	7.26549	0.122356	0.0161819	0.185586
GOTERM_BP_DIRECT	GO:0043547~positive regulation of GTPase activity	8	0.028974	0.000654466	GM21541, GM10591, CCL21C, CCL21A, CCL21B, GNAS, GM13304, GM1987	181	146	18082	5.474	0.521847	0.0648749	1.04464
GOTERM_BP_DIRECT	GO:0045638~negative regulation of myeloid cell differentiation	7	0.0253522	2.81151e-07	GM21541, GATA2, GM10591, CCL21C, CCL21B, LEO1, GM13304	181	28	18082	24.9751	0.000316807	0.000316807	0.000450976
GOTERM_BP_DIRECT	GO:0048247~lymphocyte chemotaxis	7	0.0253522	7.93108e-07	GM21541, GM10591, CCL21C, CCL21A, CCL21B, GM13304, GM1987	181	33	18082	21.191	0.000893434	0.000446817	0.00127217
GOTERM_BP_DIRECT	GO:0002548~monocyte chemotaxis	7	0.0253522	2.59431e-06	GM21541, GM10591, CCL21C, CCL21A, CCL21B, GM13304, GM1987	181	40	18082	17.4826	0.00291952	0.000974121	0.00416129
GOTERM_BP_DIRECT	GO:0070098~chemokine-mediated signaling pathway	7	0.0253522	1.73155e-05	GM21541, GM10591, CCL21C, CCL21A, CCL21B, GM13304, GM1987	181	55	18082	12.7146	0.0193256	0.00486681	0.0277712
GOTERM_BP_DIRECT	GO:0071346~cellular response to interferon-gamma	7	0.0253522	5.87476e-05	GM21541, GM10591, CCL21C, CCL21A, CCL21B, GM13304, GM1987	181	68	18082	10.2839	0.0640662	0.0131548	0.0941919
GOTERM_BP_DIRECT	GO:0030593~neutrophil chemotaxis	7	0.0253522	6.38162e-05	GM21541, GM10591, CCL21C, CCL21A, CCL21B, GM13304, GM1987	181	69	18082	10.1348	0.0693975	0.0102221	0.102315
GOTERM_BP_DIRECT	GO:0071347~cellular response to interleukin-1	7	0.0253522	0.000146159	GM21541, GM10591, CCL21C, CCL21A, CCL21B, GM13304, GM1987	181	80	18082	8.7413	0.15188	0.0181372	0.234187
GOTERM_BP_DIRECT	GO:0051091~positive regulation of sequence-specific DNA binding transcription factor activity	6	0.0217305	0.00433939	HDAC4, CREBBP, ANXA3, ANKRD42, SMARCA4, CTNNB1	181	107	18082	5.6019	0.992562	0.295369	6.73796
GOTERM_BP_DIRECT	GO:0030595~leukocyte chemotaxis	5	0.0181087	6.03833e-05	GM21541, GM10591, CCL21C, CCL21B, GM13304	181	22	18082	22.7047	0.06579	0.0112782	0.0968132
GOTERM_BP_DIRECT	GO:0048469~cell maturation	5	0.0181087	0.00102904	GATA2, CCL21A, GM1987, CBFB, CTNNB1	181	45	18082	11.1001	0.686616	0.092166	1.63791
GOTERM_BP_DIRECT	GO:0035116~embryonic hindlimb morphogenesis	4	0.014487	0.00424983	OSR2, GNAS, SMARCA4, CTNNB1	181	33	18082	12.1092	0.991768	0.308721	6.6033
GOTERM_BP_DIRECT	GO:0043588~skin development	4	0.014487	0.0200631	NESPAS, GJB3, GNAS, CTNNB1	181	58	18082	6.88969	1	0.680837	27.754
GOTERM_BP_DIRECT	GO:0019827~stem cell population maintenance	4	0.014487	0.0338625	MIAT, LEO1, SMARCA4, CTNNB1	181	71	18082	5.6282	1	0.80164	42.4535
GOTERM_BP_DIRECT	GO:0090630~activation of GTPase activity	4	0.014487	0.0363276	CCL21A, ARHGAP24, GM1987, SCRIB	181	73	18082	5.474	1	0.798905	44.7641
GOTERM_BP_DIRECT	GO:0006338~chromatin remodeling	4	0.014487	0.0442593	HDAC4, TTF1, TNP1, SMARCA4	181	79	18082	5.05826	1	0.827823	51.6221
GOTERM_BP_DIRECT	GO:0043552~positive regulation of phosphatidylinositol 3-kinase activity	3	0.0108652	0.0379403	PDGFRA, CCL21A, GM1987	181	31	18082	9.6678	1	0.801006	46.2283
GOTERM_BP_DIRECT	GO:2000548~negative regulation of dendritic cell dendrite assembly	2	0.00724349	0.0198108	CCL21A, GM1987	181	2	18082	99.9006	1	0.69483	27.4549
GOTERM_BP_DIRECT	GO:2000529~positive regulation of myeloid dendritic cell chemotaxis	2	0.00724349	0.0198108	CCL21A, GM1987	181	2	18082	99.9006	1	0.69483	27.4549
GOTERM_BP_DIRECT	GO:0007403~glial cell fate determination	2	0.00724349	0.0295693	SMARCA4, CTNNB1	181	3	18082	66.6004	1	0.785104	38.2117
GOTERM_BP_DIRECT	GO:0035759~mesangial cell-matrix adhesion	2	0.00724349	0.0295693	CCL21A, GM1987	181	3	18082	66.6004	1	0.785104	38.2117
GOTERM_BP_DIRECT	GO:0061047~positive regulation of branching involved in lung morphogenesis	2	0.00724349	0.0295693	PDGFRA, CTNNB1	181	3	18082	66.6004	1	0.785104	38.2117
GOTERM_BP_DIRECT	GO:0097026~dendritic cell dendrite assembly	2	0.00724349	0.0295693	CCL21A, GM1987	181	3	18082	66.6004	1	0.785104	38.2117
GOTERM_BP_DIRECT	GO:0090402~oncogene-induced cell senescence	2	0.00724349	0.0295693	HMGA1-RS1, HMGA1	181	3	18082	66.6004	1	0.785104	38.2117
GOTERM_BP_DIRECT	GO:0036023~embryonic skeletal limb joint morphogenesis	2	0.00724349	0.0295693	OSR2, CTNNB1	181	3	18082	66.6004	1	0.785104	38.2117
GOTERM_BP_DIRECT	GO:0035986~senescence-associated heterochromatin focus assembly	2	0.00724349	0.0392312	HMGA1-RS1, HMGA1	181	4	18082	49.9503	1	0.800285	47.374
GOTERM_BP_DIRECT	GO:0003340~negative regulation of mesenchymal to epithelial transition involved in metanephros morphogenesis	2	0.00724349	0.0392312	SALL1, CTNNB1	181	4	18082	49.9503	1	0.800285	47.374
GOTERM_BP_DIRECT	GO:0070345~negative regulation of fat cell proliferation	2	0.00724349	0.0487974	GATA2, PER2	181	5	18082	39.9602	1	0.828287	55.1781
GOTERM_BP_DIRECT	GO:0097167~circadian regulation of translation	2	0.00724349	0.0487974	PER2, HNRNPD	181	5	18082	39.9602	1	0.828287	55.1781
GOTERM_CC_DIRECT	GO:0005578~proteinaceous extracellular matrix	11	0.0398392	0.00152802	GM21541, SOST, HPSE2, GM10591, CCL21C, CRTAP, CCL21B, GM13304, GPC1, SLIT1, ANGPTL4	201	316	19662	3.40516	0.294364	0.294364	1.93871
GOTERM_CC_DIRECT	GO:0005634~nucleus	80	0.28974	0.00447226	IER2, HMGN1, RALY, GNA13, ZFP12, IDE, CNOT1, CBFB, CTNNB1, EBNA1BP2, GATA2, HSPH1, IMP3, OSR2, PROP1, CLK3, HLX, ZFP90, RHOX11, NUDT16, EGR3, REV1, ARID5A, ZFP629, RAI14, TTF1, GSTT2, HES6, PROX2, DMRTB1, HMGA1, PTHLH, SCCPDH, MIAT, SPAG5, PDGFRA, GNAS, USP25, ARL4A, SMARCA4, PHLPP1, IRX5, ZFP397, ZC4H2, CTNND2, NTMT1, UBE2QL1, RCC1, SMUG1, SPDYE4A, KLHDC10, MIF, FAM71F1, FOXQ1, HNRNPD, PER2, LEO…	201	6019	19662	1.30016	0.640112	0.400093	5.57693
GOTERM_CC_DIRECT	GO:0005923~bicellular tight junction	6	0.0217305	0.0109861	CLDN3, FRMD4A, CLDN22, CLDN13, CTNNB1, CLDN24	201	131	19662	4.48035	0.919435	0.568101	13.1883
GOTERM_CC_DIRECT	GO:0005654~nucleoplasm	30	0.108652	0.0219054	PHLPP1, IER2, ZFP12, IDE, NTMT1, RCC1, SCRIB, MIF, GATA2, HSPH1, CLK3, PACSIN2, PER2, HNRNPD, LEO1, VEZF1, NUDT16, KANSL3, TAF8, CREBBP, ARID5A, TTF1, RAI14, PTHLH, HDAC4, SPAG5, MAPK14, RNF40, ARL4A, SLC9A1	201	1935	19662	1.5166	0.99359	0.717051	24.6904
GOTERM_CC_DIRECT	GO:0034750~Scrib-APC-beta-catenin complex	2	0.00724349	0.0302079	SCRIB, CTNNB1	201	3	19662	65.2139	0.999082	0.753086	32.4768
GOTERM_CC_DIRECT	GO:0005623~cell	7	0.0253522	0.0310714	AP3M2, MAPK14, TAF8, CCL21A, CMA1, GM1987, SLIT1	201	231	19662	2.96427	0.999251	0.698639	33.2425
GOTERM_CC_DIRECT	GO:0030054~cell junction	14	0.0507044	0.0323671	GPR156, CLDN3, ZC4H2, MYO1E, CTNND2, GJB3, GJB4, CLDN22, ARHGAP24, CLDN13, SCRIB, CTNNB1, SEZ6, OLFM1	201	718	19662	1.90737	0.999448	0.657568	34.3764
GOTERM_CC_DIRECT	GO:0005829~cytosol	27	0.0977871	0.0394961	ARFGAP3, GNE, GSDMC, GSDMC2, IDE, WWC2, GPCPD1, SCRIB, RAB7, CTNNB1, HSPH1, PSMF1, PRMT8, PACSIN2, PER2, HNRNPD, AGBL3, GSTT2, KIF16B, DNAJB8, HDAC4, ICK, MAPK14, AKR1B10, GNAS, SNX33, RNF40	201	1784	19662	1.48047	0.999898	0.682878	40.3041
GOTERM_CC_DIRECT	GO:0090575~RNA polymerase II transcription factor complex	3	0.0108652	0.0466855	HMGA1-RS1, CREBBP, HMGA1	201	34	19662	8.63126	0.999982	0.70216	45.7786
GOTERM_CC_DIRECT	GO:0035985~senescence-associated heterochromatin focus	2	0.00724349	0.0498403	HMGA1-RS1, HMGA1	201	5	19662	39.1284	0.999991	0.688281	48.0315
GOTERM_MF_DIRECT	GO:0042379~chemokine receptor binding	7	0.0253522	1.8e-08	GM21541, GM10591, CCL21C, CCL21A, CCL21B, GM13304, GM1987	180	18	17446	37.692	6.51e-06	6.51e-06	2.47e-05
GOTERM_MF_DIRECT	GO:0048020~CCR chemokine receptor binding	7	0.0253522	3.35e-07	GM21541, GM10591, CCL21C, CCL21A, CCL21B, GM13304, GM1987	180	28	17446	24.2306	0.000121	6.06e-05	0.000461
GOTERM_MF_DIRECT	GO:0008009~chemokine activity	7	0.0253522	9.21e-06	GM21541, GM10591, CCL21C, CCL21A, CCL21B, GM13304, GM1987	180	48	17446	14.1345	0.00332738	0.00111036	0.0126545
GOTERM_MF_DIRECT	GO:0008134~transcription factor binding	12	0.0434609	0.000829	HMGA1-RS1, HDAC4, GATA2, SOST, ARID5A, CREBBP, PER2, HNRNPD, HES6, HMGA1, SMARCA4, CTNNB1	180	342	17446	3.40078	0.259389	0.0723215	1.1337
GOTERM_MF_DIRECT	GO:0003682~chromatin binding	14	0.0507044	0.00106713	HMGA1-RS1, HMGN1, CREBBP, ARID5A, TTF1, RCC1, HMGA1, CTNNB1, HDAC4, GATA2, PROP1, SALL1, HNRNPD, SMARCA4	180	466	17446	2.91183	0.320574	0.0743892	1.45687
GOTERM_MF_DIRECT	GO:0003680~AT DNA binding	3	0.0108652	0.00359439	HMGA1-RS1, HNRNPD, HMGA1	180	9	17446	32.3074	0.728424	0.195273	4.82901
GOTERM_MF_DIRECT	GO:0017128~phospholipid scramblase activity	3	0.0108652	0.0114298	1700057G04RIK, PLSCR2, ANO8	180	16	17446	18.1729	0.984414	0.448154	14.6159
GOTERM_MF_DIRECT	GO:0003677~DNA binding	30	0.108652	0.0132371	HMGN1, IER2, IRX5, RCC1, SMUG1, CBFB, CTNNB1, GATA2, FOXQ1, PROP1, HLX, ZFP90, RHOX11, HNRNPD, FOXD2, HMGA1-RS1, EGR3, REV1, CREBBP, ARID5A, ANKRD33B, TTF1, TNP1, ZFP629, HES6, PROX2, HMGA1, DMRTB1, HDAC4, SALL1	180	1847	17446	1.57426	0.991964	0.45282	16.7368
GOTERM_MF_DIRECT	GO:0042975~peroxisome proliferator activated receptor binding	3	0.0108652	0.0159631	HMGA1-RS1, CREBBP, HMGA1	180	19	17446	15.3035	0.997048	0.476518	19.8434
GOTERM_MF_DIRECT	GO:0042974~retinoic acid receptor binding	3	0.0108652	0.0176185	HMGA1-RS1, CNOT1, HMGA1	180	20	17446	14.5383	0.998395	0.474537	21.6771
GOTERM_MF_DIRECT	GO:0001085~RNA polymerase II transcription factor binding	4	0.014487	0.0188655	GATA2, SALL1, CREBBP, CTNNB1	180	55	17446	7.04889	0.998987	0.465689	23.0327
GOTERM_MF_DIRECT	GO:0003712~transcription cofactor activity	4	0.014487	0.0207316	RALY, CREBBP, HES6, CBFB	180	57	17446	6.80156	0.999491	0.46846	25.0207
GOTERM_MF_DIRECT	GO:0043395~heparan sulfate proteoglycan binding	3	0.0108652	0.0269055	HPSE2, GPC1, SLIT1	180	25	17446	11.6307	0.999948	0.532089	31.2635
GOTERM_MF_DIRECT	GO:0031732~CCR7 chemokine receptor binding	2	0.00724349	0.040417	CCL21A, GM1987	180	4	17446	48.4611	1	0.655883	43.2823
GOTERM_MF_DIRECT	GO:0070491~repressing transcription factor binding	3	0.0108652	0.042463	HDAC4, GMNN, CTNNB1	180	32	17446	9.08646	1	0.64907	44.9221
GOTERM_MF_DIRECT	GO:0001205~transcriptional activator activity, RNA polymerase II distal enhancer sequence-specific binding	3	0.0108652	0.0473964	HMGA1-RS1, PROP1, HMGA1	180	34	17446	8.55196	1	0.666659	48.6971
