# Supplementary material for: Profiling of testis-specific long noncoding RNAs in mice
Source: BMC Genomics. 2018 Jul 16;19:539. doi: 10.1186/s12864-018-4931-3 (PMC6048885; doi:10.1186/s12864-018-4931-3)
Supplement: Supplementary file 7 — Table S7. Mouse testis-specific lncRNAs that show conservation in human. (XLSX 26 kb) [file 12864_2018_4931_MOESM7_ESM.xlsx]

## Sheet: 79 conserved lncRNAs
Annotation			Homlogs									information
Systematic	Gene Symbol	Seqname	Relationship	RNAlength	Source	Homologs	Types	Query cover	Identity	Name	E-value	chrom	strand	txStart	txEnd	Xhyb	probeCoordinates	EntrezID	Associated_gene_acc	Associated_gene_name	Associated_protein_name	Associated_gene_strand	Associated_gene_start	Associated_gene_end
ASMM10P017009	1700027A15Rik	NR_038002	intergenic	416	RefSeq	+	lncRNA	93	68	LOC101928327	2e-30	chr1	+	73024585	73025508		chr1:73024754+73024814	69449
ASMM10P023790	AK005929	AK005929	exonic antisense	572	Genbank	+	lncRNA	36	68	UBOX5-AS1	4e-06	chr2	+	130589436	130590006		chr2:130589945+130590006		NM_001255993	Ubox5	U box domain containing 5	-	130589995	130630038
ASMM10P001578	Adam5	ENSMUST00000130939	exonic sense	567	Ensembl	+	lncRNA	54	73	ADAM5	2e-42	chr8	-	24727201	24823985		chr8:24727381-24815089	11499	ENSMUST00000118419	Adam5	a disintegrin and metallopeptidase domain 5	-	24732984	24824369
ASMM10P036152	Svip	NR_027704	exonic sense	2968	RefSeq	+	lncRNA	27	66	SVIP	2e-48	chr7	-	51997160	52005714		chr7:52005556-52005714	75744	NM_001160345	Svip	small VCP/p97-interacting protein	-	51997160	52006018
ASMM10P015914	AK018904	AK018904	exonic antisense	433	Genbank	+	lncRNA	37	79	CYP4F2P	2e-30	chr17	-	32634701	32635134		chr17:32634719-32635103		NM_001100187	Gm9705	cytochrome P450, family 4, subfamily f, polypeptide 37	+	32621318	32636184
ASMM10P002026	Adam18	ENSMUST00000138232	exonic sense	301	Ensembl	+	lncRNA	42	73	ADAM18	4e-11	chr8	-	24602249	24628254		chr8:24602336-24628089	13524	NM_010084	Adam18	a disintegrin and metallopeptidase domain 18	-	24602245	24674755
ASMM10P014240	AK018896	AK018896	exonic antisense	367	Genbank	+	lncRNA	48	76	ADIPOQ-AS1	4e-26	chr16	-	23156842	23157208		chr16:23156856-23157208		NM_009605	Adipoq	adiponectin, C1Q and collagen domain containing	+	23146535	23157968
ASMM10P050386	Gm5656	ENSMUST00000171020	intergenic	1096	Ensembl	+	lncRNA	30	68	SERPINA2	6e-22	chr12	-	103699527	103704619		chr12:103699562-103699637	435316
ASMM10P033508	Gm15756	ENSMUST00000161447	exonic antisense	682	Ensembl	+	lncRNA	16	92	ALDH1L1	2e-35	chr6	-	90596684	90599948		chr6:90599649-90599948	100502864	NM_027406	Aldh1l1	aldehyde dehydrogenase 1 family, member L1	+	90550847	90599171
ASMM10P041071	BC048644	ENSMUST00000181944	exonic sense	1992	Ensembl	+	lncRNA	3	86	SLC7A5P2	4e-11	chr8	+	121907832	121909824		chr8:121909764+121909824	407789	NM_001033485	BC048644	cDNA sequence BC048644	+	121907832	121918428
ASMM10P002541	1700026D11Rik	ENSMUST00000146398	intergenic	569	Ensembl	+	lncRNA	18	74	LOC643406	9e-07	chr2	+	132490743	132512300	uc008mms.1	chr2:132497496+132512074	70371
ASMM10P003562	Adam3	ENSMUST00000170318	exonic sense	2606	Ensembl	+	lncRNA	60	72	ADAM3A	0	chr8	-	24677300	24725798		chr8:24715065-24715532	11497	NM_009619	Adam3	a disintegrin and metallopeptidase domain 3 (cyritestin)	-	24677233	24725825
ASMM10P003489	Fam71f2	ENSMUST00000167608	exonic sense	991	Ensembl	+	lncRNA	33	76	FAM71F1	5e-36	chr6	+	29281142	29290675		chr6:29281411+29285878	245884	NM_001101486	Fam71f2	family with sequence similarity 71, member F2	+	29281140	29290676
ASMM10P037867	2410002F23Rik	ENSMUST00000137742	exonic sense	2752	Ensembl	+	lncRNA	2	92	LOC105372440	2e-14	chr7	+	44246725	44262720		chr7:44262626+44262720	668661	NM_025880	2410002F23Rik	RIKEN cDNA 2410002F23 gene	+	44246721	44252319
ASMM10P057137	Atp8b3	uc011xis.1	exonic sense	3911	UCSC_knowngene	+	lncRNA	50	78	ATP8B3	0	chr10	-	80519584	80539124		chr10:80522111-80524328	67331	NM_026094	Atp8b3	ATPase, class I, type 8B, member 3	-	80519584	80539124
ASMM10P046038	AK016357	AK016357	exonic antisense	807	Genbank	+	lncRNA	33	81	LGR5	1e-64	chr10	+	115452531	115453337		chr10:115453277+115453337		NM_010195	Lgr5	leucine rich repeat containing G protein coupled receptor 5	-	115450313	115587780
ASMM10P037706	Arhgap33os	NR_036630	intergenic	2668	RefSeq	+	lncRNA	31	74	LINC01529	1e-51	chr7	+	30515121	30522193		chr7:30522133+30522193	100504207
ASMM10P023825	1700026D11Rik	NR_028286	intergenic	847	RefSeq	+	lncRNA	12	74	LOC643406	4e-07	chr2	+	132490727	132524057		chr2:132523997+132524057	70371
ASMM10P056677	Fbxw10	uc007jkg.2	exonic sense	3230	UCSC_knowngene	+	lncRNA	72	78	FBXW10	0	chr11	+	62847122	62877462		chr11:62873497+62874941	213980	NM_001033669	Fbxw10	F-box and WD-40 domain protein 10	+	62847122	62877462
ASMM10P053688	Gm614	ENSMUST00000125656	exonic sense	757	Ensembl	+	lncRNA	48	74	CXorf65	2e-59	chrX	-	101261375	101263975		chrX:101263698-101263746	245536	NM_001033362	Gm614	predicted gene 614	-	101261376	101263992
ASMM10P045096	1600025M17Rik	NR_038168	intergenic	547	RefSeq	+	lncRNA	27	71	LINC00633	7e-10	chrX	+	56317607	56320664		chrX:56320604+56320664	72030
ASMM10P030543	AK007181	AK007181	exonic antisense	888	Genbank	+	lncRNA	28	81	TMEM165	7e-61	chr5	-	76183449	76184334		chr5:76183463-76184334		NM_011626	Tmem165	transmembrane protein 165	+	76183879	76209244
ASMM10P044109	Gm8761	ENSMUST00000121507	intergenic	955	Ensembl	+	lncRNA	100	82	RNF41	1e-143	chrX	-	78655784	78656739		chrX:78655801-78656739	667684
ASMM10P019336	AK006223	AK006223	intronic antisense	342	Genbank	+	lncRNA	83	73	SORCS3-AS1	2e-36	chr19	-	48240773	48241114		chr19:48240787-48241114		NM_025696	Sorcs3	sortilin-related VPS10 domain containing receptor 3	+	48206024	48805505
ASMM10P002623	Gm4779	ENSMUST00000147742	intergenic	501	Ensembl	+	lncRNA	9	73	LOC100129291	4e-19	chrX	-	101790347	101792334		chrX:101790619-101791238	212753
ASMM10P013372	4930413F20Rik	NR_045883	exonic antisense	1096	RefSeq	+	lncRNA	13	78	NIPAL2	4e-25	chr15	+	34675072	34679204		chr15:34679141+34679204	71637	NM_145469	Nipal2	NIPA-like domain containing 2	-	34572798	34678706
ASMM10P010670	Gm10044	ENSMUST00000081331	intergenic	1312	Ensembl	+	lncRNA	17	68	ANKRD26P1	2e-08	chr14	-	7744062	7791651		chr14:7744823-7744983	218695
ASMM10P012175	Gm16549	ENSMUST00000160445	exonic antisense	503	Ensembl	+	lncRNA	15	91	FNDC3A	1e-19	chr14	+	72589751	72603367		chr14:72603307+72603367		NM_207636	Fndc3a	fibronectin type III domain containing 3A	-	72537952	72710003
ASMM10P003372	Fam71f1	ENSMUST00000163229	exonic sense	1406	Ensembl	+	lncRNA	80	84	FAM71F1	0	chr6	+	29319156	29335854		chr6:29319452+29320632	330277	NM_207258	Fam71f1	family with sequence similarity 71, member F1	+	29319139	29336022
ASMM10P003255	Efhc1	ENSMUST00000160782	exonic sense	357	Ensembl	+	lncRNA	98	77	EFHC1	7e-73	chr1	+	20951625	20955527		chr1:20951801+20955341	71877	NM_027974	Efhc1	EF-hand domain (C-terminal) containing 1	+	20951625	20990841
ASMM10P057138	Poc1b	uc011xmi.1	exonic sense	2749	UCSC_knowngene	+	lncRNA	60	76	POC1B	0	chr10	+	99107170	99197988		chr10:99164590+99164868	382406	NM_027740	Poc1b	POC1 centriolar protein homolog B (Chlamydomonas)	+	99107170	99197988
ASMM10P016842	Spag16	ENSMUST00000161131	exonic sense	1053	Ensembl	+	lncRNA	58	81	SPAG16	6e-149	chr1	+	69826987	69873760		chr1:69873622+69873760	66722	NM_001271533	Spag16	sperm associated antigen 16	+	69826969	69926250
ASMM10P022833	Arl6ip6	ENSMUST00000155517	exonic sense	582	Ensembl	+	lncRNA	71	82	ARL6IP6	8e-116	chr2	+	53191725	53217534		chr2:53191800+53191880	65103	NM_022989	Arl6ip6	ADP-ribosylation factor-like 6 interacting protein 6	+	53192083	53219221
ASMM10P027620	Nsun4	ENSMUST00000136655	exonic sense	649	Ensembl	+	lncRNA	23	88	NSUN4	2e-47	chr4	-	116040068	116046960		chr4:116043114-116043200	72181	NM_028142	Nsun4	NOL1/NOP2/Sun domain family, member 4	-	116031769	116053876
ASMM10P025297	AK132829	uc008rbl.1	exonic antisense	569	UCSC_knowngene	+	lncRNA	71	78	COL11A1	1e-93	chr3	-	114218642	114223684		chr3:114218678-114219087		NM_007729	Col11a1	collagen, type XI, alpha 1	+	114030539	114220326
ASMM10P040824	4930513N10Rik	ENSMUST00000098472	exonic antisense	3229	Ensembl	+	lncRNA	5	95	CNOT1	1e-63	chr8	+	95806972	95810201		chr8:95810121+95810201	319960	NM_001205226	Cnot1	CCR4-NOT transcription complex, subunit 1	-	95719450	95807462
ASMM10P031416	1700109H08Rik	ENSMUST00000147801	exonic sense	817	Ensembl	+	lncRNA	41	75	EFCAB1	8e-54	chr5	+	3571565	3584341		chr5:3571645+3571715	77036	NM_029843	1700109H08Rik	RIKEN cDNA 1700109H08 gene	+	3571715	3584341
ASMM10P045267	Gm5397	ENSMUST00000121081	intergenic	1453	Ensembl	+	lncRNA	9	75	SENP1	1e-17	chrX	+	76196107	76198742		chrX:76197972+76198043	385472
ASMM10P010441	AK017011	AK017011	intergenic	951	Genbank	+	lncRNA	12	91	RPSAP9	1e-37	chr13	+	91259390	91274954		chr13:91274867+91274954
ASMM10P010009	9430091E24Rik	NR_040364	exonic antisense	2548	RefSeq	+	lncRNA	7	94	LOC283922	6e-36	chr8	-	111127443	111145498		chr8:111137503-111145403	434350	NM_198308	Pdpr	pyruvate dehydrogenase phosphatase regulatory subunit	+	111094744	111135144
ASMM10P020783	6720416L17Rik	ENSMUST00000152462	bidirectional	443	Ensembl	+	lncRNA	26	79	HAGLR	6e-16	chr2	-	74750432	74762896		chr2:74750551-74750643		NM_010467	Hoxd1	homeobox D1	+	74762979	74765142
ASMM10P034741	Gm21284	NR_078345	intronic antisense	3739	RefSeq	+	lncRNA	12	85	RAP2C	3e-141	chr6	+	83568038	83588126		chr6:83587998+83588126	100861870	NM_024239	Stambp	STAM binding protein	-	83543205	83572504
ASMM10P056729	AK145544	uc007qzm.1	intergenic	326	UCSC_knowngene	+	lncRNA	50	79	ZNF625-ZNF20	9e-31	chr13	-	66228153	66401873	NM_001177832, uc007qzl.1, uc029sbv.1	chr13:66228154-66283671
ASMM10P000115	Axdnd1	ENSMUST00000027895	intergenic	2157	Ensembl	+	lncRNA	37	83	AXDND1	0	chr1	-	156364925	156399990		chr1:156398499-156399849	77352
ASMM10P057263	Sel1l2	uc012cez.1	exonic sense	2148	UCSC_knowngene	+	lncRNA	99	87	SEL1L2	0	chr2	-	140229857	140389710		chr2:140262674-140263439	228684	NM_001033296	Sel1l2	sel-1 suppressor of lin-12-like 2 (C. elegans)	-	140229857	140389710
ASMM10P012678	AK031914	AK031914	exonic antisense	994	Genbank	+	lncRNA	17	86	CHRAC1	2e-48	chr15	-	73089665	73090658		chr15:73089690-73090658		NM_053068	Chrac1	chromatin accessibility complex 1	+	73090411	73094075
ASMM10P049523	Tcam1	ENSMUST00000142472	exonic sense	3059	Ensembl	+	lncRNA	49	79	TCAM1P	0	chr11	+	106276671	106288133		chr11:106285746+106285806	75870	NM_029467	Tcam1	testicular cell adhesion molecule 1	+	106276671	106288143
ASMM10P040655	Tbata	ENSMUST00000126831	exonic sense	1376	Ensembl	+	lncRNA	52	74	TBATA	8e-73	chr10	+	61175941	61188839		chr10:61184668+61184908	65971	NM_001017407	Tbata	thymus, brain and testes associated	+	61175261	61180680
ASMM10P027245	Gm11213	NR_028583	intergenic	492	RefSeq	+	lncRNA	39	83	LOC100505478	3e-46	chr4	-	63596900	63605261		chr4:63605115-63605261	670833
ASMM10P024853	Gm16000	ENSMUST00000146657	exonic antisense	447	Ensembl	+	lncRNA	32	86	PDGFC	8e-41	chr3	-	81037407	81040437		chr3:81037514-81037804		NM_019971	Pdgfc	platelet-derived growth factor, C polypeptide	+	81036415	81214031
ASMM10P021980	AK016241	AK016241	exonic antisense	1271	Genbank	+	lncRNA	99	82	ZSWIM3	0	chr2	-	164819864	164821134		chr2:164819881-164821134		NM_178375	Zswim3	zinc finger SWIM-type containing 3	+	164805113	164822127
ASMM10P013355	Sema5a	uc007vkv.1	exonic sense	9479	UCSC_knowngene	+	lncRNA	6	71	SEMA5B	4e-45	chr15	+	32601674	32696341		chr15:32601980+32602058	20356	NM_009154	Sema5a	sema domain, seven thrombospondin repeats (type 1 and type 1-like), transmembrane domain (TM) and short cytoplasmic domain, (semaphorin) 5A	+	32244812	32696341
ASMM10P010076	1700024F13Rik	NR_045363	intergenic	669	RefSeq	+	lncRNA	52	88	LOC101927497	3e-122	chr13	+	3498049	3501393		chr13:3498351+3500915	73270
ASMM10P013297	AK146570	AK146570	exonic antisense	2984	Genbank	+	lncRNA	3	93	UBE2W	3e-34	chr1	+	16618559	16621539		chr1:16621473+16621539		ENSMUST00000117146	Ube2w	ubiquitin-conjugating enzyme E2W (putative)	-	16569781	16619489
ASMM10P049131	AK031104	AK031104	exonic antisense	2951	Genbank	+	lncRNA	6	93	PPM1E	8e-73	chr11	+	87239246	87242196		chr11:87242083+87242196		NM_177167	Ppm1e	protein phosphatase 1E (PP2C domain containing)	-	87226905	87358994
ASMM10P004000	D830044I16Rik	ENSMUST00000181859	exonic antisense	905	Ensembl	+	lncRNA	24	70	CDIPT-AS1	1e-19	chr7	-	126972624	126976098		chr7:126974505-126974678	381922	NM_026638	Cdipt	CDP-diacylglycerol--inositol 3-phosphatidyltransferase (phosphatidylinositol synthase)	+	126975913	126980501
ASMM10P003325	Ppp4r1	ENSMUST00000162109	exonic sense	3254	Ensembl	+	lncRNA	94	82	PPP4R1	0	chr17	+	65783415	65841921		chr17:65816028+65829374	70351	NM_001114131	Ppp4r1	protein phosphatase 4, regulatory subunit 1	+	65783354	65841926
ASMM10P056789	Atad2	uc007vth.1	exonic sense	2368	UCSC_knowngene	+	lncRNA	41	72	ATAD2B	1e-147	chr15	-	58108080	58135082		chr15:58108572-58109951	70472	NM_027435	Atad2	ATPase family, AAA domain containing 2	-	58094046	58135082
ASMM10P027168	AI481877	ENSMUST00000122832	intergenic	2338	Ensembl	+	lncRNA	51	71	C9orf84	3e-174	chr4	-	59081131	59111113		chr4:59081198-59082248	100155
ASMM10P010152	Tcp10a	NR_046291	exonic sense	2466	RefSeq	+	lncRNA	15	67	CENPJ	2e-23	chr17	+	7324659	7345860		chr17:7324875+7325389	21461	NM_011553	Tcp10a	t-complex protein 10a	+	7324659	7345860
ASMM10P020234	Enkur	ENSMUST00000147793	exonic sense	708	Ensembl	+	lncRNA	71	82	ENKUR	1e-141	chr2	-	21194104	21205239		chr2:21194209-21194274	71233	NM_027728	Enkur	enkurin, TRPC channel interacting protein	-	21180730	21205365
ASMM10P046421	Gm12057	ENSMUST00000117244	exonic sense	2025	Ensembl	+	lncRNA	92	84	METAP2	0	chr11	-	22758593	22859544		chr11:22758667-22760031	100042846	NM_016888	B3gnt2	UDP-GlcNAc:betaGal beta-1,3-N-acetylglucosaminyltransferase 2	-	22834738	22859735
ASMM10P010001	4931408D14Rik	NR_040299	intergenic	3062	RefSeq	+	lncRNA	8	69	LINC00865	4e-19	chr19	-	37258425	37264095		chr19:37261054-37263596	77059
ASMM10P047750	AK043804	uc007mat.1	exonic antisense	861	UCSC_knowngene	+	lncRNA	35	83	LOC101928021	3e-79	chr11	-	107531756	107548373		chr11:107531781-107531930		NM_198298	Helz	helicase with zinc finger domain	+	107547959	107686943
ASMM10P035181	Gm10069	NR_028593	exonic antisense	1489	RefSeq	+	lncRNA	6	81	A2MP1	2e-17	chr6	+	128438756	128503281		chr6:128503187+128503281	791299	NM_007376	Pzp	pregnancy zone protein	-	128483566	128526720
ASMM10P057444	4930503L19Rik	uc029tpt.1	exonic sense	2068	UCSC_knowngene	+	lncRNA	33	81	C18orf54	4e-179	chr18	-	70453139	70471979		chr18:70467455-70467758	269033	NM_172967	4930503L19Rik	RIKEN cDNA 4930503L19 gene	-	70453139	70472480
ASMM10P039909	Pkd1l2	ENSMUST00000162080	exonic sense	1716	Ensembl	+	lncRNA	83	82	PKD1L2	0	chr8	-	117009322	117024095		chr8:117009420-117009569	76645	NM_029686	Pkd1l2	polycystic kidney disease 1 like 2	-	116995678	117082449
ASMM10P033968	Plcz1	ENSMUST00000149931	exonic sense	989	Ensembl	+	lncRNA	77	73	PLCZ1	4e-123	chr6	-	140020250	140041412		chr6:140020280-140020459	114875	NM_054066	Plcz1	phospholipase C, zeta 1	-	139989721	140041417
ASMM10P001125	Aste1	ENSMUST00000123807	exonic sense	2349	Ensembl	+	lncRNA	82	83	ASTE1	0	chr9	+	105395414	105405467		chr9:105396710+105396797	66595	NM_001164828	Aste1	asteroid homolog 1 (Drosophila)	+	105400787	105405756
ASMM10P017567	2700099C18Rik	uc008dwn.2	bidirectional	811	UCSC_knowngene	+	lncRNA	30	77	RPS2P32	1e-40	chr17	+	94750099	94757016		chr17:94756956+94757016	77022	NM_176917	Mettl4	methyltransferase like 4	-	94727079	94749892
ASMM10P038996	Shank2	ENSMUST00000136979	exonic sense	641	Ensembl	+	lncRNA	17	95	SHANK2	1e-40	chr7	+	144417824	144420664		chr7:144418030+144418359	210274	ENSMUST00000097929	Shank2	SH3/ankyrin domain gene 2	+	144284384	144422675
ASMM10P039469	Ddx49	ENSMUST00000144890	exonic sense	2163	Ensembl	+	lncRNA	65	87	DDX49	0	chr8	-	70292876	70302452		chr8:70294775-70294835	234374	NM_001024922	Ddx49	DEAD (Asp-Glu-Ala-Asp) box polypeptide 49	-	70292865	70302452
ASMM10P001556	Mphosph9	ENSMUST00000130502	exonic sense	2071	Ensembl	+	lncRNA	72	72	MPHOSPH9	4e-130	chr5	-	124290980	124327870		chr5:124316122-124324873	269702	NM_001081323	Mphosph9	M-phase phosphoprotein 9	-	124250958	124328451
ASMM10P056869	Cep192	uc008fnb.2	exonic sense	4678	UCSC_knowngene	+	lncRNA	16	76	LOC643201	2e-49	chr18	+	67840983	67885170		chr18:67851805+67851956	70799	NM_027556	Cep192	centrosomal protein 192	+	67800106	67885170
ASMM10P051583	Gm11369	ENSMUST00000120812	intergenic	318	Ensembl	+	lncRNA	90	81	KIAA0101	2e-68	chr13	-	30399616	30399934		chr13:30399632-30399934
ASMM10P038184	AI854517	NR_040311	intergenic	3741	RefSeq	+	lncRNA	25	80	MIR9-3HG	0	chr7	+	79500025	79534403		chr7:79524616+79524676	101694
ASMM10P009833	Tmem194b	NR_024590	exonic sense	3377	RefSeq	+	lncRNA	36	80	NEMP2	0	chr1	+	52630704	52651919		chr1:52642417+52643167	227094	NM_001142647	Tmem194b	transmembrane protein 194B	+	52630704	52651919
ASMM10P031556	Rnf32	ENSMUST00000160887	exonic sense	1738	Ensembl	+	lncRNA	40	83	RNF32	4e-115	chr5	+	29196057	29207651		chr5:29207591+29207651	56874	NM_021470	Rnf32	ring finger protein 32	+	29198005	29225291
ASMM10P047942	Gm11761	ENSMUST00000121392	intronic antisense	445	Ensembl	+	lncRNA	79	74	LOC729739	4e-52	chr11	-	119646185	119646630		chr11:119646202-119646630		NM_028898	Rptor	regulatory associated protein of MTOR, complex 1	+	119602994	119899591
