# Supplementary material for: Profiling of testis-specific long noncoding RNAs in mice
Source: BMC Genomics. 2018 Jul 16;19:539. doi: 10.1186/s12864-018-4931-3 (PMC6048885; doi:10.1186/s12864-018-4931-3)
Supplement: Supplementary file 8 — Table S8. LncRNAs and mRNAs in three mouse germ cell-related cell lines (F9, GC-1 and GC-2). (XLSX 16402 kb) [file 12864_2018_4931_MOESM8_ESM.xlsx]

## Sheet: lncRNAs in F9
Annotation			Flags						Normalized						Information
Systematic	Gene Symbol	seqname	Testis 1	Testis 2	Testis 3	F9 1	F9 2	F9 3	Testis 1	Testis 2	Testis 3	F9 1	F9 2	F9 3	SEQUENCE	source	RNAlength	chrom	strand	txStart	txEnd	Xhyb	probeCoordinates	EntrezID	relationship	Associated_gene_acc	Associated_gene_name	Associated_protein_name	Associated_gene_strand	Associated_gene_start	Associated_gene_end
ASMM10P053653	AK220028	uc009tnw.1	P	P	P	P	P	P	482.06	383.123	412.873	3670.55	3141.22	3331.15	ATTGCCAAGGAGGAAGGAGCTTGATTCCAGGACCACTTTGTGCAGATGGTGGGGTCTCAC	UCSC_knowngene	201	chrX	+	74171723	74171924	NM_013762	chrX:74171842+74171902		intergenic
ASMM10P000007	Jarid2	2_00008059	P	P	P	P	P	P	2563.93	2364.34	2453.46	3367.3	3468.41	3550.1	TCTGGTGGAGCTGGTTCCCTCCGAAGTTTCCCTCAGGATAGCTGGCGCTCTCGCTCTTTC	Lei Sun et al 2012	327	chr13	-	44869570	44869975		chr13:44869836-44869949	16468	intronic antisense	NM_001205043	Jarid2	jumonji, AT rich interactive domain 2	+	44731270	44921643
ASMM10P013813	AK155692	uc029sug.1	P	P	P	P	P	P	2196.95	2074.87	2221.14	3108.87	2980.47	3104.87	ATCTAGTAGCTGGTTCCCTCCGAAGTTTCCCTCAGGATAGCTGGCGCTCTCGCTCTTTCC	UCSC_knowngene	532	chr15	+	86194748	86195280		chr15:86195037+86195101		intergenic
ASMM10P017234	Rn45s	NR_046233	P	P	P	P	P	P	1942.37	1593.9	1448.66	2995.66	2343.77	2451.48	ATTATTCCCCATGAACGAGGAATTCCCAGTAAGTGCGGGCCATAAGCTTGCGTTGATTAA	RefSeq	13404	chr17	+	39842996	39848829		chr17:39847978+39848094	100861531	intergenic
ASMM10P010401	AK200600	uc007rhm.2	P	P	P	P	P	P	1552.67	1282	1479.85	2842.34	2929.37	2973.56	GCCTTGAGTTGGGAACATTTGCATCGACACCTGTAAATGTATTCATTCTTTAATTTATGT	UCSC_knowngene	543	chr13	+	81065923	81066466	NM_009609	chr13:81066322+81066466		intergenic
ASMM10P057539	humanlincRNA1173	BB688655	P	P	P	P	P	P	1307.44	1216.16	1132.89	2775.28	2422	2391.21	TCTGACTCCCTCTTCTGGAGTGTCTAAAGACAGCTACAGTGTACTTACATATATTAATAA	lincRNA	403	chr2	-	72925621	72926087	ENSMUST00000181668, NM_009119, NM_207653	chr2:72925646-72925668		intergenic
ASMM10P013298	AK201904	uc007vhv.1	P	P	P	P	P	P	544.579	488.741	577.336	2750.01	2622.79	2730.64	GAGGGGCCTAGGGAGCCCTCCCTACTCTCTTGAATACCATCAATAAAGTTCGCTGCACCC	UCSC_knowngene	399	chr15	+	12575694	12576093	ENSMUST00000179006, ENSMUST00000180897, ENSMUST00000181063, NM_008084, NR_002890, NR_033215, NR_073535, uc008wlz.1, uc009gci.1, uc009hcg.1, uc009mhh.1	chr15:12576010+12576093		intronic antisense	NM_001081064	Pdzd2	PDZ domain containing 2	-	12357053	12592556
ASMM10P050133	Rplp2-ps1	NR_038063	P	P	P	P	P	P	857.768	645.99	729.325	2655.87	2408.1	2538.22	GGATTTGGCTTGTTTGATTAAATTCCTGCTCCCCTGCAAATAAAGTCTTTTTATGTATCT	RefSeq	834	chr12	-	75630924	75631749	NM_028203	chr12:75630945-75631749	665931	exonic sense	NM_028203	Wdr89	WD repeat domain 89	-	75630593	75669537
ASMM10P030129	AK186650	uc008wlz.1	P	P	P	P	P	P	566.254	473.687	553.234	2555.81	2729.32	2812.51	CCTAGGGAGCCCTCCCTACTCTCTTGAATACCATCAATAAAGTTCGCTGCACCCACAAAA	UCSC_knowngene	304	chr5	-	13042246	13042550	NM_008084, NR_002890, NR_033215, uc007vhv.1, uc009hcg.1, uc009mhh.1	chr5:13042260-13042432		intergenic
ASMM10P039534	AK186650	uc009mhh.1	P	P	P	P	P	P	578.184	516.014	604.857	2461.18	2401.03	2417.36	GGCCTAGGGAGCCCTCCCTACTCTCTTGAATACCATCAATAAAGTTCGCTGCACCCAAAA	UCSC_knowngene	302	chr8	-	75405333	75405635	NM_008084, NR_002890, uc007vhv.1, uc008wlz.1, uc009hcg.1	chr8:75405347-75405517		intergenic
ASMM10P037994	AK195420	uc009hcg.1	P	P	P	P	P	P	600.524	481.433	566.158	2458.92	2500.49	2451.38	GCCTAGGGAGCCCTCCCTACTCTCTTGAATACCATCAATAAAGTTCGCTGCACCCACAAA	UCSC_knowngene	381	chr7	+	51747502	51747883	NM_008084, NR_002890, NR_033215, uc007vhv.1, uc008wlz.1, uc009mhh.1	chr7:51747823+51747883		intergenic
ASMM10P041916	AK204572	uc029xev.1	P	P	P	P	P	P	944.52	727.964	884.926	2438.9	2114.85	2172.19	ATGTTGTGGACCATTTTTTTTGTGTGTGGCAGTTTTAAGTTATTAGTTTTCAAAATCAGT	UCSC_knowngene	368	chr9	-	78478452	78478820	NM_010106, NR_030484	chr9:78478541-78478635		exonic sense	NM_010106	Eef1a1	eukaryotic translation elongation factor 1 alpha 1	-	78478453	78481724
ASMM10P011846	Gm6498	NR_003630	P	P	P	P	P	P	514.728	433.341	483.034	2396.72	2228.36	2242.77	GGGGCCTAGGAGCCCTCCCTACTCTCTTGAATGCCATCAATAAAGTTCACTGCAACCCAC	RefSeq	1599	chr14	+	48198715	48228413		chr14:48228351+48228413	624367	intronic sense	NM_033602	Peli2	pellino 2	+	48120868	48260883
ASMM10P038161	XLOC_021682	TCONS_00029129	P	P	P	P	P	P	1551.5	1390.94	1397.64	2352.76	2453.23	2348.48	AGTAAGTTCCAGGACAGCCAGGGCTACACAGAGAAACCCTGTCTCGAAACCCTCTAGCCC	Alexander et al 2013	4350	chr7	+	75776408	75781841	TCONS_00029128	chr7:75781776+75781841		intergenic
ASMM10P049275	Gm11524	ENSMUST00000119349	P	P	P	P	P	P	696.089	494.252	538.087	2330.47	2225.13	2207.86	AAGAATTCACTGATCATCTTGTGAAAACCCACACCAGAGTCTCTGTTCAGAGGACCCAAG	Ensembl	807	chr11	+	96870194	96871001		chr11:96870918+96871001	665436	intergenic
ASMM10P014313	Gm15696	ENSMUST00000121730	P	P	P	P	P	P	681.264	580.732	537.569	2329.84	2117.62	2197.62	TTCGTGTCAACACACCAAGACCACTGGCCGCAGGGGCCGTACTGTGGGTGTATCTAAGAA	Ensembl	445	chr16	-	31970361	31970806		chr16:31970376-31970806		intronic sense	NM_177103	Senp5	SUMO/sentrin specific peptidase 5	-	31959669	32003287
ASMM10P054241	AK205379	uc007rga.1	P	P	P	P	P	P	728.284	528.212	646.353	2324.01	2362.21	2557.3	GCTCCAGCTGTGGCTACCACATAAGGGTTTTTATATGAGAAAAATAAAAGAATTAAGTCT	UCSC_knowngene	276	chr13	+	75954784	75955060	NM_008503, uc008fbw.1, uc008sgx.1	chr13:75954992+75955052		intergenic
ASMM10P021545	Gm24893	ENSMUST00000122745	P	P	P	P	P	P	1191.11	974.101	962.233	2286.92	2046.08	1951.44	ATGGGATCTGACGCCCTCTTCTGGGGTGTCTGAAGACAGCTGCAGTGTGTACTCATATAC	Ensembl	369	chr2	-	130705327	130705696		chr2:130705380-130705696		intergenic
ASMM10P057927	humanlincRNA1823	BY668174	P	P	P	P	P	P	1193.11	989.803	998.236	2264.48	2356.01	2273.34	CTCCCTCTTCTGGAGTGTCTGAAGACAGTTACAGTGTACTTACATATAATAAATAAATCT	lincRNA	411	chr11	+	32748138	32748549	AK020752, AK028038, AK054489, AK083058, AK155771, AK157092, ENSMUST00000123495, ENSMUST00000127364, ENSMUST00000127718, ENSMUST00000128960, ENSMUST00000132617, ENSMUST00000138313, ENSMUST00000139311, ENSMUST00000142786, ENSMUST00000147975, ENSMUST00000174161, NM_001001319, NM_001085419, NM_001161800, NM_001162932, NM_001177973, NM_001177975, NM_001252282, NM_001252283, NM_001252287, NM_001252288,…	chr11:32748488+32748549		intergenic
ASMM10P045467	Gm14861	ENSMUST00000119451	P	P	P	P	P	P	280.898	233.941	247.638	2244.11	1846.75	2047.8	CATCTGGACAGGATCGCTGAACAGGTGGCAGCTGCCAACAAGAAGCATTAGAAAAAATAA	Ensembl	455	chrX	+	103486933	103487388		chrX:103487328+103487388	100503124	intergenic
ASMM10P031717	Gm15796	ENSMUST00000162135	P	P	P	P	P	P	606.543	410.472	500.069	2242.49	1746.5	1784.03	TGCTGTTTGTGATATGAGGCAGATAGTTGCTGTGGGTGTCATCAAAGCTGTGGACAAGAA	Ensembl	204	chr5	+	38507462	38507666		chr5:38507548+38507666		intergenic
ASMM10P013105	AK196308	uc029sva.1	P	P	P	P	P	P	135.379	158.438	184.812	2199.33	1966.59	2038.63	GTCTTCTCCATGTTGTACCTCTTAAGTTTTCCATGATGTCTCAAAGTAAAAGCTTTAAGA	UCSC_knowngene	391	chr15	-	98931426	98931817	NM_011654	chr15:98931445-98931817		exonic sense	NM_011654	Tuba1b	tubulin, alpha 1B	-	98931430	98934390
ASMM10P025365	Gm15399	ENSMUST00000118055	P	P	P	P	P	P	678.527	449.907	470.075	2163.77	1990.03	2055.22	AACTGGAGGCTGTCCTCACTGAGAGCTTCTATCTCTAAGTCTGAGTCCAGTCAAAAATAA	Ensembl	677	chr3	-	123984096	123985063		chr3:123984110-123984201		intergenic
ASMM10P058127	mouselincRNA0937	AV575478	P	P	P	P	P	P	1013.98	1014.28	929.566	2148.83	2144.84	2045.4	CTGAGTTCGAGGCCAGCCTGGCCTACAGAGTGAGTTCCAGGACAGAAGTCTCGATGCCCC	lincRNA	276	chr2	-	168310887	168311141		chr2:168311045-168311094		intergenic
ASMM10P055408	AK205379	uc008sgx.1	P	P	P	P	P	P	721.373	577.214	653.315	2136.29	2225.92	2255.29	GGCTCCAGCTGTGGCTACCACATAAGGGTTTTTATATGAGAAAAATAAAAGAATTAAGTC	UCSC_knowngene	276	chr4	-	35202057	35202333	NM_008503, uc007rga.1, uc008fbw.1	chr4:35202080-35202138		intronic sense	NM_001081343	3110043O21Rik	RIKEN cDNA 3110043O21 gene	-	35191281	35225880
ASMM10P037517	AK153767	AK153767	P	P	P	P	P	P	1371.44	1320.18	1232.08	2133.42	2260.65	2099.2	TGGGGGAGTTCCAGGACAGCCAGGGCTACACAGAGAAACCCTGCCTCGGAAAAACAAAAC	Genbank	1372	chr7	+	24268794	24270165		chr7:24270105+24270165		intergenic
ASMM10P016917	Gm16005	ENSMUST00000120515	P	P	P	P	P	P	603.647	520.126	536.917	2133.41	2130.03	2103.08	TGAGGCACCTAAAGATTGTCTACCGCAGACATGGATTCTGTGAAGGAACAACACCTAAAC	Ensembl	269	chr17	+	27522572	27522841		chr17:27522746+27522841	102636339	intergenic
ASMM10P040273	Thap1	ENSMUST00000127536	P	P	P	P	P	P	986.237	877.409	826.498	2099.38	1979.12	1838.57	GAAATGACGCCTTCTTCTGATGTGTCTGAAGACAGCTACAGTGTACTTATATATAATAAA	Ensembl	582	chr8	+	26158254	26159412		chr8:26159339+26159412	73754	exonic sense	NM_199042	Thap1	THAP domain containing, apoptosis associated protein 1	+	26158168	26164151
ASMM10P041063	1700030M09Rik	ENSMUST00000181133	P	P	P	P	P	P	1077.67	864.575	882.271	2084.84	1844.53	1932.26	GAGTTCAAATTCCAGCAACCACATTATGGCTCACAACCATCTGTAACAAGATCTGACGCC	Ensembl	616	chr8	+	121544381	121548342		chr8:121548215+121548342	72259	intergenic
ASMM10P044463	Gm7222	ENSMUST00000117512	P	P	P	P	P	P	634.582	489.619	563.951	2054.96	2016.34	2147.15	GCTCCAGCTGTGGCTACCACATAAGGGTTTTTATACAAGAAAAATAAATGAATCAAGTCT	Ensembl	906	chrX	-	134828139	134829045		chrX:134828156-134829045	637800	intergenic
ASMM10P000068	Cox7c	ENSMUST00000017922	P	P	P	P	P	P	596.774	471.336	598.597	2030.06	1730.21	1835.08	TCCGGGGAAGTGGAAAACAAGTGGCGGTTGCTGGCTATGATGACCGTGTACTTTGGATCT	Ensembl	315	chr13	-	86044894	86046774		chr13:86045804-86046600	12867	exonic sense	NM_007749	Cox7c	cytochrome c oxidase subunit VIIc	-	86044797	86046795
ASMM10P048192	Gm12034	ENSMUST00000119032	P	P	P	P	P	P	963.331	758.243	814.762	2021.37	1865.67	1935.76	AACCTTCAGGTCACTCAGCCTACAGTTGGCATGAATTTCAAAACACGTGGAGCTGTTTAA	Ensembl	399	chr11	+	20446411	20446810		chr11:20446750+20446810	100502908	intergenic
ASMM10P057985	humanlincRNA1677	BY580978	P	P	P	P	P	P	1069.26	855.547	964.063	1989.39	1718.65	1818.83	TTCAAGTGAACAAGTCTTGCCAGTCGCCTAGCTGCCTGCACCTACCCTCCAAGGGAGATG	lincRNA	503	chr15	+	15943841	15943995	ENSMUST00000135025, NM_001163314, NM_026007	chr15:15943909+15943986		intergenic
ASMM10P020527	3110009E18Rik	ENSMUST00000128578	P	P	P	P	P	P	1324.06	1202.53	1255.71	1983.7	2013.87	1977.14	GCCCTCTTCTGGTGTGTCTGAAGACAGCTACTCTGTACACATATTCATAAAATAAATAAA	Ensembl	806	chr1	+	120160479	120173566		chr1:120173506+120173566	73103	exonic sense	NM_001172074	3110009E18Rik	RIKEN cDNA 3110009E18 gene	+	120121186	120188189
ASMM10P032381	AK133540	AK133540	P	P	P	P	P	P	1196.05	993.046	1018.47	1958.08	1909.36	1909.29	AATGACATCTGATGCCCTCTTCTGGTGTGTCTGAAGACAGCAACAATGTAGTCAATAAGT	Genbank	1765	chr5	+	121622370	121624132		chr5:121624001+121624132		exonic antisense	NM_028037	Acad10	acyl-Coenzyme A dehydrogenase family, member 10	-	121621028	121660510
ASMM10P051349	XLOC_001013	2_00001711	P	P	P	P	P	P	985.745	764.232	795.715	1945.95	1921.52	1949.37	TGGTGGCTCACAACCATCCTTAATCGAATCTGAAGCCCTCTTCTGGTGCATCTGAAGACA	Lei Sun et al 2012	292	chr1	-	156743514	156745207		chr1:156743528-156743646		intergenic
ASMM10P048964	AK217986	uc007kgm.1	P	P	P	P	P	P	794.386	476.241	549.693	1942.53	1399.53	1287.81	ATTTGGTTGCTGAGAAAGTGACTGTCATCACGAAGCATAACGACGATGAGCAGTATGCCT	UCSC_knowngene	208	chr11	+	77293776	77293984	ENSMUST00000121455, ENSMUST00000145255, NM_010480	chr11:77293919+77293984		intronic sense	NM_177710	Ssh2	slingshot homolog 2 (Drosophila)	+	77216424	77460219
ASMM10P049861	Ywhaq	ENSMUST00000140710	P	P	P	P	P	P	702.631	676.215	600.102	1929.18	1948.53	1777.74	TTGGCGCATGCCTGGGGAGCAGCACTTGGGAGGCAGAGGCAGGTGGATTTCTGAGTTCGA	Ensembl	703	chr12	-	21395569	21417130		chr12:21395595-21395651	22630	exonic sense	NM_011739	Ywhaq	tyrosine 3-monooxygenase/tryptophan 5-monooxygenase activation protein, theta polypeptide	-	21390328	21417436
ASMM10P019114	Gm5822	ENSMUST00000161562	P	P	P	P	P	P	658.45	377.812	403.688	1927.4	1418.56	1423.71	TTGAATGCTTCTCTGACTATTCTCCACTTGGTCGTTTTGCTGTTCGTGTCATGAGGCAGA	Ensembl	1378	chr19	-	28862329	28863707		chr19:28862438-28863707	545262	intronic antisense	NM_009199	Slc1a1	solute carrier family 1 (neuronal/epithelial high affinity glutamate transporter, system Xag), member 1	+	28835165	28913960
ASMM10P020724	Gm13622	ENSMUST00000120658	P	P	P	P	P	P	587.118	381.281	451.85	1920.06	1865.41	1982.78	GGCATTACTGTGGCAAGTGTTGTCTGACCTAACTGCTTCAACAAACCAGAAGACAAGTAG	Ensembl	433	chr2	-	69737356	69737789		chr2:69737370-69737789		intronic antisense	NM_001081086	Ppig	peptidyl-prolyl isomerase G (cyclophilin G)	+	69723087	69754059
ASMM10P021284	AK048444	AK048444	P	P	P	P	P	P	946.849	950.569	849.856	1919.86	1820.28	1585.07	ATCTGACGCCCTCTTCTGGTGCATCTGAAGACAGATACAGTGTACTAATAAATAAATCTT	Genbank	4736	chr1	+	132103886	132108623		chr1:132108563+132108623		intergenic
ASMM10P022048	Gm14234	ENSMUST00000119539	P	P	P	P	P	P	408.929	249.933	276.841	1899.04	1705.48	1738.33	AATCTTTTTAAAAAACCCACACCAGAATCTCTGTTCAGAGGATCCAGGCTCCAGCTGTGG	Ensembl	845	chr2	-	168417729	168418574		chr2:168417754-168418574	668952	intergenic
ASMM10P038769	Gm21984	ENSMUST00000123117	P	P	P	P	P	P	855.43	637.953	616.186	1886.49	1658.68	1651.57	CCAGCAACCACACGGTGGCTCACAATTATCTGTAGTGAGATCCGACGCCCTCTTCTGGTG	Ensembl	822	chr7	+	126942143	126952873	ENSMUST00000179921	chr7:126947578+126947638		exonic sense	NM_001252566	Sez6l2	seizure related 6 homolog like 2	+	126950534	126970606
ASMM10P044127	Rpl10-ps4	ENSMUST00000117120	P	P	P	P	P	P	236.675	128.689	133.108	1860.86	1503.5	1479.2	GCATCAAATATATCACCAATTGTGTTCCTCTGGACAAGTGGAGAGCCCTGCATTCCTGAA	Ensembl	286	chrX	-	82400723	82401009		chrX:82400737-82401009	629310	intergenic
ASMM10P051807	AK139911	AK139911	P	P	P	P	P	P	758.571	635.251	645.284	1848.57	1704.01	1679.13	TGTAATGAGATCTGGTGCCCTCTTCTGGAGTGTCTAAAGATGTCTACTTACATATAATAA	Genbank	1530	chr13	-	55700083	55713151		chr13:55712985-55713151		exonic antisense	NM_181278	B230219D22Rik	RIKEN cDNA B230219D22 gene	+	55693123	55703500
ASMM10P019707	Gm17068	ENSMUST00000163135	P	P	P	P	P	P	97.7238	100.188	121.392	1847.93	2011.97	2005.64	AAGCTCATTTCCTGGTATGACAATGAATTTCGGCTACAGCAACAGGGTGGTGAACCTCAT	Ensembl	980	chr19	+	16277796	16278776		chr19:16278691+16278776	100158259	intronic sense	NM_008139	Gnaq	guanine nucleotide binding protein, alpha q polypeptide	+	16132830	16387453
ASMM10P049537	Gm11722	ENSMUST00000138702	P	P	P	P	P	P	777.568	725.155	722.304	1842.45	1842.14	1747.74	CAGAGGCAGGGGGATTTCTGAGTTCAAGGCCAGCTTGGTCTATAGCTTTGGTCTCAAACC	Ensembl	534	chr11	+	107481915	107483107		chr11:107483011+107483107		intronic sense	NM_025894	Psmd12	proteasome (prosome, macropain) 26S subunit, non-ATPase, 12	+	107479527	107498036
ASMM10P046823	Gm12269	ENSMUST00000122273	P	P	P	P	P	P	255.596	173.112	170.61	1839.89	1182.52	1299.44	ATTATAATGACAGATATGACAAGATTCACTGCCACTGGGAGGCAACGTCCTGGGTCCTAA	Ensembl	717	chr11	-	61130590	61131307		chr11:61130623-61131307	668228	intergenic
ASMM10P020506	Gm13437	ENSMUST00000122434	P	P	P	P	P	P	207.559	149.677	172.635	1837.52	1357.29	1598	TCATTGAAGAGGTGGATTAAGTCAGTCCAAGAAGAGGGTGGAGCATTGTTTCACAGGGAA	Ensembl	1981	chr2	-	37074021	37082455		chr2:37074057-37074314	100503719	intergenic
ASMM10P012047	AK085359	AK085359	P	P	P	P	P	P	1014.65	903.782	894.562	1831.35	1871.69	1877.46	TCCTCTTCTGGTGTGTCTGAAGACAGCTACAGTGCACTCATACATAAAATAAATAAATCT	Genbank	653	chr14	+	60251626	60252277		chr14:60252217+60252277		bidirectional	NM_170591	Nupl1	nucleoporin like 1	-	60219467	60251378
ASMM10P023642	Pdia3	ENSMUST00000130450	P	P	P	P	P	P	806.62	595.481	591.942	1827.04	1633.05	1626.66	ATCCACCTGTAATGATATCTGACGCCCTCTTCTGGTGCATCTGAAGACAACTACAGTGTA	Ensembl	736	chr2	+	121424629	121432136		chr2:121432017+121432136	14827	exonic sense	NM_007952	Pdia3	protein disulfide isomerase associated 3	+	121413901	121438686
ASMM10P028828	Gm12466	ENSMUST00000121199	P	P	P	P	P	P	737.291	508.821	506.902	1825.72	1437.67	1436.26	TCACAGAAGAAAAGAAGAACATTAAGGCTTTTGCCAGTCTCCAAATGGCCCGTGCCAATG	Ensembl	620	chr4	+	52240902	52241522		chr4:52241394+52241522	100041026	intergenic
ASMM10P046422	Gm12058	ENSMUST00000118614	P	P	P	P	P	P	417.79	267.141	287.822	1822.24	1425.4	1383.94	TGTGAATCCAAAAAATTTGGAAGTCCTGGTGCCCGTGCCCAATACCAGAAATCCTACTGA	Ensembl	437	chr11	-	22786810	22787247		chr11:22786824-22787247	666078	intergenic
ASMM10P047343	Gm11500	ENSMUST00000118237	P	P	P	P	P	P	647.553	586.772	571.751	1809.21	1652.11	1621.91	CAGCTCCACCGTTACCGCTAATACATGTGATTTCTGTAAAATTTGTATCCAATAAACAAT	Ensembl	648	chr11	-	92769983	92770973		chr11:92770005-92770429	100416541	intergenic
ASMM10P047744	Rps12-ps26	ENSMUST00000117751	P	P	P	P	P	P	694.187	490.544	562.143	1802.6	1781.28	1774.05	GGACTATGGCAAAGAATCTCAGGCCAAGGATGTCATTTAATTATTTCAAATGCAAGAAAT	Ensembl	333	chr11	-	107171899	107172232		chr11:107171915-107172232	100503362	intronic sense	NM_001161329	Nol11	nucleolar protein 11	-	107166660	107189381
ASMM10P029595	Rps19-ps10	ENSMUST00000159750	P	P	P	P	P	P	235.586	197.266	239.712	1789.91	1513.26	1562.66	AAACATAAAGAGCTTGCCCCATATGAGAACTGGTTCTACACATGAGCTGCTTCCACAGCA	Ensembl	435	chr10	-	52384658	52385093		chr10:52384927-52385093	668294	intergenic
ASMM10P034572	Gm20673	ENSMUST00000177167	P	P	P	P	P	P	559.841	385.876	424.477	1785.95	1589.25	1636.14	AGGCATATGTTTACTTGGCTCCTGATTATGATGCCCTAGATGTTGCCAACAAGATTGGGA	Ensembl	430	chr6	+	58461106	58461536		chr6:58461473+58461536		intergenic
ASMM10P023960	Gins1	ENSMUST00000123217	P	P	P	P	P	P	850.779	691.957	752.127	1771.43	1520.26	1545.57	TCGGACTGTATGCTGCTGTCGGTAATAAGTCTCAGTAGACCTGGAACATCACCTCGCCAT	Ensembl	602	chr2	+	150912818	150927545		chr2:150927485+150927545	69270	exonic sense	NM_001163476	Gins1	GINS complex subunit 1 (Psf1 homolog)	+	150909593	150926070
ASMM10P041287	1810064F22Rik	NR_027981	P	P	P	P	P	P	957.834	839.084	876.819	1758.38	1722.64	1787.55	GATGCCCTCTTCTGGTGTCTGAAGACAGCAACAGTGTACTTACATATAATAAATAAAATA	RefSeq	2302	chr9	-	22206785	22213860		chr9:22206806-22207340	69862	intergenic
ASMM10P045346	Gm6987	ENSMUST00000119319	P	P	P	P	P	P	455.247	433.793	424.77	1756.78	1590.18	1606.89	TTGAACAGACAGAAGGATGGGAAGTACAGCCAGGTTCTGGTCAATGGTCTAGACAATAAG	Ensembl	428	chrX	+	94023859	94024626		chrX:94024425+94024626	629591	intergenic
ASMM10P010428	Gm8526	ENSMUST00000079153	P	P	P	P	P	P	497.301	401.486	450.599	1735.6	1671.3	1778.25	AGAAGCACACTTTGTGAGGACTAATGGAAAAGAGCTGTTGGGGCCCATTCCATACCAATT	Ensembl	471	chr13	+	88478585	88479056		chr13:88478986+88479056	667230	intergenic
ASMM10P020397	Asb6	ENSMUST00000144330	P	P	P	P	P	P	828.632	648.707	666.418	1726	1626.44	1556.23	TAAAAGCACTGACTGCTCTTCTGAAGGTCATGAGTTCAAATCCCAGCAACCATATGGTGG	Ensembl	1000	chr2	-	30825155	30828291		chr2:30825345-30825451	72323	exonic sense	NM_133346	Asb6	ankyrin repeat and SOCS box-containing 6	-	30823097	30828300
ASMM10P034306	Gm8580	NR_027478	P	P	P	P	P	P	674.478	590.788	688.186	1721.32	1656.05	1605.65	ATGACCAGTGTCCTATGCCGTTCTTACAAATAAACTCAGGCAAGATCTGTTATTAAAAAA	RefSeq	611	chr10	-	93665243	93665854		chr10:93665273-93665382	667338	intronic antisense	NM_021320	Ntn4	netrin 4	+	93641048	93745972
ASMM10P012901	XLOC_008681	TCONS_00010989	P	P	P	P	P	P	1031.08	821.171	788.956	1714.07	1708.84	1662.78	CTTCCAGAGGTCAACTCCTGGCAACCACATGGTGGCTCACAACCATCTGTAATGAGATCT	Alexander et al 2013	555	chr15	-	82265617	82272799		chr15:82265631-82265716		intergenic
ASMM10P016261	Gm11603	ENSMUST00000118179	P	P	P	P	P	P	836.104	601.665	656.104	1713.53	1505.49	1626.81	TAAAATTACCACGGTCTTTTGCCATGCACAAATGGTAGTCTTGTGTGTTGGCTGCTCCAC	Ensembl	246	chr1	+	63073773	63074019		chr1:63073892+63074019		intronic antisense	NM_001081436	Ino80d	INO80 complex subunit D	-	63047800	63114267
ASMM10P044514	Gm15013	ENSMUST00000119861	P	P	P	P	P	P	58.0446	40.6105	44.9343	1710.56	1254.74	1256.88	TTGTTATTGGCAAGGGTAACAAATCATGGATCTCTCTTCCACGAGGAAAAGGAATCCGCC	Ensembl	801	chrX	-	139713680	139714481		chrX:139713759-139714481	100417274	intronic antisense	NM_001081499	Tbc1d8b	TBC1 domain family, member 8B	+	139684995	139754218
ASMM10P044355	Gm5392	ENSMUST00000122189	P	P	P	P	P	P	381.387	283.899	349.917	1709.96	1578.35	1623.83	AGGTGGAGATGTGGGCAACAGGGAAGACCAGTAAACAGGCTTATTAGATGGATGAACTAA	Ensembl	789	chrX	-	107354878	107357447		chrX:107354892-107355582	385404	intergenic
ASMM10P022007	Gm11464	ENSMUST00000146963	P	P	P	P	P	P	1094.1	885.114	907.984	1709.39	1939.81	1909.36	TAATGAAATCTGATGCCCTCTTCTGGGGTGTCTGAAGACAACTACAGTGTACTAAAATAA	Ensembl	537	chr2	-	165980725	165992517		chr2:165980739-165980883		bidirectional	NM_008679	Ncoa3	nuclear receptor coactivator 3	+	165992636	166073242
ASMM10P047436	Gm11613	ENSMUST00000134427	P	P	P	P	P	P	1184.92	1021.51	1065.17	1693.93	1814.44	1836.78	CCAGTGCCCTCTTCTGGTGTGTCTGAAGACAGCTACAGTATATTCATATATATAAAATAG	Ensembl	1971	chr11	-	97644183	97660367	uc007leh.1	chr11:97646367-97646521		intergenic
ASMM10P020649	Gm13567	ENSMUST00000118026	P	P	P	P	P	P	381.261	308.822	328.35	1693.88	1586.6	1666.85	GCAAGCCAGATAATTCTATTCTCCAATTGGCTAAGGCTGATGGAATTGTCTCAAAGAACT	Ensembl	247	chr2	-	60596047	60596294		chr2:60596061-60596294	100503524	intergenic
ASMM10P031572	AK048036	AK048036	P	P	P	P	P	P	918.399	841.933	836.421	1680.43	1612.76	1624.68	CAAAGTGAGTGCCAGGACAGCCAGGGCTAAACAGAGAAACCCTGTCTCATAAAAACCCCC	Genbank	1261	chr5	+	29787882	29789385		chr5:29789325+29789385		intergenic
ASMM10P057783	mouselincRNA1668	CF613441	P	P	P	P	P	P	1019.69	891.175	925.97	1672.75	1756.87	1779.77	CTCTTCTGGTGTGTCTGAAGACAGCTACAGTGTACTCATATACATAAAATAAATAATCCT	lincRNA	523	chrX	-	159507219	159507722	AK144023	chrX:159507377-159507722		intergenic
ASMM10P042980	Gm16073	ENSMUST00000116032	P	P	P	P	P	P	302.627	228.754	250.829	1671.69	1381.26	1392.99	ACCAGGAATTCACTGATCATCTTGTGAAAACCAACACCAGAGTCTCTGTTCAAGGACCCA	Ensembl	517	chr9	+	65838166	65838683		chr9:65838606+65838683	100416277	intronic antisense	NM_001170907	Trip4	thyroid hormone receptor interactor 4	-	65828925	65885173
ASMM10P048955	Gm12341	ENSMUST00000119724	P	P	P	P	P	P	642.415	462.771	473.463	1669.84	1288.97	1272.63	AGAGGCATTTTGGCAAGGCCCCAGGAACCCCACACAGCCATACCAAACCCTATGTCCGTT	Ensembl	503	chr11	+	76514068	76514571		chr11:76514446+76514571	102632956	intronic antisense	NM_198894	Abr	active BCR-related gene	-	76416733	76577727
ASMM10P000327	Rps10-ps2	ENSMUST00000072429	P	P	P	P	P	P	369.58	217.29	239.3	1666.5	1270.19	1296.09	CGTGCCCCCTAGGCGGCTTTGGTCATGGACGTGGTCAGCCACCTCAGTGAAGTTGGAGTT	Ensembl	519	chr16	-	20822102	20822677		chr16:20822133-20822238	666274	intergenic
ASMM10P029025	Gm5860	NR_040659	P	P	P	P	P	P	377.62	299.187	347.889	1663.13	1347.77	1298.81	CCTCCCCCTTCCTTCATAACTGAGTGTCACAACAGTAAAATTTGAGCTTTGATCAGAGTA	RefSeq	1078	chr4	+	82065379	82102807		chr4:82102747+82102807	545641	intergenic
ASMM10P049281	AK132535	AK132535	P	P	P	P	P	P	1007.38	881.264	970.163	1656.46	1713.64	1747.57	CTCTTCTGGTGTGTCTGAAGACAGCTACAGTGTACTCACATACAATAAAATAAATAAATC	Genbank	1018	chr11	+	96965860	96966877	ENSMUST00000144696	chr11:96966808+96966877		intronic antisense	NM_001080964	Sp2	Sp2 transcription factor	-	96953337	96977688
ASMM10P028276	Gm13204	ENSMUST00000120110	P	P	P	P	P	P	308.023	229.519	250.345	1647.99	1433.35	1565.82	TGATCATCTTGTGAAAACACATACCAGAGTCTCTGTTAAGAGGACCTAGGCTCCAGCTGT	Ensembl	821	chr4	-	148569055	148569876		chr4:148569082-148569876	100043151	intronic antisense	NM_016699	Exosc10	exosome component 10	+	148558426	148582400
ASMM10P043775	Gm6023	ENSMUST00000118217	P	P	P	P	P	P	515.379	460.636	470.75	1646.11	1416.23	1596.06	AAAGAATGTGGAGAAGAAAATCTGCAAGTTCACAGAGGTCCTCATGACCAGTGGACTCCT	Ensembl	606	chrX	-	36213523	36214129		chrX:36213544-36214129	547166	intergenic
ASMM10P058244	humanlincRNA1525	BY388996	P	P	P	P	P	P	352.331	239.798	251.238	1643.19	1178.77	1185.16	ACGGATGAACTAAGGTGTCACCCATTGTATTTTTGTAATCTGGTCAGTTAATAAACAGTC	lincRNA	503	chr5	+	41342526	41342991	NM_011291	chr5:41342921+41342981		intergenic
ASMM10P027053	Gm12422	ENSMUST00000121431	P	P	P	P	P	P	592.116	458.076	515.745	1640.32	1459.84	1552.3	GCTGATTACGTTCCTGAGGTCTCAGCCCTAGATCAGGAGATCACTGAGGTGGATCCCGAC	Ensembl	302	chr4	-	47071645	47071947		chr4:47071659-47071947	435781	intergenic
ASMM10P049034	Rnf135	ENSMUST00000134909	P	P	P	P	P	P	568.089	515.017	507.794	1637.62	1428.76	1421.35	TAATGAGATCAGATGCACTCTTCTGGTGTGTCTGAAGACAGCTACAATGTATTCACATAT	Ensembl	333	chr11	+	80184222	80190011		chr11:80189951+80190011	71956	exonic sense	NM_028019	Rnf135	ring finger protein 135	+	80183871	80199753
ASMM10P027454	Gm12787	ENSMUST00000119234	P	P	P	P	P	P	640.486	463.399	598.2	1630.02	1480.67	1601.5	ATTGCTCACAGTGTGTCCTCTAAGAACCGAGAAGCCATTGTAGGAAAAGTAGTACAGCTG	Ensembl	396	chr4	-	98268082	98268575		chr4:98268150-98268298	100502616	intergenic
ASMM10P017907	AK210533	uc008fbw.1	P	P	P	P	P	P	506.563	414.385	452.365	1622.33	1609.13	1659.76	CAGCTGTGGCTACCACATAAGGGTTTTTATATGAGAAAAATAAAAGAATTAAGTCTGCTG	UCSC_knowngene	272	chr18	-	61259039	61259311	NM_008503, uc007rga.1, uc008sgx.1	chr18:61259053-61259311		intronic antisense	NM_146086	Pde6a	phosphodiesterase 6A, cGMP-specific, rod, alpha	+	61220498	61289718
ASMM10P014710	Gm7860	ENSMUST00000121190	P	P	P	P	P	P	479.547	283.99	321.139	1619.49	1480.6	1540.06	TTCTCAGGAATTCACTCGTCATCTTGTGAAAACCCACACCAGAGTCTCTGTTAAGAGGAC	Ensembl	879	chr16	-	91539181	91540060		chr16:91539223-91540060	665947	intergenic
ASMM10P040523	Sugp2	ENSMUST00000156330	P	P	P	P	P	P	815.581	755.054	847.262	1593.91	1637.46	1632.49	CTCTTCTGGTGTGTCTGAAGATAGCTACAGTGTACTCATATACACAAAATCAACCAATCC	Ensembl	7248	chr8	+	70243583	70258270		chr8:70258210+70258270	234373	exonic sense	NM_001168290	Sugp2	SURP and G patch domain containing 2	+	70234225	70261044
ASMM10P032582	Plod3	ENSMUST00000144784	P	P	P	P	P	P	965.328	829.025	804.498	1585.01	1622.07	1713.66	CCTCTTCTGGAGTGTCTGAAGATAGCTACAGTGTATTCACATACATAAAATAAATAACTC	Ensembl	2843	chr5	+	136987475	136992705		chr5:136992645+136992705	26433	exonic sense	NM_011962	Plod3	procollagen-lysine, 2-oxoglutarate 5-dioxygenase 3	+	136987018	136996646
ASMM10P032288	Gm13824	ENSMUST00000125010	P	P	P	P	P	P	813.841	685.376	695.799	1584.46	1583.23	1589.3	TGTGTTCAAATCCCAGCAACCACAGGGTAACTCACAACCATCTGTAATGAGATCTGATGC	Ensembl	400	chr5	+	114969919	114998046		chr5:114997911+114998046		intronic antisense	NM_009327	Hnf1a	HNF1 homeobox A	-	114948979	114971062
ASMM10P049271	AK132462	uc007lct.1	P	P	P	P	P	P	932.281	863.056	876.812	1573.44	1653	1626.14	GCCCTCTTCTGGTGTGTCTGAAGAGAGTGATAGTGTACTCATATACATAAAATAAATAAA	UCSC_knowngene	2345	chr11	+	96836707	96842805	AK033552	chr11:96842722+96842805		intergenic
ASMM10P034492	Gm8078	ENSMUST00000121011	P	P	P	P	P	P	170.313	120.528	122.945	1571.32	1002.11	1054	AAATATGACGAAAGGAAAAAGAATGCCAAAGTCAGCAGCCTCCTGGAGGAGCAGTCACAA	Ensembl	650	chr6	+	52118241	52118891		chr6:52118704+52118891		intergenic
ASMM10P021070	Gm13777	ENSMUST00000118208	P	P	P	P	P	P	488.117	316.194	345.344	1570	1377.66	1478.41	ACAGAGGATAAGATCAATGCCCTCATTAAATCAGCTGGTGTCAGCGTTGAACCTTTCTGG	Ensembl	345	chr2	-	91030777	91031122		chr2:91031007-91031122	279067	intergenic
ASMM10P046755	Gm12254	ENSMUST00000134617	P	P	P	P	P	P	601.264	379.226	403.068	1564.84	1372.62	1410.61	AAACAAAAGATTGTGAAGTCTGTGAAGATTTCTGCCCCCAGAGTTGGTGGGAAACGCTAG	Ensembl	471	chr11	-	58508790	58509261		chr11:58508804-58509261		intergenic
ASMM10P029208	XLOC_016669	TCONS_00022681	P	P	P	P	P	P	500.731	427.748	425.619	1561.78	1306.86	1220.82	TCGGGTCCCCTCCCCCTTCCTTCATAACTGCATGTGGAACAGTAAAATTGAGCTTTGATC	Alexander et al 2013	789	chr4	+	103221975	103223278		chr4:103223218+103223278		intergenic
ASMM10P010217	XLOC_006154	TCONS_00007995	P	P	P	P	P	P	694.875	550.152	560.254	1555.97	1308.53	1277.08	AGAGCGCTGGCTGTTCCTCCAGAGGTCCTGAGTTCAATTCCCAGCAATCACATGGTGGCT	Alexander et al 2013	221	chr13	+	55331064	55331909		chr13:55331849+55331909		intergenic
ASMM10P039754	Gm10631	ENSMUST00000153288	P	P	P	P	P	P	575.365	524.349	501.595	1543.28	1348.84	1245.37	ATCCGATACCCTCTTCTGGTGTGTCTGAAGACAGACAGCTACAATGCACTCATATAAATG	Ensembl	494	chr8	-	104177794	104184599		chr8:104177808-104177957	100038620	intronic antisense	NM_001141922	Bean1	brain expressed, associated with Nedd4, 1	+	104170512	104219097
ASMM10P045078	Gm6025	ENSMUST00000121517	P	P	P	P	P	P	419.755	287.016	328.953	1534.41	1390.3	1479.49	TACTTTTATACCCTGGTTATCACAGACAAGGAGAAGGCAGAGAAGCTGAAGCAGTCCCTA	Ensembl	201	chrX	+	53762814	53763015		chrX:53762925+53763015	547172	intergenic
ASMM10P030176	Gm6564	ENSMUST00000075377	P	P	P	P	P	P	136.512	96.1762	104.485	1532.3	1259.66	1252.22	AATTTGAATACATGGTTGCTGCGAACCAGCTCATTCCTGATGGCTGTGGTGTCAAATATA	Ensembl	645	chr5	-	22931389	22932034		chr5:22931450-22932034	625219	intronic antisense	NM_001081231	Lhfpl3	lipoma HMGIC fusion partner-like 3	+	22746192	23275597
ASMM10P014623	Rps19-ps12	ENSMUST00000181937	P	P	P	P	P	P	232.398	179.808	195.395	1524.05	1297.25	1321.81	AAATAGCTTGGCTCATATGATGAGAACTGGTTCTACACACGAGCTGCTTTCACAGCATGG	Ensembl	430	chr16	-	79914459	79914889		chr16:79914724-79914889	383172	intergenic
ASMM10P035408	XLOC_022201	TCONS_00029236	P	P	P	P	P	P	631.405	482.277	471.665	1521.22	1517.62	1313	ATTCAAACAACTGCTCTTCCAAAGGTCTGGTGTTCAATTCCCAGCAACCACATGGTAGTT	Alexander et al 2013	3553	chr7	-	4068596	4073834		chr7:4068624-4071485		intergenic
ASMM10P026782	Gm11849	ENSMUST00000121293	P	P	P	P	P	P	462.093	315.567	352.923	1512.84	1321.68	1338.76	AGGACTAATGGAAAAAAGTTTGAGCTGTTGGAGCCCATTCCATATGAATTCGTGGCCTAA	Ensembl	261	chr4	-	17256100	17256361		chr4:17256114-17256361	100040173	intergenic
ASMM10P023587	Gm14175	ENSMUST00000119835	P	P	P	P	P	P	590.515	482.479	535.489	1511.93	1173.8	1264.66	ATAAAATCACCATGGTCTCTAGCCATGCACAAATGGTAGTCTTGTGTGTTGGCTGCTCCA	Ensembl	241	chr2	+	119284791	119285032		chr2:119284906+119285032	100462729	intergenic
ASMM10P055099	Gm13875	ENSMUST00000120162	P	P	P	P	P	P	512.207	360.495	411.585	1493.82	1129.92	1209.7	TTCTGTGGCAAGACCAAGAGGAAGAGACAAGACGAGCCGTCGGCATCTGGCACTGTGGTT	Ensembl	282	chr2	+	103838953	103839235		chr2:103839073+103839144	100048427	intergenic
ASMM10P043684	Gm7129	ENSMUST00000117402	P	P	P	P	P	P	61.4098	66.1866	80.3863	1491.55	1580.41	1713.59	ATTTCCTGGTATGACAATGAATAAGGCTACAGCAACAGGGTGAACCTCATGGCCTACATG	Ensembl	997	chrX	-	13326022	13327019		chrX:13326051-13327019	634019	intergenic
ASMM10P046470	Gm12090	ENSMUST00000118692	P	P	P	P	P	P	372.405	290.311	344.742	1489.24	1266.62	1226.48	CATCTACAAGCGAGGCTACGGCAAAAATCAACAAGAAGCGGATTGCCTTGAAAGATAATT	Ensembl	758	chr11	-	29552081	29553010		chr11:29552506-29553010	628830	intronic antisense	NM_001163521	1700034F02Rik	RIKEN cDNA 1700034F02 gene	+	29547949	29578352
ASMM10P022773	FW313050	uc008joj.1	P	P	P	P	P	P	520.145	448.257	524.235	1487.83	1384	1507.42	AAGACTGGTTAATGATAACAATGCATCGTAAAACCTTCAGAAGGAAAGAATGTTTTGTGG	UCSC_knowngene	279	chr2	+	40557003	40557282	NR_003363	chr2:40557213+40557282		intergenic
ASMM10P015741	Telo2	ENSMUST00000156698	P	P	P	P	P	P	687.514	629.604	631.623	1477.41	1526.29	1573.75	CGCCCTCTTCTGAAGACAGCTACAGTGTACTTACATATAATAATAAATAAATCTTTGGAC	Ensembl	4644	chr17	-	25100765	25108150		chr17:25100781-25101298	71718	exonic sense	NM_001163661	Telo2	TEL2, telomere maintenance 2, homolog (S. cerevisiae)	-	25099568	25115967
ASMM10P023880	Fau-ps1	ENSMUST00000119675	P	P	P	P	P	P	674.806	576.148	593.822	1473.69	1256.35	1316.15	AGGTTACTTTGTCAATGTTGTGCCCACCTTTGGCAAGACAGCCCCAATGCTAATTCCTAA	Ensembl	252	chr2	+	141838788	141839339		chr2:141839279+141839339	14110	intronic sense	NM_001013802	Macrod2	MACRO domain containing 2	+	140395429	142390050
ASMM10P010792	AK142162	AK142162	P	P	P	P	P	P	535.28	495.6	466.318	1465.63	1240.36	1178.53	TAATGGGATCCAATGCCCTCCTCTGGTGTGTCTGAAGACAGTGACAGGGTACTCATATTC	Genbank	3282	chr14	-	25943033	25946314		chr14:25943127-25943302		intronic antisense	NM_175342	Cphx1	cytoplasmic polyadenylated homeobox 1	+	25942543	25956365
ASMM10P016415	Gm13750	ENSMUST00000117621	P	P	P	P	P	P	531.507	365.315	438.055	1460.97	1131.02	1226.42	TTTGGGTCCAGGAATGGCAAGACCAGCAAAAAGATCACTATTTATGACTGTGGACAACTC	Ensembl	465	chr1	+	64150200	64150665		chr1:64150602+64150665	241074	intergenic
ASMM10P027671	Gm12842	ENSMUST00000117298	P	P	P	P	P	P	673.425	447.246	461.234	1459.46	1259.35	1280.6	GCATCCAGGAATGGCAAGACCAGCAAGAAGATCACCATTTCTGACTGTGGACAACTATAA	Ensembl	476	chr4	-	117825180	117825656		chr4:117825194-117825656	606540	intergenic
ASMM10P048150	Gm12005	ENSMUST00000121451	P	P	P	P	P	P	205.054	160.971	190.225	1457.01	1313.43	1396.23	AGAGAGTTACGAGCTGCGTTACTTCCAGATTAACCAGGATGAGAAGAGGACGAAGATTAG	Ensembl	379	chr11	+	14162078	14162457		chr11:14162397+14162457	432535	intergenic
ASMM10P039539	Gm5353	ENSMUST00000139800	P	P	P	P	P	P	276.939	168.756	168.854	1452.01	1201.62	1203.36	ATAATGACAGATATGACAAGATTTGTCACCACTGGGGAGGCAACGTCCTGGATCCTAAGT	Ensembl	793	chr8	-	76862255	76863048		chr8:76862330-76863048	634222	intergenic
ASMM10P029414	Gm12857	ENSMUST00000117678	P	P	P	P	P	P	243.335	209.793	227.087	1449.21	1468.12	1524.61	TCCTCCAATTCCTATGCCATCAAGAAGAAAGATAAACTGAAGCATGTGGCCAAACCTAGC	Ensembl	592	chr4	+	118522017	118522609		chr4:118522549+118522609	666596	intergenic
ASMM10P045073	Gm14585	ENSMUST00000120713	P	P	P	P	P	P	571.882	373.97	387.613	1446.87	1226.65	1185.58	GAGTCATCACAGAAGAAAAGAACTTTAAGGCTTTTTTGCCAGTCTCCGAATGGCCTGTGC	Ensembl	634	chrX	+	53314532	53315166		chrX:53315032+53315166	385527	intergenic
ASMM10P044663	Gm8648	ENSMUST00000122457	P	P	P	P	P	P	2066.66	1565.42	1708.79	1446.15	1187.33	1160.85	ACCTTCTCTGATTACAACATCCAGAAAGAGTCGACCCTGCACCTGGTCCTCTGGCTATTA	Ensembl	221	chrX	-	157667564	157667785		chrX:157667578-157667785	667465	intergenic
ASMM10P048164	Gm15390	ENSMUST00000120323	P	P	P	P	P	P	339.576	230.42	259.101	1446	1211.91	1256.79	AGACATAGGCTGCCCTCGCTGAGAAATTCTACTTCTAAGTCTGAGTCCAGTCAAAAATGA	Ensembl	738	chr1	-	107253552	107254290		chr1:107253566-107254290	100504700	intergenic
ASMM10P030774	Rps19-ps8	ENSMUST00000180714	P	P	P	P	P	P	225.682	180.558	208.806	1444.08	1313.45	1304.51	AAACATAAAGAGCTTGCCCCATATGATGAGAACTGGTTCTTCCACAGCACAGCACCTGTA	Ensembl	422	chr5	-	108055494	108055916		chr5:108055752-108055916	675566	intergenic
ASMM10P013736	Gm5805	ENSMUST00000072779	P	P	P	P	P	P	651.78	600.113	595.522	1439.46	1277.77	1353.06	TGTTACCGATCTTTCTGGCAAGAAAACCATCTGCCGAGTGACTGGCAGAATGAAGGTAAA	Ensembl	456	chr15	+	81972389	81972845		chr15:81972517+81972845	545121	intergenic
ASMM10P016904	Gm5528	ENSMUST00000076314	P	P	P	P	P	P	367.602	308.893	344.249	1430.37	1242.72	1294.29	CTTTGTGAGGACTAATGGAAAAGAACCTGAGCTGTTGGAGCCCATTGCATGTGAATTCAT	Ensembl	483	chr1	+	72004287	72004770		chr1:72004703+72004770	433319	intergenic
ASMM10P022027	Gm11473	ENSMUST00000118980	P	P	P	P	P	P	317.474	196.631	234.199	1415.15	1143.66	1159.53	AAAGATATCCTCATCCAATACGATCCGACCCTGCTTGTAGCTGACCCGAATCCAAAAAGT	Ensembl	359	chr2	-	167281418	167281777		chr2:167281479-167281777	668951	intergenic
ASMM10P013767	Rpl31-ps22	ENSMUST00000117961	P	P	P	P	P	P	375.25	276.508	324.579	1408.96	1196.32	1303.93	GATTCCCCAAACAAGCTTTACACGCTGATAACTTACGCGCCTGTTACCACATTCAAAAAT	Ensembl	337	chr15	+	84030338	84030675		chr15:84030611+84030675	667167	intronic antisense	NM_029946	Efcab6	EF-hand calcium binding domain 6	-	83866711	84065349
ASMM10P032534	Gm16020	ENSMUST00000084281	P	P	P	P	P	P	621.782	422.868	479.984	1408.64	1337.94	1426.29	TAGTGGAATTTATGGATGACACCAGCCGCTCTATCATCCGAAATGTCAAAGGTCCCGTAA	Ensembl	210	chr5	+	134463239	134463449		chr5:134463330+134463449	100039820	intergenic
ASMM10P032205	Gm15791	ENSMUST00000120365	P	P	P	P	P	P	112.026	85.1992	97.8728	1398.96	1174.07	1172.92	ATTTGAAGACATGGTCACTGAGAAGTGGCTCTTTCCTGATGGCTGTGGAGTCAGATATAC	Ensembl	319	chr5	+	110328203	110328522		chr5:110328435+110328522		intronic sense	NM_011132	Pole	polymerase (DNA directed), epsilon	+	110286318	110337453
ASMM10P000432	Rps15-ps2	ENSMUST00000089898	P	P	P	P	P	P	388.805	269.401	241.26	1385.86	1018.87	1073.33	AACCAGAGATGATCGGTGCCACCCACTCCTCCCGATTCATCCCCCTCAAGTAGCCGAGGC	Ensembl	423	chr6	+	58017489	58017975		chr6:58017842+58017901	633683	intergenic
ASMM10P052688	Atpase6	uc007ams.1	P	P	P	P	P	P	1160.04	914.389	948.219	1385.17	1268.62	1265.6	TAGCATTAATTCAAGCCTACGTATTCACCCTCCTAGTAAGCCTATATCTACATGATAATA	UCSC_knowngene	842	chr1	-	24613970	24614812	uc009vfa.1	chr1:24613989-24614812		intergenic
ASMM10P043568	Cox2	uc009vez.1	P	P	P	P	P	P	1580.53	1261.03	1352.1	1373.26	1453.85	1273.63	GCCCATTGTCCTAGAAATGGTTCCACTAAAATATTTCGAAAACTGATCTGCTTCAATAAT	UCSC_knowngene	690	chrM	+	7009	7699		chrM:7632+7696	17709	intergenic
ASMM10P022307	Gm13296	ENSMUST00000117854	P	P	P	P	P	P	87.4862	93.392	114.922	1360.35	1541.12	1594.59	AAAGCTCATTTCCTGGTATGACAATGAATGCAGCTACAGCAACAGGGTGGTGTACAACCA	Ensembl	1015	chr2	+	11420221	11421236		chr2:11421146+11421236	667211	intergenic
ASMM10P039730	Gm9034	ENSMUST00000095723	P	P	P	P	P	P	58.0062	50.7781	58.5841	1354.8	1250.03	1284.36	TGATAATGAATACAGTTATACCAACAGGGTGGTGGACCTCATGGCCTATATGGCCTCCAA	Ensembl	1008	chr10	+	43821230	43822238		chr10:43822171+43822238	668192	intergenic
ASMM10P047880	AK137830	AK137830	P	P	P	P	P	P	905.87	853.13	886.852	1336.66	1521.09	1479.03	GCCCTCTTCTGGTGTGTCTGAAGACAAAGACAGTGTACTCATATAAAATAACTAAATAAA	Genbank	4261	chr11	-	116280099	116284360		chr11:116280127-116280776		exonic antisense	NM_010254	Galr2	galanin receptor 2	+	116280938	116283938
ASMM10P048938	Myo1c	ENSMUST00000151174	P	P	P	P	P	P	400.415	414.404	431.424	1311.5	1249.85	1207.81	CCTCTTCTGGTGTGTCTGAAGACAGCAGCACTGTACTCATATATATTAAATGAATAAATA	Ensembl	2503	chr11	+	75656148	75669587		chr11:75669522+75669587	17913	exonic sense	NM_001080774	Myo1c	myosin IC	+	75652149	75674634
ASMM10P045180	Gm6062	ENSMUST00000120462	P	P	P	P	P	P	652.555	376.715	405.352	1310.79	1023.9	1068.44	CTTTGACTTGTGGGAATTTTACCCATCAAACCATTCCTTCTGTAGCTCAGGAGAGCATCC	Ensembl	631	chrX	+	70978280	70978911		chrX:70978847+70978911	606531	intergenic
ASMM10P047596	Gm11619	ENSMUST00000117474	P	P	P	P	P	P	393.774	280.162	315.342	1300.85	933.982	993.933	AAAGAAAACTGAAATCAGCCAGCACGCCAAGTACTCTTGCTCTTTCTGTGGCAAGACCAA	Ensembl	237	chr11	-	101353308	101353545		chr11:101353464-101353545	629949	intergenic
ASMM10P048956	Rpl36-ps2	ENSMUST00000136893	P	P	P	P	P	P	490.487	471.319	512.311	1283.22	1095.42	1128.79	TGTCCAAGGACAAGCGTTCATCAAGAAGAGGGTGGGCACGCACATCCGCGCCAAGAGAAA	Ensembl	311	chr11	+	76601318	76601629		chr11:76601505+76601629	100043483	intergenic
ASMM10P037656	Gm26604	ENSMUST00000180926	P	P	P	P	P	P	652.706	496.616	508.416	1271.14	1189.79	1079.89	TAAAAGCATTGACTGCTTTTCCAGAGGTCCTGAGTTCAATTTCCAGCAACCACATGGTGG	Ensembl	1758	chr7	+	29071602	29081134		chr7:29080739+29081134	233045	exonic antisense	NM_009109	Ryr1	ryanodine receptor 1, skeletal muscle	-	29003339	29125151
ASMM10P016030	Gm20442	ENSMUST00000174630	P	P	P	P	P	P	520.114	480.69	472.633	1265.14	1366.56	1305.76	CCTCTTCTGGTGTGTCTGAAGACAGCGACATAAAATGAATAAATCTTTTTAAAAACCCAA	Ensembl	492	chr17	-	35743322	35764191		chr17:35743336-35743622		intergenic
ASMM10P043567	DQ539915	uc009vey.1	P	P	P	P	P	P	1591.62	1032.24	895.478	1265.06	312.723	211.957	CATGGCTGCCCTCCACCATATCACACATTCGAGGAACCAACCTATGTAAAAGTAAAATAA	UCSC_knowngene	1612	chrM	+	5326	6938		chrM:6812+6872		intergenic
ASMM10P045879	Gm15216	ENSMUST00000118058	P	P	P	P	P	P	80.7717	64.6596	66.3734	1247.28	1215.03	1272.79	GGATATCCACTACTTAGTCCATGGAGTGACCTGCAACTGTTAAATAAAGCATTTGTATTA	Ensembl	277	chrX	+	164863606	164863883		chrX:164863823+164863883		intergenic
ASMM10P045244	Gm6881	ENSMUST00000121811	P	P	P	P	P	P	281.435	183.016	208.438	1238.28	1178.78	1216.54	TTATCAGGAATTCACTCACCATCTTGTGAAAACCCACAGCAGAGTCTCTGTTCAGAGGAC	Ensembl	833	chrX	+	74486588	74487421		chrX:74487333+74487421	628465	intergenic
ASMM10P044513	Gm6322	ENSMUST00000118789	P	P	P	P	P	P	72.0852	77.2741	89.0605	1237.58	1368.32	1404.93	AAAGCTTGTTTCCTGGTATGACAATGAATACAGCTACAGCAACAGGGTGGTGGACGTCAT	Ensembl	1013	chrX	-	139676079	139677490		chrX:139676125-139676614	622432	intergenic
ASMM10P031214	Gm4963	ENSMUST00000072718	P	P	P	P	P	P	513.108	343.003	386.102	1233.43	1023.68	1057.9	CTGCTCAAGCTGGTTTCAAAGCACAGAGCCCAAGTAATTTACACCAGAAACACAAAGGGT	Ensembl	378	chr5	-	137993046	137993424		chr5:137993093-137993424	243302	intergenic
ASMM10P033747	Gm5883	ENSMUST00000120735	P	P	P	P	P	P	460.493	331.608	372.99	1232.58	880.631	901.548	AGTTTTTTATCTGCACTGCCAAGACTGAATGGCTGGATGGATGGCAAGCATGTGGTCTTT	Ensembl	495	chr6	-	123218952	123219447		chr6:123219074-123219447	545873	intergenic
ASMM10P000016	XLOC_010886	2_00018744	P	P	P	P	P	P	300.778	174.382	188.508	1229.56	816.668	807.78	TATTCATTTAGCCTTCTGAGCTTTCTGGGCAGACAGTTGCTGTGGGTGTCATCAAAGCTA	Lei Sun et al 2012	377	chr3	+	60860330	60861083		chr3:60860662+60861051		intergenic
ASMM10P039777	Gm15670	ENSMUST00000117740	P	P	P	P	P	P	443.292	384.463	451.502	1220.05	1129.58	1156.5	ACTTGTGAGGACTAACGGAAAAGAGCTGAGTTGTTGGAGCCCATTCCATACAAGTTCATG	Ensembl	447	chr1	-	68293279	68293726		chr1:68293293-68293726		intronic sense	NM_010154	Erbb4	v-erb-a erythroblastic leukemia viral oncogene homolog 4 (avian)	-	68039965	69108059
ASMM10P025086	Gm16585	ENSMUST00000161442	P	P	P	P	P	P	171.294	117.201	119.209	1212.27	968.387	970.449	AAATACGACGAAAGGAAAAAGAATGCCAAAATCAGCAGTCTCCTGGAGCAGTTCCAGCAG	Ensembl	610	chr1	+	177786855	177787465		chr1:177787288+177787465	100416220	intronic antisense	NM_007422	Adss	adenylosuccinate synthetase, non muscle	-	177763177	177796509
ASMM10P023829	Rpl23a-ps4	ENSMUST00000121008	P	P	P	P	P	P	349.764	234.654	253.842	1209.52	1112.22	1128.65	TATGTTCAATTGGCTTCTAATTATGATGCCCTAGATGTTGCCAACAAGATTGAGATAATC	Ensembl	455	chr2	+	132662241	132662696		chr2:132662633+132662696	383801	intergenic
ASMM10P026711	Gm11810	ENSMUST00000118311	P	P	P	P	P	P	468.197	291.817	313.846	1203.51	959.807	1024.49	CTTCCTGCAAAGGCTGCTGGACACAGAATCTGTGTGATGCTATACCCATCCCGGATTTAA	Ensembl	333	chr4	-	8456165	8456498		chr4:8456179-8456231	100039478	intergenic
ASMM10P044197	Gm9005	ENSMUST00000119908	P	P	P	P	P	P	155.919	153.906	167.684	1200.85	1070.26	1233.9	TCTGGCTAAGCTGGTGGAAACTATTAGGACCAATTATAATGACCAGATCTGCTGCCACTG	Ensembl	607	chrX	-	94546962	94547569		chrX:94547035-94547569	668150	intergenic
ASMM10P029431	Gm12864	ENSMUST00000122207	P	P	P	P	P	P	62.6568	63.2037	72.1559	1193.19	1314.6	1315.82	TGTAAAGCTCATTTCCTGGTATGACAAGGAATATGGCTACAGCAACAGGGTGGTAGACCT	Ensembl	1006	chr4	+	118987013	118988019		chr4:118987931+118988019	666703	intergenic
ASMM10P054179	Gm11362	ENSMUST00000118838	P	P	P	P	P	P	218.942	141.357	150.331	1191.95	1052.63	1105.19	TGCACCACTGTTGCCTTCACACAGGTTAACTCAGAAAACAAGGGCGGAAGACATGCACCA	Ensembl	850	chr13	+	28836874	28837724		chr13:28837464+28837524	626683	intergenic
ASMM10P050418	Gm17053	ENSMUST00000163501	P	P	P	P	P	P	524.562	491.692	578.841	1188.18	1345.62	1430.61	TCTGGTGTGTATAAGAAGCTCACAGGCAAGGACATTAATTTTTAATTCCCAGAGTTTCAG	Ensembl	495	chr12	-	106544836	106546326		chr12:106544850-106544915		intergenic
ASMM10P046400	Gm12038	ENSMUST00000117322	P	P	P	P	P	P	337.859	175.088	167.574	1185.82	935.17	991.73	TTGATGAGTTTGTCAACACTGTCTGGCAGATGAGACACCGGTCTTTGGCTAGAGAACTTT	Ensembl	207	chr11	-	20847475	20847682		chr11:20847611-20847682	100042035	intergenic
ASMM10P030518	Gm15653	ENSMUST00000119247	P	P	P	P	P	P	258.736	170.401	197.775	1180.07	1293.4	1377	TATAGATGACTGCTACATTTCAGACAGAGGCTACACTGCCACCCTAGGCAATTTTGCCAA	Ensembl	886	chr5	-	73476443	73477353		chr5:73476644-73477353	627733	intergenic
ASMM10P025924	Gm5139	ENSMUST00000175943	P	P	P	P	P	P	37.6429	36.8525	46.4194	1168.89	1274.11	1325.15	AAGCTCATTTCGTGGTATAACAATGAATTCGGCTATAGCAACAGGGTGGTGGACCTCATG	Ensembl	249	chr3	+	64163389	64163638		chr3:64163554+64163638	380739	intergenic
ASMM10P020589	Gm8217	ENSMUST00000119136	P	P	P	P	P	P	288.028	215.338	251.133	1155.75	1055.59	1078.58	TGTGTTTGTTTGGCTCCTGATTATGATACCCTAGATGTTGCCAACAAAATTTGGATCATC	Ensembl	465	chr1	+	121520582	121521047		chr1:121520984+121521047	666656	intronic antisense	NM_010483	Htr5b	5-hydroxytryptamine (serotonin) receptor 5B	-	121509772	121528465
ASMM10P029486	Gm12901	ENSMUST00000118690	P	P	P	P	P	P	284.229	215.827	245.644	1149.2	884.378	944.619	ATCAAATACGACCCAAGCATTGGTATCTACAGCCTGGACTTCTATGTGGTACTGGGTAGA	Ensembl	532	chr4	+	123258045	123258904		chr4:123258715+123258904	194197	intergenic
ASMM10P022795	Gm13466	ENSMUST00000121515	P	P	P	P	P	P	41.4031	39.4533	46.926	1141.43	1116.3	1142.51	TAATGTTCATTACCTGATATGACAATGAATATGGCTACAGCAACAGGGTGGTGGACCTCA	Ensembl	999	chr2	+	45809471	45810470		chr2:45810384+45810470	666604	intergenic
ASMM10P039425	Gm15355	ENSMUST00000118929	P	P	P	P	P	P	451.191	500.328	496.381	1140.24	1213.51	1225.65	GCTGAAGCAAAGAAAGAGTTGGAGGAATCAGATGAGGATATTGGATTCAGTCTCTTAGAA	Ensembl	285	chr8	-	65817310	65817595		chr8:65817324-65817595	100040986	intronic antisense	NM_001166372	March1	membrane-associated ring finger (C3HC4) 1	+	65618039	66471637
ASMM10P028801	Gm6963	ENSMUST00000147879	P	P	P	P	P	P	177.843	185.256	221.339	1131.64	764.182	784.374	AAGTTTGATCTGATGTATGCCAAGCTTGTCTTTGTGCACTGGTATGTGGGTGAGGACATG	Ensembl	379	chr10	-	39424617	39424996		chr10:39424734-39424996	629337	intronic antisense	NM_001122893	Fyn	Fyn proto-oncogene	+	39369798	39565374
ASMM10P034342	Gm15604	ENSMUST00000118350	P	P	P	P	P	P	147.395	105.398	122.567	1128.95	904.043	890.795	AGTCTACAACCCTATCTTTACCAAGCTGTACCAGAGTAGTAGTGGCATGCTTGGAGGAAT	Ensembl	1456	chr1	-	10554097	10555553		chr1:10554190-10555553	100416202	intronic sense	NM_177834	Cpa6	carboxypeptidase A6	-	10324726	10719943
ASMM10P053745	Gm4997	ENSMUST00000154056	P	P	P	P	P	P	456.561	299.851	342.753	1127.83	996.508	953.298	CTCGTGGAGCCCGAAGTGTCGATTCACTGAATTCGAATCATGCTCACCAGCTGCAAAGTG	Ensembl	360	chrX	-	155150951	155151311		chrX:155151238-155151290	245676	intergenic
ASMM10P028674	Gm12403	ENSMUST00000121384	P	P	P	P	P	P	43.2595	46.6218	55.8367	1127.63	1157.89	1254.95	TCCTGGTATGACAATGAATATAGCTTTAGCAACAGGGTAGTGGACCTCATGGCCTACATG	Ensembl	951	chr4	+	41168653	41169604		chr4:41169529+41169604	102637678	intronic sense	NM_026275	Ube2r2	ubiquitin-conjugating enzyme E2R 2	+	41136020	41193370
ASMM10P045166	Rpl7a-ps13	ENSMUST00000121692	P	P	P	P	P	P	206.089	128.233	133.414	1118.62	837.067	869.528	ATAATGATAGATATGACGACATCTGTTGCCACTGGGGAGGCTATGTTCTGGGTCCTAAGT	Ensembl	563	chrX	+	67726243	67726806		chrX:67726708+67726806	100302460	intergenic
ASMM10P050429	Gm5187	ENSMUST00000117317	P	P	P	P	P	P	41.7742	41.5902	51.4363	1111.97	1233.23	1315.24	TTCTTGGTATGACAACGAATATGGCTACAGCAACAGGATAGTGGACCTCATGGCCTACAT	Ensembl	991	chr12	-	107205075	107206066		chr12:107205100-107206066	382635	intergenic
ASMM10P043831	Gm14614	ENSMUST00000119873	P	P	P	P	P	P	315.439	208.089	237.007	1111.88	1061.1	1085.03	TTCGAGGAGCCATTCAAGACAGGGAAGAACAAATGGTTTTTCCAGAAGCTTTGCTTTTAG	Ensembl	384	chrX	-	41685993	41686377		chrX:41686007-41686377	100039802	intergenic
ASMM10P043731	Gm6071	ENSMUST00000119561	P	P	P	P	P	P	426.438	295.036	326.245	1110.35	861.825	902.275	CAAATGGCTCCCAGTTTTTTATCTGCACTTCCAAGACTGGATGGCAAGCATGTGGTCTTT	Ensembl	440	chrX	-	22305799	22306274		chrX:22305903-22306145	606544	intergenic
ASMM10P032448	Gm15621	ENSMUST00000119162	P	P	P	P	P	P	439.229	291.159	327.086	1109.36	857.633	885.888	TAAAAGAAGCCATGAACATTATGGAAGCCATGGAGCGTTTTGGGTCCAAGAAGGCAAGAC	Ensembl	364	chr5	+	124472426	124472790		chr5:124472690+124472790	606492	intronic antisense	NM_030259	Rilpl2	Rab interacting lysosomal protein-like 2	-	124463264	124478235
ASMM10P024613	Gm11550	ENSMUST00000118210	P	P	P	P	P	P	111.21	100.813	108.642	1100.7	1046.19	1093.23	TTTGATGCTGTGGCTGGCATTGCTCTCAATGACAACTTTGTAGAGCTCATTTCCTGGCAT	Ensembl	699	chr3	-	36539382	36540081		chr3:36539428-36540081	665709	intergenic
ASMM10P053038	Gm4613	ENSMUST00000165488	P	P	P	P	P	P	294.54	263.404	297.873	1099.79	990.483	1056.1	TCTGCAATCACAGTGAAGTCTGCCGTCAGAAGACTGAAGGAACTGAAAGATCAGCAGAAG	Ensembl	291	chr7	-	25828586	25828877		chr7:25828609-25828667	100043732	intergenic
ASMM10P022190	AK145175	AK145175	P	P	P	P	P	P	425.262	373.202	370.298	1098.16	1036.85	1017.91	TTGGGTGCCCTCTTTTGGTGTGTTTGAAGATAGCTACAGTGGACAGTGTATTTATTTAAT	Genbank	2486	chr2	-	180964635	180967118		chr2:180964676-180964892		bidirectional	NM_001177706	Arfgap1	ADP-ribosylation factor GTPase activating protein 1	+	180967299	180982524
ASMM10P013121	Gm4468	ENSMUST00000170206	P	P	P	P	P	P	215.834	166.913	196.14	1088.7	1266.97	1250.43	AAGCGCAAGAGAAAGTATAACTGGAGTGGCAAGGCTAAGAGATGAAATACTACCGGGACT	Ensembl	294	chr15	-	99810288	99810582		chr15:99810413-99810582	100043481	intronic sense	NM_001113545	Lima1	LIM domain and actin binding 1	-	99778467	99875456
ASMM10P037817	Gm19246	ENSMUST00000173599	P	P	P	P	P	P	444.952	342.097	354.557	1086.95	898.115	981.805	ATAAAATCAGCACGGTTTTTAGCCATGCACAAATGGGAGTCTTGTGTGTTGGCTGCTCCA	Ensembl	255	chr7	+	42488800	42489055		chr7:42488921+42489055	100462739	intergenic
ASMM10P037730	Gm5116	ENSMUST00000179198	P	P	P	P	P	P	297.974	210.366	213.923	1084.14	1017.49	1029.03	TATGTTTGCTTAGCTCCTGATTATGATGCTCTGGATGTTGCCAACAAGATTAGGGTGATC	Ensembl	468	chr7	+	32495637	32496105		chr7:32496042+32496105	330689	intergenic
ASMM10P043675	Rpl30-ps11	ENSMUST00000119630	P	P	P	P	P	P	475.702	298.261	338.964	1082.13	961.375	988.522	GCTATCATTGACCCAGGTGATTCTGATATTATTAGAAGCATGCCAGAACAAACTTTGCCA	Ensembl	345	chrX	-	12456885	12457230		chrX:12456902-12457230	628441	intergenic
ASMM10P030283	Gm15614	ENSMUST00000155976	P	P	P	P	P	P	600.175	610.567	552.098	1081.88	1174.07	1064.27	CAGCCAGGGCTATACAGAGAAACCCTGTCTCAAAAAACCAAAAAACCAAAAACCAAAACC	Ensembl	1537	chr5	-	32507183	32651065		chr5:32507197-32508302	102640951	intronic antisense	NM_009535	Yes1	Yamaguchi sarcoma viral (v-yes) oncogene homolog 1	+	32611170	32687066
ASMM10P057948	mouselincRNA0350	BY730561	P	P	P	P	P	P	531.321	499.976	451.145	1075.11	1034.9	952.888	TTACAGAGTGATTTCAAGGACAGCCAGGGCTACACAGAGAAACCATGTCTCCCAAAAAAC	lincRNA	660	chr12	-	108757314	108757975	ENSMUST00000161826	chr12:108757462-108757539		intergenic
ASMM10P042231	Rp31-ps19	ENSMUST00000180929	P	P	P	P	P	P	309.609	206.747	242.075	1071.57	1002.8	1057.17	ACTTATGTGCCTGTTACCGCGTTCAAAAATCTACAGACGGTCAATGTGGATGAGAACTAA	Ensembl	353	chr9	-	111071180	111071533		chr9:111071194-111071533	100039275	intergenic
ASMM10P038156	Gm10161	ENSMUST00000091506	P	P	P	P	P	P	442.3	318.355	362.349	1070.79	929.385	923.592	CAAGAGGGTGATGTGCTCACCCTATTGGAGTCAGAAAGAGAAGCTCGCAAGTTGTGTTGA	Ensembl	210	chr7	+	75366054	75366264		chr7:75366204+75366264	100042171	intergenic
ASMM10P029818	Gm13047	ENSMUST00000117116	P	P	P	P	P	P	266.914	161.891	192.218	1069.42	1063.44	1071.51	GAAAAGACTGTGTTCACCAAGTCTCCTTATCATCTTGTGAAAACCCACACCAGAGTCTCT	Ensembl	815	chr4	+	141084863	141085678		chr4:141085580+141085678	638991	intergenic
ASMM10P016489	Rpl31-ps25	ENSMUST00000181557	P	P	P	P	P	P	303.63	224.141	250.072	1064.45	890.139	999.356	CTTATGTGCCTGTTAGTTACCACATTCAAAAATCTACAGACGGTCAATGTGGATGAGAAC	Ensembl	379	chr17	-	81791554	81791933		chr17:81791568-81791933	668832	intergenic
ASMM10P051903	Gm16134	ENSMUST00000161714	P	P	P	P	P	P	447.962	276.714	302.231	1056.46	884.53	911.966	GTGGCATGGTTTGTGTCAAATTCCGAAGCAACCTTCCTGTAAAGACCTTTGGACAAAAAA	Ensembl	336	chr13	-	63446929	63447265		chr13:63446977-63447265		intergenic
ASMM10P020813	Ccdc141	ENSMUST00000028406	P	P	P	P	P	P	316.815	310.114	289.56	1050.37	1073.71	975.133	CCCTCTTCTGGTGTGTCTGAGTACAGCAACAGTATACTCATACATAAAATAAATAAATAG	Ensembl	2669	chr2	-	77044970	77170636		chr2:77044990-77045605	545428	exonic sense	NM_001025576	Ccdc141	coiled-coil domain containing 141	-	77009905	77170635
ASMM10P044624	Gm7150	ENSMUST00000122032	P	P	P	P	P	P	48.027	48.0552	57.5461	1046.16	1077.36	1141.66	GTAAAGCTCACTTCCTGTATGACAATGAATATAGCTACAGCAACAGGGTGGTGGACCTCA	Ensembl	973	chrX	-	153403097	153404070		chrX:153403130-153404070	635136	intergenic
ASMM10P048073	Gm11960	ENSMUST00000181063	P	P	P	P	P	P	122.049	105.744	129.778	1044.31	1022.66	1126.76	CCTAGTCTCTTGAATACCATCAATAAAGTTCACTGCACCCCCCCCAAAAAAGAAAAAAAA	Ensembl	2858	chr11	+	4561779	4564637		chr11:4564572+4564637	100041006	intronic antisense	NM_028860	Mtmr3	myotubularin related protein 3	-	4480867	4594815
ASMM10P023923	Gm14113	ENSMUST00000121399	P	P	P	P	P	P	30.9924	34.4825	42.9028	1019.16	1089.35	1119.98	ATTTCCTGATATGACAATGAATATGGCTACAGCAACAGGGTTGTGGACATCATGGCCTAC	Ensembl	976	chr2	+	147289754	147290730		chr2:147290652+147290730	668920	intergenic
ASMM10P044305	Gm14892	ENSMUST00000117636	P	P	P	P	P	P	164.587	159.294	187.931	1016.98	611.212	644.914	AGATCTTGAGTTTGATCTGATGTATGCCAAGCGTGCCTTTGTGCACTGATATGTGGGTGA	Ensembl	267	chrX	-	104001065	104001337		chrX:104001200-104001278		intergenic
ASMM10P001018	Gm12346	ENSMUST00000121455	P	P	P	P	P	P	367.753	217.384	331.652	1012.81	747.072	815.155	CGGAAGAAGCCTTTCAGAGCTGTTGCGGTACTACACATCTGCTTCTAGGGACGAGATGGT	Ensembl	2255	chr11	+	77293443	77295898		chr11:77294878+77295073	544800	intronic sense	NM_177710	Ssh2	slingshot homolog 2 (Drosophila)	+	77216424	77460219
ASMM10P021854	AK087824	AK087824	P	P	P	P	P	P	360.454	357.688	366.931	1006.68	1043.81	1017.65	GATGCCCTCTTCTAGTGTGTGTCTAAAGACAGCTTCAGTGTACTCATATAATAAATAAAT	Genbank	1517	chr2	-	156279369	156280885		chr2:156279389-156279891		intronic antisense	NM_172674	Phf20	PHD finger protein 20	+	156196646	156309953
ASMM10P045455	XLOC_026635	TCONS_00036031	P	P	P	P	P	P	401.036	455.767	404.688	999.645	864.174	861.317	AGTAAGTTCCAGGACAGCTAGAGCTACACAGAGAAACCCAGTCTCAAAAAACAAACAAGT	Alexander et al 2013	314	chrX	+	103062097	103062725		chrX:103062665+103062725		intergenic
ASMM10P017714	Gm5257	ENSMUST00000121823	P	P	P	P	P	P	146.679	134.644	140.259	993.764	985.078	962.616	TCTGGCTAAGCTGGTGGAAGCCCTTAGGACCAACTATAATGACAGATATGATGAGATCCA	Ensembl	790	chr1	+	75636389	75637179		chr1:75637019+75637179	383531	intergenic
ASMM10P044598	Gm15131	ENSMUST00000119124	P	P	P	P	P	P	261.614	234.221	281.963	991.327	991.373	1044.1	AGGAAAAGGCCAGAGTCATCACAGAAGAGAAGAACTTTAAGGCTTTGCCAGTCTCCGAAT	Ensembl	595	chrX	-	150707020	150707615		chrX:150707092-150707615	100039716	intergenic
ASMM10P045461	Gm9516	ENSMUST00000119684	P	P	P	P	P	P	132.005	112.679	127.979	990.309	896.896	927.193	TGGCCAAACATAAAGAGCTTGCCCATATGATGAGAACTGGTTCTACCCACGAAATGCTTC	Ensembl	424	chrX	+	103336829	103337253		chrX:103336941+103337253	671052	intergenic
ASMM10P045468	Rps12-ps1	ENSMUST00000121980	P	P	P	P	P	P	298.444	222.769	231.811	981.242	983.052	1011.48	ACTATGGCAAAGAATCTTAGGCCAAGGATGATATCGAGGAATACTCCAAATTCAATAAAT	Ensembl	401	chrX	+	103489516	103489917		chrX:103489857+103489917	30964	intergenic
ASMM10P035127	Gm16303	ENSMUST00000161498	P	P	P	P	P	P	234.995	173.793	210.297	979.438	962.124	977.981	GTTCGCCTGGCTCCTGATTATGATACTCTGTATGTTGCCAACAAGATTGGCATCATCTAA	Ensembl	390	chr6	+	125739405	125739795		chr6:125739735+125739795		intronic sense	NM_153589	Ano2	anoctamin 2	+	125690418	126040128
ASMM10P019940	AK030243	AK030243	P	P	P	P	P	P	642.199	690.648	663.49	976.191	1171.35	1161.59	ACTCTAACCCTAACTATCTAGTAGCTGGTTCCTTTCCCAAGTTACCCTCAGGATAGTTGG	Genbank	2295	chr1	+	96313241	96315535		chr1:96315466+96315535		intergenic
ASMM10P017900	Gm8731	ENSMUST00000118088	P	P	P	P	P	P	203.338	123.66	138.054	972.046	738.47	754.012	AGCCTCTAAGGAGATCAAAGATATCCTCATCCAATACGATCAGACCCTGCTTGTAGCTGA	Ensembl	412	chr18	-	60778982	60779394		chr18:60779061-60779394	667619	intergenic
ASMM10P036384	Gm15504	ENSMUST00000119674	P	P	P	P	P	P	134.681	107.661	117.477	960.82	893.116	881.215	AAACATAAAGAGCTTGCCTCATATGATGAGAGCTGGTTCTACACAGGAGCTGCTTCCACA	Ensembl	265	chr7	-	80237679	80237944		chr7:80237883-80237944	100042374	intronic antisense	NM_178752	Gdpgp1	GDP-D-glucose phosphorylase 1	+	80232892	80241420
ASMM10P028344	Gm13172	ENSMUST00000118685	P	P	P	P	P	P	76.5853	66.8487	78.9044	960.302	1025.33	1006.29	TATCCATTGTGGATCTGACATGCCACCTGGAGAAACCTGCCAAGTATGATGACATCCATA	Ensembl	256	chr4	-	152677747	152678003		chr4:152677917-152678003	667039	intergenic
ASMM10P044233	Gm5760	ENSMUST00000119692	P	P	P	P	P	P	40.3437	38.9179	51.279	960.065	1080.73	1083.81	AAGTTCATTTCCTGGTATGACAATGAATATGGCTACAGCAACAGTGTCATGGCCAGAATG	Ensembl	990	chrX	-	99081412	99082402		chrX:99081429-99082402	436219	intergenic
ASMM10P044758	AK156027	AK156027	P	P	P	P	P	P	187.477	180.479	177.03	958.662	879.255	844.943	GATCTGATTCCCTCTTCTGGTGTTTCTGAAGAAAGAAATGGTATACTCATATACGTAATA	Genbank	4413	chrX	+	4830921	4835332		chrX:4834870+4835332		intergenic
ASMM10P044302	Gm9166	ENSMUST00000120293	P	P	P	P	P	P	112.729	109.818	116.468	958.089	1058.05	1065.23	ATCATCTTGGCCAATCTTTCCATCGTCCTTGTGAAGAGAGGCTACTGGAGGAACAAGATT	Ensembl	561	chrX	-	103925535	103926984		chrX:103926506-103926984	668430	intergenic
ASMM10P030247	Gm16288	ENSMUST00000137940	P	P	P	P	P	P	329.69	272.077	323.291	954.773	843.098	871.973	ATCAAGCTGGTTTCAAAGCACAGAGCCCACGTCATTTACCCAAGAAACACAAAGAGTGGA	Ensembl	367	chr5	-	30240081	30240448		chr5:30240118-30240448		intronic antisense	NM_027652	Ept1	ethanolaminephosphotransferase 1 (CDP-ethanolamine-specific)	+	30232617	30272430
ASMM10P021503	Gm14006	ENSMUST00000122132	P	P	P	P	P	P	33.905	26.9177	29.9759	954.24	846.96	885.818	ACTCATATCCTACTATGACAATGAATACATTGACAGGGTGGTGGACCTCATGGCCTCCAT	Ensembl	981	chr2	-	128557253	128558234		chr2:128557283-128558234	383791	intergenic
ASMM10P021931	Gm11453	ENSMUST00000117318	P	P	P	P	P	P	43.1225	41.1352	49.0584	944.272	977.757	1024.75	TTTGTAAAGCTCATTTCCTGGCATGACAATGAATATGGCTACAGCAACAGCGTGGTGGAC	Ensembl	1007	chr2	-	162982254	162983261		chr2:162982298-162983261	241765	intergenic
ASMM10P054174	Gm11285	ENSMUST00000118443	P	P	P	P	P	P	288.613	215.731	233.996	944.004	810.476	841.104	AGACCAAGATGAAGAGACAGACGAGCCATCAGCATCTGGCACTGGTTCCTGCATCAAAAC	Ensembl	322	chr13	-	22083465	22083787		chr13:22083612-22083670	665690	intergenic
ASMM10P044301	Gm6222	uc012hni.1	P	P	P	P	P	P	423.765	355.951	399.715	940.394	789.987	814.195	TTGATAGTACAAGTGTGGACCCTTATATTTCTAACAGTTCCGTTGCTTTAGAATGGCCAT	UCSC_knowngene	629	chrX	-	103762916	103763545		chrX:103762930-103763020	621381	intronic sense	NM_009197	Slc16a2	solute carrier family 16 (monocarboxylic acid transporters), member 2	-	103697413	103821988
ASMM10P010802	Appl1	ENSMUST00000142645	P	P	P	P	P	P	281.051	272.44	272.797	935.316	927.617	921.1	GACACCCTCTTCCTGGTGTGTCTGAAGACAGTGTACTTATATAATAAATAAATCTTTTTG	Ensembl	1226	chr14	-	26952418	26970500		chr14:26952586-26952977	72993	exonic sense	NM_145221	Appl1	adaptor protein, phosphotyrosine interaction, PH domain and leucine zipper containing 1	-	26918987	26970551
ASMM10P016166	Rpl18-ps1	ENSMUST00000121555	P	P	P	P	P	P	192.944	160.729	178.324	933.109	748.347	778.389	AAGAAGATGAAGAAGTCACCTGGGGAGATTGTGTACTGCGGACAGGTGTTTGAGAAATCA	Ensembl	525	chr1	+	60900897	60901422		chr1:60901050+60901422	667100	intergenic
ASMM10P044897	Rpl36-ps10	ENSMUST00000117431	P	P	P	P	P	P	352.415	331.878	348.334	928.237	721.298	733.615	TTCATCAAGAAGAGTGTGGACACGCACATCCGCGCCAAGAGAAAGTGGGAGGAGCTGAGC	Ensembl	216	chrX	+	19870823	19871039		chrX:19870937+19871039	668995	intergenic
ASMM10P029334	9130206I24Rik	ENSMUST00000144002	P	P	P	P	P	P	289.641	262.029	269.219	921.445	870.904	822.464	CATCTGTAATGGGATCTGATGCCTTCTTCTCATGTGTCTGAAGACAGTGTACTGATATAC	Ensembl	1015	chr4	+	114909256	114921967		chr4:114921853+114921967		bidirectional	NM_008593	Foxd2	forkhead box D2	-	114906279	114908898
ASMM10P035918	Gm12770	ENSMUST00000121734	P	P	P	P	P	P	248.698	166.286	192.371	912.428	875.135	877.992	TATGTTTGCTTAGCTCCTGATTATGATGCTCTATATGTTGCCAACAAGATTTGGGTCATC	Ensembl	462	chr7	-	33567252	33567714		chr7:33567269-33567714	627004	intergenic
ASMM10P023928	Gm14106	ENSMUST00000119382	P	P	P	P	P	P	279.119	192.265	201.887	912.244	745.218	732.634	CATTTTGTGAGTGCTTATAGCAAGGAGCCTGAGCTGTTGGAGCCCATCCATAAAAATTCA	Ensembl	438	chr2	+	147668014	147668452		chr2:147668384+147668452		intergenic
ASMM10P021179	Gm13879	ENSMUST00000118308	P	P	P	P	P	P	276.247	209.51	222.096	909.494	722.29	728.63	TTGAAATCAGCCAGCAAGCCAAGTACACTTGTTCCTTCTGCAGCAAGACGAAGATGAAGA	Ensembl	242	chr2	-	103843414	103843656		chr2:103843536-103843656	100042965	intergenic
ASMM10P025609	Gm15467	ENSMUST00000120582	P	P	P	P	P	P	407.997	300.287	337.517	895.793	722.818	740.606	TCTGTCAACCGAAGCCTAAGGTCCAAACCAAGGCAGGGCCCAGGCTTCAGCTCCAGCCCA	Ensembl	445	chr3	+	8881198	8881643		chr3:8881543+8881643		intronic antisense	NM_025434	Mrps28	mitochondrial ribosomal protein S28	-	8802145	8923857
ASMM10P025592	Gm5976	ENSMUST00000180794	P	P	P	P	P	P	27.0406	28.6894	35.9141	892.234	1012.56	1049.56	TCCTGGTATGACAATGAATATGGTTACTGCAACAGGGTGATGGACCTCGTGGTATACATG	Ensembl	996	chr1	-	52503233	52504229		chr1:52503261-52504229	546736	intergenic
ASMM10P033146	Gm17060	ENSMUST00000172394	P	P	P	P	P	P	159.494	94.2272	116.281	890.896	799.437	786.71	TTTCCAGATGACTGACCAGGAGGCTATTAAGATCTCTGGCAGTGGAGGAAGTCTCTTTAA	Ensembl	824	chr6	-	49424060	49424884		chr6:49424074-49424884	100416089	intronic antisense	NM_029916	Stk31	serine threonine kinase 31	+	49395603	49469502
ASMM10P011628	Gm16547	ENSMUST00000159474	P	P	P	P	P	P	343.171	333.822	361.574	890.353	802.723	862.598	ATGGAGTTGCTCAAAGTGTCCAAGGACAAGCACACACTCAAGTTCATCAAGAAATGGGTG	Ensembl	293	chr1	-	181400463	181400756		chr1:181400564-181400756	102637455	intronic antisense	NM_001160211	Cnih3	cornichon homolog 3 (Drosophila)	+	181352627	181460641
ASMM10P046906	Gm12304	ENSMUST00000120312	P	P	P	P	P	P	266.199	177.085	200.56	888.026	758.237	824.614	GGATTCCCCAAACAAGCTCTGCACTGTGGTAACTTATGTGCCTGTACCACGTTCAAAAAA	Ensembl	385	chr11	-	68095579	68095964		chr11:68095622-68095964	100415920	intronic antisense	NM_018768	Stx8	syntaxin 8	+	67966482	68207148
ASMM10P037712	Gm4883	ENSMUST00000085702	P	P	P	P	P	P	180.872	153.226	171.904	884.572	730.843	790.714	AAGAAAATGAAGAAGTCATCCGGGGAGATTGTGTACTGCGGGAAGGTGTTTGAGAAGTCA	Ensembl	528	chr7	+	30709735	30710263		chr7:30709888+30710263	233075	intergenic
ASMM10P028677	Gm12401	ENSMUST00000118435	P	P	P	P	P	P	269.342	202.421	210.556	880.82	721.777	762.426	ATTAGCCATCATGCCAAGTACATTTGGTCCTTCTGTGGCACTGTGGTTCCTGCATGAAAA	Ensembl	228	chr4	+	41252616	41252844		chr4:41252706+41252844		intronic antisense	NM_026872	Ubap2	ubiquitin-associated protein 2	-	41194314	41275135
ASMM10P031660	Gm22514	ENSMUST00000122547	P	P	P	P	P	P	654.041	588.382	638.959	878.553	856.94	772.833	AGGGCTGGAGAGATGGCTCAGTGGTTAAGAACACTGACTGCTCTTCCAAAGGTCCTGAGT	Ensembl	308	chr10	-	78370012	78370320	AK042047, AK078531, AK081500, AK145497, ENSMUST00000132370, ENSMUST00000138468, ENSMUST00000142327, ENSMUST00000142806, ENSMUST00000160982, NM_001025245, NM_017467, NM_019459, NM_025965, NM_027193, NR_045329, uc009lxb.1	chr10:78370026-78370320		intergenic
ASMM10P003110	Uqcrq	ENSMUST00000156503	P	P	P	P	P	P	598.443	323.289	334.545	878.409	594.293	659.207	CGCGGATACGCGTTTGTAGTGGTCTACCTGATCTACACATGGGGCAACCAGGAGTTTGAG	Ensembl	375	chr11	-	53428952	53430831		chr11:53429101-53430654	22272	exonic sense	NM_025352	Uqcrq	ubiquinol-cytochrome c reductase, complex III subunit VII	-	53428947	53430831
ASMM10P046295	AK085849	AK085849	P	P	P	P	P	P	372.195	395.084	361.795	878.36	907.033	834.974	TGAGGTCAGCCTGGTCTACAGAGAGAGTTTCAGGGCCACATAGAGAAACCCTGTCTTGGG	Genbank	978	chr11	-	6290869	6291845		chr11:6290883-6291000		exonic antisense	NM_001252282	Ogdh	oxoglutarate (alpha-ketoglutarate) dehydrogenase (lipoamide)	+	6291596	6359094
ASMM10P051775	Gm2830	ENSMUST00000140330	P	P	P	P	P	P	439.568	330.875	373.422	876.814	814.203	851.449	GGTCTTTATGAGAAGAAAAAGACCTCCTGAAAACAGCGAAAGGAACGCAAGCAAGAACAG	Ensembl	385	chr13	-	54499704	54500089		chr13:54499776-54500089	100040543	intergenic
ASMM10P053995	Rpl15-ps1	ENSMUST00000120694	P	P	P	P	P	P	146.775	122.083	122.005	872.939	661.64	691.274	TGGATCACCAAACCAGTCCACAAGAACAGAGAGATGCGTGGGTTGACAGAAAGAGCGGTG	Ensembl	564	chr11	+	21953139	21953703		chr11:21953545+21953605	382494	intergenic
ASMM10P039082	Gm15349	ENSMUST00000121154	P	P	P	P	P	P	23.0781	24.3473	30.1235	870.821	880.634	925.156	TTATGATGATGAATATGGCTACAGCAACAGAGTGGTAGATCTCATGGCCTACATGGCCTC	Ensembl	204	chr8	-	12971825	12972029		chr8:12971849-12972029		intronic antisense	NM_001159485	Mcf2l	mcf.2 transforming sequence-like	+	12949417	13020509
ASMM10P022607	Gm8941	ENSMUST00000181451	P	P	P	P	P	P	33.1217	34.8592	43.7747	868.538	920.133	980.771	AAAGCCCATTTCCTGTTATGACAATGAATATGGCTACAGCAGCAGGGTGGTAGACCTCAT	Ensembl	899	chr1	+	151136506	151137780		chr1:151137696+151137780	668040	intergenic
ASMM10P033123	Rpl35a-ps7	ENSMUST00000080603	P	P	P	P	P	P	350.671	253.243	269.266	865.714	702.199	728.359	ATACAGCAACTCCTGGAGGTAAACCAAACAAAACCAGAGTGATCTGGGGAAAAGTCACTC	Ensembl	333	chr6	-	47815299	47815632		chr6:47815420-47815632	100041154	intergenic
ASMM10P028882	Gm16210	ENSMUST00000122161	P	P	P	P	P	P	203.77	197.464	228.329	863.529	679.478	713.125	ATTGATCCGTTCCGTAAAGCTATCAGAAGAAATCTTGGCACCCAGTGGATCACCAAACCA	Ensembl	610	chr10	-	39752258	39752868		chr10:39752420-39752868	100504659	intronic antisense	NM_011264	Rev3l	REV3-like, catalytic subunit of DNA polymerase zeta RAD54 like (S. cerevisiae)	+	39732159	39875205
ASMM10P043566	Gm16106	ENSMUST00000119187	P	P	P	P	P	P	250.728	209.929	218.952	858.759	705.56	712.751	ATCAGCCAGCACTCCAAGTAAACTTGCTCCTTCTGGGATAAGACCAAGATGAAGAGATGA	Ensembl	294	chr10	+	81504472	81504766		chr10:81504561+81504621		intronic antisense	NM_010304	Gna15	guanine nucleotide binding protein, alpha 15	-	81502313	81524225
ASMM10P047002	Gm12318	ENSMUST00000121235	P	P	P	P	P	P	329.461	199.833	218.661	855.683	667.394	672.15	AAATCAACCAACACACCAAGTACACTTGCTCCTTCTGCGGCAAGACCAAGATGAGACAAA	Ensembl	273	chr11	-	70762106	70762379		chr11:70762246-70762379	102635228	intergenic
ASMM10P046811	Gm12267	ENSMUST00000121609	P	P	P	P	P	P	25.2655	14.3605	17.4174	851.495	630.539	607.122	ACATTCTTTCTATCAGCAAGGGTAACAAACGATGGATCTCTCTTCCCCCATGAAGGGGAA	Ensembl	761	chr11	-	60449209	60449970		chr11:60449285-60449970	674310	intergenic
ASMM10P044156	Gm14796	ENSMUST00000121216	P	P	P	P	P	P	43.6093	36.1889	44.1514	850.415	912.072	946.647	ACACTGAGGACCAGGTTGTCTCCTGTGATATTAGCATGACTCTTTTCTTCTAGATTTGAT	Ensembl	1002	chrX	-	89087095	89088097		chrX:89087229-89088097		intergenic
ASMM10P043574	AK190531	uc029xhk.1	P	P	P	P	P	P	530.442	446.087	542.732	845.434	858.955	820.368	TAGACTTGCAACCCGGCTGTGCGAATCATTGGAGTAATAAACTACAGTGGTTGATCTGAA	UCSC_knowngene	1792	chrUn_JH584304	+	33717	35509		chrUn_JH584304:35449+35509		intergenic
ASMM10P020151	Gm13321	ENSMUST00000117101	P	P	P	P	P	P	168.745	178.397	187.768	843.785	670.488	786.69	ACAATGTCAAGGAGCTGGAAGTGCGGCTGTGTAACAAATCTTACTGTGCTGAGGTTGTTT	Ensembl	399	chr2	-	12421624	12422023		chr2:12421742-12422023	100504380	intergenic
ASMM10P032744	AK138909	AK138909	P	P	P	P	P	P	224.205	257.187	278.589	839.774	960.767	904.819	CCTCTTCTGGTGTGTCTGGTGTGTCAGAAGATAGCTACAGTGTACTTATAGTATATAAAT	Genbank	1497	chr5	+	149031367	149032863		chr5:149032792+149032863		intergenic
ASMM10P025768	Gm7741	ENSMUST00000181445	P	P	P	P	P	P	33.1848	34.6674	39.8047	835.68	945.331	1005.66	ACTTTGTAAAGCTCATTTCCTGGTATGATAATGAACAAGGTGGTGGACCTCATGGCCTCC	Ensembl	989	chr3	+	35863876	35864865		chr3:35864796+35864865	665667	intergenic
ASMM10P037423	AK135104	AK135104	P	P	P	P	P	P	323.639	268.787	268.452	834.725	765.036	671.31	AACCATCTGTAATGGGATCCGATGCTCTCTTCTGGTCAATGACAGCAGACTCATATACAT	Genbank	740	chr7	+	16988231	16988969		chr7:16988852+16988969		intergenic
ASMM10P057543	mouselincRNA0025	BC049991	P	P	P	P	P	P	326.298	294.782	267.435	828.186	763.52	705.387	TCTCTGATTAGCCTGGTCTACAAAGTGAGTTCCAGAACAGCCAGAGCTATACAGAGAAAC	lincRNA	2484	chr1	-	58384772	58392783		chr1:58386033-58388149		bidirectional	NM_025824	Bzw1	basic leucine zipper and W2 domains 1	+	58393135	58406548
ASMM10P044862	Rpl23a-ps13	ENSMUST00000120350	P	P	P	P	P	P	200.613	139.898	157.497	826.552	761.642	755.995	GTTAGGTTGGTTCCTGATTATGATGCTCTGGGTGTTGCCAACAAAATTGGGATCATCTAA	Ensembl	441	chrX	+	11867264	11867705		chrX:11867645+11867705	628338	intergenic
ASMM10P025756	AK048856	AK048856	P	P	P	P	P	P	294.196	259.41	260.254	807.872	753.787	778.522	GATGCCCTCTTCTGGTGTGCAAACATCAATGCAGACAAAATACCTATATACATAAATAAA	Genbank	1245	chr3	+	34740643	34741887		chr3:34741819+34741887		intergenic
ASMM10P047676	Gm11643	ENSMUST00000119578	P	P	P	P	P	P	151.257	95.9802	105.096	803.41	724.018	771.919	CTCAGGAATTTCTGATTGTCTTGTGAAACCCATACCAGAGTTTCTGTTCAGAGGACCCAG	Ensembl	864	chr11	-	103600241	103601105		chr11:103600279-103601105	100416395	intronic sense	NM_001033434	Gm884	predicted gene 884	-	103534576	103614739
ASMM10P032092	Gm8200	ENSMUST00000122390	P	P	P	P	P	P	167.046	113.742	125	802.578	562.349	577.082	AATCGATCCTGTGAAGCCCGGAAGAACGGAGCACCCCCACCACGTTTTAGACCTGCTAGT	Ensembl	222	chr5	+	103989369	103989591		chr5:103989498+103989591	666629	intergenic
ASMM10P051958	AK048824	AK048824	P	P	P	P	P	P	232.468	200.787	203.33	798.284	801.056	734.289	TTGCCCTCTTCCGGTGCTTTTGAAGACAGCTACAGTGCACTTATAATAATAAATTAATCT	Genbank	2957	chr13	-	67664215	67667168		chr13:67664229-67666340		intergenic
ASMM10P027863	Gm12969	ENSMUST00000120199	P	P	P	P	P	P	33.5075	34.6016	42.9723	794.845	946.992	978.192	AACTTTGTAAAGCTCATTTCCTGGTGTGACAGTGAATAAGGCTACAGCAACAGGGTGGAC	Ensembl	1004	chr4	-	128868392	128869396		chr4:128868436-128869396	667354	intergenic
ASMM10P045251	Gm15963	ENSMUST00000131387	P	P	P	P	P	P	185.252	175.938	187.525	791.839	776.034	749.647	TCCAATGCCCTCTTCTAGTCTGAAGACAGCTACAGGATACTCATATACATGAAATAAATA	Ensembl	876	chr10	+	93726725	93728207		chr10:93728139+93728207		intronic sense	NM_021320	Ntn4	netrin 4	+	93641048	93745972
ASMM10P040129	Gm17022	ENSMUST00000166415	P	P	P	P	P	P	24.2726	21.8842	27.7162	783.878	884.145	917.088	AAGATCATTTCTTGGTATGACAACAAACAACACTACAGCAACAGGGTGGTGGACCTCACG	Ensembl	912	chr8	+	13086516	13087428		chr8:13087348+13087428		intronic antisense	NM_178708	Pcid2	PCI domain containing 2	-	13077524	13105343
ASMM10P037745	Gm12778	ENSMUST00000122341	P	P	P	P	P	P	316.814	196.655	213.8	782.339	634.877	672.598	ACTAAACAAAACCAGAATGATCTGGGGAAAAGTAACTCGGGCCCACGGAAACAGCAGTAT	Ensembl	333	chr7	+	34175711	34176044		chr7:34175899+34176044	100043410	intergenic
ASMM10P024269	AK031145	AK031145	P	P	P	P	P	P	190.962	131.949	117.787	781.695	762.81	707.989	GCAACCACATTGTGGCCCTCTTCTGGAGTGTCTAAAGATATACATAAAATAAATAAGTAA	Genbank	2494	chr2	+	167038477	167040970		chr2:167040903+167040970		exonic antisense	NM_001033196	Znfx1	zinc finger, NFX1-type containing 1	-	167035796	167063015
ASMM10P043729	Gm14563	ENSMUST00000120571	P	P	P	P	P	P	265.683	193.532	207.732	777.922	654.79	677.576	GGTATCATCCCACACATCCACAAATCGCCAATTGAGAAGAAAGGACAACAGAAGACTGTC	Ensembl	354	chrX	-	22205169	22205523		chrX:22205183-22205523	100043182	intergenic
ASMM10P048266	Rpsa-ps5	ENSMUST00000121462	P	P	P	P	P	P	73.1996	72.0523	70.1635	774.427	643.242	673.982	ATATGTCAACCTGCCCACCATTATGCTGTGTAACACAGATTCTCTGCTGTGCTATGTGTC	Ensembl	885	chr11	+	28956723	28957608		chr11:28957136+28957608	382504	intergenic
ASMM10P045715	Gm15031	ENSMUST00000121341	P	P	P	P	P	P	290.183	214.758	247.212	767.343	698.743	717.038	CGAGAGGGTGATGTGCTCACCCTATGGAAGTCAGAAAGAGAAGCTCGGTGGTTGCGCTGA	Ensembl	210	chrX	+	142425326	142425536		chrX:142425476+142425536	100045676	intergenic
ASMM10P028607	Gm11928	ENSMUST00000119323	P	P	P	P	P	P	174.908	131.637	154.247	754.862	717.097	746.185	AACTCTATGACATTGATGTGGCCAAAGTCAATACCCCGTAAGGCCTGATGGACAGAAGAA	Ensembl	437	chr4	+	32149785	32150222		chr4:32150088+32150222	665228	intergenic
ASMM10P047974	AK202516	uc029rqd.1	P	P	P	P	P	P	73.3128	54.3271	54.0441	747.529	301.601	326.066	GCCCATTCTTCAGGCATTTCTACCATAATATTGGAATTGAACACATTGGCTAAATAAAGT	UCSC_knowngene	207	chr11	-	120560298	120560505	ENSMUST00000166620, NM_011032	chr11:120560329-120560505		exonic sense	NM_011032	P4hb	prolyl 4-hydroxylase, beta polypeptide	-	120560303	120572936
ASMM10P034571	Gm20674	ENSMUST00000177452	P	P	P	P	P	P	108.43	56.6831	57.84	744.386	539.422	555.471	AATTATAATGACAGATATAAAGAGATCTCTCACCACAGGGGAGGCAACGTCCTGGGTCCT	Ensembl	369	chr6	+	58394053	58394422		chr6:58394323+58394422		intergenic
ASMM10P041683	Rps11-ps1	ENSMUST00000171632	P	P	P	P	P	P	195.419	111.023	118.378	743.502	627.111	547.098	TTACATCTGAAAGTACAATCGCTTTGAGAAGTGTCACAAGAACATGTCTGCACCTGCCCC	Ensembl	475	chr9	-	59471758	59472233		chr9:59471906-59472233	621119	intronic sense	NM_019927	Arih1	ariadne ubiquitin-conjugating enzyme E2 binding protein homolog 1 (Drosophila)	-	59388553	59486374
ASMM10P051533	Gm11344	ENSMUST00000122011	P	P	P	P	P	P	164.432	107.654	117.867	742.363	685.346	747.708	CAAAATAAGGGGAATCTGGGGGGATCTGATGATGATATGGGCTTTGGTCTTTTTGACTAA	Ensembl	335	chr13	-	24410105	24410440		chr13:24410119-24410440		intronic antisense	NM_001111110	Cmah	cytidine monophospho-N-acetylneuraminic acid hydroxylase	+	24327419	24477285
mouselincRNA0161-_P1	mouselincRNA0161	mouselincRNA0161-	P	P	P	P	P	P	249.326	271.651	236.881	739.746	732.462	646.456	AAATCCCAGCACTCAGGAGGCAGAGGCAGATAACTCCAGTTCCAAGGATACAATGATTTT	lincRNA	7025	chr10	-	42705960	42712985		chr10:42705962-42706021		intergenic
ASMM10P010439	Gm17450	ENSMUST00000164671	P	P	P	P	P	P	262.341	216.14	206.091	737.401	534.689	579.447	GCTCGTTCTGAGATGAAGATTTGGTGGATTGAGGATATCACCCCCATCCCCTTGACAGCA	Ensembl	426	chr13	+	91220451	91220878		chr13:91220818+91220878	102638648	intronic antisense	NM_025770	Atg10	autophagy related 10	-	90935348	91223987
ASMM10P027114	Gm12516	ENSMUST00000120819	P	P	P	P	P	P	164.554	116.617	127.168	734.213	730.242	748.433	AGTGGGAGGCCAAAGTAAAGTTTGAGGAGTGATACAAGACAGGGAAGAACAAATGGTTTT	Ensembl	385	chr4	-	55392316	55392701		chr4:55392330-55392701	666953	intergenic
ASMM10P044151	Gm8864	ENSMUST00000118653	P	P	P	P	P	P	23.529	23.0341	29.1376	729.653	784.418	837.132	AACTTTGCCAAGCTCATTTGCTGGTATGACAATGAATATGGCTGTAGCAACAGGGTGGTG	Ensembl	1092	chrX	-	88572038	88573130		chrX:88572097-88573130	667891	intergenic
ASMM10P034123	1110019D14Rik	ENSMUST00000181090	P	P	P	P	P	P	139.092	167.77	176.428	728.484	717.838	676.484	CTCTCTTCTGGTATGTCTGAAGACAGCAACAGTGTACTCATATACTTGAATAAATGAATA	Ensembl	391	chr6	+	13871525	14044373		chr6:14044304+14044373	76311	intergenic
ASMM10P021873	Gm14276	ENSMUST00000117941	P	P	P	P	P	P	172.19	120.364	134.528	723.501	746.157	832.889	TTGACCCCTGACCTCTGGAAAGAAACTGTTCAACAAGTCTCCTTATCAGGAATTCACTGA	Ensembl	657	chr2	-	156994234	156994891		chr2:156994248-156994891	668943	intergenic
ASMM10P013605	AK181773	uc029ssj.1	P	P	P	P	P	P	156.612	89.3396	90.7545	720.413	457.967	504.905	ACTCTTGCTTCTGATCTTCCTTCAGCCCTCAGTGTGGGAATAAATTAAGTTTCTCAACAT	UCSC_knowngene	235	chr15	+	76345702	76345937	NM_025567	chr15:76345874+76345934		exonic sense	NM_025567	Cyc1	cytochrome c-1	+	76343522	76345934
ASMM10P045433	Tpt1-ps6	ENSMUST00000121768	P	P	P	P	P	P	270.558	172.48	202.909	718.741	616.746	640.991	TTTTTTATTGGTGAAAACATGAAACCATCCAGATGGTATGGTTGCTCTCCTGGACTACCG	Ensembl	523	chrX	+	101768534	101769057		chrX:101768933+101769057	632454	intergenic
ASMM10P049286	Osbpl7	ENSMUST00000142406	P	P	P	P	P	P	194.379	220.625	215.429	718.457	766.582	692.253	CCCTCTTTTGGTGTGTCTGAAGCAGTGACAGTGTACTCACATACAATAAATATTAAATTT	Ensembl	2783	chr11	+	97053423	97057365		chr11:97057305+97057365	71240	exonic sense	NM_001081434	Osbpl7	oxysterol binding protein-like 7	+	97050819	97068904
ASMM10P016540	Gm8805	ENSMUST00000117848	P	P	P	P	P	P	154.743	106.254	111.322	717.303	683.139	704.818	AACATGATCATCAGTGAGCTGAATGGAAAGTACGTTGAGGATGTCATCGCTCAGGGTGTT	Ensembl	313	chr1	+	65552681	65552994		chr1:65552787+65552994	667775	intergenic
ASMM10P037731	Gm5327	ENSMUST00000179088	P	P	P	P	P	P	27.86	30.2003	35.1272	714.061	722.579	761.378	CATTTCCTTGTATGACAATGAATACAGCTACAGCAACAGGGTAGTCGACCTCATGGCCTA	Ensembl	1005	chr7	+	32545758	32546763		chr7:32546687+32546763	384591	intergenic
ASMM10P020784	Gm14427	ENSMUST00000117183	P	P	P	P	P	P	84.1273	71.8136	91.5407	710.709	699.737	704.494	AAACAAGGATCATCGATGCTGTGTCTACAGTGCATCCAACAACGAGCTTGTCCACATCAA	Ensembl	635	chr2	-	74886371	74887006		chr2:74886738-74887006	667817	intergenic
ASMM10P017303	AK205023	uc029tif.1	P	P	P	P	P	P	149.233	111.487	112.925	710.684	387.18	446.413	ACAAGGTTTGGGCTGGTGGCCCATTTCTATCATGCTGCCTTAATAAAGATTTCGGAATAA	UCSC_knowngene	273	chr17	+	47599416	47599689	NM_001081635, NM_001081636, NM_007632	chr17:47599628+47599688		exonic sense	NM_001081636	Ccnd3	cyclin D3	+	47505050	47599688
ASMM10P051454	Gm11281	ENSMUST00000141391	P	P	P	P	P	P	123.168	179.88	198.987	708.551	659.599	691.037	AATTCATGGCCTAATGTACACAAAGAAATAGAATACCAGCACCAGGACTGCAAAGTATTT	Ensembl	576	chr13	-	21953052	21953628		chr13:21953066-21953113	102635690	intronic antisense	NM_183014	Zfp184	zinc finger protein 184 (Kruppel-like)	+	21945093	21960485
ASMM10P022336	Gm13315	NR_028497	P	P	P	P	P	P	564.981	460.018	543.267	703.699	495.91	501.934	GAAGGAACCAACCACTCAAGTGTCATGCCAATGAAAACACCAAATAAACCTTGAACAGTG	RefSeq	1981	chr2	+	14720641	14722622		chr2:14722562+14722622	625342	intronic sense	NM_023116	Cacnb2	calcium channel, voltage-dependent, beta 2 subunit	+	14604305	14987908
ASMM10P040178	Gm5777	ENSMUST00000177265	P	P	P	P	P	P	192.209	158.919	191.863	693.122	568.439	624.889	TTGGTCTTTGGAAAGGTGAAAGAAGGCAATGAACATTGTCGAAGCCATGGAGCGTTTTGG	Ensembl	448	chr10	+	57782353	57782801		chr10:57782683+57782801	544698	intergenic
ASMM10P020687	Gm13593	ENSMUST00000121329	P	P	P	P	P	P	154.342	81.8128	95.1904	686.445	556.18	570.983	CGTGGGTTGCTCTCACTGAGAGCTTCTACTTCTAAGTCTAATTGCAGTAAAATGAGTCCT	Ensembl	692	chr2	-	65296177	65297369		chr2:65296194-65296652	100416175	intergenic
ASMM10P045713	Gm15014	ENSMUST00000120742	P	P	P	P	P	P	159.71	114.708	135.12	685.434	660.162	692.033	CTTAGTTTGGCTCCTGATTATCATGCTCTAGATGGTGCCAACAAGATTGGCATCATCTAA	Ensembl	258	chrX	+	142216470	142216728		chrX:142216668+142216728	100039023	intergenic
ASMM10P045004	Gm14571	ENSMUST00000118292	P	P	P	P	P	P	64.1854	58.2341	59.1324	684.992	659.185	652.507	TCTTTACTTCTACAGAGACCCAGAGAAGATTGAGAAGGAGGAACAGGCTGATGCTGAGAA	Ensembl	570	chrX	+	39796583	39797153		chrX:39796882+39797153	385521	intergenic
ASMM10P045883	Gm15227	ENSMUST00000121844	P	P	P	P	P	P	177.996	126.442	145.184	682.114	488.972	519.676	GCACAGCTGGCCATCAAAATCACCAATCCTAATGCCAGGCTGCAAAATTAAGAAAATGAA	Ensembl	399	chrX	+	166205853	166206252		chrX:166206192+166206252		intergenic
ASMM10P036515	Rps11-ps5	ENSMUST00000117302	P	P	P	P	P	P	178.165	94.2478	106.338	676.803	555.688	491.741	ATGTCTGTGCACCTGTCTCCGTTTCATGGATGTACAGATTGGAGACATTGTCACTGTTAG	Ensembl	454	chr7	-	96435545	96435999		chr7:96435650-96435999	666858	intronic antisense	NM_011858	Tenm4	teneurin transmembrane protein 4	+	96210636	96908554
ASMM10P055830	XLOC_000822	TCONS_00000373	P	P	P	P	P	P	1046.88	593.655	484.145	676.498	146.601	87.1555	TTCCCTCAACCATATCACACATTCGAGGAACCAACCTATGTAAAAGTAAAATAAGAAAGG	Alexander et al 2013	307	chr1	-	24615669	24616192	uc009vey.1	chr1:24615700-24615965		intergenic
ASMM10P011710	Gm5706	ENSMUST00000181525	P	P	P	P	P	P	18.1591	18.4438	21.6664	668.228	717.835	743.612	CATTTCTTGGTATGACAGTGAATATGGTTACAGCAACAGGGTAGTGGACCCTATGGCCTT	Ensembl	993	chr1	-	182392542	182393535		chr1:182392575-182393535	435657	intergenic
ASMM10P019430	AK007267	AK007267	P	P	P	P	P	P	454.864	298.178	338.95	667.748	573.649	597.182	CTCTGATCTTCCATCCCTTTGCTTGTAAGAGGAGATGGCTTAAATAAATAACTTAAACTC	Genbank	653	chr19	+	3205606	3206258		chr19:3206198+3206258		intergenic
ASMM10P048157	Gm12011	ENSMUST00000119734	P	P	P	P	P	P	195.756	148.876	165.899	667.554	651.689	669.937	AGAGTCATCACAGAAGAAGAGAAGAACTTCAAGGCTTTGCCAGTCTCCTCATGATCTGTG	Ensembl	618	chr11	+	16236928	16237546		chr11:16237412+16237546	665660	intergenic
ASMM10P045079	Gm14593	ENSMUST00000119948	P	P	P	P	P	P	119.934	125.969	125.92	666.379	711.468	759.394	TTGTCTATCGCAGATTCAGACATGGATTTCATGAAGGAACAACACCTAGACCCAAGAGGG	Ensembl	294	chrX	+	53772835	53773129		chrX:53773040+53773129	100504087	exonic antisense	NM_001009549	Zfp36l3	zinc finger protein 36, C3H type-like 3	-	53772685	53776394
ASMM10P027783	Gm12905	ENSMUST00000153814	P	P	P	P	P	P	309.055	388.571	388.645	664.32	775.751	855.021	CCGCACGCCCCGAGCCACGCCGCGCCCCCCTCACTTTGTAATGGGCCATAGTGACAGCCA	Ensembl	658	chr4	-	123905061	123917269		chr4:123905075-123905229		exonic antisense	NM_019660	Mycbp	c-myc binding protein	+	123905012	123912250
ASMM10P057019	AK009067	uc009hev.1	P	P	P	P	P	P	75.2161	50.4166	57.7493	663.027	407.325	405.543	GTTCCCAAATTAGAGTCATCGCACCAGGGGTGCAATTTTAATTTAAAAACTTAAAAGACT	UCSC_knowngene	532	chr7	+	60156340	60163939	NM_176902	chr7:60156816+60163896		intergenic
ASMM10P051793	AK079007	AK079007	P	P	P	P	P	P	246.838	261.213	283.845	662.43	691.032	738.125	CCAAGTGTAACTCGTGTACAATAGATACTCTTGCTGTCAGCTGAAGAATCATAAATAAAT	Genbank	644	chr13	-	55182122	55182765		chr13:55182144-55182765		intergenic
ASMM10P011505	Gm2871	ENSMUST00000179984	P	P	P	P	P	P	77.2782	61.9898	69.2442	656.053	672.914	712.855	GAGGGGAATAAAGCATTCATGGGACCACTCAAGAAAGATATCATTGCCAAGGAGGAAGGT	Ensembl	1204	chr14	+	3713108	3714312		chr14:3714252+3714312	100040621	intergenic
ASMM10P031009	Gm15547	ENSMUST00000122152	P	P	P	P	P	P	157.585	99.7692	99.0774	651.391	605.392	661.529	TTTACCTTTACACCAAGAAGGTTGGGAAAGCACCTAAATCCTTAGGCATGTGGTGTGTGC	Ensembl	333	chr5	-	121530562	121530895		chr5:121530779-121530895		intronic sense	NM_010765	Mapkapk5	MAP kinase-activated protein kinase 5	-	121525050	121545892
ASMM10P015781	Nme4	ENSMUST00000150280	P	P	P	P	P	P	211.054	228.052	207.683	645.808	660.763	633.984	CTGAGTTTGAGGACAGCCTGGTCACAAAGGGGAGTTCCAGAACTGCCAGGGCTTCACAGA	Ensembl	964	chr17	-	26093415	26095473		chr17:26093441-26093616	56520	exonic sense	NM_019731	Nme4	NME/NM23 nucleoside diphosphate kinase 4	-	26091744	26095470
ASMM10P044551	Gm4995	ENSMUST00000117247	P	P	P	P	P	P	237.739	207.028	228.182	645.79	603.469	623.432	CTCTGTGAGGGCTTCAAAGAGGTGCTGCGGCAGCGCAGGGCTGCAAATGGTTTCATCTAA	Ensembl	432	chrX	-	142533438	142533870		chrX:142533452-142533870	245651	intergenic
ASMM10P027488	Gm12795	ENSMUST00000117594	P	P	P	P	P	P	128.366	120.146	110.578	634.341	562.765	589.293	AACAAGGATCTCAGAAAGTTTTTGGACGACATCTATGTGTCTGGGAAGGGAACAGTGCAG	Ensembl	539	chr4	-	101362176	101362890		chr4:101362193-101362472	100415919	intergenic
ASMM10P032022	Gm2986	ENSMUST00000121603	P	P	P	P	P	P	122.968	103.901	141.936	629.401	501.365	505.665	CAATGGAGCCAGCTGAAGGAACAGATCTCTGACACAGATGATACAGTAAGAAAGCTGTAA	Ensembl	382	chr5	+	93195797	93196179		chr5:93196119+93196179	100040826	intronic antisense	NM_017367	Ccni	cyclin I	-	93181932	93206495
ASMM10P003801	Cdhr4	ENSMUST00000176306	P	P	P	P	P	P	195.257	159.406	154.126	626.702	428.923	448.604	CGCTACTGGTACTCTGCAGGCCGCCCCCTCGACTACCAGCTGCGGTTCCACAGCCCTCCT	Ensembl	747	chr9	+	107995689	107998062		chr9:107995771+107995932	69398	intergenic
ASMM10P020096	Mcm10	ENSMUST00000125201	P	P	P	P	P	P	163.102	143.481	157.115	625.751	701.886	614.462	AATGCCCTCTTCTGGTATGTCAGAGGACAACTACAGTGTACTCACATACATGAGTAAATC	Ensembl	2475	chr2	-	4999020	5005099		chr2:4999034-4999679	70024	exonic sense	NM_027290	Mcm10	minichromosome maintenance deficient 10 (S. cerevisiae)	-	4990723	5012791
ASMM10P020399	Gm13400	ENSMUST00000117436	P	P	P	P	P	P	215.177	128.021	145.745	616.125	425.914	441.142	TACTAAAGCATTCAGGTCCTGGCATCTTGTCCATGACAAATGCTGGCACAGACACAGATA	Ensembl	380	chr2	-	30923977	30924357		chr2:30924163-30924357	606546	intergenic
ASMM10P019997	Rpl31-ps18	ENSMUST00000180885	P	P	P	P	P	P	160.534	121.666	141.106	614.51	598.756	612.391	ACTTATGCGCCTGTTACCACAATCAAAAATGTACAGACGGTCAATGTGGATGAGAACTAA	Ensembl	377	chr19	+	51792225	51792602		chr19:51792542+51792602	668536	intergenic
ASMM10P041290	Gm6607	NR_033622	P	P	P	P	P	P	268.742	249.527	294.427	611.285	668.601	704.064	GGTTGAAGTCACCATTGCAAATGCCTAACACAACTGAATAAATCGACTTGTTCAATTAAA	RefSeq	559	chr9	-	22330138	22330690		chr9:22330154-22330690	625603	intergenic
ASMM10P028588	Gm11913	ENSMUST00000119094	P	P	P	P	P	P	207.671	187.921	210.721	609.24	610.415	605.617	CTGGTTTCAAAGCACAGAGCCCAAATAATTTACACCAAAAATGCCCTAACTTCTGATGAA	Ensembl	336	chr4	+	28612325	28612742		chr4:28612682+28612742		intergenic
ASMM10P055831	XLOC_000822	TCONS_00000374	P	P	P	P	P	P	879.242	534.47	439.54	609.22	125.352	79.5557	TGTTCTCATCCATATCACACATTCGAGGAACCAACCTATGTAAAAGTAAAATAAGAAAGG	Alexander et al 2013	423	chr1	-	24615669	24616192		chr1:24615700-24615849		intergenic
ASMM10P023098	Gm13755	ENSMUST00000118509	P	P	P	P	P	P	17.6091	16.3849	20.8406	608.619	617.241	673.124	AGGTGGAAGCATTTTGAATTGGGAGGCAACAAGAAGAGAAAGGGCTAAGTGATTCAGTTC	Ensembl	305	chr2	+	80890105	80894441		chr2:80894381+80894441	100503241	intergenic
ASMM10P049264	Gm11531	ENSMUST00000117614	P	P	P	P	P	P	139.183	135.389	155.296	608.567	737.177	690.435	GATTGCACAGAAGAAAAAGATATCCCAGAAGAAACTGAAGAAACAAAAACTCATGGCCGG	Ensembl	555	chr11	+	96392111	96392666		chr11:96392599+96392666	100040242	intergenic
ASMM10P029007	Gm11243	ENSMUST00000122335	P	P	P	P	P	P	189.075	122.875	139.431	608.335	527.279	534.301	GCTTTGTGCAAGGAAAAACTCCCTAAACAACCTGTCATCATGAAGGCCAAATTCTTCAGC	Ensembl	394	chr4	+	76793728	76794122		chr4:76794062+76794122	667858	intronic antisense	NM_011211	Ptprd	protein tyrosine phosphatase, receptor type, D	-	75941236	78211895
ASMM10P046330	Gm11997	ENSMUST00000118697	P	P	P	P	P	P	223.767	194.167	211.217	608.039	519.104	561.521	TGCACATCAGTGCCAAGAGAAAGCAGGAGGAGCTGAGCAACTTGCTGGCAGCCATGAGGA	Ensembl	313	chr11	-	10376769	10377082		chr11:10376806-10377082	100502650	intergenic
ASMM10P049694	Gm11726	ENSMUST00000121028	P	P	P	P	P	P	199.658	212.599	213.291	606.365	604.877	634.592	TCTGGTAAGAAAACCATCTGCTGAATGACTGGTGGGATGGAGGTGAAAACTACCCAAAGA	Ensembl	424	chr11	+	117921904	117922328		chr11:117921952+117922328		intergenic
ASMM10P042615	Gm10177	ENSMUST00000160052	P	P	P	P	P	P	287.719	249.075	246.088	606.354	500.004	533.684	ATACCCATTAATAACATTATTGTGGGTGGCTGAGTCCTTCTCATCATGGGACGAGTGAGC	Ensembl	444	chr9	+	37252921	37253365	ENSMUST00000131439, NM_001109971, NM_001109972, NM_011343	chr9:37253148+37253343	100042561	intronic antisense	NM_001145960	Slc37a2	solute carrier family 37 (glycerol-3-phosphate transporter), member 2	-	37229148	37255738
ASMM10P022335	Gm13312	ENSMUST00000119631	P	P	P	P	P	P	69.3208	52.6889	63.1653	603.209	543.722	605.189	TGAGAAAGAGATCCATCTATGGTTTAAGCCCGAAGAACTGATCAACTACAAGTCTTTTTT	Ensembl	466	chr2	+	14672254	14672720		chr2:14672645+14672720		intronic sense	NM_023116	Cacnb2	calcium channel, voltage-dependent, beta 2 subunit	+	14604305	14987908
ASMM10P019701	Gm3329	ENSMUST00000159873	P	P	P	P	P	P	153.923	113.38	125.307	602.364	413.974	449.292	AAATTCTGACACCCAGTGAATCACCAAATCAGTCCACAAATGCAGAGACGCATGGACTGA	Ensembl	556	chr19	+	15943609	15944165		chr19:15943992+15944165	100041424	intergenic
ASMM10P029857	Gm13038	ENSMUST00000119886	P	P	P	P	P	P	129.106	106.232	118.982	601.167	564.174	586.55	ATATCATCCAGGTTACTTTGGGAAAGTTGGTGTGAGGCGTTACCACATGAAGAGGAACCA	Ensembl	459	chr4	+	143152571	143153030		chr4:143152706+143153030	666018	intronic antisense	NM_001081355	Prdm2	PR domain containing 2, with ZNF domain	-	143107390	143212709
ASMM10P031444	Gm15733	ENSMUST00000132957	P	P	P	P	P	P	148.911	126.644	142.233	594.828	422.535	446.784	TAAAGCTATCAGAAGAAATCCTGACTCCAAGTGGATCACCAAACCGTCCACAACCACAGA	Ensembl	242	chr5	+	9353758	9354000		chr5:9353855+9354000		intronic sense	NM_172706	9330182L06Rik	RIKEN cDNA 9330182L06 gene	+	9266192	9480717
ASMM10P042140	Iqcf3	uc009rke.1	P	P	P	P	P	P	83.706	101.952	98.8981	592.183	557.993	547.634	GCAGAGCCAAGGATCTGAAGACAGCTACAGTGTACTTACAGATAATAATAAATAAATCTT	UCSC_knowngene	1133	chr9	-	106503224	106544675		chr9:106503245-106503428	68265	exonic sense	NM_026645	Iqcf3	IQ motif containing F3	-	106543388	106561625
ASMM10P023092	Gm13688	ENSMUST00000121557	P	P	P	P	P	P	163.017	130.78	140.331	592.09	462.425	478.398	GATTCATTCCATAAAGCTATCAGAAGAAATCCTGACACCCACCGGATCACCAAACAAGTC	Ensembl	608	chr2	+	80602732	80603340		chr2:80603133+80603340	624223	intergenic
ASMM10P052457	Gm11307	ENSMUST00000121088	P	P	P	P	P	P	89.9303	63.0187	67.6832	585.587	566.209	579.134	AGTGAAGAAGATGTGGAATCATCCCAAAATGTCTCTTGCCAGAAGAAAGACTGAGTTGCT	Ensembl	929	chr13	+	22675659	22676969		chr13:22676848+22676969	382740	intergenic
ASMM10P030937	Gm13836	ENSMUST00000121159	P	P	P	P	P	P	68.7942	51.1534	58.3694	583.378	493.31	503.14	TAGTCAAGCATGCCTTTGAGATCACCTACTTGCTCACTGGTAAAAATTCCTCTGCGGGTA	Ensembl	565	chr5	-	115491890	115492455		chr5:115492177-115492455	638021	intergenic
ASMM10P016673	Gm7393	ENSMUST00000172650	P	P	P	P	P	P	110.922	63.4213	64.7798	582.297	374.548	406.194	ATTAGGATCAATTGTAATCACAGATATAACGAGATCCGTCGCCACTGAGGAGGCAACGTG	Ensembl	739	chr17	+	14941964	14942703		chr17:14942567+14942703	664893	intronic antisense	NM_175173	Wdr27	WD repeat domain 27	-	14818671	14943124
ASMM10P027852	Gm12947	ENSMUST00000116114	P	P	P	P	P	P	133.415	82.6724	71.0849	581.775	314.037	330.731	TACAAACCTGTAAAGCATGGCCAGCCTGGGATTGGTGCCACCCACTCCTCCCGATTCATC	Ensembl	420	chr4	-	127408378	127408798		chr4:127408403-127408798	667296	intergenic
ASMM10P012533	Gm5471	ENSMUST00000072732	P	P	P	P	P	P	732.598	598.983	659.525	580.41	353.894	360.009	GCATAAGAACATATGCCAGTTCCTGATAGAGATTGGGCTGACTAAGGACGATCAGCTGAA	Ensembl	342	chr15	-	44971793	44972135		chr15:44971823-44972135	432950	intergenic
ASMM10P031366	Gm5566	ENSMUST00000116118	P	P	P	P	P	P	76.2208	57.5578	66.36	574.827	532.752	593.372	AGATGCATCTATGGTTTAAGCCCGAAGAACTGATGGACTACAAGTCTTGTGCCCATGACT	Ensembl	459	chr5	-	149660764	149661223		chr5:149660792-149661223	433968	intergenic
ASMM10P021679	Gm14107	ENSMUST00000117774	P	P	P	P	P	P	58.7769	29.8063	34.7615	572.463	376.398	371.877	ATCTACCACATGATTAAACTAGGCCTGGGCATCGATGAAGATGAGGTCACTGCATAAGAC	Ensembl	330	chr2	-	147642847	147643177		chr2:147642939-147643177	640914	intergenic
ASMM10P039058	Rps16-ps3	ENSMUST00000179126	P	P	P	P	P	P	102.39	65.5407	74.9864	568.376	434.163	441.551	TAAGAAGGAGATCAAATATATCCTCATCCAGTACGATTGGAGCCTGCTTGTAGCTGACCC	Ensembl	441	chr8	-	10808729	10809170		chr8:10808771-10809170	384782	intergenic
ASMM10P024112	Rpl21-ps9	ENSMUST00000119897	P	P	P	P	P	P	130.602	105.903	117.408	567.374	447.843	487.513	AAACAAGTTAAGAGCAAGATTCTGGCCACGAGGATCAATGTGCGGATTGAGCACATCAAG	Ensembl	482	chr2	+	156386740	156387222		chr2:156386972+156387222	669792	intergenic
ASMM10P016425	Gm4707	ENSMUST00000171504	P	P	P	P	P	P	215.902	180.97	184.68	566.038	458.528	445.26	AAGGAGACCATTAGAGGATTCAAACAGATTTTAGCAGGTGAATATGACCATCTCCCAGAA	Ensembl	1911	chr17	-	71458326	71460395		chr17:71458415-71459015	100043879	intronic sense	NM_028887	Smchd1	SMC hinge domain containing 1	-	71344492	71475343
ASMM10P033121	Rpl31-ps7	ENSMUST00000180629	P	P	P	P	P	P	146.701	112.968	137.058	565.489	545.082	590.759	ACTTATGTGCCTGTTACCACATTAAAAAATCTACAGACAGTCAATGTGGATGAGAACTAA	Ensembl	379	chr6	-	47785995	47786374		chr6:47786009-47786374	384379	intergenic
ASMM10P022934	Gm13614	ENSMUST00000117306	P	P	P	P	P	P	71.8268	46.5663	53.6452	564.124	478.765	524.532	GGGTACTACATAGTCTGTGGGTTGAACTATGAATGGCTGCCATCCTCATGATGTCATAGA	Ensembl	503	chr2	+	69329738	69330241		chr2:69330141+69330241		intronic antisense	NM_021022	Abcb11	ATP-binding cassette, sub-family B (MDR/TAP), member 11	-	69238281	69342616
ASMM10P048673	Ttc19	ENSMUST00000136477	P	P	P	P	P	P	267.628	229.169	215.207	564.003	598.463	568.88	TACAAAGCAAGTCCAGGACAGCCAGGATTCTGTTACACAGAGAAACCCTGTCTCAAAAAA	Ensembl	1025	chr11	+	62281472	62282588		chr11:62282524+62282588	72795	exonic sense	NM_028360	Ttc19	tetratricopeptide repeat domain 19	+	62281472	62316424
ASMM10P035585	Gm11600	ENSMUST00000119592	P	P	P	P	P	P	212.991	160.082	179.495	560.073	386.107	395.585	AACAAGTGAATACTGGGCTGCATCTGTGAAGAGGACATTGGTACTGTCATCTGGGTTTAG	Ensembl	240	chr1	-	62656694	62657788		chr1:62657640-62657788		intergenic
ASMM10P003447	Hist1h2aj	ENSMUST00000165638	P	P	P	P	P	P	17.2168	11.1374	10.6352	554.798	198.316	223.064	AGCGGACTTCTGGCAAGGTTCGCGCCAAGGCCAAGACTCGCTCCTCCCGGGCCGGCCTGC	Ensembl	375	chr13	-	21721441	21722131		chr13:21721761-21722111	319174	exonic antisense	NM_178200	Hist1h2bm	histone cluster 1, H2bm	+	21722097	21722478
ASMM10P003464	P4hb	ENSMUST00000166620	P	P	P	P	P	P	80.0478	45.5578	45.8368	553.873	258.764	244.597	ATCAGAACCCAGGTCTGGACAGCTCTCACTCTCCTCAAGCCAGGACTACCGACCAGCCGG	Ensembl	414	chr11	-	120560304	120561236		chr11:120560503-120561068	18453	exonic sense	NM_011032	P4hb	prolyl 4-hydroxylase, beta polypeptide	-	120560303	120572936
ASMM10P040028	Gm8840	ENSMUST00000122454	P	P	P	P	P	P	131.092	110.066	122.319	553.312	476.598	513.597	AACAAGCAAGTTAAGGGCAAGCCAAGAGGATCAATGTGCGGATTGAACACATCAAGCACT	Ensembl	386	chr1	-	69130913	69131299		chr1:69131025-69131299	667842	intergenic
ASMM10P022798	Gm13472	ENSMUST00000120948	P	P	P	P	P	P	204.018	201.197	214.151	550.431	488.279	533.538	TTGGAGTTGCTCAAAGTGTCCAAGGACAAGAGCACAATCAAGTTCATCAAGAAGAGGGTG	Ensembl	314	chr2	+	48388036	48388350		chr2:48388205+48388350	383691	intergenic
ASMM10P015384	Gm7831	ENSMUST00000117990	P	P	P	P	P	P	92.2638	127.379	144.827	546.613	618.244	645.777	TTCCAAAGCCAGAAGAGGAGGTCGCACAGAAGGAAAGATATCCCAGAAGAAATTGAAGAA	Ensembl	552	chr16	+	90915179	90915731		chr16:90915646+90915731	665863	intergenic
ASMM10P002359	Rpl7a	ENSMUST00000143678	P	P	P	P	P	P	30.9965	19.0846	20.6957	546.374	517.062	505.132	AAGAGACCACCTGTCCTCCGAGCAGCTTAGTGGAGCTGCATTTTTGTGACTGCAGCAGCC	Ensembl	920	chr2	+	26911005	26913318		chr2:26912149+26912292	27176	exonic sense	NM_013721	Rpl7a	ribosomal protein L7A	+	26910806	26913311
ASMM10P015883	AK138161	uc008bue.1	P	P	P	P	P	P	144.832	115.591	107.537	543.096	535.678	496.086	AAGGCAATCTGATGCCCTCTTCTGGTATTTGGGTGTACATGCAGCAGAATACTCACTCAA	UCSC_knowngene	604	chr17	-	30923747	30963220		chr17:30923761-30923856		intronic antisense	NM_021332	Glp1r	glucagon-like peptide 1 receptor	+	30901866	30936510
ASMM10P057087	Atp5l	uc009pes.2	P	P	P	P	P	P	244.897	156.154	178.984	542.529	493.661	538.774	ATGGTAGCCGGAAGCTGTGCTGAATGGTTTGGTGGCCACTGAGGTGTGGATGTGGTTTTA	UCSC_knowngene	352	chr9	-	44913247	44920742		chr9:44913417-44920609	27425	exonic sense	NM_013795	Atp5l	ATP synthase, H+ transporting, mitochondrial F0 complex, subunit G	-	44913247	44920742
ASMM10P023641	Gm14000	ENSMUST00000118670	P	P	P	P	P	P	1317.43	951.805	1170.63	539.691	537.783	547.766	ACCCTCTCTGATTACAACATCCAGAGTTAAGCCTGTACCGGGTCCTCTGTCTGAGGGGTG	Ensembl	233	chr2	+	121405240	121405473		chr2:121405405+121405473		intronic antisense	NM_153075	Catsper2	cation channel, sperm associated 2	-	121394354	121413792
ASMM10P029001	Gm12912	ENSMUST00000121596	P	P	P	P	P	P	123.285	69.2191	88.7548	537.982	399.45	395.176	TTGAGAGCTTCTCTGAGTATCCTCTCTTTGGTCATTTTGCTGTTCCTGACATGAGCCAGA	Ensembl	1381	chr4	+	75147608	75148989		chr4:75148837+75148989	636847	intergenic
ASMM10P029017	Gm11410	ENSMUST00000120053	P	P	P	P	P	P	690.907	482.474	460.518	537.249	488.167	393.898	CCTCCATCTCATACTTCTCAATCATCTTAATTCTCATGTCAATCTCAGGAATTATTGAAG	Ensembl	1143	chr4	+	80003988	80005131		chr4:80005048+80005131	100503011	intergenic
ASMM10P045772	Rps12-ps7	ENSMUST00000117169	P	P	P	P	P	P	113.74	110.102	125.867	537.058	565.401	553.502	AAATTAGGGGGAAGGGTAGGTCTCTGTAAAAATCGATTGAGAGGGCAAGCCATGGAAAGT	Ensembl	385	chrX	+	151165724	151166109		chrX:151165970+151166109	667027	intergenic
ASMM10P034324	Gm10244	ENSMUST00000156905	P	P	P	P	P	P	451.195	670.567	594.404	536.047	793.489	836.973	CAGCCCCCGCCCTCCGCCGCGCCACGCAACGTCCTACCTGCAGGTGACCTGTTTCGTCCA	Ensembl	474	chr6	+	39419886	39420902		chr6:39420061+39420197	621427	exonic antisense	NM_018810	Mkrn1	makorin, ring finger protein, 1	-	39397820	39420369
ASMM10P044825	Gm6798	ENSMUST00000119961	P	P	P	P	P	P	1.51992	1.00596	1.16089	535.229	428.687	455.309	TTCATTTACGGCTCCCAAAACAACAAGGTTCGGGCTAAATGGATGATGCTTCAGTCCATG	Ensembl	360	chrX	+	8654464	8654824		chrX:8654674+8654824	627857	intergenic
ASMM10P045412	Gm14901	ENSMUST00000119001	P	P	P	P	P	P	77.5516	64.3862	68.4621	532.085	491.078	530.991	AGATTCAGACATGGATTTCATAAAGGAACAACACCGAAACCCAAAAGGGCAGCCGTTGCA	Ensembl	283	chrX	+	101059009	101059292		chrX:101059228+101059292	102638338	intronic antisense	NM_001167997	Tex11	testis expressed gene 11	-	100877881	101059639
ASMM10P044570	Gm6441	ENSMUST00000120983	P	P	P	P	P	P	13.9985	14.5821	20.6259	530.925	633.356	649.616	AACTTTGTAAAGCTCATTTCCTGATATGACGGCGAATATGGCTACAGCAACAGGGCAGAG	Ensembl	696	chrX	-	145264830	145265526		chrX:145264877-145265526	623591	intergenic
ASMM10P028559	Gm11878	ENSMUST00000117908	P	P	P	P	P	P	260.465	288.669	325.8	529.77	494.506	542.363	AAACACAGATTCGCAAGACATGGCCTTTTATGAGAAGAAAAAGACCTCCCGAAAACAGGG	Ensembl	400	chr4	+	22519627	22520027		chr4:22519888+22520027	664911	intergenic
ASMM10P026132	Gm6097	ENSMUST00000118636	P	P	P	P	P	P	65.6287	39.0418	41.3478	529.389	346.2	379.653	TACATCAACTATTACATGAACTCTGCCAACGTGGGCTGGAACGGTTCCACCTTCGCTTGA	Ensembl	345	chr3	+	92024566	92024911		chr3:92024851+92024911		intronic sense	NM_207247	Pglyrp3	peptidoglycan recognition protein 3	+	92014582	92031584
ASMM10P058058	humanlincRNA1103	AV121292	P	P	P	P	P	P	44.4632	37.3255	42.6735	522.738	348.655	369.093	CGCCCAGATATTGATTTGTTCAGATGTTTCAATGCCTCATGATACAATAAAACCACAAAA	lincRNA	309	chr17	+	55143738	55143950	NM_026532	chr17:55143890+55143950		intergenic
ASMM10P026774	Gm11869	ENSMUST00000118701	P	P	P	P	P	P	211.359	151.492	165.047	520.784	461.651	492.609	AATACAGTGACTCCTGGAGGCAAACCAAACAAACCCAGAGTGATCTGGGAAAAGTAACTC	Ensembl	329	chr4	-	15969571	15969928		chr4:15969692-15969741	102638365	intronic antisense	NM_013752	Nbn	nibrin	+	15957966	15992589
ASMM10P048639	Gm15393	ENSMUST00000120499	P	P	P	P	P	P	330.761	218.783	251.81	520.569	418.718	496.502	AACCCGGAGTTTGAGCAGTCCAAAAGGAAGAATCCAGCCATGTACGATAATGACAAGTAG	Ensembl	219	chr1	-	121507584	121507803		chr1:121507598-121507803	100041926	intergenic
ASMM10P016918	Gm9703	ENSMUST00000119573	P	P	P	P	P	P	183.767	141.054	163.025	519.587	484.175	487.554	ATAATATTGAACTGGGCACCGCGTGTGGAAAATACTAGAGTATGCACACTGGCTATCATT	Ensembl	343	chr17	+	27530066	27530409		chr17:27530295+27530409	677010	intergenic
ASMM10P027261	Gm11223	ENSMUST00000056452	P	P	P	P	P	P	590.126	399.652	478.947	519.462	582.971	610.955	AGTGGCTTCTTCCAACCCATTAGATGCTGAATATCTGTCCACTTTGCGATCCCAATTCTG	Ensembl	971	chr4	-	69925200	69926171		chr4:69925272-69925629	100039888	intergenic
ASMM10P025604	AK005652	AK005652	P	P	P	P	P	P	390.978	351.166	349.929	514.499	557.102	628.293	TCGCCCGGCCCGCCCGCTCCCTTACCAGTTTATAACTTCTATGAATATTCCCATTTAAAG	Genbank	675	chr3	+	8462428	8463102		chr3:8463042+8463102		intergenic
ASMM10P000003	Gas5	ENSMUST00000159663	P	P	P	P	P	P	68.1693	58.9098	61.3915	509.168	297.99	256.27	ACAGTTTGAAAGGGCTCCTGTGACAAGTGGACATGCAGTGACTGCACCTTTGTTTCTGAG	Ensembl	346	chr1	+	161035165	161038539	ENSMUST00000161005	chr1:161036841+161038224	14455	bidirectional	NM_173424	Zbtb37	zinc finger and BTB domain containing 37	-	161017755	161034259
ASMM10P044238	Gm14816	ENSMUST00000117174	P	P	P	P	P	P	119.782	81.522	87.4619	508.932	554.751	600.473	AGATTCAGACATGGATTCTGTGATGGAACAACACCTAAACACAAGAGGGCAGCTGTTGCA	Ensembl	294	chrX	-	99687480	99687774		chrX:99687512-99687774	100042947	intergenic
ASMM10P046867	Gm12285	ENSMUST00000117347	P	P	P	P	P	P	912.219	594.984	673.475	505.084	327.895	333.472	ACAAAGAGTTGGCCCTACACCTAGTCCTCCATCTGAGGGGTGACTATTCATTCTTCAGTC	Ensembl	233	chr11	-	63241242	63241475		chr11:63241256-63241475	433423	intergenic
ASMM10P044733	Gm16269	ENSMUST00000160532	P	P	P	P	P	P	83.0623	59.9094	63.5017	504.215	451.067	442.236	TCACACTGCTTAAGCTTGCCCACAAGTACAGGCCAGAGACAAAGTAAGAGAAGAAGCAAA	Ensembl	409	chr10	+	87000296	87000705		chr10:87000421+87000705		intronic antisense	NM_138673	Stab2	stabilin 2	-	86841209	87007942
ASMM10P045320	Gm14775	ENSMUST00000122089	P	P	P	P	P	P	90.0731	83.773	98.2932	503.955	478.94	517.471	AAGTTTGAGGAGCAATACAAGAGAAGGAAGAACAAATGGTTTTTCCAGAAGCTTTGCTTT	Ensembl	310	chrX	+	86792473	86792783		chrX:86792723+86792783		intronic antisense	NM_001160403	Il1rapl1	interleukin 1 receptor accessory protein-like 1	-	86747241	88115623
ASMM10P013715	Gm6612	ENSMUST00000170777	P	P	P	P	P	P	134.064	71.8838	75.7448	502.063	282.928	295.179	ACTGAGGCTATGGGACTCTCTTGTTTGATGGTTGCCTTCCTCATCCTCTTCGCCATGTGA	Ensembl	395	chr15	+	80952504	80952899		chr15:80952839+80952899	625672	intronic sense	NM_009634	Adsl	adenylosuccinate lyase	+	80948489	80970947
ASMM10P027470	AK013270	AK013270	P	P	P	P	P	P	210.848	157.161	146.056	498.941	309.815	312.273	GAGTGTCCTCCGGACTGTAGGGCTTCTTACCACCCTGCCCTCTCCGCCCCCTGCATTTTT	Genbank	300	chr4	-	99655717	99656013		chr4:99655803-99656013		bidirectional	NM_010425	Foxd3	forkhead box D3	+	99656298	99658671
ASMM10P050128	Gm16305	ENSMUST00000140747	P	P	P	P	P	P	94.5264	63.7105	70.2001	496.857	452.37	465.244	ATCAGTCAGAAGGCAACTTTGCTAAAACCACCTTTGATGACATCTCCAAGACCTACCTAC	Ensembl	472	chr1	-	138991549	138992021		chr1:138991597-138992021	100416204	intronic antisense	NM_001166501	Dennd1b	DENN/MADD domain containing 1B	+	138963708	139176042
ASMM10P025380	Gm16238	ENSMUST00000159343	P	P	P	P	P	P	80.9877	75.0179	75.5727	496.808	293.795	327.511	ATGTGTTAAAAAACAAGCGGATCCTCATGGAGCACATCCATAAACTGAAGGCGGACAAGG	Ensembl	588	chr3	-	127691934	127692522		chr3:127692091-127692522	100191076	intronic sense	NM_027808	Alpk1	alpha-kinase 1	-	127670309	127780527
ASMM10P046535	Gm12123	ENSMUST00000120348	P	P	P	P	P	P	125.283	97.5063	108.189	491.501	399.522	413.339	ACTACAAAGGGAAAGAGGAGAGGCACCCGGTATATGATCTCTAGGCCTTTTAGGAAACAT	Ensembl	472	chr11	-	35323198	35323670		chr11:35323621-35323670	100039006	intronic antisense	NM_011412	Slit3	slit homolog 3 (Drosophila)	+	35121455	35708507
ASMM10P039812	AK028089	uc009ngu.1	P	P	P	P	P	P	280.26	204.146	198.377	491.019	410.319	349.35	CACAGCAGTTAAGAGCACTGGCTGCTCTTCCAGAGGTTCTGAGTTCACAGGAAGAAAAAA	UCSC_knowngene	471	chr8	-	107029674	107031188		chr8:107029696-107029970		bidirectional	NM_126165	Vps4a	vacuolar protein sorting 4a (yeast)	+	107031325	107045756
ASMM10P050488	XLOC_005845	TCONS_00006992	P	P	P	P	P	P	123.894	113.63	96.9356	490.233	475.375	404.994	GTGGGTCTCTGAGTTTAAAGTTAAACAGAGAGAGTTCCAGGACAGCTAGGGCTACACAGA	Alexander et al 2013	741	chr12	-	111565125	111566006		chr12:111565139-111565185		intergenic
ASMM10P047045	Gm16021	ENSMUST00000121176	P	P	P	P	P	P	188.783	148.859	154.423	488.932	418.321	436.274	CAAAAAGCAATACAGTGACTCCTGGAGGCAAACCAAACAAAACCAGAGCAATCTGGGGAA	Ensembl	219	chr11	-	73226047	73226266		chr11:73226063-73226266	100504037	intergenic
ASMM10P044148	Gm14776	ENSMUST00000121029	P	P	P	P	P	P	97.1724	52.8227	61.4338	487.781	487.291	461.369	TCTTTCCAGATGATGGACCAGGAGGCTATTAAAGATCTCTGGCAGTGGAAGAATTCTCTT	Ensembl	887	chrX	-	87771338	87772352		chrX:87771352-87771671	100416068	intronic sense	NM_001160403	Il1rapl1	interleukin 1 receptor accessory protein-like 1	-	86747241	88115623
ASMM10P022263	Gm13216	ENSMUST00000117145	P	P	P	P	P	P	106.738	84.2791	85.7942	485.686	367.798	375.274	AAACAAGTGGATCCTCATGGAGCATATCCACAAGCTAAAGGCAGACAAGACCTGCAAGAA	Ensembl	591	chr2	+	5603570	5604161		chr2:5603968+5604161	666599	intronic antisense	NM_177343	Camk1d	calcium/calmodulin-dependent protein kinase ID	-	5293456	5714664
ASMM10P052364	Gm5445	ENSMUST00000180224	P	P	P	P	P	P	129.088	95.7804	104.517	479.57	433.004	442.621	CAAGAGGATCAACGTATGGATTGAGCATATCAAGCACTCAAAGAGCAGAGACAGCTTCCT	Ensembl	483	chr13	+	12378157	12378640		chr13:12378414+12378640	432725	intergenic
ASMM10P039230	Gm8096	NR_033590	P	P	P	P	P	P	59.273	52.8576	55.484	473.568	360.892	383.749	AGGGAATCGCAGAACCAGAGCATCTGTCTGAACTAATACCTAGTAAAGAATCCTAACTCC	RefSeq	1660	chr8	-	28083193	28084853		chr8:28083207-28084853	666422	intergenic
ASMM10P049395	Gm11617	ENSMUST00000119609	P	P	P	P	P	P	95.6424	72.2551	77.5578	470.69	474.267	470.414	ATCACCAAGAGGCATAGGTTGTCCTTGCTGAGAGCTTCTAAGTCTGAGTGCAGTCAAAAA	Ensembl	639	chr11	+	101306741	101307380		chr11:101307317+101307380		intergenic
ASMM10P020845	Gm13677	ENSMUST00000120739	P	P	P	P	P	P	102.826	98.6612	113.365	470.617	475.967	473.63	AATTCATTCAAGATTGTCAGCAATGCATCCTGCACCACCAACTGCTTAGATTCTCTGGGC	Ensembl	595	chr2	-	82122516	82123111		chr2:82122689-82123111	100417785	intronic antisense	NM_175513	Zfp804a	zinc finger protein 804A	+	82053657	82259878
ASMM10P031564	Gm6083	ENSMUST00000075518	P	P	P	P	P	P	1.57235	1.30846	1.29378	467.819	421.854	431.028	TTACGGCTCTCAAAACAACAAGGTTCTGGCTAAATGGATACTTCAGTCCATGGCTGAGAG	Ensembl	357	chr5	+	29538152	29538509		chr5:29538367+29538509	619355	intergenic
ASMM10P027024	Gm12585	ENSMUST00000117307	P	P	P	P	P	P	139.51	158.863	170.213	467.146	400.645	416.012	ACTCAAGCTCATCAAGAAGAGGGTGGGCACACATCTGTGCCAAGAGAAAGCAGGAGGAGC	Ensembl	290	chr4	-	45338744	45339034		chr4:45338808-45339034	666325	intergenic
ASMM10P054390	Gm11517	NR_033523	P	P	P	P	P	P	290.718	241.931	243.164	466.814	362.185	371.238	GGGACCAAATAAAGTCCCCTCCCATCGACTGGAGCAGTTAAAATAAATAAATGAATAAAT	RefSeq	683	chr11	-	96795331	96798156		chr11:96795363-96795421	629750	intronic antisense	NM_007622	Cbx1	chromobox 1	+	96789135	96808640
ASMM10P045578	Gm14927	ENSMUST00000120283	P	P	P	P	P	P	81.5761	93.4405	90.8282	466.106	432.438	476.452	TTAAAAACAAGGATATCAGGAAGTTTTTGGACAGCATCTCTGTGTCTGAAGGGAAACCTG	Ensembl	454	chrX	+	120371211	120371665		chrX:120371587+120371665		intronic sense	NM_001271809	Pcdh11x	protocadherin 11 X-linked	+	120290326	120910618
ASMM10P023497	Gm13930	ENSMUST00000118569	P	P	P	P	P	P	129.112	90.1168	111.725	463.333	417.957	442.889	TTGCAGCTTGCTATACATGGAGATGAAGACGTGGATTCTCTGATCAAGGCTACAGTTGCT	Ensembl	368	chr2	+	111740104	111740834		chr2:111740712+111740834	100417115	intergenic
ASMM10P024631	Gm7799	ENSMUST00000133080	P	P	P	P	P	P	110.195	81.7948	85.9373	462.013	378.714	393.501	AGGATTAATGTGCAGATTGAGCACATCAAACACTCAAAGAGCAGAGACAGCTTCCTGAAG	Ensembl	476	chr3	-	37959611	37960087		chr3:37959787-37960087	665811	intergenic
ASMM10P037738	Rpl23a-ps12	ENSMUST00000179178	P	P	P	P	P	P	100.606	67.8347	80.5999	459.025	435.842	439.797	TATGTTTTCTTAGCTCCTGATTAGGATGCTCTAGATGTTGCCAAGATGATTGTGGTCATC	Ensembl	468	chr7	+	33697269	33697737		chr7:33697674+33697737	668440	intergenic
ASMM10P023608	AK156864	AK156864	P	P	P	P	P	P	126.113	89.4536	94.0709	457.517	507.575	493.014	GATCTGTCGCCCTATTCTAATGAATCTGAAGACAGCTACAGTGTACTTAGATAATAAATA	Genbank	3356	chr2	+	120341970	120345331		chr2:120345265+120345331		exonic antisense	NM_147153	Vps39	vacuolar protein sorting 39 (yeast)	-	120316460	120353133
ASMM10P027170	Rpsa-ps11	ENSMUST00000118446	P	P	P	P	P	P	39.4726	38.9624	42.3239	453.088	428.831	444.413	AAAGTTTCGGTATCTATATCATAAACCTGAAGAGGTCCTGGGAGAAGCTGTTGCTCGCAG	Ensembl	889	chr4	-	59162267	59163156		chr4:59162986-59163156	433712	intergenic
ASMM10P029589	Gm12980	ENSMUST00000118912	P	P	P	P	P	P	31.4473	19.096	19.8216	453.035	331.763	327.137	AGGGTCAAATGTATCCTCACTTGTGGTCCCCTGGACAAGTGGCAGGCCCTGTACTCCTGA	Ensembl	336	chr4	+	129379843	129380179		chr4:129380119+129380179	100039588	intergenic
ASMM10P032428	Rpl31-ps6	ENSMUST00000119959	P	P	P	P	P	P	116.671	94.9115	103.461	444.653	439.735	504.551	ACTTACGTGCCTGTTACTACATAATTCAAAACTCTACAGATGGTCAATGTGGATGAGAAC	Ensembl	378	chr5	+	123466508	123466886		chr5:123466823+123466886	673222	intergenic
ASMM10P023891	Gm11686	ENSMUST00000122397	P	P	P	P	P	P	201.386	120.267	126.805	442.877	355.458	388.699	AACAAAACCAGAGCGATCTTGGAAAAAGTAACTCGGGCCCACGGAAACAGTGATATGGTT	Ensembl	333	chr2	+	143881176	143881509		chr2:143881368+143881509	100043534	intergenic
ASMM10P010521	Gm16335	ENSMUST00000077495	P	P	P	P	P	P	162.363	105.663	117.883	441.827	366.916	391.773	AAACCAAAGAAAACCAGAGTGATCTGGGGAAAGGTAACTCGCTTCGTGCCAAATTCCGAA	Ensembl	309	chr13	+	100770463	100770772		chr13:100770650+100770772	102639528	intronic antisense	NM_021886	Cenph	centromere protein H	-	100759685	100775899
ASMM10P021675	Gm14115	ENSMUST00000119242	P	P	P	P	P	P	115.414	85.1287	94.5922	440.618	372.582	393.829	AAGTTAAGGACAAAATCCTGGCCACGAGGATCAATGTGTGGATTGAGCACATCAAGCACT	Ensembl	482	chr2	-	147280602	147281084		chr2:147280803-147281084	668919	intergenic
ASMM10P024046	Gm14472	ENSMUST00000119815	P	P	P	P	P	P	117.996	115.205	116.556	434.946	249.683	285.39	TGACTTTGAAAAGCAGTATAATGCCCTGAAGATCCCTGTGCCTGAGGATAAACACACAGC	Ensembl	282	chr2	+	153413848	153414130		chr2:153414048+153414130	674469	intronic antisense	NM_001001986	8430427H17Rik	RIKEN cDNA 8430427H17 gene	-	153407460	153444479
ASMM10P057426	Rpl41	uc029rju.1	P	P	P	P	P	P	126.984	114.19	127.283	433.173	343.309	348.107	GAGAGCGAAGGCTGAAGCGCAAGAGAAGAAAGATGAGGCAGAGGTCCAAGTAAGCCAGCC	UCSC_knowngene	345	chr10	-	128548109	128548973		chr10:128548394-128548948	67945	exonic sense	NM_018860	Rpl41	ribosomal protein L41	-	128548109	128549168
ASMM10P015001	Gm6467	ENSMUST00000171547	P	P	P	P	P	P	76.0607	50.5762	50.2687	432.969	251.755	282.413	TCTCTGGACCTCATTGGCTGCCCCATGGTGACTGATGACTTTGTGGTACCTGCTCCGAAT	Ensembl	609	chr16	+	21896505	21897116		chr16:21896871+21896931	624037	intronic sense	NM_172821	Map3k13	mitogen-activated protein kinase kinase kinase 13	+	21891968	21931877
ASMM10P055340	Gm21960	ENSMUST00000181924	P	P	P	P	P	P	103.237	106.922	116.283	431.87	337.917	354.404	TTCTCAAGTGAAATTGTGGGAAAGAGGATCCATCCGTGTGAAACTGGATGGCAATCTGGA	Ensembl	452	chr3	-	96412909	96413361		chr3:96412936-96412988		intergenic
ASMM10P016260	Gm11601	ENSMUST00000122045	P	P	P	P	P	P	149.396	132.046	170.38	430.329	435.697	438.756	AGGATGCTAAATTCTGCCTGATTCTGATAGCAGAATTCACCAGTTGGCTCTATAGTATAA	Ensembl	368	chr1	+	63038213	63038581		chr1:63038460+63038581		intergenic
ASMM10P048196	Peli1	ENSMUST00000149675	P	P	P	P	P	P	98.4589	100.238	125.149	428.738	415.11	488.341	CGTGTGTGTGTGTGTGTGTGAGACAGAGAGAACATTTTACCTTCTTTAATGAAGATATTT	Ensembl	3529	chr11	+	21092117	21149402		chr11:21142446+21142555	67245	exonic sense	NM_023324	Peli1	pellino 1	+	21091323	21150327
ASMM10P046306	Gm11975	ENSMUST00000118772	P	P	P	P	P	P	100.444	78.0227	86.6346	424.274	365.261	381.217	AGGATCAATGTGTGAATTGAGCACATCAAACACTCAAAGAGCAGGGACAGCTTCCTGAAG	Ensembl	481	chr11	-	6559022	6559503		chr11:6559198-6559503	665327	intronic antisense	NM_001190343	Ccm2	cerebral cavernous malformation 2	+	6546886	6596761
ASMM10P028988	Gm11760	ENSMUST00000122355	P	P	P	P	P	P	78.9333	50.1835	53.8985	423.978	385.245	398.027	GCTCGCATTTCCAAGCTGGAAAAGGCAAAGGCTAAAGAACTCGCCATTAAACTGGGTTAA	Ensembl	796	chr4	+	74044387	74045183		chr4:74045123+74045183	100384873	intronic sense	NM_001163732	Frmd3	FERM domain containing 3	+	74013602	74202214
ASMM10P044542	Gm15294	ENSMUST00000118177	P	P	P	P	P	P	15.5787	13.4993	14.8334	422.382	439.753	450.605	ATGTTTACAGCAACGAGGTGGTAGACTCATTGCCTACATGGCCTCCAAGGAGTAAAAAAC	Ensembl	984	chrX	-	141873401	141875235		chrX:141873417-141873509	666488	intergenic
ASMM10P028231	Gm13226	ENSMUST00000117838	P	P	P	P	P	P	107.77	87.4855	94.3823	420.059	334.328	352.071	TCAAGAGGAATACAGCACGGAGCCAAATAATCTGAAAGCCCGAAACTCCTTCTGCTACAA	Ensembl	404	chr4	-	145576888	145577292		chr4:145577194-145577292	545701	intergenic
ASMM10P039681	4933436C20Rik	NR_033641	P	P	P	P	P	P	245.42	220.533	183.42	416.562	373.301	374.122	CCGACGCGCGGGTCCCCGCCTCCCGCGTCCGCACCGCCCCCCGGCTCCGCCCGCTCAGCC	RefSeq	1258	chr8	-	92326032	92356120		chr8:92355910-92356120		intergenic
ASMM10P026152	Rplp0-ps1	ENSMUST00000122125	P	P	P	P	P	P	118.92	130.062	127.641	414.92	405.036	442.73	AAACCTGAAGCAAAGGAAGAGTCTAAGGAATCAGATGAGAATATGGGATTCTGTCTCTTC	Ensembl	933	chr3	+	93278140	93279073		chr3:93279013+93279073	668300	intergenic
ASMM10P015496	Gm15599	ENSMUST00000122283	P	P	P	P	P	P	64.5839	65.136	77.4396	414.185	264.831	270.465	ACCATGGTAAATACATGGCTTGCTGCCTGCTGTACCATGGTGATATGGTTCCCAAAAATG	Ensembl	775	chr17	-	5110780	5112119		chr17:5111145-5111417	100416143	intronic antisense	NM_001085355	Arid1b	AT rich interactive domain 1B (SWI-like)	+	4995073	5347656
ASMM10P030682	Gm16228	ENSMUST00000162286	P	P	P	P	P	P	26.8995	28.1307	29.7548	413.082	360.221	379.836	ACATCATAAATCTGAAGAGGACCTGGGAGAAGCTGCTGCTCATAGCTTGCTCTATTGTTG	Ensembl	809	chr5	-	99610624	99611433		chr5:99611251-99611433	102638553	intergenic
ASMM10P025588	Rps24-ps2	ENSMUST00000091375	P	P	P	P	P	P	206.204	126.115	138.105	412.784	376.472	408.514	TAAACACAGACATGGAAGCCATGGCCTTTATGAGAAGAAAAAGACCTCCCGAAAACAGCG	Ensembl	399	chr3	+	3791896	3792295		chr3:3792156+3792295	383815	intergenic
ASMM10P021656	Gm11759	ENSMUST00000121742	P	P	P	P	P	P	74.9511	56.3355	56.902	412.475	414.479	469.102	AAATACTGTAAGGTGGATCAAAATGGCAAAATTAGCTGACTTCGAGTGTCCTTCTGATGA	Ensembl	464	chr2	-	145510193	145510657		chr2:145510301-145510657	627312	intronic antisense	NM_053195	Slc24a3	solute carrier family 24 (sodium/potassium/calcium exchanger), member 3	+	145242610	145641939
ASMM10P057261	Ebf4	uc012ced.1	P	P	P	P	P	P	249.273	170.021	140.077	411.493	331.795	305.831	GCCGGCCTCGCCCCCCGCTGGCGGCTGCCTCCTCCATGTCCCTTCCGGCCGCCGCCCCCA	UCSC_knowngene	2567	chr2	+	130295938	130370481		chr2:130362346+130365472	228598	exonic sense	NM_001110513	Ebf4	early B cell factor 4	+	130295938	130370481
ASMM10P057571	mouselincRNA1253	K01235	P	P	P	P	P	P	86.5723	103.116	96.3444	408.998	146.525	152.831	AGGAGAATGCTCCTTAAGAGGGACGGGGTTTTCGTTTTCTCTCTCTTGCTTCTTGCTCTC	lincRNA	290	chr6	+	10716385	11117622		chr6:10716611+11050340		intergenic
ASMM10P000176	Gm5229	ENSMUST00000039375	P	P	P	P	P	P	0.694725	0.443114	0.465331	408.581	325.829	356.738	CATCTCCCCCGTGAAAGTTCCTGAAGACCTGAAAGATCCAGAAGTAGTCCAGGTCCAGTC	Ensembl	354	chr17	-	78177589	78177947		chr17:78177866-78177908	383275	intergenic
ASMM10P025115	Rpl21-ps11	ENSMUST00000077278	P	P	P	P	P	P	93.1104	81.9424	102.024	407.864	405.748	419.613	AATTCTGGCCAAGAGGATCAATGAGCAGACTGAGCATATCAAGCACTCAAAGAGCAGAGA	Ensembl	468	chr3	-	96666514	96666982		chr3:96666688-96666982	433630	intergenic
ASMM10P046343	Gm12003	ENSMUST00000118518	P	P	P	P	P	P	194.002	174.688	212.428	407.345	649.562	609.745	AGGATGCAGAAGGAGATCATAGCCCTAGCACCCAGCACAATGAAGATTAAGATCATTGCT	Ensembl	1105	chr11	-	12936833	12937938		chr11:12936982-12937076	627244	intergenic
ASMM10P030815	Gm15484	ENSMUST00000118871	P	P	P	P	P	P	88.8201	60.0341	71.8339	405.947	504.612	525.385	AGACATTAAGGCAAAAATGCAAGCAAGTTTTCTTCCCAAAGTGGAAGCCAAGTTCATCAA	Ensembl	828	chr5	-	110118021	110118849		chr5:110118111-110118849	100503981	intronic antisense	NM_001163996	Zfp605	zinc finger protein 605	+	110110091	110129794
ASMM10P035356	Gm15766	ENSMUST00000118025	P	P	P	P	P	P	55.2477	39.4592	46.9305	397.188	402.05	425.657	ATGTCTTGCCCAGAAGAAACACTGGGTTACTCAAAAGAAGGCAAGCTTCCTCAGATCTCA	Ensembl	813	chr6	+	147271836	147272649		chr6:147272567+147272649	100416271	intergenic
ASMM10P020704	Rpl35-ps1	ENSMUST00000118070	P	P	P	P	P	P	120.118	97.6271	104.566	393.385	397.928	431.084	CAAAAAGAAAACCTCAGGAAATTCTACAAGAGCAAGAAGTACAAGCCCCTGGACCTGCGA	Ensembl	372	chr2	-	66447035	66447407		chr2:66447169-66447407	383706	intergenic
ASMM10P031154	2010001M06Rik	ENSMUST00000154060	P	P	P	P	P	P	559.858	568.296	525.902	392.82	412.733	431.066	GCCCCTCCGCCCCTCCGTCCCCAGGGATTGCCTCGGACCTGCTCTCTCTCCCGTGCCCAG	Ensembl	594	chr5	-	135012121	135013154		chr5:135012346-135012429		exonic antisense	NM_001190437	Abhd11	abhydrolase domain containing 11	+	135009151	135012175
ASMM10P015389	4930404I05Rik	ENSMUST00000125902	P	P	P	P	P	P	82.1615	85.2432	90.2718	389.974	416.508	391.634	CCCTCATCTGGTGTGTCTAAAGACAGATACAGTGTACTCACATATAATAATAAGTAAATC	Ensembl	2675	chr16	+	91013720	91016743		chr16:91016613+91016743	67394	exonic antisense	NM_026110	Paxbp1	PAX3 and PAX7 binding protein 1	-	91014036	91044379
ASMM10P043976	Gm14657	ENSMUST00000117461	P	P	P	P	P	P	71.8295	69.0045	75.4249	389.588	298.165	313.402	AGCAAGTTAAGGGCAGGATTCTGGCAAGAGGATCAATGTGCGGATTAAGCAAATCAAACC	Ensembl	302	chrX	-	63355346	63355648		chrX:63355370-63355648		intergenic
ASMM10P043867	Gm7212	ENSMUST00000120817	P	P	P	P	P	P	106.914	88.2255	93.8972	389.562	359.855	405.219	AACCAGACTGGAAAAGAAAACCTCAGGAAATTCTACAAGGGCAAGAAGTATGAGCCCCTG	Ensembl	348	chrX	-	48302875	48303223		chrX:48303012-48303223	637576	intergenic
ASMM10P025264	Gm12501	ENSMUST00000119163	P	P	P	P	P	P	43.6705	30.6685	32.2257	388.995	280.362	301.887	GACTATGCTGATGATGGTGAGAAGCCTGAGGTGGCCACAGATAGCACAAGATGTTCACAC	Ensembl	529	chr3	-	108239382	108239911		chr3:108239396-108239911	668686	intergenic
ASMM10P044094	Gm14706	ENSMUST00000117744	P	P	P	P	P	P	117.163	77.1529	80.7197	387.774	261.752	270.805	AGTTTTCAGCCATGCTCAGACAGTAGTTCTTTGTGTGGGTTGTTCAACTCTGTAGTGCCA	Ensembl	255	chrX	-	76919855	76920110		chrX:76919930-76920110	667571	intergenic
ASMM10P030346	AK081141	AK081141	P	P	P	P	P	P	101.467	116.237	107.659	381.846	158.607	160.414	AGAATTCTCCTTAAGAGGGACGGGGTTTCGTTTTCTCTCTCTCTTGCTTCTTGCTCTCTT	Genbank	1704	chr5	-	38134393	38136097	NM_001033205, NM_001199967	chr5:38134456-38136097		exonic antisense	NM_026959	Stx18	syntaxin 18	+	38039234	38136818
ASMM10P044015	Gm8421	ENSMUST00000119439	P	P	P	P	P	P	63.9966	121.74	126.517	378.949	334.541	349.006	CATCCGTGCCAAGAGAAAGCAGGAGCAGCTGAGCAATGTGCTAGCAGCCATGAGGAAGGT	Ensembl	305	chrX	-	71498371	71498676		chrX:71498404-71498676	667017	intergenic
ASMM10P019372	Gm6990	ENSMUST00000086830	P	P	P	P	P	P	41.9533	27.1838	30.3975	378.808	256.177	282.872	ATCAACTATTATGACATGAACACAGCCAATGTGGGCTGGAATGGTTCCACCTTCACTTAA	Ensembl	348	chr19	-	56754998	56755346		chr19:56755012-56755346		intergenic
ASMM10P016464	Gm6548	NR_003363	P	P	P	P	P	P	84.2592	95.9406	114.905	377.832	414.517	418.676	GTGAACCATTTTGTGTGTGTGTGTGGCAGTTTTAAGTTATTGGTTTTCAAAATCAGTACT	RefSeq	2057	chr17	-	78850504	78852544		chr17:78850589-78850791	625054	intergenic
ASMM10P026473	Gm15400	ENSMUST00000118944	P	P	P	P	P	P	98.9579	83.7006	87.1132	376.617	288.083	326.346	TCACCAAACCAGTCTACAAGCACAGAGAAATACATGGGTTGACATCTGCTGGCTGAAAGA	Ensembl	607	chr3	+	123761328	123761935		chr3:123761775+123761935	100504520	intergenic
ASMM10P045111	Gm5389	ENSMUST00000120893	P	P	P	P	P	P	118.549	101.082	108.252	375.854	220.328	232.324	TCAAGGAAAGTGTACCCCAAGTGGTCAGTCTGGAGCCCATGAATCTCTTTTCATCTCTAA	Ensembl	1176	chrX	+	57659731	57660907		chrX:57660836+57660907	385362	intergenic
ASMM10P027029	Gm12412	ENSMUST00000121867	P	P	P	P	P	P	114.627	90.4191	97.5183	373.765	357.822	397.338	CAAAAAGAAAACCTCAGGAAATCCTACAAGGGCAAGAAATACAAGCCCCTGAACCTGTGA	Ensembl	328	chr4	-	45776881	45777209		chr4:45776985-45777209	100040580	intergenic
ASMM10P022167	XLOC_000494	TCONS_00000147	P	P	P	P	P	P	83.1756	62.0271	56.8873	372.392	405.872	393.36	TCACAACCATCCTTAAGGAGATCTGACTGGTATGTCTGAAGACAGCTGCAGTGTACTTAC	Alexander et al 2013	3053	chr1	+	136581843	136585177		chr1:136584966+136585177		intergenic
ASMM10P036786	AK134373	AK134373	M	P	P	P	P	P	34.5101	119.446	116.625	370.792	416.688	361.512	GGTGTGTCTGAAGAAAGCTACAGTGTACTCATATACATAAAATAAACAAAACTGTAGCCT	Genbank	2512	chr7	-	111056532	111059044		chr7:111056558-111056749		intergenic
ASMM10P028506	Gm11824	ENSMUST00000120191	P	P	P	P	P	P	29.5086	29.6589	30.6351	369.456	369.33	356.888	TACATCATAAATCTGAAGAGGACCTGGGAGAAGCTGCTACTCACAGCTCGAGCTATTGTT	Ensembl	846	chr4	+	14170065	14170911		chr4:14170164+14170911	433687	intergenic
ASMM10P057870	humanlincRNA1936	DV657710	P	P	P	P	P	P	446.504	370.711	382.082	365.757	203.428	204.485	ACCTTGATGATAATGGACTGAACCTCTGAACCTGTAAGCCAGCCCCAATTAAGTATCCTG	lincRNA	692	chr10	-	39222146	39225540	NM_011924	chr10:39225448-39225540		intergenic
ASMM10P041865	Gm16219	ENSMUST00000120096	P	P	P	P	P	P	117.416	77.5382	82.7952	363.023	289.067	315.651	TAGTGATGAACATTGAAATCAGCCATGTACACTTGCTCCTTTGGTGGCAAGATCAAGATG	Ensembl	274	chr10	+	75969897	75970171		chr10:75969970+75970171	102634557	intronic sense	NM_198635	Gm5134	predicted gene 5134	+	75954513	76009589
ASMM10P044644	Gm8606	ENSMUST00000121482	P	P	P	P	P	P	62.9531	42.6626	48.7726	357.705	340.012	378.613	GGTTGATCAGAAAACTGTGGGCTCGCAGATTTTGCCAAAGATTAAAGCTGTTCCTCAGCT	Ensembl	888	chrX	-	155504036	155504924		chrX:155504117-155504924	667394	intergenic
ASMM10P010188	Rpl22	NR_102291	P	P	P	P	P	P	39.744	30.2898	31.2174	357.628	274.958	303.251	CTCCAGGCAGGAGCAGTTCCTCCAGGAGAGAATCAAGGTGAATGGGAAAGCTGGCAACCT	RefSeq	2357	chr4	+	152325725	152334082		chr4:152329418+152330003	19934	exonic sense	NM_001277113	Rpl22	ribosomal protein L22	+	152324435	152334082
ASMM10P049884	BC027122	BC027122	P	P	P	P	P	P	399.942	387.442	372.578	355.364	212.11	204.578	AATGATAATGGACTGAACCTCTGAACCTGTAAGCCAGCCCCAATTAAATGTTGTCCTTAT	Genbank	3259	chr1	-	136116576	136119822	AK014377, AK040056, AK043364, AK050590, AK054189, AK144067, ENSMUST00000138598, ENSMUST00000180509, NM_001166629, NM_133837, NR_040379, NR_040380, TCONS_00002356, TCONS_00015075, TCONS_00017301, TCONS_00029017, uc007zkw.2	chr1:136116592-136119822		exonic antisense	NM_001081023	Cacna1s	calcium channel, voltage-dependent, L type, alpha 1S subunit	+	136052900	136119822
ASMM10P019768	Gm8412	ENSMUST00000077493	P	P	P	P	P	P	179.98	119.828	130.122	354.986	340.069	347.122	TCGAAGCTACGTGGCCAAGGGGCATAGGCTCTGCCAACCAAAGCCCAAGGTTCACATCAA	Ensembl	440	chr19	+	27858057	27858497		chr19:27858376+27858497	666997	intronic antisense	NM_011265	Rfx3	regulatory factor X, 3 (influences HLA class II expression)	-	27761720	28011166
ASMM10P043693	Gm14516	ENSMUST00000120012	P	P	P	P	P	P	877.457	642.625	684.577	353.158	302.797	294.981	AGAAGGCAGCACCTTCTCTAATTACAACATCCAGAAAGAGTCAACCCTGCACTTGGTTCT	Ensembl	252	chrX	-	16379395	16379647		chrX:16379464-16379647	100043950	intergenic
ASMM10P050983	Gm8358	ENSMUST00000167222	P	P	P	P	P	P	64.1216	66.9953	80.2149	351.644	366.629	391.857	CAGAAGAAAAAGATATCCCAGGAGAAACTGAAGACACAAAAACTCACGGCCCGGGGATAA	Ensembl	243	chr12	+	82543946	82544189		chr12:82544129+82544189	666911	intergenic
ASMM10P001030	Gm13935	ENSMUST00000121859	P	P	P	P	P	P	35.4428	30.4054	34.054	351.087	334.401	304.084	AAATTCAAGATTCAAGCTAATCACCGAGGACATTCAGGGCAAAAACTGTCTGACTAACTT	Ensembl	798	chr2	-	110418169	110419619		chr2:110418656-110419357	668799	intergenic
ASMM10P019881	AK202494	uc008hma.1	P	P	P	P	P	P	355.345	244.536	259.127	350.357	248.391	268.819	TTGCTCAACTGTTAAAGAATGGTGGCTTGTTTTCATGGGTTTTGTATTTGTGTCTAATGC	UCSC_knowngene	454	chr19	+	41526399	41526853	NM_001039147, NM_024431, NR_038091	chr19:41526790+41526853		intergenic
ASMM10P038533	AK136817	uc009izj.1	P	P	P	P	P	P	161.155	104.171	127.463	347.265	277.751	294.176	TTTATTCACTTTTCAGACATGATACTAAAGAGTGCCCTCAGCTGCTGAGCAAGAGTTTGT	UCSC_knowngene	1870	chr7	+	105762740	105863650	ENSMUST00000131504	chr7:105863523+105863650		exonic antisense	NM_001162943	Dchs1	dachsous 1 (Drosophila)	-	105752988	105787550
ASMM10P011794	AK207688	uc007tdc.1	P	P	P	P	P	P	42.001	29.9303	36.5624	346.989	263.317	253.509	AGATGGAAAGTCTTCTGTCATAACTACCCAAGGACTACTAAAAGAAAAGTTGTGTTACCT	UCSC_knowngene	509	chr14	+	43714840	43715349	NM_001252089, NM_009033	chr14:43715113+43715349		intergenic
ASMM10P051426	Gm11271	ENSMUST00000116054	P	P	P	P	P	P	147.852	110.323	126.362	346.279	305.36	301.584	AAGCAGATTCAAAGCTACATGGCCAAGGGTTAGAGACTCTGCCTAAGGTTCAAATCAAGG	Ensembl	440	chr13	-	21380690	21381130		chr13:21380769-21381130	665454	intergenic
ASMM10P035084	AK193649	uc029vyo.1	P	P	P	P	P	P	59.0645	49.2274	59.5652	346.081	290.77	309.86	CCCTTCTCTGCCTTTATAAAAACTAATGATTTGTGCAACTTGTAACTAGGTGTTTATGGA	UCSC_knowngene	381	chr6	+	124935765	124936146	NM_001170341, NM_145385	chr6:124936064+124936146		exonic sense	NM_145385	Mlf2	myeloid leukemia factor 2	+	124931387	124936149
ASMM10P022654	Sh2d3c	NR_045535	P	P	P	P	P	P	523.924	549.176	499.425	342.035	382.95	437.388	GCCCCGCCTCCCTGCTCCTCCCCCGACCAGGCGATGAGGTAATCGCGCCGCTGAGAGGCA	RefSeq	3563	chr2	+	32721054	32755007		chr2:32741429+32741489	27387	exonic sense	NM_001252547	Sh2d3c	SH2 domain containing 3C	+	32727688	32755007
ASMM10P022254	Gm13194	ENSMUST00000142299	P	P	P	P	P	P	15.5767	13.8055	17.6061	339.712	455.36	503.519	TATTAAGAGATGCAAGCATTTTGAATTGGGAGGAAACAAGAAGAGAAAGGGCGGGCTGGT	Ensembl	311	chr2	+	4942173	4942484		chr2:4942424+4942484	381346	intergenic
ASMM10P011404	AK143701	AK143701	P	P	P	P	P	P	346.779	338.771	400.851	339.682	191.105	190.574	TGATGATAATGGACTGAACCTCTGAACCTGTAAGCCAGCCCCAATTAAATACTGTCCATT	Genbank	2671	chr1	-	180145480	180148151		chr1:180145494-180145813		exonic antisense	NM_001033285	Cdc42bpa	CDC42 binding protein kinase alpha	+	179961088	180165602
ASMM10P030499	Gm15617	ENSMUST00000118973	P	P	P	P	P	P	90.4953	52.5061	56.843	336.082	283.158	273.744	TGAATTGATGGTTTTCTTACCTGCCCTGTTCAAAAGATGGGGGTACCCTACTGCATCATC	Ensembl	771	chr5	-	72032717	72033488		chr5:72032959-72033488	100384876	intronic antisense	NM_008069	Gabrb1	gamma-aminobutyric acid (GABA) A receptor, subunit beta 1	+	71700015	72137244
ASMM10P050007	AK006502	AK006502	P	P	P	P	P	P	301.159	305.416	313.2	336.076	172.235	168.147	GAGCTGAACCTCTGAACCTGTAAGCCAGCCCCAATTAAATGTTGTTCTTTTTAAGAGTTG	Genbank	871	chr12	-	54552503	54556433		chr12:54552517-54552777		intergenic
ASMM10P029355	Rps19-ps11	ENSMUST00000160308	P	P	P	P	P	P	37.1995	29.1917	31.6916	333.137	289.001	284.735	AAACATAAAAGCTTGCCCCATATGATGAGCTCTGATCCTACACACCAGCTGCTTTCACAG	Ensembl	433	chr10	-	43373487	43373920		chr10:43373752-43373920	100502631	intronic antisense	NM_001168289	Pdss2	prenyl (solanesyl) diphosphate synthase, subunit 2	+	43221485	43464882
ASMM10P048978	Sez6	ENSMUST00000142542	P	P	P	P	P	P	406.136	581.767	553.468	333.028	530.026	574.753	AGTCCCGCCCACCTCGACCCCTCCCCCAGCCCCTCCCGCTCTGATCTTCCTCCTCTACAG	Ensembl	4523	chr11	+	77930838	77979048		chr11:77974379+77974439	20370	exonic sense	NM_021286	Sez6	seizure related gene 6	+	77930942	77979042
ASMM10P022848	Gm13527	ENSMUST00000117926	P	P	P	P	P	P	18.5878	17.2658	20.6593	330.475	429.307	427.296	GTGTGAACCACGAGAAGTACAACAACTCATTCAAGATTGTCAGCAATGCATCCTGCACCA	Ensembl	691	chr2	+	57079747	57080438		chr2:57080147+57080438	227920	intergenic
ASMM10P027461	Gm12852	ENSMUST00000119478	P	P	P	P	P	P	7.88231	4.7831	6.15435	330.123	247.636	252.817	CATTTTTGTTGTTGGCAAGGACAACAAACCATGGATCCCTTTTCCCAGAGGAAAAGGAAT	Ensembl	719	chr4	-	99103059	99103778		chr4:99103104-99103778	100417329	intronic sense	NM_026082	Dock7	dedicator of cytokinesis 7	-	98936664	99120915
ASMM10P018694	AK145497	AK145497	P	P	P	P	P	P	59.2347	43.4188	43.4033	327.692	338.956	314.404	TCTGTAACTAGATCTGATGCTCTCTTCTGGTAAATCTTAGCTGCAGTGTACTTAGATATA	Genbank	3595	chr18	+	77038566	77042159		chr18:77042084+77042159		intronic antisense	NM_027721	Katnal2	katanin p60 subunit A-like 2	-	76993199	77047296
ASMM10P013124	Gm9763	ENSMUST00000038391	P	P	P	P	P	P	89.7567	65.3625	64.3962	327.103	159.102	177.882	TTTGACTTCCTGCATGCACGCGACCACTGTGTGGCCCACAAGCTCTTTAAAGACTTGAGT	Ensembl	270	chr15	-	99898286	99898556		chr15:99898300-99898556	100042918	intergenic
ASMM10P014556	Gm4660	ENSMUST00000131499	P	P	P	P	P	P	99.9279	56.4653	59.1667	326.074	188.9	204.595	TAATTGGCTATGCTAGGAACCTATCTCTCAAGCAGCAGCTCTTCTCTTATGCCATTCTGG	Ensembl	403	chr16	-	60397919	60398322		chr16:60398004-60398322	100043804	intronic sense	NM_007938	Epha6	Eph receptor A6	-	59653482	60605531
ASMM10P042322	AK148811	AK148811	P	P	P	P	P	P	85.0135	56.438	52.5642	322.32	298.898	264.418	ATCTATCTATAATGAGCTCTGATGCCCTCTTCTGGCATGCAGGTGAACATGCAGATAGAG	Genbank	1164	chr9	-	121283722	121284882		chr9:121283780-121283931		intergenic
ASMM10P028321	Gm8709	NR_033633	P	P	P	P	P	P	13.1026	14.5512	16.7435	319.043	341.511	356.78	TTTGTAAAGGTCATTTCCCGGTATGACAATGAATACAGCTACAACAACAGGGTGGTGGAC	RefSeq	1206	chr10	-	26673445	26674651		chr10:26673644-26674651	667572	intergenic
ASMM10P014936	Rpl26-ps4	ENSMUST00000170279	P	P	P	P	P	P	119.607	92.333	96.1183	317.945	293.614	294.519	AACATGGTTATCACCAGACTAAAGCTGGACAAGGACAGCAAGAAGATCCTGGAGAGGAAA	Ensembl	438	chr16	+	17711667	17712105		chr16:17711973+17712105	433050	intronic antisense	NM_001040683	Med15	mediator complex subunit 15	-	17651220	17722930
ASMM10P012844	Baiap2l2	ENSMUST00000169462	P	P	P	P	P	P	217.667	188.849	195.221	316.843	229.005	243.331	GGGGCGGGGCTAGCTAGGCTCCGCCCCTCCCGCCCCACCCCCTGCCCTCTCCCCTCGCAG	Ensembl	2276	chr15	-	79258195	79285442		chr15:79261554-79261812	207495	exonic sense	NM_177580	Baiap2l2	BAI1-associated protein 2-like 2	-	79258194	79285509
ASMM10P048995	BC048862	uc029rmt.1	P	P	P	P	P	P	108.39	106.739	103.045	316.551	326.289	284.249	CTGGTCTACAGAGTAAGTTGCAGGACAGCCAGAGCTATACAGAGAAACGGGGTGTCTCAA	UCSC_knowngene	1635	chr11	+	78290891	78298661		chr11:78298601+78298661		intergenic
ASMM10P018459	Gm16415	ENSMUST00000080097	P	P	P	P	P	P	79.8086	69.6325	74.311	314.492	277.19	290.087	TGTAGACATCAAGGGAATGGGAATGGGCACTGTTCAAAAAGGAATGCCCCATAAGTGCTA	Ensembl	489	chr18	+	42441018	42441507		chr18:42441134+42441507	100042767	intergenic
ASMM10P057052	D8Ertd738e	uc009mmh.2	P	P	P	P	P	P	131.791	91.2155	94.5678	304.753	212.724	221.597	TCACCCCCAGTCATCTAATGTCAGCCTGTCACACCAGTAATCCAGAGCCACTTGGGGATG	UCSC_knowngene	650	chr8	-	84246225	84249761		chr8:84246269-84246338	101966	exonic sense	NM_001007571	D8Ertd738e	DNA segment, Chr 8, ERATO Doi 738, expressed	-	84246234	84249761
ASMM10P050879	Gm24857	ENSMUST00000158061	P	P	P	P	P	P	92.006	107.058	92.2797	304.42	316.738	245.028	TGGTGTCCACCTTTAATCCTAGCACTCAGGAGGCAGAGAGGCAGGCAGATCTCTCTAGGT	Ensembl	310	chr12	+	70935327	70935637		chr12:70935577+70935637		intergenic
ASMM10P043495	Gm15566	ENSMUST00000121130	P	P	P	P	P	P	43.9504	43.4894	52.6589	304.371	266.157	293.577	CAGGCTAAGAAGGAAGAGCTCATCTAGACTCTGTCCAAGGAGGAAGAAACCAAGAAATAA	Ensembl	590	chr9	+	120316327	120316917		chr9:120316857+120316917	666044	intronic sense	NM_144557	Myrip	myosin VIIA and Rab interacting protein	+	120304072	120474834
ASMM10P033054	AK089639	AK089639	P	P	P	P	P	P	57.6428	43.6933	54.5805	303.923	232.577	277.112	AAATTTGGGGTGTGTGCGTGTGTGTGTGTGTTTTGTGCTACATGCAGTTAGTTACAGGCA	Genbank	1223	chr6	-	39125164	39126381		chr6:39125209-39126381		intergenic
ASMM10P053753	Gm8814	ENSMUST00000119072	P	P	P	P	P	P	34.2767	26.6543	31.9583	303.065	230.48	213.508	GGCAACCACCTGACCAACCTCCGTAGAGTGGCAGGGACACCGCAAGCACAGACTAGCATG	Ensembl	535	chrX	-	167028901	167029436		chrX:167028975-167029033	667791	intergenic
ASMM10P046311	Gm11978	NR_028586	P	P	P	P	P	P	146.707	130.722	147.409	302.964	333.539	360.84	GATGTTTACTGAGGCTTGTGGTGTTTGGCCTCCTTGAAGTAACTGTATTATGACTGTGAG	RefSeq	1306	chr11	-	6650147	6660236		chr11:6650207-6650373	100041311	exonic antisense	NM_019511	Ramp3	receptor (calcitonin) activity modifying protein 3	+	6658532	6677475
ASMM10P043965	Gm4909	ENSMUST00000118749	P	P	P	P	P	P	42.9266	41.744	40.113	302.779	274.823	245.469	GTGGCTCCCATTGCCAAGCTGGAAAACACAAAGGCTAAAGAACTTGCCACTAAATTGAGT	Ensembl	794	chrX	-	60706269	60707063		chrX:60706286-60707063	236831	intergenic
ASMM10P036807	AK005686	uc009jhr.1	P	P	P	P	P	P	389.154	334.08	359.508	301.413	164.453	161.584	CTCCACCATGCCTGCCTGGATGCTGCCATGCTCCTGCCTTGACGATAATGGACTGAACCT	UCSC_knowngene	893	chr7	-	113538025	113564987		chr7:113545773-113545844		exonic antisense	NM_026143	Far1	fatty acyl CoA reductase 1	+	113513861	113570458
ASMM10P041610	Gm5779	NR_033602	P	P	P	P	P	P	139.382	114.001	113.905	300.722	288.533	311.942	TTGAAATTCTGAGTGATGTGCAACTGATAAAGACTTGGAGACAAGGTGGGAGCCAGTGAG	RefSeq	907	chr10	+	75352054	75352961	uc029qyu.1	chr10:75352498+75352961	544707	intergenic
ASMM10P047526	Gm11558	ENSMUST00000118454	P	P	P	P	P	P	62.799	56.6725	61.5134	299.818	303.923	320.566	CATCGAGATGATCCTCACTGTAAAGGAACAGATGTTCCAAAGCCAGAAGAGGAGTTTGCA	Ensembl	459	chr11	-	99988133	99988592		chr11:99988189-99988592		intergenic
ASMM10P010272	Gm21963	ENSMUST00000179519	P	P	P	P	P	P	8.33812	6.02024	5.89386	298.442	179.894	171.593	TCCTGTGGGAAAACCGGTAGCTGAGGATGGTGAGGATGACGATGTCGACACCAAGAAGCA	Ensembl	336	chr13	+	62778781	62779117		chr13:62779035+62779117	102631919	intronic antisense	NM_001256065	Gm5141	predicted gene 5141	-	62772199	62785808
ASMM10P003887	Gm5559	ENSMUST00000179006	P	P	P	P	P	P	15.5443	12.3919	13.7618	296.616	345.438	334.911	AATTCAACGGCACAGTCAAGGCCGAGAATGTGAAGCAGGCATCTGAGGGCCCACTGAAGG	Ensembl	596	chr5	+	95861707	95862894		chr5:95861885+95862491	433921	intergenic
ASMM10P026555	Gm15460	ENSMUST00000118147	P	P	P	P	P	P	37.9286	30.3377	33.8549	296.134	204.031	218.973	CAGTGTTTGCCTTTACTGTAAGTGGGATGGATAAGCCTGTGTTTACAGACCCACCAGTTA	Ensembl	391	chr3	+	137905008	137905399		chr3:137905297+137905399		intronic sense	NM_001033155	Dnajb14	DnaJ (Hsp40) homolog, subfamily B, member 14	+	137867674	137908931
ASMM10P030890	Gm6407	ENSMUST00000176468	P	P	P	P	P	P	30.4837	23.2884	26.6831	294.826	222.79	205.871	TGGATCTGCATGTCCTTGGGTTTGCCTGTACAGACCCTCATCTCTGTAACTTCTTTGAAA	Ensembl	549	chr10	-	73690256	73690805		chr10:73690428-73690805	623191	intergenic
ASMM10P035819	AK214897	uc029wee.1	P	P	P	P	P	P	283.242	177.291	200.285	287.028	254.387	241.905	CTTCTGCAGCCCCAGCTTGACTTTGTGTTCAGGTCTTTCAATAAAGAGAAGCTGTTTGAA	UCSC_knowngene	260	chr7	-	28314893	28315153	NM_013676	chr7:28314909-28315153		exonic sense	NM_013676	Supt5	suppressor of Ty 5	-	28314895	28338719
ASMM10P012240	Gm15515	ENSMUST00000117827	P	P	P	P	P	P	58.6504	37.0187	43.1703	285.55	308.339	317.439	GCTTGCATTGCCAAGCTGGAAAAAGCAAAGGCTAAAGAATTCGCCAATAAAACAGGTTAA	Ensembl	822	chr14	+	96231952	96232774		chr14:96232714+96232774	102638040	intronic antisense	NM_053105	Klhl1	kelch-like 1	-	96105264	96519034
ASMM10P040498	Gm15549	ENSMUST00000121595	P	P	P	P	P	P	20.9978	20.5942	24.2033	285.232	312.46	302.691	TTGTAAGAACAAGCCATACCCAAAGTCTCATTTCTTTGTGGTGTCCCTGATGCTAAGATC	Ensembl	622	chr8	+	68798866	68799488		chr8:68798898+68799488	100416244	intronic sense	NM_027590	Ints10	integrator complex subunit 10	+	68793953	68827644
ASMM10P028594	Gm11919	ENSMUST00000117609	P	P	P	P	P	P	58.0504	44.1122	49.6635	283.694	249.301	270.925	AGCCCAGGACCAAAGCACAAAGATTCAGAGTCTTGTTACTCAATGTGTCCTGTAACTCAA	Ensembl	721	chr4	+	29195519	29196240		chr4:29195999+29196240	100040811	intergenic
ASMM10P029375	Gm12950	ENSMUST00000121683	P	P	P	P	P	P	251.297	162.446	187.135	283.555	236.732	257.498	GTAACAATTATGCCAAAAGATATCCAGCTAGCAAGCCGCATACGTGGAGAACGTGATTAA	Ensembl	417	chr4	+	116448787	116449204		chr4:116449144+116449204	631400	intronic antisense	NM_001042743	Mast2	microtubule associated serine/threonine kinase 2	-	116306761	116464183
ASMM10P055022	Rpl35	ENSMUST00000152441	P	P	P	P	P	P	69.4415	51.2574	55.1216	283.483	193.729	213.998	CCATAGAGTCGCTCCTCATTGCAGGCCAAGATTAAGGCTCGGGACCTGCGCGGCAAGAAG	Ensembl	541	chr2	-	39001618	39005043		chr2:39004846-39004904	66489	exonic sense	NM_025592	Rpl35	ribosomal protein L35	-	39001580	39005131
ASMM10P018145	Gm16296	ENSMUST00000159905	P	P	P	P	P	P	20.8687	18.0862	19.9867	283.407	379.04	360.516	CTTTGGCTAATGTCCCCATGTTTGTGATGGGTGTGAACCATGAGAAATATGATAACTCAG	Ensembl	325	chr18	-	89534039	89534364		chr18:89534053-89534364		intronic sense	NM_001039173	Dok6	docking protein 6	-	89301134	89769136
ASMM10P022106	Gm14337	ENSMUST00000120437	P	P	P	P	P	P	61.086	66.6691	94.8771	281.16	204.722	217.962	AGAAGAGACTAGATGAGTTGAAACGGATTGAGAGAACTGGCAGAAGCTCGAGATGACAGC	Ensembl	210	chr2	-	173984481	173984691		chr2:173984503-173984691	100043912	intergenic
ASMM10P046513	Rhbdf1	ENSMUST00000143036	P	P	P	P	P	P	148.544	142.289	133.644	281.08	216.187	222.923	TGAGGCCACGCCCCTCTCCGCCCCCGCCCACTGTGGAGGCTGACTGGCCACTCTGCACAG	Ensembl	5089	chr11	-	32209585	32217317		chr11:32210772-32210826	13650	exonic sense	NM_010117	Rhbdf1	rhomboid family 1 (Drosophila)	-	32209584	32222293
ASMM10P027988	Arid1a	ENSMUST00000138473	P	P	P	P	P	P	44.5336	42.6519	43.7894	279.928	365.22	344.051	CGCCCTCTTTAAGGATGTCTGAAGTCAGCTACAATGTACTTACATATAATAAATAAGGAA	Ensembl	3964	chr4	-	133689486	133753982		chr4:133689508-133691069	93760	exonic sense	NM_001080819	Arid1a	AT rich interactive domain 1A (SWI-like)	-	133679007	133753611
ASMM10P043565	AK140265	uc009vev.1	P	P	P	P	P	P	241.475	192.862	187.858	279.216	290.305	345.082	AGGTCAAGGTGTAGCCAATGAAATGGGAAGAAATGGGCTACATTTTCTTATAAAAGAACA	UCSC_knowngene	783	chrM	+	69	852		chrM:748+852		intergenic
ASMM10P044690	Gm15206	ENSMUST00000119143	P	P	P	P	P	P	53.673	29.6902	40.7662	278.974	330.785	360.066	TGAACAGACAGTACTGTGGCAAATGTCTGACTTAACTGCTTCAACAAATCAGAAGACAAG	Ensembl	454	chrX	-	162576617	162577071		chrX:162576634-162577071	100041557	intronic sense	NM_178256	Reps2	RALBP1 associated Eps domain containing protein 2	-	162411953	162643601
ASMM10P045681	Gm8061	ENSMUST00000122380	P	P	P	P	P	P	566.209	500.126	511.993	277.234	210.397	217.365	GAGCTTCTAGAGGTGATAAAGCCACAGGATTCTGGAGGCAGTGCCAATGAACAAGCTGTG	Ensembl	350	chrX	+	139358467	139359257		chrX:139359197+139359257	666359	intergenic
ASMM10P017594	Gm6291	ENSMUST00000179994	P	P	P	P	P	P	8.06081	5.61617	6.7661	276.991	180.339	170.122	GAGAATGATGAAGATGACGATGTCGACACCAAGAAGCAGAAGACTGAGGAGGATGCCTAG	Ensembl	309	chr18	-	6371351	6371660		chr18:6371365-6371660	622152	intergenic
ASMM10P022057	AK132791	AK132791	P	P	P	P	P	P	48.456	59.5882	58.5403	276.214	312.2	285.69	CCCTTTTCTGGTGTGTCTGAAGATAACAGTGTACTCACACAGAATAAATAAAACTTGTTT	Genbank	2391	chr2	-	168961815	168964204		chr2:168961830-168961932		intergenic
ASMM10P046065	Gm9002	ENSMUST00000178437	P	P	P	P	P	P	40.4539	25.5401	27.9835	275.619	183.79	200.44	AGATTGCAGTTCTCAAGTATTTCCACTACTCCAAGAGCAAATTCCCATTGCCCCATGCAG	Ensembl	499	chr10	+	117429617	117430116		chr10:117430005+117430116	668146	intergenic
ASMM10P027433	Hspe1-ps6	ENSMUST00000120275	P	P	P	P	P	P	13.0266	12.0383	12.9738	275.112	255.784	284.979	GTAGAAGACAAGGATTATTTCTTATTTAGAGATGGTGACATTCTTGGAAAGTATGTGGAC	Ensembl	283	chr4	-	96072423	96072706		chr4:96072440-96072706	93753	intronic sense	NM_145548	Cyp2j13	cytochrome P450, family 2, subfamily j, polypeptide 13	-	96042659	96077540
ASMM10P045897	Gm8832	ENSMUST00000119890	P	P	P	P	P	P	116.497	77.1112	86.0556	273.639	219.406	219.874	TTTCATAGTTCACCCTAAGTTTGGGAAGCAGATTTGAAGCTACATGGCCAAGGGTCAGAG	Ensembl	395	chrX	+	168366463	168366858		chrX:168366659+168366858	667822	intronic antisense	NM_001033330	Frmpd4	FERM and PDZ domain containing 4	-	167471308	168577233
ASMM10P032625	Gm15497	ENSMUST00000119137	P	P	P	P	P	P	53.0989	59.7674	63.4815	271.003	283.362	330.335	CACAGAAGAAAAAGATATCCCAGGAGAAACTGAAGAAACAAAAACTCACGGCCCAGGAAT	Ensembl	551	chr5	+	138610738	138611289		chr5:138611227+138611289	665882	intronic antisense	NM_001044747	Zfp68	zinc finger protein 68	-	138603651	138619743
ASMM10P014255	1110054M08Rik	NR_037954	P	P	P	P	P	P	131.061	121.155	115.803	268.689	209.982	255.602	GGCCCGCGTCCTCCCCGGTGCCCGGCCCCGCTGCCGGCCCTTACCTTGCAGCGGCCGGCT	RefSeq	876	chr16	-	24392555	24393655		chr16:24393602-24393655	68841	exonic antisense	NM_178665	Lpp	LIM domain containing preferred translocation partner in lipoma	+	24393349	24992578
ASMM10P042000	XLOC_026017	TCONS_00034256	P	P	P	P	P	P	160.355	120.378	122.427	267.503	245.955	214.213	AGATGGCTCAGCAGTTAAGAGCACTGACTTCTAGAACTTCCAGAGGTCCTGAGTTCAATT	Alexander et al 2013	326	chr9	-	91922797	91961114		chr9:91922891-91922945		intergenic
ASMM10P045829	Gm8659	ENSMUST00000120024	P	P	P	P	P	P	85.9016	74.0122	78.9199	267.034	141.474	144.697	TATACACTAAGTGGCCAGACTGGAGCCACAGCCAGTGAATTTCTCTTCATCTCTAACCAT	Ensembl	1084	chrX	+	158150095	158151179		chrX:158151110+158151179	667483	intergenic
ASMM10P048376	Gm12152	ENSMUST00000122465	P	P	P	P	P	P	31.5591	34.1624	35.0943	266.477	273.221	270.468	AGACTGTATTCACCAAGTCTCCCTATCAGGGATTCACTGACCTTCTTGTGAAAACCCACA	Ensembl	684	chr11	+	43670800	43671484		chr11:43671407+43671484	620562	intergenic
ASMM10P003166	Gas5	ENSMUST00000160429	P	P	P	P	P	P	27.6944	28.1882	29.8869	265.897	162.166	142.967	TGGAGTTTGAGGCTGGATAGACAGTTTGAAAGGTACAAATAATGGTTTGAATAAAGAAAG	Ensembl	759	chr1	+	161035165	161038534	ENSMUST00000159153, ENSMUST00000159404, ENSMUST00000159438, ENSMUST00000159706, ENSMUST00000161623, ENSMUST00000162289	chr1:161036821+161037287	14455	bidirectional	NM_173424	Zbtb37	zinc finger and BTB domain containing 37	-	161017755	161034259
ASMM10P029104	Gm12643	ENSMUST00000116078	P	P	P	P	P	P	65.3507	56.9926	58.5013	265.757	242.144	237.611	TTAAAAGCACAAGCCCACATAATTTACACCAGAAACACAAAGGGTGGAGAAGCTACGGCT	Ensembl	374	chr4	+	91037899	91038273		chr4:91038195+91038273	664840	intergenic
ASMM10P031030	Gm15846	ENSMUST00000116022	P	P	P	P	P	P	55.2894	42.0395	44.0287	264.645	305.96	320.546	TATCAGGAATCCACTGATCATCTTGTGAAAACCCACAGCAGTCTCTCTTCAAAGGACCCA	Ensembl	320	chr5	-	122438595	122438915		chr5:122438634-122438915		intronic antisense	NM_019805	Anapc7	anaphase promoting complex subunit 7	+	122422443	122444911
ASMM10P027254	Tcp1-ps1	ENSMUST00000120941	P	P	P	P	P	P	811.903	480.981	574.327	263.562	201.628	195.443	ACCCAGAACATAGAAATCTAAAATGGATTGGTCTTGATTTGGTCCATGGGAAACCAGGAG	Ensembl	1466	chr4	-	68301245	68303290		chr4:68301264-68301413	21455	intergenic
ASMM10P052576	Gm11370	ENSMUST00000120583	P	P	P	P	P	P	114.781	74.4721	78.9732	263.334	188.845	196.515	AATATGGTACTGGCAGCCTACGTGGCTTTCAACTACTGCATTTCTTACAAGGAACCGGAA	Ensembl	260	chr13	+	30731776	30732036		chr13:30731955+30732036	666443	intergenic
ASMM10P029376	Gm12953	ENSMUST00000138426	P	P	P	P	P	P	33.6006	38.7963	38.7469	262.371	223.825	219.125	ACTGAGCCATCTCACCAGCCCTGAAATAATTTTTATAATCCCAACACTCAGGAGGCAAAG	Ensembl	751	chr4	+	116551739	116552627		chr4:116552287+116552347		exonic antisense	NM_177670	Tmem69	transmembrane protein 69	-	116551527	116555943
ASMM10P041096	AK177800	uc029wwu.1	P	P	P	P	P	P	42.2834	27.54	32.313	262.106	224.147	224.816	GGAGAAAACCTGTTTGCTGCCTCTCAGAGAAAGTTCACAAGAAATGAAAGACTTTGAAAC	UCSC_knowngene	530	chr8	+	123403284	123403814	NM_001037877, NM_025804	chr8:123403750+123403810		exonic sense	NM_001037877	Tcf25	transcription factor 25 (basic helix-loop-helix)	+	123373834	123404173
ASMM10P020749	Gm13637	ENSMUST00000121450	P	P	P	P	P	P	431.124	388.325	406.599	261.667	201.022	206.427	TACTGTAGTTGAGCATCCAGAATATGGAGAAGTAATTCAGCCACAGGGTGACCATCGCAA	Ensembl	342	chr2	-	72570480	72570822		chr2:72570561-72570822		intergenic
ASMM10P050226	Gm5436	ENSMUST00000058103	P	P	P	P	P	P	162.003	119.48	118.415	260.096	208.363	232.295	AATTGGGGAGAAGTACCTTGTTATGTCTGCAAAGAGCAAGATTCAGAAGCTCAGCAAGGC	Ensembl	642	chr12	-	84258331	84258973		chr12:84258364-84258973	432676	intergenic
ASMM10P021127	Gm1335	ENSMUST00000121653	P	P	P	P	P	P	59.7396	23.1098	23.8294	260.031	138.367	146.467	GTCTGAGGTTGTGGGATGCTTCTGTTTGACGGTCGCCTTCTTCATCCTCTTCACCGTGTG	Ensembl	386	chr2	-	93940298	93940878		chr2:93940313-93940568	383783	intergenic
ASMM10P045290	Gm8757	ENSMUST00000119660	P	P	P	P	P	P	247.482	156.65	163.354	259.051	233.124	243.867	GTAACAATTATGCCAAAATATATCCAGCTAGCACACTGCATACGCGGAGAACGTGCTTAA	Ensembl	372	chrX	+	78624705	78625077		chrX:78625017+78625077	667679	intergenic
ASMM10P028844	Gm12495	ENSMUST00000119750	P	P	P	P	P	P	60.0792	51.4618	62.079	256.835	341.691	343.092	GTTTGCTTGGCTCCTGATTGTTGTGCAGTAGATGTTGCCAAGAAAATTGGGATCATCTAT	Ensembl	447	chr4	+	53308225	53308672		chr4:53308612+53308672	100041197	intergenic
ASMM10P037175	H19	NR_001592	P	P	P	P	P	P	362.795	599.536	647.753	254.425	398.376	414.867	CCAAGCCCACTCCCCACCCCACCCCCCGCCCCACCTCATTTGTCTTTATTCTCTTTGCAG	RefSeq	2615	chr7	-	142575531	142578146		chr7:142576128-142576202	14955	intergenic
ASMM10P053690	Gm4779	ENSMUST00000056225	P	P	P	P	P	P	269.473	259.206	263.179	252.122	201.92	232.914	GTTGCCCCTGCCCCTGTTGCTGTTGCTTCTGCTGGCTTATACAAGATAAGTCCAAGAAAG	Ensembl	672	chrX	-	101791224	101793308		chrX:101793241-101793299	212753	intergenic
ASMM10P043827	Gm7189	ENSMUST00000119811	P	P	P	P	P	P	10.3755	11.1128	13.2271	249.929	298.417	308.912	AACTTTGTAAAGCCCATGTTCTGGTATGACAGTGAATACTGCTACAGCAACAGGGTGGTG	Ensembl	429	chrX	-	40000781	40001210		chrX:40000828-40001210	636756	intergenic
ASMM10P023963	Gm14141	ENSMUST00000120236	P	P	P	P	P	P	24.2465	17.7654	19.5913	248.019	215.286	223.555	ACACAGGTTAACAAGGGTGCTCCGGTGAGCTGGTGGAAGCTATAAGAACCAATTATAATG	Ensembl	783	chr2	+	150992181	150992964		chr2:150992785+150992964	668926	intronic antisense	NM_207204	Ninl	ninein-like	-	150934518	151009398
ASMM10P030851	Crybb3	ENSMUST00000155042	P	P	P	P	P	P	81.3384	77.4134	69.9605	247.972	219.986	185.568	AGTCCAAGTTCAGCCTGGTCTGCAGAGCGAGTTCCAAGACAGCCAGGGCTGCATGAGAAA	Ensembl	1419	chr5	-	113077023	113080391		chr5:113077219-113077288	12962	exonic sense	NM_021352	Crybb3	crystallin, beta B3	-	113075838	113081584
ASMM10P016562	Gm19815	ENSMUST00000175818	P	P	P	P	P	P	7.76244	6.46677	8.15002	245.24	161.254	163.882	GAAGTTGTGGAGGAGGCAGAGAATGGAAGAGCTGCACCTGCCAATGGGAATGTTCAAAAT	Ensembl	335	chr17	-	90567422	90567757		chr17:90567648-90567757	100503648	intronic sense	NM_020252	Nrxn1	neurexin I	-	90033643	91092802
ASMM10P038712	Gm16326	ENSMUST00000162843	P	P	P	P	P	P	50.0007	36.4286	36.5505	244.119	192.056	209.314	TATCCCCTTGGGCAAAACTGTTGTCAACAAGGATGCATTCAGAGACCCAGCTTTGAAACA	Ensembl	414	chr7	+	122131091	122131505		chr7:122131357+122131505	102631495	intronic antisense	NM_001081238	Palb2	partner and localizer of BRCA2	-	122107264	122132946
ASMM10P044012	Rplp1-ps1	ENSMUST00000119410	P	P	P	P	P	P	30.3117	24.2172	32.9163	243.379	276.87	311.014	GCAAGGAATGAAGAGTCCGAGAAGTCTGAAGATGGCAAGTTCTTTGGTCTTTTTGACTAA	Ensembl	345	chrX	-	70653205	70653550		chrX:70653219-70653550	280121	intergenic
ASMM10P013601	Spatc1	uc011zus.1	P	P	P	P	P	P	114.447	108.222	94.8248	242.263	161.991	158.066	CCCATTCTCCTCCACACAACCTCCCATCCCCGCCCCGCACCTCATCCTCTTCGGCTTCAG	UCSC_knowngene	1700	chr15	+	76268088	76292572		chr15:76284634+76284694	74281	exonic sense	NM_028852	Spatc1	spermatogenesis and centriole associated 1	+	76268088	76292572
ASMM10P057018	Ldha	uc009gzn.2	P	P	P	P	P	P	197.842	177.788	214.746	240.845	169.47	171.266	GACTCCAGTGTGCCTACGAGGTGATCAAGCTGAAAGGTTACACATCCTGGGCCATTGGCC	UCSC_knowngene	1505	chr7	+	46845803	46855627		chr7:46851063+46853982	16828	exonic sense	NM_001136069	Ldha	lactate dehydrogenase A	+	46847081	46855627
ASMM10P022857	Gm13559	ENSMUST00000120476	P	P	P	P	P	P	35.3727	26.0519	26.6847	240.791	239.985	251.315	TCAGGAATTCATTGATTATCTTGCGAAACCCCACACCAGAGTCTTTCTTCAGAGGACCCA	Ensembl	863	chr2	+	58740638	58741501		chr2:58741416+58741501	674940	intergenic
ASMM10P017611	Gm2531	ENSMUST00000075609	P	P	P	P	P	P	42.2037	30.003	33.4573	240.442	129.579	133.839	GATGAAGTAGTTTTGGTTCTCTTACCTGTCTTAGTTGGCCTGTTTTCATGGTGGTTGGTG	Ensembl	512	chr18	-	10145452	10145965		chr18:10145522-10145615	100039978	intronic sense	NM_009071	Rock1	Rho-associated coiled-coil containing protein kinase 1	-	10064400	10181792
ASMM10P020166	Gm13311	ENSMUST00000117863	P	P	P	P	P	P	209.038	129.854	155.613	238.671	148.557	158.231	AGAAGACTCTCACTAAAGCAGCAGATCCAGTCCATTCAGCAGTCTATTGAAAGGCTCTTG	Ensembl	380	chr2	-	14692871	14693251		chr2:14692886-14693251	625335	intronic antisense	NM_023116	Cacnb2	calcium channel, voltage-dependent, beta 2 subunit	+	14604305	14987908
ASMM10P047315	Gm11510	ENSMUST00000120278	P	P	P	P	P	P	53.2537	65.6997	71.0009	237.521	200.916	217.584	AACAATACAGTGGCTCCTGCAGGCAAACCAAACAAAACCAGAGCGATCTGGGGAAAAATA	Ensembl	353	chr11	-	88432985	88433514		chr11:88433110-88433236	100416733	intronic sense	NM_054043	Msi2	musashi RNA-binding protein 2	-	88339381	88718229
ASMM10P023062	Gm13649	ENSMUST00000122325	P	P	P	P	P	P	39.5416	30.4375	32.8466	236.874	145.448	161.816	ATGGGTATCATTGAGAAAGACAAGATTACCACCAGGACGCTGAATGCCTGGATGGACTAA	Ensembl	606	chr2	+	77335358	77335964		chr2:77335904+77335964	667906	intergenic
ASMM10P012855	Sun2	ENSMUST00000162392	P	P	P	P	P	P	143.446	87.751	89.6788	235.631	182.951	192.1	CTGTCATAGCTGCCCCTGCCATTAGTGCAAGCTTCTGAGTGACACTGCCTTTGTCTGTAG	Ensembl	4052	chr15	-	79724069	79742456		chr15:79728098-79728415	223697	exonic sense	NM_001205345	Sun2	Sad1 and UNC84 domain containing 2	-	79724067	79742536
ASMM10P031488	Gm16111	ENSMUST00000162128	P	P	P	P	P	P	44.4383	45.384	50.719	234.311	273.76	290.171	CTGCACAAAAGAAAAAGATATCCCAGAAGAAACTAAAGAAACAAAAACTCATGGCCCAGG	Ensembl	285	chr5	+	21889779	21890064		chr5:21889999+21890064	100416321	intronic antisense	NM_011261	Reln	reelin	-	21884453	22344705
ASMM10P045305	Gm16463	ENSMUST00000120527	P	P	P	P	P	P	44.7741	30.1711	35.4299	234.206	209.73	229.674	ACCAAAGCACCCAAGATGCAGTCTTGTTACTCCACAGGTTCTGCAACACAAATGTTGATG	Ensembl	721	chrX	+	85241616	85242731		chrX:85242505+85242731	669833	intergenic
ASMM10P018753	Gm16297	ENSMUST00000161466	P	P	P	P	P	P	15.603	14.0734	16.038	234.02	222.694	218.915	AAGCTCACTATCATGGCCTTCTGTGTTCCTGTATATCCGTTGTGGATCTGACATGCTTTC	Ensembl	459	chr18	+	89534602	89535061		chr18:89534740+89535061		intronic antisense	NM_001039173	Dok6	docking protein 6	-	89301134	89769136
ASMM10P036885	Gm14389	ENSMUST00000140453	P	P	P	P	P	P	89.3593	58.5677	58.9629	233.447	165.628	177.544	TGACCAGTATTACAAGTATATCAGGGTTCGGAAAGGCAGCATCTCGGGGATTAACATGGT	Ensembl	226	chr7	-	122484194	122484420		chr7:122484252-122484420		intronic antisense	NM_008855	Prkcb	protein kinase C, beta	+	122289124	122634401
ASMM10P021582	AK157361	AK157361	P	P	P	P	P	P	1.67735	2.75579	2.33423	232.516	175.751	156.053	AAGTTCCAACGCCCTACTTAAAATTCAACTAGAAAGTTACCTACCAAGTACTAATTAGCA	Genbank	2940	chr1	+	134402007	134405042		chr1:134404980+134405042		intergenic
ASMM10P045835	Gm5764	ENSMUST00000118817	P	P	P	P	P	P	13.3907	14.15	14.3963	231.562	199.327	199.925	TCATAAATATGAAGAGGACTTGGGAGAAGCTGTTGCTCACAGCTGTTGCTCACAGGTTCT	Ensembl	885	chrX	+	158833434	158834319		chrX:158833575+158834319	436243	intergenic
ASMM10P024128	Gm14248	ENSMUST00000117790	P	P	P	P	P	P	197.02	162.309	156.403	230.659	184.647	188.321	TTTCATAGTTTTCATGTTCTGGTAAGAGACACGTTCCAGTTCCCTTCCTACCAGCCTGTG	Ensembl	544	chr2	+	156889463	156890007		chr2:156889859+156890007	100043880	intergenic
ASMM10P045029	Gm4908	ENSMUST00000121923	P	P	P	P	P	P	10.3446	8.91755	10.1328	230.123	268.749	270.669	GGGCCTAGTGAGTTCTCCCTATTCTCTTGAATGCCAACAATAGAGTTTGCTGTACCTCAA	Ensembl	1212	chrX	+	47471807	47473019		chrX:47472956+47473019	236775	intergenic
ASMM10P032668	AK142426	AK142426	P	P	P	P	P	P	114.011	77.8286	88.6454	229.02	262.721	277.476	TCGCCTTCACCGTTCCAGTTTTTAAATCCTGAGTCAAAAGCGCCAAAACAAAACAAAAAA	Genbank	409	chr5	+	142903241	142903646		chr5:142903585+142903646		exonic antisense	NM_007393	Actb	actin, beta	-	142903115	142906724
ASMM10P041150	Gm6921	ENSMUST00000161478	P	P	P	P	P	P	49.9237	32.8295	27.1138	224.078	149.53	159.592	AAGAAGAAGCAAACCTTCTGCAAGTTCATTTATCGTGGCGTAGACCTCGACCAACTGCTT	Ensembl	435	chr8	+	127561434	127561869		chr8:127561452+127561869	628847	intronic sense	NM_033620	Pard3	par-3 family cell polarity regulator	+	127064055	127612286
ASMM10P052204	BC099526	uc007rsg.1	P	P	P	P	P	P	257.44	187.749	193.769	222.409	147.793	144.392	TCCTGCCCGGTGTGAGCTCCTGTCCTGACTTCCTTTGGTGAGAAACAGCAATATGGAAGT	UCSC_knowngene	1182	chr13	-	103591394	103707633		chr13:103707527-103707633		intergenic
ASMM10P039595	Mri1	ENSMUST00000127747	P	P	P	P	P	P	39.0709	44.988	41.3963	220.77	277.941	241.287	CTTCTGGTGTGTCTGAAGACAGCAACGGTGATGTATTCATATGCATAAAATACATAAATA	Ensembl	1065	chr8	-	84255791	84257326		chr8:84255812-84256243	67873	exonic sense	NM_026423	Mri1	methylthioribose-1-phosphate isomerase homolog (S. cerevisiae)	-	84250575	84257324
ASMM10P037741	Gm12757	ENSMUST00000119465	P	P	P	P	P	P	6.25864	3.7963	4.73173	220.504	199.425	185.303	GACACCATTCAAGTTGAATTTGGAGAAAGGCAAAATAACTGACTTCATCAAGTTCAAAAC	Ensembl	800	chr7	+	33879294	33880094		chr7:33879764+33880094	635803	intergenic
ASMM10P000333	Nhp2l1	ENSMUST00000072904	P	P	P	P	P	P	176.179	117.959	122.891	220.016	130.064	143.338	CGCAGCCATGTCATCGCCTGTTCTGTTACCATCAAAGAAGGCTCTCAACTAAAGCAGCAG	Ensembl	769	chr15	-	82041477	82047535		chr15:82042149-82047486	20826	exonic sense	NM_011482	Nhp2l1	NHP2 non-histone chromosome protein 2-like 1 (S. cerevisiae)	-	82041344	82047598
ASMM10P027901	Gm12967	ENSMUST00000122147	P	P	P	P	P	P	34.175	24.7064	31.1714	218.236	125.339	126.07	ATGACAAAGGGAATGTTATCCTTTGGTAAGCGTCACAACAAGACACACACACTGTGCCTG	Ensembl	289	chr4	-	129761627	129761916		chr4:129761870-129761916	100040532	intergenic
ASMM10P030007	Gm13132	ENSMUST00000121194	P	P	P	P	P	P	54.4355	42.006	48.2973	217.944	213.282	225.751	AGACAAAAGATTGTGAAGCCTGTGACAGTCTCTGCTTCCCAAGTTGGTAGAAAACCCTAA	Ensembl	472	chr4	+	154220540	154221012		chr4:154220952+154221012	102637279	intronic sense	NM_001162977	Megf6	multiple EGF-like-domains 6	+	154170712	154275721
ASMM10P053708	AK166541	AK166541	P	P	P	P	P	P	98.6068	89.3407	88.0027	217.587	138.368	131.298	AATACCCCTTTACTCAGCTACTTGGGGTGCCACGGTCCTCTACCCCTGCGTGGTGTATGA	Genbank	1530	chrX	-	114331099	114332625		chrX:114332384-114332441		intergenic
ASMM10P054658	Gm20109	ENSMUST00000180802	P	P	P	P	P	P	110.341	56.759	57.9677	217.039	127.735	150.432	CCACACGCGCCGTGAGCCGCGCCCCGAGCCAGCACCTTGCTTAACCCCTTCCCGCCCGCG	Ensembl	671	chr17	-	28522380	28523148		chr17:28523079-28523137	100504201	intergenic
ASMM10P014005	AB352974	uc029svi.1	P	P	P	P	P	P	439.01	338.376	339.44	216.625	135.792	136.785	AACCCTGCTCTCTCTGGCCTTGGGTCATGAGGGTATAAGGAATAAACATGGTGAGCTTGT	UCSC_knowngene	336	chr15	+	102523328	102523664	ENSMUST00000136968, NM_001253795, NM_009319, uc009bsy.2	chr15:102523604+102523664		exonic sense	NM_001253795	Tarbp2	TAR (HIV) RNA binding protein 2	+	102518191	102523676
ASMM10P051378	AK207899	uc007pma.1	P	P	P	P	P	P	108.486	53.309	69.7792	215.528	184.537	181.808	GTTCTACAAGTGACTGTGTTTTGTATTACTGCGAAGATATGGAAAATGTAGTGCATTACA	UCSC_knowngene	214	chr13	-	13231766	13231980	NM_011739	chr13:13231805-13231980		intergenic
ASMM10P034610	Gm20445	ENSMUST00000061905	P	P	P	P	P	P	50.2903	52.1804	49.4513	215.425	276.224	282.84	AGGAGAATGGGTCTTTGGTTGAATCCGAAATTTCTTGGGTAAGAAATACATCTGCAGGTT	Ensembl	565	chr6	+	65882778	65883343		chr6:65883095+65883343	102640126	intronic sense	NM_027547	Prdm5	PR domain containing 5	+	65778961	65936377
ASMM10P043687	Gm9435	ENSMUST00000120379	P	P	P	P	P	P	43.5031	20.5154	20.8938	214.937	218.472	219.425	AGCTACCCGTGATCCAAGATTTCCCTAACAAATAGGATGTATCCTCACAAACTGGTCTTC	Ensembl	877	chrX	-	14955097	14955974		chrX:14955114-14955974	668991	intergenic
ASMM10P048389	Gm12163	ENSMUST00000121597	P	P	P	P	P	P	85.114	73.3813	85.4312	214.821	231.32	277.893	CTTCTGATTTGAGTTTTTATTTGAATGTTCTTGGACCATGTATAATGAGACTGCTGTCTG	Ensembl	389	chr11	+	45813603	45813992		chr11:45813927+45813992	100504338	intergenic
ASMM10P028566	Gm11892	ENSMUST00000117711	P	P	P	P	P	P	6.03087	4.49999	5.64344	214.493	136.783	148.699	CTCTTCTCTGAATATCAGCAGTACCAGGATGCTACCACAGAAGAGGAAGAGGATTTCAGA	Ensembl	1202	chr4	+	24238099	24239301		chr4:24239220+24239301	664973	intergenic
ASMM10P045367	Gm14925	ENSMUST00000120611	P	P	P	P	P	P	157.351	113.422	134.28	214.287	141.485	153.519	CTGCTGTGCTTGCTTTAGTTAGATGTCTCATATTGAGGTTACTTGCTTGTGTTTATAATA	Ensembl	438	chrX	+	96194050	96194488		chrX:96194409+96194488	100503808	intergenic
ASMM10P042624	Tpt1-ps5	ENSMUST00000112150	P	P	P	P	P	P	97.8981	78.4144	87.9211	213.769	285.635	271.844	TGATCATCTACTGGGACCTCATCAGCCATGATGAGCTGTTTTCCGACATCTACAAGATTC	Ensembl	519	chr9	+	37696514	37697033		chr9:37696515+37697033	627798	intergenic
ASMM10P025998	Gm6525	NR_036654	P	P	P	P	P	P	3.64477	3.33022	3.74115	212.757	195.455	194.051	TCTTGACCATTCAACCCCTTTGATTACAATTGTTCTTTTGGGAGGGAATAAATTAAAAGC	RefSeq	556	chr3	+	84174637	84175193		chr3:84175121+84175193	624713	intronic antisense	ENSMUST00000107693	Trim2	tripartite motif-containing 2	-	84161873	84220877
ASMM10P027064	Gm12438	ENSMUST00000122034	P	P	P	P	P	P	87.2497	65.1842	72.6383	211.798	169.096	169.196	AATTACATTTGATGCTTTCCCTGGAGAGCCTGACAAGGAGCTGAACCCTAAGAAGATCTG	Ensembl	336	chr4	-	48745514	48745850		chr4:48745637-48745850		intergenic
ASMM10P026213	AK213359	uc029unq.1	P	P	P	P	P	P	65.0495	44.1861	51.5759	211.717	144.036	142.92	TGTAAATGTTCCCCTAACTTCTGTTTCTTCTGAAGAGAAAATAAACCTTTTTCCCCCCAA	UCSC_knowngene	204	chr3	+	95662975	95663179	NM_008562	chr3:95663118+95663178		exonic sense	NM_008562	Mcl1	myeloid cell leukemia sequence 1	+	95658720	95663178
ASMM10P012800	AK190779	uc029ssm.1	P	P	P	P	P	P	172.188	142.496	150.145	210.997	158.429	158.609	GGTCCCTGAGCAGGAGGAGGAGCTGTGAACAAGTCAGACCAATAAAACCAGGTTTGCACT	UCSC_knowngene	347	chr15	-	77915046	77915393	ENSMUST00000173561, NM_019913	chr15:77915064-77915203		exonic sense	NM_019913	Txn2	thioredoxin 2	-	77915050	77928994
ASMM10P009910	2410006H16Rik	NR_030738	P	P	P	P	P	P	41.7477	40.7119	40.1148	210.815	109.851	101.666	AGCAGCAGAGGCTATATTCCCAGAGGAGTCTCCAGCCGGCCTGAAAGCAAATATCCTAAG	RefSeq	461	chr11	+	62602876	62604806		chr11:62604471+62604654	69221	intergenic
ASMM10P009815	1110038B12Rik	NR_015536	P	P	P	P	P	P	45.3512	36.125	40.0724	210.453	185.42	178.761	CTGAAGAAAGGGCTTTGCTGCTACGCACTGACAAGTTGGACGGCTTTTTATTGCTTTGTT	RefSeq	450	chr17	-	34950235	34952471		chr17:34950435-34951884	68763	intergenic
ASMM10P055352	A130049A11Rik	ENSMUST00000160110	P	P	P	P	P	P	186.346	129.373	139.323	209.816	170.936	196.202	CCGCCTTCCGGCTCCGCCCCCGGCCGCCTTCCCGCCGCTCTGGCTGCCCGGAGGAAGAAG	Ensembl	4046	chr3	-	103964535	103968581		chr3:103968294-103968352		exonic antisense	NM_001163468	Phtf1	putative homeodomain transcription factor 1	+	103968257	104007491
ASMM10P044924	Gm9439	ENSMUST00000119554	P	P	P	P	P	P	9.52755	11.6442	13.5711	208.459	236.85	235.978	TGCTGAGGCTGGCATTGTTCTCAATGAGAACTTGTGAGCTCATTTTCTGGTATGACAATG	Ensembl	971	chrX	+	21504049	21505460		chrX:21505347+21505460	668997	intergenic
ASMM10P042895	1600029O15Rik	NR_033522	P	P	P	P	P	P	48.8297	53.4311	51.7366	208.365	233.728	212.665	CTTCTGGTGTGCCTGAAGTCAGCTACAGTGAACTTATGCATAATAATAAATCTTTACAAA	RefSeq	1809	chr9	+	58202896	58208808		chr9:58208674+58208808	665268	bidirectional	NM_001161536	Islr2	immunoglobulin superfamily containing leucine-rich repeat 2	-	58196296	58202285
ASMM10P052271	AK218261	uc007rwl.1	P	P	P	P	P	P	28.7463	33.338	39.5419	207.045	164.263	159.423	TGCCTTCATGGTAGACAATGAGGCCATCTATGACATCTGTCGTAGAAACCTCGACATTGA	UCSC_knowngene	221	chr13	-	112594406	112594627	NM_009448, NM_011653, NM_011654, NR_033599	chr13:112594447-112594627		intergenic
ASMM10P027964	Gm13022	ENSMUST00000121181	P	P	P	P	P	P	135.135	136.453	166.05	206.468	163.787	176.127	GATGAGATTGACCACCATTCAAAGGCGATAGAGCGTCTGCAGAAGCCGATTGAACGCCGC	Ensembl	285	chr4	-	132801969	132802254		chr4:132801983-132802254	100039917	intergenic
ASMM10P021153	Gm13868	ENSMUST00000122411	P	P	P	P	P	P	37.092	27.5712	30.9083	205.571	219.231	234.48	TATTGTAGATTCAGGCATGGATTCCATGAAGGAACAACACCTAAACCCAAGAGGGCAGCT	Ensembl	294	chr2	-	102311913	102312207		chr2:102311951-102312207	100504387	intronic sense	NM_020267	Trim44	tripartite motif-containing 44	-	102300118	102400900
ASMM10P014607	Gm15554	ENSMUST00000120406	P	P	P	P	P	P	52.949	54.9547	67.0119	205.487	216.096	210.524	TTAAGATTGTCAGCAATGTCTCCTGTACCACCAACTGCTTAATGGAAGGGCTCATGACCA	Ensembl	555	chr16	-	75772423	75772978		chr16:75772637-75772978	546667	intergenic
ASMM10P051552	Gm11355	ENSMUST00000121120	P	P	P	P	P	P	102.483	75.5509	76.7548	205.315	168.895	178.556	GCTGAGCCTGCAAAACCTGACATCACTTACCAAGAGCCTCAGGGAGCCCAGATGCAGAAC	Ensembl	306	chr13	-	26899690	26899996		chr13:26899704-26899996	100040957	intergenic
ASMM10P012338	Gm17082	ENSMUST00000166043	P	P	P	P	P	P	35.0516	26.4585	38.1518	205.253	178.583	158.58	CAGTCCCTGTGGTGGTAGCTATGGATCTGGAGGTGAATATGGTAGCAGAAGGTTTTAAAA	Ensembl	1091	chr14	+	122121552	122122643		chr14:122122583+122122643	100306977	intronic sense	NM_080556	Tm9sf2	transmembrane 9 superfamily member 2	+	122107081	122159603
ASMM10P052166	Gm24733	ENSMUST00000158863	P	P	P	P	P	P	439.931	660.876	683.188	204.791	220.538	199.786	ACCCCACCCCCACCCCCCCACACACACACCCCAGACTCAAGCATTTGAATGCTTGGTGTG	Ensembl	253	chr13	-	99040397	99040650		chr13:99040411-99040650		intergenic
ASMM10P051016	AK186759	uc029ruc.1	P	P	P	P	P	P	156.709	121.044	134.025	204.757	109.03	111.048	GCAGCATCTGCTACTACATCTACACCATTCAGAACTTGTAACTAAAATATTTAAAGAGAC	UCSC_knowngene	631	chr12	+	85133452	85134083	NM_030225	chr12:85133988+85134083		exonic sense	NM_030225	Dlst	dihydrolipoamide S-succinyltransferase (E2 component of 2-oxo-glutarate complex)	+	85110832	85134091
ASMM10P022748	Gm13586	ENSMUST00000121784	P	P	P	P	P	P	134.515	90.4366	102.893	202.995	207.506	209.593	ATGGCACAGAAATGGCATCAAGAAACTCCAGTCGCAAAGATACGAATCTCTTAGGGGGTT	Ensembl	464	chr2	+	38622800	38623264		chr2:38622844+38623264		intronic antisense	NM_011187	Psmb7	proteasome (prosome, macropain) subunit, beta type 7	-	38588045	38643906
ASMM10P045165	Gm14687	ENSMUST00000120206	P	P	P	P	P	P	40.6952	38.8148	38.2887	202.094	166.358	192.801	TGCAACTTGCTATAAGTGGAGAATTGGATTCTCTGACAAAGGCTATCATTGCTGGTGGTG	Ensembl	363	chrX	+	67660089	67663856		chrX:67663740+67663856		intergenic
ASMM10P022239	Gm13186	ENSMUST00000118031	P	P	P	P	P	P	103.446	95.6836	97.0013	201.214	165.16	177.117	TTTGGTGATTTTGGCATGAGTCAGATGCTGTGCTGGGTCACCTTTCATATCCAGATCCTT	Ensembl	316	chr2	+	3531284	3531600		chr2:3531492+3531600	100504103	intergenic
ASMM10P016276	Gm16555	ENSMUST00000159971	P	P	P	P	P	P	61.011	72.4435	72.3039	200.499	243.711	211.684	GTGTGTCTGAAGACAGCGACAGTGTACTCATGTGCCTGAAATGAATAAATAAATAAATCT	Ensembl	1199	chr17	-	49817625	49821825		chr17:49817639-49818456	102632654	intronic antisense	NM_177052	Kif6	kinesin family member 6	+	49615171	49909847
ASMM10P001014	Gm13009	ENSMUST00000121307	P	P	P	P	P	P	67.7606	47.3792	48.1793	199.144	147.377	165.281	AAAGCAAGGCTGACAGAAGGATGCTCCGAAGGATGCTCCTTTAGGAGCAAGCAGCACTGA	Ensembl	267	chr4	-	136074512	136074972		chr4:136074513-136074738		intergenic
ASMM10P044508	Gm15002	ENSMUST00000118406	P	P	P	P	P	P	43.3048	43.0068	49.0513	197.291	250.029	285.522	GCTGCACAGATGAAAAAGATATCCCAGAAGAGACTGAAGAAACAAAAACTCATGGCACGG	Ensembl	452	chrX	-	139256923	139257611		chrX:139256937-139257227	675062	intergenic
ASMM10P048190	Gm12030	ENSMUST00000121917	P	P	P	P	P	P	76.4784	62.7219	62.9603	197.156	137.123	144.569	ATCGGGATGGTGGTCATCCGAGGAAACAGTATCATGTTAGAATCCTTGGAAAGAGTCTGA	Ensembl	223	chr11	+	20142567	20142790		chr11:20142730+20142790		intergenic
ASMM10P003227	Gas5	ENSMUST00000160152	P	P	P	P	P	P	17.3854	12.8998	13.3137	196.807	93.0153	80.1975	GGGCGCACAGGAATGGCAGTGTGGACCTCTGTGATGGGACATCTTGTGGGATCTCACAGC	Ensembl	712	chr1	+	161034421	161037531		chr1:161034448+161035751	14455	bidirectional	NM_173424	Zbtb37	zinc finger and BTB domain containing 37	-	161017755	161034259
ASMM10P028472	Rps11-ps3	ENSMUST00000117608	P	P	P	P	P	P	49.575	30.4901	31.9305	195.838	195.276	170.776	AACATGTCTGTGCACCTGTTTCAGGGATCATTGTCACATTGTCACAGTTGGAGAGTGTAG	Ensembl	486	chr4	+	10946607	10947093		chr4:10946928+10947093	383992	intergenic
ASMM10P011779	Gm10713	ENSMUST00000086606	P	P	P	P	P	P	243.13	235.459	270.208	195.308	134.018	139.894	TTCCTGCTGGCACTGAGGATTATATCCATATTCAACAGAGAAAGGGCAGGAAGACTCTTA	Ensembl	336	chr14	+	40006219	40006555		chr14:40006286+40006555		intergenic
ASMM10P027688	Gm12859	ENSMUST00000117834	P	P	P	P	P	P	48.1329	33.8658	38.1109	195.225	200.646	202.797	TTCTTCCTTGAAGAGACACAGCTTGGTGAAGGGTTATTAGCACAAGGTGACTACGAGAAG	Ensembl	427	chr4	-	118490781	118497642		chr4:118490958-118491040	545675	intergenic
ASMM10P031240	Tmem184a	ENSMUST00000132677	P	P	P	P	P	P	78.5542	65.4115	55.18	195.028	170.712	146.627	TATCCTTGTCTGTATAACATGTTTGAGGCCAGCCTGGGCTACATGAGGAAGGTCTCACAA	Ensembl	627	chr5	-	139807266	139807980		chr5:139807361-139807619	231832	exonic sense	NM_001161548	Tmem184a	transmembrane protein 184a	-	139804951	139814283
ASMM10P046814	Gm12617	ENSMUST00000121268	P	P	P	P	P	P	159.316	103.927	125.025	192.949	153.01	164.749	TCATCAGCTTGCCCAGAAGTACAAATGGGAGAAGATGATCTGCTGCAAGTACTACAAACC	Ensembl	381	chr11	-	60692694	60693075		chr11:60692784-60693075	668206	intergenic
ASMM10P049858	Gm20535	ENSMUST00000173157	P	P	P	P	P	P	216.822	180.028	176.865	192.48	102.448	103.416	GATGATAGTGGACTGAACATCTGAACCTGTAAGCCAGCCCCAATTAAATGTTATCTTCTG	Ensembl	1268	chr12	-	21252117	21255952		chr12:21252131-21253330		exonic antisense	NM_001004364	Asap2	ArfGAP with SH3 domain, ankyrin repeat and PH domain 2	+	21111755	21270171
ASMM10P025019	Gm5278	ENSMUST00000055957	P	P	P	P	P	P	23.447	23.0491	25.9975	191.514	168.343	159.179	GTTGCAGAATGATCGTGGGGGTCGTGCACTCCTTCAGGATGTGAAGAAGCCAGCTCAAGA	Ensembl	552	chr3	-	93433214	93433766		chr3:93433517-93433766	383891	intergenic
ASMM10P033116	AB352974	uc009bsy.2	P	P	P	P	P	P	410.827	317.252	346.852	190.484	121.188	127.613	AATCTATTGGAGTCCTGAATAAATGCTGCTCTTTGGCTTCCAAAACCCTGCTCTCTCTGG	UCSC_knowngene	336	chr6	-	47431797	47432133	ENSMUST00000136968, NM_001253795, NM_009319, uc029svi.1	chr6:47431854-47432133		intergenic
ASMM10P014156	Gm15714	ENSMUST00000117168	P	P	P	P	P	P	43.5082	29.4774	35.1	188.176	146.214	149.655	GATGGAGTATTTGGAGGATCCCAAAAAGTACATCCCTGGAACAAAAATGATTCACTTTCT	Ensembl	250	chr16	-	16849448	16849698		chr16:16849462-16849698		intergenic
ASMM10P041685	Arih1	ENSMUST00000026264	P	P	P	P	P	P	64.5369	42.6541	35.9427	187.938	81.3288	99.1609	CCGGAGCCGGAGCGAGAGCCGGGGCCTCGGCGTCCCCGCCCTCTCCGCGCCGCGGCCAGC	Ensembl	2005	chr9	-	59393112	59486618		chr9:59486388-59486618	23806	exonic sense	NM_019927	Arih1	ariadne ubiquitin-conjugating enzyme E2 binding protein homolog 1 (Drosophila)	-	59388553	59486374
ASMM10P036490	Gm15744	ENSMUST00000161734	P	P	P	P	P	P	20.9539	14.2035	13.456	187.847	152.717	148.14	AAATACGACAAAAGGAAAAAGAATGCCCAAATCAGCAGGCTCCTGGAGGAACAGTTCCAG	Ensembl	213	chr7	-	89761462	89761675		chr7:89761602-89761675	100502804	intronic antisense	NM_181407	Me3	malic enzyme 3, NADP(+)-dependent, mitochondrial	+	89632817	89854359
ASMM10P024848	Gm6706	ENSMUST00000145087	P	P	P	P	P	P	6.20324	4.89659	5.90391	185.751	128.573	122.334	AGTTGTGGAGGAAACAGAGAATGGAAGAGATGCACCTGCCTATGGGAACAGTCAAAATGA	Ensembl	318	chr3	-	80399348	80399666		chr3:80399576-80399666	626797	intergenic
ASMM10P046289	Gm11969	ENSMUST00000118848	P	P	P	P	P	P	32.2668	18.8634	20.4784	185.177	184.865	190.644	ATCAAGTCTCCTTACCAGTACACTGACCATCTTGTAGAAACCCATACCAGAGTCTCTGTT	Ensembl	356	chr11	-	6182678	6183034		chr11:6182728-6183034		intronic sense	NM_173748	Nudcd3	NudC domain containing 3	-	6105691	6200451
ASMM10P043991	Gm4910	ENSMUST00000119605	P	P	P	P	P	P	85.9477	59.1724	66.3788	185.119	138.025	152.375	GGTCACATCTGACAAGGAGACTTATAAACTTTGTTATTTCCAGATTAGTCAAGATGAAGA	Ensembl	366	chrX	-	68315951	68316317		chrX:68315987-68316317	236844	intergenic
ASMM10P010279	XLOC_006199	TCONS_00008061	P	P	P	P	P	P	172.106	128.203	130.487	184.865	119.807	105.537	CTTGAGTTCCTGCCCTGACTTCCCCTGATGATAGACTATCAACTGTAAGATGAAATAAAC	Alexander et al 2013	1921	chr13	+	63611156	63615671		chr13:63615611+63615671		intergenic
ASMM10P045168	Gm14701	ENSMUST00000117156	P	P	P	P	P	P	22.9008	22.1923	29.8651	184.021	141.141	152.422	TTGTAGGGACAGTCACAGAAGATGTATGGATTCTGGAAGTACCCAAGCTGAAAGTGTGTG	Ensembl	348	chrX	+	68613792	68614140		chrX:68613895+68614140	666866	intergenic
ASMM10P022078	XLOC_014934	TCONS_00018038	P	P	P	P	P	P	153.436	136.444	130.216	183.944	87.8507	85.6729	CTTGATCATACTGGACTGAACCTCTCAACCTGTAAGCCAGCCCCAATAAAATGTTGTCTT	Alexander et al 2013	569	chr2	-	170670958	170673862		chr2:170670972-170671218		intergenic
ASMM10P031686	H2af-ps	ENSMUST00000119066	P	P	P	P	P	P	60.3779	41.4235	47.1026	183.536	92.6306	104.164	TGGAGCTGGCTATCAGCAAGGACGAGGAGCTTAAGAAGCTGCTGGGCAAAGTGAGGCTTG	Ensembl	305	chr5	+	35917896	35918201		chr5:35918057+35918201	100040209	intronic sense	NM_027373	Afap1	actin filament associated protein 1	+	35893318	36003922
ASMM10P044212	XLOC_027217	TCONS_00036221	P	P	P	P	P	P	31.7539	22.5867	28.0467	183.213	125.096	148.263	GCATTGCTCCTTCCATCCAGCAATTGTGTGTGTGTGTGTGTGCGTATACACAGATATATA	Alexander et al 2013	5799	chrX	-	95960357	95968776		chrX:95960371-95962279		intergenic
ASMM10P019578	Stx5a	ENSMUST00000176093	P	P	P	P	P	P	57.4104	51.6836	42.5303	183.041	168.568	153.959	AAAGGCAAGCTACAGATCTCTGAGTTTGAGGCCAACCTGGTCTGTAATTATGTTGTTTTG	Ensembl	3015	chr19	+	8741511	8744526		chr19:8744239+8744526	56389	exonic sense	NM_019829	Stx5a	syntaxin 5A	+	8741802	8755642
ASMM10P021600	Gm14037	ENSMUST00000120576	P	P	P	P	P	P	2.94058	3.46997	4.00226	182.472	143.507	139.665	CTATGGGCAAGTGGGTAGCTGAGGAGGATAACGATGTCGACACCAAGAAGCAGAAGCCTG	Ensembl	313	chr2	-	134730794	134731107		chr2:134730822-134731107	627897	intergenic
ASMM10P049164	Gm11509	ENSMUST00000117358	P	P	P	P	P	P	94.9374	103.672	126.316	181.716	212.633	149.606	ACCTGCCTGTCATTGAGTCCTTTGGCTTCACCGTCGATCTTCAATCCAATACTGGTGGCC	Ensembl	325	chr11	+	88335659	88335984		chr11:88335765+88335984	668793	intergenic
ASMM10P010855	Hacl1	ENSMUST00000156431	P	P	P	P	P	P	184.313	160.504	148.935	181.178	98.569	95.9488	ATCATGATAATGAACTGAACCTCTGAAACTGTAAGCCAGCCCCAATTAAATGTTGTCCTC	Ensembl	2906	chr14	-	31598729	31640944		chr14:31598743-31599652	56794	exonic sense	NM_019975	Hacl1	2-hydroxyacyl-CoA lyase 1	-	31607225	31640965
ASMM10P049005	AK198029	uc029qtf.1	P	P	P	P	P	P	52.4583	43.8142	55.6779	180.82	121.237	133.696	GTGTTCAACACTCAGACTGTTGTAAACTCTCGTTTTGTATGAGCAAAATTGTCTTTACTA	UCSC_knowngene	231	chr1	-	131053699	131053930	NM_008551	chr1:131053733-131053930		exonic sense	NM_008551	Mapkapk2	MAP kinase-activated protein kinase 2	-	131053703	131097543
ASMM10P026897	XLOC_017302	TCONS_00022980	P	P	P	P	P	P	104.935	128.18	126.022	180.018	138.367	92.9181	AATATGAACTAACCAGTACCCCCAGAGCTCGTGTCTCTAGCTGCAAATGTAGCAGAAGAT	Alexander et al 2013	391	chr4	-	39708480	39710120	AK135217, AK156742, ENSMUST00000156934, TCONS_00022979, TCONS_00022981, TCONS_00036111	chr4:39708635-39708829		intergenic
ASMM10P044611	Gm15266	ENSMUST00000119635	P	P	P	P	P	P	96.4503	80.3808	97.0537	179.618	152.6	184.022	ATTGGCTTCTTTGTGAAACTGATCCATATCCCTATTAATAACATTACTATGGGTGGCTGA	Ensembl	255	chrX	-	152110431	152111461		chrX:152110445-152110563	100046078	intergenic
ASMM10P044806	Timm17b	ENSMUST00000150541	P	P	P	P	P	P	347.825	311.608	307.733	178.775	128.042	138.376	CCCCAGTCCTTGCCCTGTCCTGCCTGCCCTTCCTCAGCTGTGTGTCTTTCCGCCTCCCAG	Ensembl	761	chrX	+	7906113	7906970		chrX:7906220+7906280	21855	exonic sense	NM_011591	Timm17b	translocase of inner mitochondrial membrane 17b	+	7899397	7907652
ASMM10P011164	Gm16301	ENSMUST00000160073	P	P	P	P	P	P	75.4584	59.5824	72.2547	178.609	132.193	138.231	CCACTAAATGTTGAAATGTGGATGCATACTGAAATAAAGGCAATCTGTTGTGTTGCAAAA	Ensembl	565	chr14	-	59414071	59414636		chr14:59414094-59414272		intronic sense	NM_001081024	Setdb2	SET domain, bifurcated 2	-	59402010	59440877
ASMM10P041611	BC082775	uc029qyu.1	P	P	P	P	P	P	70.5299	62.3337	71.8181	177.531	185.482	201.984	CCTCAAAGCAACCAAGTCAGCCAGCTTAATTTGAAAAAGATAAAAATAAAGGCTTACTTC	UCSC_knowngene	1477	chr10	+	75344471	75353033		chr10:75352967+75353033		intergenic
ASMM10P056314	BC096391	uc008rfm.1	P	P	P	P	P	P	109.851	74.5687	84.8524	175.899	238.635	243.432	AAGTGTTAAGGTACTGTAGTGGTTGAGATCGTCTCTGGTCAACTTACAGGGAATCTTCGC	UCSC_knowngene	364	chr3	-	123507551	123508320		chr3:123507615-123507816		intergenic
ASMM10P019466	AK182655	uc029tqo.1	P	P	P	P	P	P	16.9149	16.1305	16.1874	175.089	143.045	154.873	TCTTTCCTTTATTTTTTAAAGAATCAATAGCAGCATCTAATCTCCCAGGGCTCCCTCCCA	UCSC_knowngene	358	chr19	+	4195065	4195423	NM_031868	chr19:4195202+4195419		exonic sense	NM_031868	Ppp1ca	protein phosphatase 1, catalytic subunit, alpha isoform	+	4192173	4195419
ASMM10P015455	AK016356	AK016356	P	P	P	P	P	P	42.0465	42.9364	49.5577	174.65	179.036	202.549	GTCCCTCGGTGTGTGTGTGTGTGTCTGTGAGATGTATAGAAATACATACATAGAAATAAA	Genbank	712	chr16	+	94521597	94522309		chr16:94522246+94522309		intronic antisense	NM_007834	Dscr3	Down syndrome critical region gene 3	-	94497723	94526629
ASMM10P012920	NADH-cytochrome b5 reductase	uc029sub.1	P	P	P	P	P	P	128.889	94.9196	101.647	173.778	134.525	134.321	CCTGCACACTGGCTTTTTTAGTCATTTATGGGCAAAAAGAGTTAAAGTAAAACTTTGCAA	UCSC_knowngene	296	chr15	-	83153494	83153790	NM_029787	chr15:83153515-83153790		exonic sense	NM_029787	Cyb5r3	cytochrome b5 reductase 3	-	83153500	83172208
ASMM10P017187	Gm22388	ENSMUST00000158194	P	P	P	P	P	P	170.841	136.349	139.483	172.745	167.725	148.181	TTTTTGCATTTAAGAATGCAAAAGTCTGGGGCTGGTGAGATGGCTCAGCAGGTAAGAGCA	Ensembl	248	chr17	+	37015342	37015590		chr17:37015516+37015590		intronic antisense	NM_010814	Mog	myelin oligodendrocyte glycoprotein	-	37010739	37023398
ASMM10P022854	Gm13545	ENSMUST00000119044	P	P	P	P	P	P	124.351	79.2734	89.5475	172.722	192.05	187.768	ATAGAAATGGCATAAAGAAACCCTGGTCGCAAAGATACGAATCTCTTAAGGGGGCTGACC	Ensembl	482	chr2	+	58338346	58338828		chr2:58338395+58338828	667062	intronic antisense	NM_001111030	Acvr1c	activin A receptor, type IC	-	58267452	58357758
ASMM10P027753	Gm12881	ENSMUST00000121191	P	P	P	P	P	P	89.2194	82.611	100.614	171.625	167.844	185.508	GTTGGCTTCTTTGTGAAACTGATCCATATCCCTATTAATAACGTTATTGTGGGTGGCTGA	Ensembl	203	chr4	-	121120873	121121296		chr4:121120887-121121041	102640296	intergenic
ASMM10P046969	Gm12311	ENSMUST00000118803	P	P	P	P	P	P	51.1952	34.9175	38.5658	171.608	151.201	158.062	AAGTAACCTACACTGAATGAGTTCAGCAAGAAAAGGCTAATGGCACAACTGTCCATGCGG	Ensembl	374	chr11	-	70128968	70129342		chr11:70129129-70129342		intergenic
ASMM10P056496	XLOC_022543	TCONS_00029299	P	P	P	P	P	P	14.3171	10.8926	17.0216	171.44	158.877	151.734	TTCAGAAGAGTACTATCTGGTTCCCGACATGGATGATGAAGAAGGAGAGGCAGAAGATGA	Alexander et al 2013	534	chr7	-	29798565	29799761		chr7:29798837-29799548		intergenic
ASMM10P024403	Gm14299	ENSMUST00000117586	P	P	P	P	P	P	44.5794	25.1219	29.5809	171.383	95.924	100.863	TGATTGGCTATGCTAGAAACACATATCTCAAGCAGCAGCTCTTCTCCTTTGCCATTCTGG	Ensembl	397	chr2	+	179993187	179993584		chr2:179993460+179993584		intergenic
ASMM10P023574	Gm14088	ENSMUST00000121613	P	P	P	P	P	P	54.4708	33.6098	35.3316	170.79	96.4528	104.488	GCCCGGGAATGACCAGAGTTGTGTGATAATCCGTGTCTTCCCGATCACAGACAGGAGAGG	Ensembl	269	chr2	+	119008208	119008477		chr2:119008337+119008477	677379	intergenic
ASMM10P012758	AK191694	uc029ssk.1	P	P	P	P	P	P	54.2691	39.3478	46.3226	170.239	123.325	129.868	TGATACAATGTCACCCACTGAGGTGTAACTGGCTTTATTGGGCAATAAATTGGGGCACCA	UCSC_knowngene	368	chr15	-	76452890	76453258	NM_013481	chr15:76453010-76453258		exonic sense	NM_013481	Bop1	block of proliferation 1	-	76452995	76477269
ASMM10P043892	Gm14620	ENSMUST00000120656	P	P	P	P	P	P	34.547	29.098	36.0256	169.857	149.284	153.182	ACAATGGAGTCAGCTGAAGGACCAGATCTCTGACGTAGATGATGCAGTAAGAAAACTGTA	Ensembl	383	chrX	-	50542401	50542784		chrX:50542415-50542784	100041788	intergenic
ASMM10P000661	Hsp25-ps1	ENSMUST00000109187	P	P	P	P	P	P	69.5364	34.207	39.1847	169.011	175.238	188.025	CCCGCTGCCCGCCGCACCAGCCTTCAGCCGAGCGCTCAACCGACAGCTCAGCAGCGGGGT	Ensembl	594	chr13	-	45078497	45079127		chr13:45078862-45078947	15508	intergenic
ASMM10P022345	Gm13368	ENSMUST00000122443	P	P	P	P	P	P	41.6271	41.9851	54.6179	168.835	125.969	137.625	TGGTTCTGGAGATGATGAAATTCAGTTTGATGACATTGGGGATGATGAAGAAGACATCGA	Ensembl	427	chr2	+	15481909	15482336		chr2:15482273+15482336	227588	intergenic
ASMM10P031827	AK054155	AK054155	P	P	P	P	P	P	18.3387	19.0094	18.7903	167.627	129.658	133.859	TGAGCCATCTCACCAGCCCATAAATTAAATTCTTAATCCATGAGGAGAAATTTTCATCAG	Genbank	2931	chr5	+	65623934	65626863		chr5:65626777+65626863		exonic antisense	NM_001081321	Pds5a	PDS5, regulator of cohesion maintenance, homolog A (S. cerevisiae)	-	65615259	65697856
ASMM10P050483	Gm10425	ENSMUST00000181085	P	P	P	P	P	P	42.5354	35.2645	34.5166	166.853	207.235	186.086	GATGAAGGCTCACAACCATCCGTGCAGCTACAGTGTGTACTTATATGCATTAAATAAATA	Ensembl	3364	chr12	-	111426873	111430946		chr12:111426890-111430133	100038720	exonic antisense	NM_028807	Exoc3l4	exocyst complex component 3-like 4	+	111417429	111431183
ASMM10P023853	Gm14056	ENSMUST00000117198	P	P	P	P	P	P	12.9986	9.84302	10.4251	166.291	137.112	134.372	GATGACTTTCATATCCAAGTGAGGCTCCATCTTTTCCATGTTGTTCGTATTATCAAGATG	Ensembl	642	chr2	+	136399061	136399703		chr2:136399305+136399703	668910	intergenic
ASMM10P052512	Gm11341	ENSMUST00000122316	P	P	P	P	P	P	30.7318	30.617	33.045	165.911	180.256	181.414	ATCACGAAGACCAAATTCTTCAGCAGAAGAGCTGAAGAGAAGATGAAGGGTGTTGGAGGT	Ensembl	447	chr13	+	24320301	24320748		chr13:24320667+24320748	100042017	intergenic
ASMM10P041913	Gm8087	ENSMUST00000119091	P	P	P	P	P	P	24.0594	31.707	37.3922	165.89	225.723	248.976	AGGAAGTTTTTGGATGGCATCTATGTATCCAAGAAGGGAACCATGTAGCAGGCTGACAAG	Ensembl	567	chr9	-	78388900	78389467		chr9:78388917-78389467	666408	intergenic
ASMM10P052909	Gm8292	ENSMUST00000135190	P	P	P	P	P	P	89.3685	63.1126	63.9622	164.439	150.283	157.963	TCTCCAGCTCCACCACTGTAGCCATCATGAATGACACAGTAACCATCCGGACCAGGAAGT	Ensembl	516	chr1	+	55335366	55335883		chr1:55335376+55335436	666793	intronic antisense	NM_001113367	Boll	bol, boule-like (Drosophila)	-	55300068	55362707
ASMM10P036013	Gm10298	ENSMUST00000074801	P	P	P	P	P	P	21.5394	16.5939	19.1326	163.919	146.94	137.499	GAAAATGGAGATGTCAAAACAGACCAGGCACAGAAAGCTGAAGGTGTGCATTTTTGCCAA	Ensembl	264	chr7	-	43387685	43387949		chr7:43387699-43387949	102636579	intergenic
ASMM10P019797	AK155853	AK155853	P	P	P	P	P	P	60.896	42.8591	46.6436	163.901	178.283	178.008	GGTTGACATCACCATTGCAGATGCCTAAGTCAACTGTTTGAATAAATTGACTTTATTGTT	Genbank	1620	chr19	+	32224545	32226163		chr19:32226103+32226163		intronic antisense	NM_001168525	Sgms1	sphingomyelin synthase 1	-	32122726	32349316
ASMM10P019202	AK205396	uc008hkz.1	P	P	P	P	P	P	39.353	30.1476	35.2776	161.874	122.088	116.912	GTAGCTCTGCAATTTCCAGACCAGTTTTCTCATTTTTAAGTTCATTACATGCCTGTATAT	UCSC_knowngene	361	chr19	-	40558918	40559279	NM_011200, NR_002688	chr19:40558999-40559279		intronic sense	NM_019698	Aldh18a1	aldehyde dehydrogenase 18 family, member A1	-	40550256	40588463
ASMM10P038338	Gm5899	ENSMUST00000071770	P	P	P	P	P	P	17.1237	17.2132	20.2322	161.119	141.098	140.282	GATGCGAATAATCCTGCAGAAAATGGAGATGGCAAAACAGACCAGGCACAGAAAGCATAA	Ensembl	252	chr7	+	94197209	94197461		chr7:94197401+94197461	545982	intergenic
ASMM10P023962	Gm14143	ENSMUST00000121686	P	P	P	P	P	P	3.3297	2.52139	2.77257	161.057	149.087	153.202	AGCAGCCCAGAAGATAAGCCGGCAGGCGGTGAAGAGTCACAGTTTGAGATGGGCATTTAA	Ensembl	357	chr2	+	150933532	150933889		chr2:150933829+150933889	668925	intergenic
ASMM10P044526	Gm8097	ENSMUST00000117903	P	P	P	P	P	P	28.8124	20.2542	24.1826	160.415	177.662	192.246	AAGTCTGTGGCTTGCATTGCCAAGAAGGAAACGGTAAAGGCTAAAGAACTCGCCACTAAA	Ensembl	829	chrX	-	140445553	140446382		chrX:140445567-140446382	666424	intergenic
ASMM10P022175	AK139940	AK139940	P	P	P	P	P	P	20.6749	17.0558	15.3154	160.117	194.041	171.989	CTACATGGTGGCTTACAACCATCTGATGTGTCTCATATAAATAAATAAAGGCAGCTACAG	Genbank	2795	chr2	-	180321354	180324147		chr2:180321371-180322808		intergenic
ASMM10P029014	Gm11263	ENSMUST00000121853	P	P	P	P	P	P	36.0864	29.6325	32.9214	159.431	161.511	172.363	TGTGCCTCAACGGTTGGGACCTAAAGAGCTAGTAGAATCAGAAAGCTTTTTAATCTCTCC	Ensembl	749	chr4	+	79327707	79328456		chr4:79328090+79328456	667922	intergenic
ASMM10P025351	AK158781	AK158781	P	P	P	P	P	P	170.11	137.202	134.203	159.291	81.3743	81.4193	ACCTTGATAAAGGACTGATCCGCTGAACCTGTAAGCCAGCCCCAATTAAATGTTGTCATT	Genbank	1270	chr3	-	122622254	122630167		chr3:122622268-122622981		intergenic
ASMM10P022721	Gm13440	ENSMUST00000121665	P	P	P	P	P	P	94.7984	73.1958	94.0666	159.16	140.794	138.966	TGAAGATGAAGTTCCAGATATGGGGAGAATTTTGATGAGGCTTCTAAGAATGCAGCACAC	Ensembl	496	chr2	+	36909094	36909590		chr2:36909527+36909590	100417113	intergenic
ASMM10P010319	Gm26875	ENSMUST00000181006	P	P	P	P	P	P	10.8209	10.4651	12.1668	156.624	201.575	186.866	TTCACCCGTTCTGCTGATGCCCCCTGTTTGTGATGGCTATGAACTACAAGAAATATGACA	Ensembl	950	chr13	+	67699081	67700031		chr13:67699411+67700031		intergenic
ASMM10P043980	Gm14676	ENSMUST00000117722	P	P	P	P	P	P	158.395	141.809	165.979	156.315	118.306	122.895	TTTCTACCATGATTAAGGGTCTCTATGGAATCATGTCTTCCTCAGTGTCCCATGCACCCT	Ensembl	858	chrX	-	64750400	64751258		chrX:64750529-64751258	100306935	intergenic
ASMM10P038464	Gm16531	ENSMUST00000180658	P	P	P	P	P	P	107.778	100.258	108.536	156.255	141.304	146.421	CTGCTGCTTGTCCCTGCTGTGCCTGCTGTCTGTCTGTCTGTCTGACTAGAAGGATAGAAG	Ensembl	967	chr10	+	22414513	22444036		chr10:22414545+22414605	667299	intergenic
ASMM10P012621	Gm7713	ENSMUST00000181201	P	P	P	P	P	P	3.40414	3.58235	3.8201	154.985	211.248	213.4	AAGCTAACTTCCTGGTATGGCAATGCATAATGGCTACAGCAACAGGATGGTAGACCACAT	Ensembl	1007	chr15	-	59993885	59994892		chr15:59993924-59994429	665613	intergenic
ASMM10P022628	Nup214	ENSMUST00000153096	P	P	P	P	P	P	41.9148	30.4277	27.6334	154.659	168.841	143.178	TGACGCCCTCTTCTGGCCATGGTGATAGATCATTGTATACATAATGAATAAACAAATCTT	Ensembl	925	chr2	+	31994820	31998697		chr2:31998637+31998697	227720	exonic sense	NM_172268	Nup214	nucleoporin 214	+	31974449	32053975
ASMM10P028244	Gm13141	ENSMUST00000117417	P	P	P	P	P	P	71.8572	49.2156	52.3364	154.486	144.629	134.681	AGCACAACAAGAAAGGCCTGAAGAAGATGCAGGCCAACAATGCAAAGGCAGTAAATATGC	Ensembl	456	chr4	-	147527718	147528174		chr4:147527986-147528174	545718	intergenic
ASMM10P031331	Rps10-ps4	ENSMUST00000120308	P	P	P	P	P	P	24.7799	17.1031	16.4913	153.832	75.4591	82.156	TTACGAATGAGGGCATCCAATATCTCTGAGATTAATTGCACCTACCCCCAGAAATCGTGC	Ensembl	492	chr5	-	147100561	147101053		chr5:147100803-147101053	100044666	intronic antisense	NM_181730	Polr1d	polymerase (RNA) I polypeptide D	+	147077345	147111361
ASMM10P035329	Rps25-ps1	ENSMUST00000087454	P	P	P	P	P	P	79.5736	57.7232	62.8325	152.76	119.742	119.946	CCTTTTTTTCCGACATCTTAGCGAGGCTGCTGTGGTCTACACGACTCTCTGAGCTTCGCC	Ensembl	499	chr6	+	145266326	145266825		chr6:145266339+145266399	100042866	intergenic
ASMM10P051684	Gm15812	ENSMUST00000162331	P	P	P	P	P	P	24.6831	12.6577	13.8199	152.466	122.454	123.783	GGTTCCTGTTAACAGAAGACACATTCTGCTGTTGCCTTCACACAGGTTAACTCAGAAGAC	Ensembl	889	chr13	-	42868337	42869226		chr13:42868476-42869226		intronic antisense	NM_001005740	Phactr1	phosphatase and actin regulator 1	+	42709580	43138512
ASMM10P013535	Gm7125	ENSMUST00000093430	P	P	P	P	P	P	19.0588	14.6121	17.4439	152.392	131.017	128.475	AAAGCCAATGCTGGGAAGGATGCGAATAATCCTGCAGAAAATGGAGATGCCAAAACAGAC	Ensembl	273	chr15	+	68876789	68877062		chr15:68876963+68877062	633752	intergenic
ASMM10P012046	Gm16261	ENSMUST00000096813	P	P	P	P	P	P	65.4084	70.8375	77.8231	152.343	137.77	150.734	ATTCATTGGCTTCTTCGAGAAACTGATCCATATCCCTAATAATAACATTATTGTGGGTGG	Ensembl	205	chr14	+	60154150	60154355		chr14:60154295+60154355	102636652	intergenic
ASMM10P045675	Gm15041	ENSMUST00000119048	P	P	P	P	P	P	16.7765	14.0506	15.3264	151.978	135.899	135.555	AGAAAAGGCCCAAGAACTTCAGCATTGGGCAGGACAACCAGCCTAAAAGAGATTTCACAT	Ensembl	756	chrX	+	137130915	137131671		chrX:137131009+137131671	436232	intergenic
ASMM10P003162	Gas5	ENSMUST00000162558	P	P	P	P	P	P	28.3622	29.0907	31.0774	151.656	57.7962	54.4552	CAGGAAGCTGGATAACAGAGCGAGCGCAATGTGCTAGAATAGAAGACCAGAAAATGAAAT	Ensembl	502	chr1	+	161035162	161038537	ENSMUST00000159119, ENSMUST00000159404, ENSMUST00000159663, ENSMUST00000159706, ENSMUST00000159890, ENSMUST00000160152, ENSMUST00000161005, ENSMUST00000161380, ENSMUST00000162289, uc007det.1, uc007dex.1	chr1:161036216+161036548	14455	bidirectional	NM_173424	Zbtb37	zinc finger and BTB domain containing 37	-	161017755	161034259
ASMM10P023065	2810025M15Rik	NR_027984	P	P	P	P	P	P	234.995	176.654	224.901	150.65	117.728	134.969	GGCCTGCAATAAATGAGTTCATTCCTATGAAAGGTTGTAATAAAGTGTTGGTTGAGTAAC	RefSeq	1194	chr1	+	157412351	157420236		chr1:157420176+157420236	69953	exonic antisense	NM_177644	Rasal2	RAS protein activator like 2	-	157135182	157412595
ASMM10P021971	Gm11456	ENSMUST00000121070	P	P	P	P	P	P	58.6152	36.5757	37.4096	150.625	112.979	125.369	AATTCTGACTTCATGTATGTGAAATGCCCAGGGTGCTATGAAAGCACCACGGTCTTTAGC	Ensembl	256	chr2	-	164642944	164643200		chr2:164643066-164643200	100462730	intergenic
ASMM10P029279	Gm12741	ENSMUST00000118836	P	P	P	P	P	P	29.0492	30.0779	27.1333	150.53	188.559	191.124	AGTTAAAAACAAGGATGTCAGGAAGTTTTGGGCAGCATCTATGTGTCTTAGAAGGGAACC	Ensembl	556	chr4	+	108731741	108732297		chr4:108732221+108732297	100040326	intronic sense	NM_001254730	3110021N24Rik	RIKEN cDNA 3110021N24 gene	+	108719648	108781904
ASMM10P010356	Lpcat1	ENSMUST00000123766	P	P	P	P	P	P	4.54598	3.96859	5.21815	148.784	78.9322	79.6079	CCTTTGGGGTGCGGGCTTCAGGTTTTCAGTGGAATAAACATGACACGACGTAAAGTTTTA	Ensembl	3532	chr13	+	73467196	73516422		chr13:73516362+73516422	210992	exonic sense	NM_145376	Lpcat1	lysophosphatidylcholine acyltransferase 1	+	73467382	73514538
ASMM10P058235	mouselincRNA1148	CK429132	P	P	P	P	P	P	129.386	160.547	167.401	148.448	128.547	85.7728	AGAGAAAGTACCCAAGGAGCTAAAGGGATCTGCAACCCTATAGGTGGAACAATACTATGA	lincRNA	578	chr4	+	130629474	130629840	AK014816, ENSMUST00000117964, NM_145512, NR_033146, uc007diy.2	chr4:130629780+130629840		intergenic
ASMM10P043838	Gm14578	ENSMUST00000122166	P	P	P	P	P	P	29.4951	19.6912	20.8207	148.411	162.049	164.829	GCAAGGGTTACAGTAAACAATAATGGTGAGATGAAAGATTCTGCTATCACAGGTCCAGTT	Ensembl	391	chrX	-	42888729	42889120		chrX:42888796-42889120	102640000	intronic sense	NM_011855	Tenm1	teneurin transmembrane protein 1	-	42532392	43274786
ASMM10P057844	mouselincRNA0056	BI408728	P	P	P	P	P	P	73.4075	42.157	38.9561	146.631	83.8282	81.294	CAGGCGCGCCCCTCCCGTACTTGAGGATGGGCGCCCTGCTCTGCCCCGCCCCTGCCCGCC	lincRNA	858	chr1	+	86487546	86488327	NM_001081276, NM_029709, NM_177548	chr1:86487716+86487776		intergenic
ASMM10P022366	Gm13333	ENSMUST00000119424	P	P	P	P	P	P	85.863	68.9039	78.3558	145.378	96.9146	105.027	ATGCCCAAGTTACCAACAATCCTGAAAGCGATGGGTGCATAAATGCTGGTCTTACTAGTT	Ensembl	781	chr2	+	18758983	18759764		chr2:18759701+18759764	667493	intergenic
ASMM10P048539	Gm12230	ENSMUST00000118301	P	P	P	P	P	P	29.1245	14.5895	18.6134	145.356	127.292	109.122	TACAGATCGGAGACATTGTCACTGTTGGAGTGTCCATTCAATGTTCTCAAGGTCACCAAG	Ensembl	454	chr11	+	54947434	54947888		chr11:54947792+54947888	667826	intronic antisense	NM_001199275	Tnip1	TNFAIP3 interacting protein 1	-	54910786	54962940
ASMM10P041294	Gm2976	ENSMUST00000160362	P	P	P	P	P	P	24.7459	15.786	17.5748	142.894	139.436	138.571	AGAACTTCGACATTGGGCAGGACATCCAGCCCAAAAGAGATCTAACACGCTTTGTCAAAT	Ensembl	513	chr9	-	22479933	22480446		chr9:22480327-22480446	100040805	intronic antisense	NM_178415	Bbs9	Bardet-Biedl syndrome 9 (human)	+	22475714	22888280
ASMM10P017097	AK211100	uc029thh.1	P	P	P	P	P	P	470.789	361.777	378.644	142.639	98.2058	100.372	TGATTGAAGTTGGGCCTCTGCCAGCTGATTTTCTGTGTTCTCAATAAATGTTGGGTTTGG	UCSC_knowngene	212	chr17	+	34913839	34914051	ENSMUST00000124002, NM_145830, NM_147151	chr17:34913984+34914044		exonic sense	NM_145830	Ehmt2	euchromatic histone lysine N-methyltransferase 2	+	34898973	34914048
ASMM10P015278	Cggbp1	ENSMUST00000136532	P	P	P	P	P	P	197.745	193.583	172.291	142.251	156.844	172.773	GCCCTGCCTTTCCCGCCCCTCCACCATCTTCCCTTTCTGTTTGTTTTTTGTGTTTTACAG	Ensembl	760	chr16	+	64852701	64855986		chr16:64852738+64852798	106143	exonic sense	NM_178647	Cggbp1	CGG triplet repeat binding protein 1	+	64852084	64859491
ASMM10P029916	Gm13156	ENSMUST00000118348	P	P	P	P	P	P	46.5003	45.678	48.3454	141.052	143.293	156.215	ACAATACAGTGTCTCCTGGAGGCAAACCAAACAAACCCAGTGATCTGGGGAAAAGTAACT	Ensembl	321	chr4	+	147893672	147893993		chr4:147893832+147893993		intronic antisense	NM_133201	Mfn2	mitofusin 2	-	147873594	147904819
ASMM10P021176	Gm13878	ENSMUST00000117986	P	P	P	P	P	P	22.3586	12.6821	14.9735	140.991	96.6241	112.968	AAAGAAAAGAAGCCCAGAACCAAAGCACCCAAGACTCATCATCTTGTCAATCCACATACT	Ensembl	577	chr2	-	103810885	103811617		chr2:103810923-103811014		intergenic
ASMM10P048531	Gm12225	ENSMUST00000117995	P	P	P	P	P	P	29.789	26.8698	26.085	140.438	116.394	127.133	AGGAAATTCTACAAGGGCAAGAAAGACATGCCTCTGGACCTAAGACCCAAGAAGACTAGA	Ensembl	298	chr11	+	54404139	54404437		chr11:54404338+54404437	100041411	intronic sense	NM_029105	4930404A10Rik	RIKEN cDNA 4930404A10 gene	+	54370651	54426755
ASMM10P017826	Gm10540	ENSMUST00000097581	P	P	P	P	P	P	40.5472	26.9186	34.8069	140.422	129.066	130.106	GAAATGGAGGATGAAGATATGATTGATGAGTTCCAGCAGCAGAGTGGAGGTGTCTACTAA	Ensembl	276	chr18	-	45285832	45286108		chr18:45285846-45286108	100042900	intergenic
ASMM10P000079	Sumo2	ENSMUST00000021084	P	P	P	P	P	P	48.3589	28.9643	36.2821	139.62	129.314	126.655	CTAATGAAAGCCTATTGTGAACGGGTTTGTCAATGAGGCAGATCAGATTCCGGTTTGATG	Ensembl	1000	chr11	-	115523101	115536229		chr11:115530381-115534555	170930	exonic sense	NM_133354	Sumo2	SMT3 suppressor of mif two 3 homolog 2 (yeast)	-	115523108	115536230
ASMM10P043496	Gm15565	ENSMUST00000118890	P	P	P	P	P	P	25.6828	17.0821	19.4634	139.349	87.9149	91.5007	ATCCTCGTCATTGTCTATGCCAGGAAGCCTTCTCTGAAGCAACAACTCTTCTATGCGATT	Ensembl	427	chr9	+	120384910	120385337		chr9:120385203+120385337	102637195	intronic sense	NM_144557	Myrip	myosin VIIA and Rab interacting protein	+	120304072	120474834
ASMM10P014315	Gm15694	ENSMUST00000121984	P	P	P	P	P	P	161.224	121.614	105.977	138.456	97.6133	100.212	TAAATTCCCTGTGGGTCCTAGTCACAAGCTGTCCAACAATTACTACTGTACTCGTGATGG	Ensembl	283	chr16	-	31987177	31987460		chr16:31987350-31987460	101669761	intronic sense	NM_177103	Senp5	SUMO/sentrin specific peptidase 5	-	31959669	32003287
ASMM10P028383	Gm13171	ENSMUST00000117233	P	P	P	P	P	P	51.7645	46.6856	46.5481	138.202	89.5437	97.7884	CATGAAGGAATTTGAACGTGAGCAGCGACTGCTCCAAAGGAAGAAGCGGAGGGCACTGAA	Ensembl	391	chr4	-	155502315	155502706		chr4:155502389-155502706	102638290	intronic antisense	NM_008142	Gnb1	guanine nucleotide binding protein (G protein), beta 1	+	155491360	155559269
ASMM10P015845	Tead3	ENSMUST00000127212	P	P	P	P	P	P	183.629	107.922	110.695	137.814	66.2727	65.085	TGGGTTGCCAAAAAGCATGTCCCCTCCCCCACAGAGCCCTCAGGTGTATCCTCTAATGCT	Ensembl	3441	chr17	-	28331717	28350663		chr17:28335531-28336273	21678	exonic sense	NM_001098226	Tead3	TEA domain family member 3	-	28331672	28350600
ASMM10P031119	Gm16221	ENSMUST00000117331	P	P	P	P	P	P	31.6722	21.8725	25.0658	137.64	162.045	166.679	AGGAGTGAGTGATACAAGACAGGGAAGAACAAATGGTTTCTTCAGAACCTTTGCTTTTAG	Ensembl	393	chr10	-	75945294	75945687		chr10:75945308-75945687	100503454	intergenic
ASMM10P032095	AK213344	uc029vka.1	P	P	P	P	P	P	306.739	213.17	252.925	137.333	84.5785	84.7303	CTGAATGTACAGCTTTCTTCTCAAAGGGATTAGAGACTGTCATTTTGTATAGATTTAAGC	UCSC_knowngene	235	chr5	+	104065134	104065369	NM_028794	chr5:104065240+104065367		exonic sense	NM_028794	Nudt9	nudix (nucleoside diphosphate linked moiety X)-type motif 9	+	104047010	104065367
ASMM10P002228	Cdc20	ENSMUST00000141564	P	P	P	P	P	P	53.7557	43.6126	52.6465	137.289	116.86	116.962	TAACATTGTCAACGTGTGGCCTAGTGGTCCTGGAGAAAGGCTGTGGCATGGTGTCCCTGG	Ensembl	1672	chr4	-	118432900	118437280		chr4:118434856-118435521	107995	exonic sense	NM_023223	Cdc20	cell division cycle 20	-	118432900	118437343
ASMM10P048229	AK039381	AK039381	P	P	P	P	P	P	127.21	85.2089	87.4733	134.351	91.5383	94.1457	CTGAAACCCACTCTGCCTGCCCCTGCTTCCCAAGTGCTGGGATTACATTCCCTGAAAAAA	Genbank	1384	chr1	-	111817691	111819076		chr1:111818926-111819076		intergenic
ASMM10P002016	Jam2	ENSMUST00000138054	P	P	P	P	P	P	10.9564	7.03325	7.74826	134.127	62.6036	69.1465	GCCTTGGCACATGCTATGCTCAGAGGAAAGGCTACTTTTCAAAGAAGAAACTTCCTTCCA	Ensembl	659	chr16	+	84809406	84822886		chr16:84816346+84818757	67374	exonic sense	NM_023844	Jam2	junction adhesion molecule 2	+	84774122	84826375
ASMM10P053899	Tmem259	ENSMUST00000126383	P	P	P	P	P	P	153.233	102.264	96.0894	133.586	94.6195	91.4221	TGACCGTCATCCTGGCTCTCGTCGGTGAGGACCCCCGCTGCGCCCCTGCCCCCGCCCCGC	Ensembl	2656	chr10	-	79975889	79978940	ENSMUST00000124889	chr10:79978369-79978427	216157	exonic sense	NM_001003949	Tmem259	transmembrane protein 259	-	79977119	79984330
ASMM10P013668	Gm6462	ENSMUST00000081488	P	P	P	P	P	P	6.37807	6.26647	7.59067	133.12	155.71	157.784	GGCACCAAATTAGTTCTAGACGACAAGGATCATTTCTTATTTAGAGATAGTGACATTCTT	Ensembl	306	chr1	+	28938034	28938340		chr1:28938262+28938340	623924	intergenic
ASMM10P021682	9030622O22Rik	ENSMUST00000136555	P	P	P	P	P	P	105.957	72.3609	67.4536	132.262	111.746	127.18	CCGCCGCCTCCCTCCGAGCGCAGGACGCTCCGACGCCCGCTTGCCCGCAGGCCACCGCAG	Ensembl	469	chr2	-	147972675	148040203		chr2:148040154-148040203	100043820	intergenic
ASMM10P024797	Gm17214	ENSMUST00000164501	P	P	P	P	P	P	30.1246	34.8771	41.2012	131.933	232.874	260.687	ACAGATCCTTCCAAAGCCAGAAGAGGAGGAGAAAAAGATATCCCAGAAGAAACTGAAGAA	Ensembl	541	chr3	-	69320044	69320585		chr3:69320080-69320585	100416279	intronic antisense	NM_178726	Ppm1l	protein phosphatase 1 (formerly 2C)-like	+	69316917	69555396
ASMM10P057782	humanlincRNA2483	CJ208576	P	P	P	P	P	P	166.298	119.676	130.953	131.074	59.2623	61.7923	GTATGGCCCCTCCTTGCCCTTCCAGTAATAGTTAATTTTGAATAATTATGTATTGTCTGA	lincRNA	398	chrX	-	146709531	146709725	NM_001013817, NM_009861	chrX:146709545-146709610		intergenic
ASMM10P013728	AK197180	uc029stw.1	P	P	P	P	P	P	86.4506	64.925	73.8719	131.058	81.9307	81.8854	TGAGCGCCAAGGGAGCCTGGGCCTCTGGTTTCCGTGGATACAAATGTGCACATCCTTAAA	UCSC_knowngene	233	chr15	+	81688080	81688313	ENSMUST00000172620, NM_145993	chr15:81688222+81688299		exonic sense	NM_145993	L3mbtl2	l(3)mbt-like 2 (Drosophila)	+	81663935	81688305
ASMM10P032135	Gm8145	ENSMUST00000118220	P	P	P	P	P	P	17.6674	20.0344	26.6435	130.823	128.521	130.376	ATGCATTGTGGATGCTAATCTAAGTGTTCCGACTTGGTTATTGTAAAGAAAGGAGAAAAG	Ensembl	745	chr5	+	107241622	107242367		chr5:107241914+107242367	666518	intronic antisense	NM_011578	Tgfbr3	transforming growth factor, beta receptor III	-	107106569	107289595
ASMM10P044621	Rpl7a-ps12	ENSMUST00000120384	P	P	P	P	P	P	19.4486	12.0837	13.7944	130.727	139.327	134.059	GTCATCAAGAAGCATGAGGCCAAGAAGGTAGTCAACCCTCTGTTCAAGAAGAGGCCCGGC	Ensembl	794	chrX	-	152908777	152910296		chrX:152910204-152910296	667147	intergenic
ASMM10P012176	Gm9199	NR_027860	P	P	P	P	P	P	14.981	9.62265	10.3302	130.688	87.4273	91.8952	AGCACCGGCTTTGCAACACTGAGAAACAAATAAAACATTCATCCTCTTTGATTGAGATAT	RefSeq	1288	chr14	+	73025602	73026890		chr14:73026830+73026890	668489	intergenic
ASMM10P033187	Gm8129	ENSMUST00000167120	P	P	P	P	P	P	31.2193	22.8619	29.564	130.38	100.575	111.748	TCCTTTTCCCATTCTCTTCGGTTCTCGTCGCTGTGCGGACGCCAGAGCCGAGCCAGCATC	Ensembl	316	chr6	-	52346689	52347005		chr6:52346959-52347005	666487	intergenic
ASMM10P024278	AK217074	uc029uif.1	P	P	P	P	P	P	160.457	101.005	117.552	129.675	55.8154	57.6326	CGCTGTTTCTAATATGACTTTCCAGAAAGTGTGGTTATGTTCTGTCTTATAGAAAGTGAA	UCSC_knowngene	236	chr2	+	167515935	167516171	ENSMUST00000127939, NM_030743	chr2:167516078+167516164		exonic sense	NM_030743	Rnf114	ring finger protein 114	+	167492644	167516166
ASMM10P040495	Gm15654	ENSMUST00000152660	P	P	P	P	P	P	4.80983	3.06608	3.79508	129.138	88.0047	81.5835	ATCGAGTAGGTTGTTCATCGTCTCACACACTACAATCACACTCAGATTGAACTCACCCAG	Ensembl	300	chr8	+	68620137	68620437		chr8:68620287+68620437		intronic antisense	NM_001252623	Csgalnact1	chondroitin sulfate N-acetylgalactosaminyltransferase 1	-	68356780	68735146
ASMM10P020462	Gm13406	ENSMUST00000121991	P	P	P	P	P	P	49.6834	45.7738	54.3462	129.107	124.879	131.657	AGCTATCATGACTTTTGTGCCAGTTCCTCAGCTGAAATCTTCCCAGAAAATCCCAATCCG	Ensembl	256	chr2	-	34436326	34436582		chr2:34436363-34436582	100416173	intronic antisense	NM_177345	Mapkap1	mitogen-activated protein kinase associated protein 1	+	34432024	34624950
ASMM10P031811	Gm6044	ENSMUST00000121819	P	P	P	P	P	P	39.0967	28.6453	30.9745	128.419	99.0997	112.452	TGGGTCCAGGAATGGCAAGACCATAAGAAGATTGCCATTTCTGACCATGAACAACTCTAA	Ensembl	499	chr5	+	64320255	64320754		chr5:64320694+64320754	595140	intronic sense	NM_019636	Tbc1d1	TBC1 domain family, member 1	+	64160210	64351486
ASMM10P020637	Gm13549	ENSMUST00000118339	P	P	P	P	P	P	138.86	112.535	131.229	128.093	93.8055	100.54	GTATCCTGGGACAAAATGGAATCTCAGATATTGTGAAGGTGACACTGACTCCTGAGAAAG	Ensembl	796	chr2	-	59398985	59399781		chr2:59399046-59399781	625354	intergenic
ASMM10P026899	Gm12389	ENSMUST00000117696	P	P	P	P	P	P	156.98	110.944	117.65	127.65	100.734	102.124	CAACTCGAAGGTGGGCGAGTCTGTGTTCCACAGTACACGATAATTACCACCCCTCCTTGA	Ensembl	418	chr4	-	40116815	40117233		chr4:40116899-40117233	384007	intergenic
ASMM10P026703	Gm11803	ENSMUST00000119966	P	P	P	P	P	P	33.8495	30.5402	36.6593	127.587	118.519	126.357	AAGCTCTGTGAGGACTTCAATGAGGTACTGTGGCAATACAGGATTGCAAATAATCTAATC	Ensembl	444	chr4	-	6507940	6508384		chr4:6507954-6508384	100039397	intergenic
ASMM10P028565	Gm11888	ENSMUST00000120471	P	P	P	P	P	P	20.7434	11.4903	11.4408	127.321	112.841	108.018	TATAGATGGTCAATATAGATACAATTCAGCCAGAGAGGCTGCACTGCCACCTTAGGCAAC	Ensembl	810	chr4	+	23484819	23486020		chr4:23485792+23486020	625462	intergenic
ASMM10P021718	AK219995	uc029ufj.1	P	P	P	P	P	P	149.193	114.3	132.069	127.268	56.9396	61.0594	TCTGTCACCTAACCTGGCCGTAGACTGAGCATTTATTTAAGAATAAAATCTCGGTGGTGG	UCSC_knowngene	411	chr2	-	150832494	150832905	ENSMUST00000141899, NM_024465	chr2:150832530-150832905		exonic sense	NM_024465	Abhd12	abhydrolase domain containing 12	-	150832514	150904731
ASMM10P047129	Gm12344	ENSMUST00000117087	P	P	P	P	P	P	210.807	179.605	178.066	126.643	87.8512	91.1994	TAACCTCTTGGCCTTTGTGTGTGACATCGGCCGGAAATCCATGAAAACTACTGCATAAAC	Ensembl	329	chr11	-	77107851	77108180		chr11:77107871-77108180	628108	intronic sense	NM_176965	Efcab5	EF-hand calcium binding domain 5	-	77089914	77188968
ASMM10P021859	2900097C17Rik	NR_024329	P	P	P	P	P	P	84.288	57.9843	65.9007	125.308	72.5386	69.9788	CTTGTGACTGGGTGACTTTGTTCTTGCTTTCTTGTTTCCTGTAATGCATATACTAAAAAA	RefSeq	4930	chr2	-	156388062	156392979		chr2:156388099-156392490	347740	intergenic
ASMM10P027514	Gm12725	ENSMUST00000121815	P	P	P	P	P	P	6.01847	3.99257	5.77291	125.29	92.7049	80.5431	AGGGGATCATTGATCTAAGAAAGGTTGTAAGAACTGCCTTACTGGATGTTGTTGGGGTGG	Ensembl	1668	chr4	-	106136110	106137778		chr4:106136192-106137778	384039	intergenic
ASMM10P042081	Gm8661	ENSMUST00000118688	P	P	P	P	P	P	6.64502	6.96477	8.27751	123.403	205.22	198.412	AGTGGAGAATGTTGCCATCAATGACCTCAACTACATGGTCTACACGTTCTAGTATGACTC	Ensembl	992	chr9	-	100624973	100625965		chr9:100625842-100625965	667486	intergenic
ASMM10P037964	Reps1	ENSMUST00000128711	P	P	P	P	P	P	44.4903	41.6139	35.302	122.774	136.326	112.702	GCTTGGTCTATATAATGAGTTCCAGGACAGCCAGAGATGTGTAGAGTCCCTGTCTCAAAA	Ensembl	3108	chr10	+	18091467	18105026		chr10:18104962+18105026	19707	exonic sense	NM_001111065	Reps1	RalBP1 associated Eps domain containing protein	+	18055939	18125155
ASMM10P010963	Gm15220	ENSMUST00000120730	P	P	P	P	P	P	123.234	70.4347	80.0879	122.451	97.2568	100.483	GTAACAATTATGCCAAAAGATATCCAGCTAGCACGCCTCATATACCAAGAATGTGCTTAA	Ensembl	379	chr14	-	45919086	45919465		chr14:45919100-45919465	100041685	intergenic
ASMM10P015770	AK218668	uc029tbh.1	P	P	P	P	P	P	18.2109	14.2919	15.8412	122.429	52.7327	56.4168	TTCAGGGGCACTTGGGACTATTGACATTGGTCTGTCTGTGCCTGCTTCCTCTTGCTATAG	UCSC_knowngene	225	chr17	-	25926419	25926644	NM_011822	chr17:25926529-25926644		exonic sense	NM_011822	Pigq	phosphatidylinositol glycan anchor biosynthesis, class Q	-	25926423	25941962
ASMM10P047782	Gm11676	ENSMUST00000120443	P	P	P	P	P	P	60.7285	40.315	44.5053	122.365	109.711	105.847	TAAGAAACATGTGCTTTGCCAAGAAGCACAACAAGAAAGGCCCAAAGAAGATGCAGGCTC	Ensembl	490	chr11	-	111612816	111613306		chr11:111613133-111613306	100041559	intergenic
ASMM10P058003	mouselincRNA0596	BY674988	P	P	P	P	P	P	81.6095	98.7264	97.2518	122.35	138.513	76.5761	GGGAGAGTATGGGGGACTTTTGGGATAGCATTTGAAATGTAAATGAAGAAAATATCCAAT	lincRNA	374	chr15	+	96712690	96713063	NM_001159948, NM_028717, NM_146109	chr15:96712993+96713063		intergenic
ASMM10P016148	XLOC_010800	TCONS_00013586	P	P	P	P	P	P	62.5875	51.9836	52.8496	122.135	238.021	222.695	AGGCACCTAGGAGACAAACCTGGAACGCTCCAGGAGCACCTCGACGCTTACAAGAAACAG	Alexander et al 2013	3505	chr17	-	39842994	39847253	TCONS_00013579, TCONS_00013580, TCONS_00013581, TCONS_00013582, TCONS_00013583, TCONS_00013584, TCONS_00013585	chr17:39843365-39845410		intergenic
ASMM10P040682	AK080091	AK080091	P	P	P	P	P	P	29.4407	36.0327	35.6778	121.744	135.427	121.002	AGCAACTACATGGTAGCTCATAACCATCTGTATAGCTACAGTGTACTCATACACAAAAAA	Genbank	1634	chr10	+	61626933	61628565		chr10:61628486+61628565		intergenic
ASMM10P016487	Gm9386	ENSMUST00000095195	P	P	P	P	P	P	12.8976	7.68296	9.09023	121.677	74.7565	69.9707	AAGAACATCAACAATGCTTGGGTTTGCACCAATGACATGTTCAGGCTTGCCCTGCAACTT	Ensembl	381	chr17	-	80938333	80938714		chr17:80938353-80938714	668830	intergenic
ASMM10P003784	AA465934	NR_028363	P	P	P	P	P	P	0.738762	0.882946	0.740553	121.103	63.0526	61.8268	ACATTTGGAGGTCCAGGTGAGAAATCAGGGTTGAAAACTGCATGGAGGATTCATCATTTC	RefSeq	389	chr11	+	83291698	83294637	ENSMUST00000176016, ENSMUST00000176545	chr11:83292102+83294514	613254	intergenic
ASMM10P040573	AK208648	uc029wtu.1	P	P	P	P	P	P	35.5339	28.3442	33.7175	120.036	49.4156	49.4579	GCTTGCCTGCTCAGGTCTTGGTAACTTGCTCATGTTTGTATTAAATTCTTATTGGTTTTC	UCSC_knowngene	798	chr8	+	71624107	71624905	NM_146211	chr8:71624845+71624905		exonic sense	NM_146211	Glt25d1	glycosyltransferase 25 domain containing 1	+	71611023	71624911
ASMM10P014820	Gm16103	ENSMUST00000163003	P	P	P	P	P	P	28.8301	24.8765	26.6245	119.319	111.639	113.708	AGATCTTTAGAATCAAGGAAGAGCTGGGCAACAAAGTCAAGTTTGCTGGCAGGTCCTTGA	Ensembl	1279	chr1	+	43785909	43787188		chr1:43787110+43787188	100126353	intronic antisense	NM_026430	Uxs1	UDP-glucuronate decarboxylase 1	-	43750230	43827708
ASMM10P057669	humanlincRNA0393	AF469670	P	P	P	P	P	P	30.2996	31.3887	33.8049	119.223	68.2564	69.7971	AAGGTTCCCGTAACACAGACTGTTGAGAAGGATTCAACTGCCGAATTCAGAACTCATCAG	lincRNA	684	chr7	-	89573025	89797424	AK137601, ENSMUST00000144826, uc029wox.1	chr7:89573279-89573474		intronic antisense	NM_181407	Me3	malic enzyme 3, NADP(+)-dependent, mitochondrial	+	89632817	89854359
ASMM10P020553	Gm13469	ENSMUST00000118231	P	P	P	P	P	P	24.4563	20.2859	25.8294	117.926	174.163	187.627	GGTCAAGTTTGAGGAGCGATACAGACAGAGACAAAATGGTTTTTCCAGAAATTTCGCTTT	Ensembl	350	chr2	-	46406219	46406569		chr2:46406233-46406569	383690	intergenic
ASMM10P001591	Actg1	ENSMUST00000131103	P	P	P	P	P	P	90.0505	80.8961	95.4139	117.878	228.402	191.246	AAGCCTCCAGATAATGTTTGAAACCTTCAATACCCCAGCCATGTACGTGGCCATTCAGGC	Ensembl	1189	chr11	-	120346444	120348489		chr11:120347305-120347491	11465	exonic sense	NM_009609	Actg1	actin, gamma, cytoplasmic 1	-	120345689	120348484
ASMM10P043904	Gm7834	ENSMUST00000117560	P	P	P	P	P	P	90.3395	55.5387	63.0025	117.643	93.6742	88.337	GGAACTGTGATCCATTTTAACAACCCTATAGTTCAGACATCCCTGGCAGCAAACACCTTC	Ensembl	437	chrX	-	51212510	51212947		chrX:51212727-51212947	665866	intergenic
ASMM10P040306	Hmgb1-rs17	NR_033589	P	P	P	P	P	P	38.4033	33.4956	36.9817	116.924	103.77	115.571	GTGCACAGCACAAATTAGTTATATACGGGGACAGTAGTTTGGTTTTTGTTTTGTTTTGTA	RefSeq	1447	chr8	+	33484310	33485757		chr8:33485523+33485757	628431	intergenic
ASMM10P022344	Gm13365	ENSMUST00000121188	P	P	P	P	P	P	126.253	100.751	115.313	116.789	80.9341	84.1316	TGTATCCAGGGACAAAATGGAATCTTGGATGTTGTGAAGTGACACTGACTCCTGATGAAG	Ensembl	967	chr2	+	15396749	15397716		chr2:15397600+15397716	667329	intergenic
ASMM10P037732	Gm9167	ENSMUST00000178571	P	P	P	P	P	P	3.10984	3.55164	4.46243	116.611	192.985	182.415	AAGCTTGTCATCAATGGGAAGCACATAACCAACTTCCAGGAGCAAGACCCACTAACATAA	Ensembl	258	chr7	+	33312134	33312392		chr7:33312332+33312392	668431	intergenic
ASMM10P045010	Gm14577	ENSMUST00000121134	P	P	P	P	P	P	27.4603	17.8664	21.0592	116.449	81.4136	84.443	AGCCATATTCAGACAGTGGTTCTTTGTGTGTGTTGCTCAACAGTGTTGTGCCAGTTCACA	Ensembl	256	chrX	+	41372258	41372514		chrX:41372399+41372514	100504440	intergenic
ASMM10P046156	Gm15905	ENSMUST00000137042	P	P	P	P	P	P	113.717	72.6411	82.8943	116.344	117.184	123.391	ATCCATGCCAAACGTGTAACAATTAGGCCAAAAGATATCTAGCTAGTACGCCACGTACGC	Ensembl	290	chr10	+	127921066	127921361		chr10:127921291+127921361		intergenic
ASMM10P032773	AK136043	AK136043	P	P	P	P	P	P	128.551	102.891	112.234	116.18	66.3138	64.1175	TGTTCCTGCCTTGATACTGGACTGAACCTCTGAATCTGTTAGCCAGCCTCAATTAAATGC	Genbank	2000	chr5	+	150822858	150866601		chr5:150866541+150866601		intergenic
ASMM10P048394	Gm12165	ENSMUST00000117047	P	P	P	P	P	P	17.481	12.3245	13.8066	116.118	86.692	93.5597	ATCTACTCCATCCTCATCCTGCAGAACTACTAGGTGAAGGTCACGGAGAATAAGACCATT	Ensembl	342	chr11	+	46036439	46036781		chr11:46036466+46036781	667037	intergenic
ASMM10P043946	Gm14630	ENSMUST00000118057	P	P	P	P	P	P	10.9217	7.15692	7.71731	115.568	93.6622	103.97	TAGAAGTTCTACTCAGTCATTGTGGACTACAGCAAACTGAAGAAAGAAGGCCCAGACTTC	Ensembl	246	chrX	-	57631708	57631954		chrX:57631722-57631954	102640291	intergenic
ASMM10P026386	Gm12497	ENSMUST00000138778	P	P	P	P	P	P	130.564	105.012	118.363	115.4	67.4311	72.0938	ATGGTGCAGAGTAGCAGCACGTTTGGCACTTTCATGGCCATTGGAATGGGCATACGATGC	Ensembl	237	chr3	+	107979631	107979868		chr3:107979808+107979868	624701	intergenic
ASMM10P001003	Gm13461	ENSMUST00000120980	P	P	P	P	P	P	102.981	52.6047	54.5892	115.22	59.4923	57.6919	GAAGAAGTATAAAAAAAGTATGTAGCCACCCTGGGCGTGGAGGTACACCCGCTCCTCTTC	Ensembl	662	chr2	-	41987472	41988829		chr2:41987968-41988712	625094	intronic sense	NM_053011	Lrp1b	low density lipoprotein-related protein 1B (deleted in tumors)	-	40596772	42653598
ASMM10P043569	Atpase6	uc009vfa.1	P	P	P	P	P	P	74.5756	72.6108	73.5153	115.122	124.494	135.18	ACTGGCACCTTCACCAAAATCACTAACAACCATAAAAGTAAAAACCCCTTGAGAATTAAA	UCSC_knowngene	842	chrM	+	7765	8607	uc007ams.1	chrM:7866+7926		intergenic
ASMM10P048095	Gm11964	ENSMUST00000120982	P	P	P	P	P	P	110.253	116.304	120.228	114.572	83.3812	89.3894	TAACCAGGTTTTGGGCAAAACTGAGAGAGCTATCGGCCTCAAGCTCCGGGGCAAGGACGT	Ensembl	444	chr11	+	5634138	5634582		chr11:5634485+5634582	665181	intronic sense	NM_023816	Ankrd36	ankyrin repeat domain 36	+	5569683	5689337
ASMM10P039518	Gm3835	ENSMUST00000120752	P	P	P	P	P	P	107.179	72.3315	75.9134	114.231	96.7378	106.555	TGCCAAACGTGTAACAATTATGCCAAAAGAGATCCAGCTAGCACACTGCATCGTGGAGAA	Ensembl	403	chr8	-	72429549	72429952		chr8:72429563-72429952	100042421	intronic sense	NM_028500	Calr3	calreticulin 3	-	72424182	72443778
ASMM10P048093	AK217614	uc029rkl.1	P	P	P	P	P	P	29.0928	20.0461	25.2188	114.018	52.9355	48.0103	ATCTTCTTGCTAGTGTAGCTTCTAGAAGGTGCTTTCTCCATTTATTTAAAACTACCCTTG	UCSC_knowngene	968	chr11	+	5524923	5525891	NM_001271730, NM_013842	chr11:5525809+5525872		exonic sense	NM_001271730	Xbp1	X-box binding protein 1	+	5520640	5525993
ASMM10P044138	Gm14772	ENSMUST00000116562	P	P	P	P	P	P	49.796	45.8612	61.0429	113.271	247.72	225.486	GATAGGGTGCAGAAGGAGATCACAGCTCTAGAACCAGCACAATGAGGATTAAGATCATTC	Ensembl	514	chrX	-	86032655	86033169		chrX:86032803-86033169	667825	intergenic
ASMM10P018208	BC006183	BC006183	P	P	P	P	P	P	77.8002	50.521	51.1158	112.982	95.8108	99.0634	GCGGTCCGCCCCGCTGCCCTCACGCGCTCACCGGCCGCACCCCCGCGTCCCTGCGCTGAT	Genbank	755	chr18	+	14682435	14683190		chr18:14682964+14683024		exonic antisense	NM_001161369	Ss18	synovial sarcoma translocation, Chromosome 18	-	14625628	14682914
ASMM10P035364	Gm15763	ENSMUST00000120136	P	P	P	P	P	P	105.46	64.3331	71.184	112.74	103.101	104.271	TGTAACAATTATGCCAAAAGATATCCAGCTAGCATACCGCATACACGAAGAACATGCTTA	Ensembl	403	chr6	+	148261149	148261552		chr6:148261492+148261552		intronic antisense	NM_198967	Tmtc1	transmembrane and tetratricopeptide repeat containing 1	-	148232429	148444352
ASMM10P014500	BC023320	uc029sxq.1	P	P	P	P	P	P	31.4737	19.4035	26.4414	112.539	63.1932	66.3761	CGTCAAGATGGAGAGAGACGACTGAGCTGAATGTCTTTACTAAAATTACAATAAATTTTG	UCSC_knowngene	1553	chr16	-	56015506	56017059	ENSMUST00000125040, NM_001024622	chr16:56015529-56016799		exonic sense	NM_001024622	Pcnp	PEST proteolytic signal containing nuclear protein	-	56015507	56029717
ASMM10P028811	Gm12439	ENSMUST00000117162	P	P	P	P	P	P	50.5533	32.2559	37.261	112.175	97.2158	112.709	TTGTTCCCCCAACCCCTGGTGAAACCCCTATGTGAATTCAGAGCATGAACTAAATTATTC	Ensembl	365	chr4	+	48675155	48675520		chr4:48675267+48675520		intergenic
ASMM10P046943	Gm12308	ENSMUST00000120440	P	P	P	P	P	P	28.478	19.1446	22.8642	111.812	139.022	151.037	ATGGACCATGGAGAAGGGAGACGAAAACGTACAGGAGGGAAAAATCCTGGGGTTATTTTT	Ensembl	389	chr11	-	69630923	69631312		chr11:69630937-69631312	382532	intergenic
ASMM10P029622	AK171116	uc008uzw.1	P	P	P	P	P	P	11.6485	8.46481	10.8572	111.437	55.1713	58.4574	ACCTGTGTCATTGCTTGTGTATGACTTGGAAGAAGGGCCAATAAAGCAACTGCAAGCTTT	UCSC_knowngene	909	chr4	+	130935230	130936139	NM_010686	chr4:130936079+130936139		exonic sense	NM_010686	Laptm5	lysosomal-associated protein transmembrane 5	+	130913333	130936148
ASMM10P046519	Gm12110	ENSMUST00000121601	P	P	P	P	P	P	17.5054	25.0681	21.336	111.389	131.293	135.505	CCACCAACGTCATTATCCAGGAGAATGGGTCTTTGGTTAAAAATCCGAAATTTCTTGGGT	Ensembl	579	chr11	-	32880361	32880940		chr11:32880597-32880940	666620	intergenic
ASMM10P026464	Gm9364	ENSMUST00000171712	P	P	P	P	P	P	35.2662	40.0854	39.6006	111.293	39.3376	48.0156	TTGGTTGCCAGGTGTGGTCCATTTCTAGCCCTCGTTAATAAAGACACAGAACTGATTGTC	Ensembl	790	chr3	+	122861883	122862676		chr3:122862611+122862676	668792	intergenic
ASMM10P020606	Gm14034	ENSMUST00000120147	P	P	P	P	P	P	19.4422	13.3281	13.6937	110.84	89.2733	96.5796	ATGCCATCTTTAATTGTTCCTCTGGACTCCCAGAAGCACATTGATTTCTCTCTCTGTTCT	Ensembl	551	chr2	-	54356340	54356891		chr2:54356439-54356891	100041792	intergenic
ASMM10P050657	EG245297	uc007nda.1	P	P	P	P	P	P	23.1627	17.6862	19.8201	110.543	43.8172	39.1663	TGTTCCTGTGTGCTCTGTCCTTCCTTTCCATTGACCTGGCATATTAAAATGATCAAATAA	UCSC_knowngene	3220	chr12	+	17992865	18065609		chr12:18065549+18065609		intergenic
ASMM10P028037	Gm12983	ENSMUST00000120974	P	P	P	P	P	P	35.6103	27.7374	33.3901	110.331	117.722	130.925	GGTTTTATATCAGAGAGTTCATAGGCAAACGTGGCATTCATTGTTCGCTATGATGTCTGA	Ensembl	310	chr4	-	135290365	135290675		chr4:135290379-135290675	676072	intergenic
ASMM10P057570	humanlincRNA2479	EL960463	P	P	P	P	P	P	72.0606	105.15	98.6141	109.593	65.0251	68.0621	CTTCTTGCACTCTGGCTCCTGAAGATGTAAGCAATAAAGCTTTGCCGCAGAGAAAAAAAA	lincRNA	548	chrX	+	145936810	145937720		chrX:145937307+145937663		intergenic
ASMM10P023419	Gm13870	ENSMUST00000117214	P	P	P	P	P	P	12.2375	12.3631	14.5219	109.085	147.556	146.2	AATGTATCCCTTGTGGATCTGACATGCTGCCCAGAGAAAGAAACCTGCCAAGTATGATGA	Ensembl	1023	chr2	+	104537436	104538459		chr2:104538161+104538459	383735	intergenic
ASMM10P035894	Gm21982	ENSMUST00000146232	P	P	P	P	P	P	157.751	129.398	133.959	108.948	66.2313	70.7553	CTGGCTGCCCTGCCTGCCCTGGCTGCCCTGGCTGCCCTGCCTGCCGGCTCCATCCCACAG	Ensembl	3821	chr7	-	30641000	30664937		chr7:30657758-30657837		exonic sense	NM_027999	Haus5	HAUS augmin-like complex, subunit 5	-	30653707	30664994
ASMM10P031263	Gm15770	ENSMUST00000117498	P	P	P	P	P	P	12.8926	11.9743	10.2032	108.539	67.3677	70.3602	TGTGGACAAAGTGAAGCTGATCAAGAAGATCAAGAACTATGTCCAGGGCATCAACCTCGT	Ensembl	584	chr5	-	142852615	142853199		chr5:142852737-142853199	666788	intergenic
ASMM10P000220	1700012B15Rik	ENSMUST00000049684	P	P	P	P	P	P	67.2415	45.8587	42.8592	107.984	59.3612	62.5573	GGGCACAAAGGTGACCTCACTGACCCCGCCCCTGACTCCACCCCTTGTGATGACCCCACC	Ensembl	778	chr12	+	3236610	3249999		chr12:3236706+3237284		exonic antisense	NM_016676	Rab10	RAB10, member RAS oncogene family	-	3247427	3309969
ASMM10P035994	Cd9-ps	ENSMUST00000174687	P	P	P	P	P	P	7.29587	3.7327	3.96578	107.309	57.5743	53.64	TTTGGAAAGTTTACAGGTTAAGCCCTGCCCTGAAGCCATCAATGAGGTCTTCAACAGCAA	Ensembl	650	chr7	-	41682657	41683307		chr7:41682787-41683307	668579	intergenic
ASMM10P013086	AK217757	uc007xmq.1	P	P	P	P	P	P	44.574	34.1893	38.0427	106.636	97.6599	102.602	CTCCTTACTTAGTTATTCTTGCTTTTAACTTATGTAAGTTCCTGTGGTGACTCCATGTAA	UCSC_knowngene	284	chr15	-	98518814	98519098		chr15:98518882-98519098		intergenic
ASMM10P023558	Gm14016	ENSMUST00000119095	P	P	P	P	P	P	48.7187	40.6336	47.3883	105.899	126.258	127.187	ATGTCCCCAACATAAAAAGGAATGACTTCCAGCTGATTGGCATCTGGGATGGGTACCTAT	Ensembl	486	chr2	+	118594078	118594564		chr2:118594340+118594564	640461	intergenic
ASMM10P018803	AK215051	uc029tqt.1	P	P	P	P	P	P	116.372	76.8538	85.1112	105.121	72.236	76.6614	GAAAAGGATGAAAAAATAAATTTCCACTGGCCCTTGGATAAGCCAAGGGTTTTTGCAAGG	UCSC_knowngene	399	chr19	-	5099204	5099603	NM_029576	chr19:5099220-5099603		exonic sense	NM_029576	Rab1b	RAB1B, member RAS oncogene family	-	5099206	5106996
ASMM10P025050	Pip5k1a	ENSMUST00000107229	P	P	P	P	P	P	32.2849	23.2531	30.8644	104.577	144.036	127.318	CTTTTTGTACAACCCTGACCTTTTGTACAACACCTTTTTCTATAAAGCATGTAACTGACA	Ensembl	724	chr3	-	95097042	95106823		chr3:95097093-95097318	18720	exonic sense	NM_008847	Pip5k1a	phosphatidylinositol-4-phosphate 5-kinase, type 1 alpha	-	95059595	95106858
ASMM10P046255	Gm11956	ENSMUST00000119525	P	P	P	P	P	P	11.0026	9.33735	8.93747	104.18	72.5605	74.6142	CACAGCACCTCTGTACGGAATGCAAATCTTTGCACCCATGTGGTGGCCAAGTCCCACTTC	Ensembl	512	chr11	-	4230753	4231265		chr11:4231151-4231265	625760	intergenic
ASMM10P030233	Gm26608	ENSMUST00000181503	P	P	P	P	P	P	22.3514	16.7768	15.0446	104.083	105.349	95.5212	TTTGAGTCTCAGTACCCACATGGTGGCTTACAACCGTCTCTAGTTCAGTTCAAAAGGATC	Ensembl	1362	chr5	-	28053950	28055459		chr5:28054050-28054685	102638633	intergenic
ASMM10P045786	Kdm5c	ENSMUST00000154938	P	P	P	P	P	P	29.4376	22.0799	20.6659	103.899	89.6128	85.8991	TTAAAATTGATGTTAGAAACCCTGAGTTGAGCCTGGTCTACAAAGTGAGTTCTAGGACAG	Ensembl	1872	chrX	+	152233253	152246751		chrX:152246662+152246751	20591	exonic sense	NM_013668	Kdm5c	lysine (K)-specific demethylase 5C	+	152233229	152274354
ASMM10P054008	Gm12115	ENSMUST00000119969	P	P	P	P	P	P	12.2964	11.1138	11.9169	103.847	63.7209	58.5793	CGACGTGGCACAGAATATCAATCAGTGTTTCGACCAGGCCTCAGAGATGTGGCATATCAG	Ensembl	447	chr11	+	33172918	33173365		chr11:33173161+33173221	666646	intergenic
ASMM10P012852	AK184869	uc029stn.1	P	P	P	P	P	P	107.555	85.07	95.7526	103.197	36.5477	36.9894	CCTTTTCTGTTGGCCTTGTGCTGGGTTTGTTTACAAAGATGTATTTTGTTTAACCAAATA	UCSC_knowngene	285	chr15	-	79674246	79674531	NM_028792	chr15:79674283-79674531		exonic sense	NM_028792	Josd1	Josephin domain containing 1	-	79674249	79687872
ASMM10P017689	Gm7936	ENSMUST00000069529	P	P	P	P	P	P	92.413	66.1869	77.412	103.187	37.2633	42.3625	ATCAAGCTGGACATGTGCACCATTGCCACCGCGCTGGAATACGTCTACAAAGGGCAGCTG	Ensembl	375	chr18	-	30495000	30495375		chr18:30495032-30495375	666114	intergenic
ASMM10P003862	AA465934	ENSMUST00000177533	P	P	P	P	P	P	0.706284	0.613327	0.650584	102.866	54.1787	57.2945	GATGCCCGAGGTCCAGGTGAGAAATCAGGGTTGAAAACTGCATGGAGGATTCATCATTTC	Ensembl	308	chr11	+	83291741	83294629		chr11:83292072+83294514	613254	intergenic
ASMM10P044648	Gm7312	ENSMUST00000118798	P	P	P	P	P	P	25.5219	21.5094	22.7178	102.234	128.671	133.582	TCTCACTGACCACTGAGTCAGCCATGAAGAAAACAGGAAAAACAACACTCTTGTGTTCAT	Ensembl	469	chrX	-	156679334	156679803		chrX:156679523-156679803	640803	intergenic
ASMM10P045639	Gm15021	ENSMUST00000117832	P	P	P	P	P	P	57.4201	45.6894	51.6513	102.061	74.5828	77.7555	TATCCCCAAGTTACCAACAATCCTGAAAACAATGGGTGCATAAATGTGGTCTTGCTGGTT	Ensembl	742	chrX	+	135615993	135616735		chrX:135616672+135616735	100418073	intronic antisense	NM_029459	Prame	preferentially expressed antigen in melanoma	-	135613001	135627705
ASMM10P032390	AK133032	uc008zko.1	P	P	P	P	P	P	144.439	127.98	126.43	101.749	69.3981	66.2879	TGTTGATAATGGACTGAACCTCTGAACCTGTGAGGCCACCCCAATTAAATGTTGTTCTTT	UCSC_knowngene	331	chr5	+	122025332	122029697		chr5:122029637+122029697		intronic antisense	ENSMUST00000111752	Cux2	cut-like homeobox 2	-	121857962	122049851
ASMM10P010447	Gm20379	ENSMUST00000177675	P	P	P	P	P	P	15.7222	13.7621	16.0819	101.408	115.73	111.81	GACGCAAATAATCCTGCAGAAAATGGAGATGCCAAAAGAGACCAGGCACAGAAAGCCTAA	Ensembl	249	chr13	+	92306088	92306337		chr13:92306277+92306337	100504735	intronic antisense	NM_010829	Msh3	mutS homolog 3 (E. coli)	-	92211880	92355003
ASMM10P018358	Gm6542	ENSMUST00000153606	P	P	P	P	P	P	40.3458	38.9296	46.957	100.404	79.3273	84.4228	TAAACTGTCAGCTGAAAAAGTGGAAATCGCCACACTAACAAGAGAGAGAGTGGGAAGATG	Ensembl	772	chr18	+	36609957	36610729		chr18:36610557+36610729	624979	intronic sense	NM_175375	Ankhd1	ankyrin repeat and KH domain containing 1	+	36560602	36658908
ASMM10P001326	6330416G13Rik	ENSMUST00000126738	P	P	P	P	P	P	80.4447	50.6374	50.474	98.9802	50.7799	52.9817	CCGAGGCCAGGAGTCCCCTCCCCCCATTTTCATTTTGCAGAGCATCCCAGCCTTGTGCAG	Ensembl	268	chr4	+	63558855	63562491		chr4:63558962+63560881	230279	exonic sense	NM_144905	6330416G13Rik	RIKEN cDNA 6330416G13 gene	+	63560359	63586353
ASMM10P050654	AK189100	uc029rrd.1	P	P	P	P	P	P	30.4311	30.5629	32.6789	98.8842	42.3903	38.1684	GGTGTTTCTGTGTGCTCTGTCCTTCCTGTCGATTGGTCTGGCATATTAAAATGATCAAAT	UCSC_knowngene	319	chr12	+	17791611	17791930	NM_016677	chr12:17791866+17791926		exonic sense	NM_016677	Hpcal1	hippocalcin-like 1	+	17690813	17791926
ASMM10P031609	AK207580	uc029vgx.1	P	P	P	P	P	P	73.8563	64.5681	76.2736	98.7623	62.874	61.282	CCCCCGGGGGGGGCATTCGAATCACCTCAGTTGCTGCTGTAATAAAGTCTACTTTTTGCT	UCSC_knowngene	527	chr5	+	31251036	31251563	NM_147201	chr5:31251500+31251560		exonic sense	NM_147201	Nrbp1	nuclear receptor binding protein 1	+	31240917	31251562
ASMM10P027734	Gm12959	ENSMUST00000119396	P	P	P	P	P	P	11.2704	11.4205	11.5698	98.7291	99.8354	102.773	CAAGCTTCCTTATCAGGAATTCACTGGTCATCTTGTGAAAAACACACCAAAATCTCTGTT	Ensembl	403	chr4	-	119553655	119554058		chr4:119553669-119554058		intronic antisense	NM_172699	Foxj3	forkhead box J3	+	119539687	119629119
ASMM10P041474	AK020500	AK020500	P	P	P	P	P	P	16.0871	18.2939	17.0714	98.4764	131.18	118.679	GATATGATGCCCTCCCTCTTCTAGTGTGTCTAAAGACAGTGTACTTACATATAATAATAA	Genbank	666	chr9	-	44378632	44379296		chr9:44378660-44378958		bidirectional	NM_021395	Hyou1	hypoxia up-regulated 1	+	44379489	44392369
ASMM10P019352	Gm16298	ENSMUST00000161107	P	P	P	P	P	P	98.3894	55.7994	65.7894	97.5042	101.337	102.597	ACAGAAATGGCATCAAGAAACCCTGGTCACAAAGATACGAATCTCTTAGGAGGTTGACCC	Ensembl	420	chr19	-	53767890	53768310		chr19:53768235-53768310		intronic antisense	NM_001170847	Rbm20	RNA binding motif protein 20	+	53677305	53867080
ASMM10P055639	Snhg6	NR_024067	P	P	P	P	P	P	5.81704	5.71683	6.00954	97.3892	52.7826	55.7528	GCAACAAAACCTGCTCATTTGAAGGTGCTTGAACAAATATTTTCTAAACACTTGTCATGG	RefSeq	407	chr1	-	9942024	9944118		chr1:9942669-9942717	73824	intergenic
ASMM10P016947	Gm15843	ENSMUST00000146593	P	P	P	P	P	P	22.6565	25.7442	32.9657	97.3272	133.425	165.795	AGGCTGCACAGAAGAAAAAGATATACCAGAAGAAACTGAAGAAACAAAACTCATGGCCCA	Ensembl	529	chr1	+	72459498	72460027		chr1:72459944+72460027	100416317	intronic antisense	NM_001045533	March4	membrane-associated ring finger (C3HC4) 4	-	72427111	72536564
ASMM10P027377	Gm12608	ENSMUST00000122013	P	P	P	P	P	P	3.66638	2.4893	3.33864	96.7565	67.2808	58.9664	AATTCCTAAAGAAGAGAATGACCCTGGAATGGGTGCAATGGATGGAAAGGCAGTGGGTAT	Ensembl	1715	chr4	-	89442216	89444644		chr4:89442249-89442499	664785	intergenic
ASMM10P044266	Gm9103	ENSMUST00000119371	P	P	P	P	P	P	49.1805	34.2452	34.6655	96.6494	65.4176	72.2835	ATCTAGGCCTTCATCTCTGGCCTGCTGGACAAGATCACGGGCATGCTGAAGCTGAGCACA	Ensembl	405	chrX	-	102178193	102178657		chrX:102178222-102178271	668318	intergenic
ASMM10P027298	Gm11765	ENSMUST00000121173	P	P	P	P	P	P	8.32924	9.22904	8.8442	96.2735	128.43	136.05	GAGGAGAAGAAAACATTCATGGGACCACTCAGAAAAGATCACATTGCCAATGAGGAAGGT	Ensembl	1205	chr4	-	81455942	81461732		chr4:81455956-81456039	100040131	intergenic
ASMM10P020081	Gm13183	ENSMUST00000118615	P	P	P	P	P	P	9.29379	9.74691	12.148	95.6528	97.8109	99.5811	AGCTGGTAGGAGCTATTAGAACCAACTACAATCACAGATATGATGAGATCCGTCGCCACA	Ensembl	789	chr2	-	3679801	3680590		chr2:3679906-3680590		intergenic
ASMM10P022016	Gm11469	ENSMUST00000119751	P	P	P	P	P	P	31.6529	23.4701	31.141	95.3455	99.1902	105.346	CGGTCCATCTATGGAGAGAATTTTGAGGAATGAGAACTTCATCTTGAAGCATACAGGTCC	Ensembl	496	chr2	-	166500272	166500768		chr2:166500497-166500768	383773	intergenic
ASMM10P011496	Gm9308	ENSMUST00000119073	P	P	P	P	P	P	63.9498	49.9923	59.438	95.2636	86.2342	84.9675	GGGTAAACAATATCTCTGGTATTGAAGGGGTGAACATGTTTACAAACCAAGGAACAGTGA	Ensembl	214	chr14	-	123698389	123698603		chr14:123698403-123698603	668700	intronic antisense	NM_145467	Itgbl1	integrin, beta-like 1	+	123660139	123974079
ASMM10P036835	AK193543	uc029wob.1	P	P	P	P	P	P	203.785	149.616	174.24	95.1435	54.4396	55.7006	GTTAATGGCGACCTGTAGGTGTCAAACTTGTGACCACACTAATAAAATCATTGAAAGGTG	UCSC_knowngene	218	chr7	-	118688555	118688773	NM_019580	chr7:118688571-118688773		exonic sense	NM_019580	Gde1	glycerophosphodiester phosphodiesterase 1	-	118688557	118705738
ASMM10P021630	Gm14082	ENSMUST00000118582	P	P	P	P	P	P	7.38576	7.38814	9.14719	94.5964	102.164	95.5102	AGGAAGATATGCACCACTATAGCATGTCTTCTTCACACAGGTTAACTTGGAAGACAAGGG	Ensembl	801	chr2	-	143150829	143151630		chr2:143151005-143151630	668915	intergenic
ASMM10P043733	Gm14562	ENSMUST00000129885	P	P	P	P	P	P	16.0802	19.6126	17.1975	94.4988	123.13	126.364	AGAAAGTTTTTGAATGGCATCTATGTGTCTTAGAAGGGAACCTTGCACCAGGCTGATGAG	Ensembl	543	chrX	-	22438875	22439418		chrX:22438889-22439106	100416191	intergenic
ASMM10P048924	Gm12337	ENSMUST00000119634	P	P	P	P	P	P	24.4996	13.5549	15.0139	94.2705	51.7345	55.9017	TTCAGACCAATGTCATTTCCCAGGACATCAACACAGCAGCCAAATTTATTGGTGCTGTGG	Ensembl	400	chr11	+	75427752	75428152		chr11:75427909+75428152	100043447	intergenic
ASMM10P049269	M31 chromobox	uc007lcn.2	P	P	P	P	P	P	33.8613	31.3781	33.8458	94.1066	91.1594	87.989	TGGGGTAGTGGTTCACTTGAGAATACAAAATCTTCAGATTAACTGATGTCCAAAATACTG	UCSC_knowngene	947	chr11	+	96807200	96808147	ENSMUST00000134585	chr11:96807920+96808147		intronic sense	NM_007622	Cbx1	chromobox 1	+	96789135	96808640
ASMM10P026810	Gm11881	ENSMUST00000119408	P	P	P	P	P	P	10.9959	8.05746	8.65513	94.0564	89.6456	90.7464	CTGGTGGAAGCTATTAGGACCAATTACAACCACACGAACCATACGATTAGATCCACTGCT	Ensembl	572	chr4	-	22528437	22529009		chr4:22528488-22529009		intergenic
ASMM10P017943	S-adenosylmethionine decarboxylase 246	uc008feg.2	P	P	P	P	P	P	63.2609	35.1555	41.3513	93.2171	67.5129	75.8889	TCCAACAGACTCACGTTCAACTTTCGCTCACGAAAATAGCCGGGAAAATTTTATTAGTCC	UCSC_knowngene	200	chr18	-	64449815	64450015	ENSMUST00000080898, NM_009665	chr18:64449869-64450014		intergenic
ASMM10P029884	Prdx2-rs3	ENSMUST00000117259	P	P	P	P	P	P	27.2967	24.6824	27.28	93.123	74.7994	75.5122	AGTGACACTATCAAGCCCAGTGTGGACGACAGAAAGGAATACTTCTCCAAACACAACTGA	Ensembl	594	chr4	+	144791836	144792660		chr4:144792600+144792660	666242	intergenic
ASMM10P055661	Gm5523	NR_004447	P	P	P	P	P	P	4.49516	4.65697	5.56368	92.3087	158.546	146.124	TGCCAACCTCATCCCGTAGACAAAATGCTGAAGGTCGGTGTGAATGGATTTGGCCATATT	RefSeq	1245	chr1	-	13785684	13786929		chr1:13786857-13786915	433273	intergenic
ASMM10P014076	AK179044	uc029svz.1	P	P	P	P	P	P	34.4835	26.3967	29.3245	92.0737	27.3189	28.569	CCCAAAGCTAGATGTTTGAGCCCATAAGCCAACTCTTTCTCAATAAAGTTTGTTTTGTGC	UCSC_knowngene	386	chr16	-	8658582	8658968	NM_025821	chr16:8658600-8658968		exonic sense	NM_025821	Carhsp1	calcium regulated heat stable protein 1	-	8658586	8672153
ASMM10P027476	Gm12706	ENSMUST00000121588	P	P	P	P	P	P	15.5585	9.80243	11.215	91.6152	88.4151	96.8569	ATTGCCAAGAGATGGAGGCTGTCCTTGCTGAGAACGTCTATGTCTATGTCAAAAACAAGT	Ensembl	698	chr4	-	100361361	100362059		chr4:100361375-100362059		intronic antisense	NM_013845	Ror1	receptor tyrosine kinase-like orphan receptor 1	+	100095790	100442545
ASMM10P029400	Gm12828	ENSMUST00000136115	P	P	P	P	P	P	156.504	142.941	165.286	91.5359	67.7293	68.2983	TGCCTGCCTGCCTGTGGTCATGCTCCCTACCATGATAGTCATGGACTCACCCACTGAAAC	Ensembl	289	chr4	+	117445949	117455040		chr4:117454980+117455040		intronic antisense	NM_025739	Rnf220	ring finger protein 220	-	117271463	117496915
ASMM10P019742	AK009928	AK009928	P	P	P	P	P	P	16.8948	10.5378	12.7333	91.4446	43.971	42.9339	CGGATGAATGGTCTGGAACACTGTAAGATACTGATCTTTACAACTGTTTAATCAGTTTTA	Genbank	1010	chr19	+	23167112	23168119		chr19:23167921+23168119		intergenic
ASMM10P022816	Gm13500	ENSMUST00000119348	P	P	P	P	P	P	16.8087	8.1156	8.94867	91.09	58.515	60.0081	ATGGATTCTTTGCCACCACCATGTGAATCTGCTCACTACCGACAGACAGATGCAGATAAA	Ensembl	824	chr2	+	51231986	51232810		chr2:51232750+51232810	666802	intergenic
ASMM10P020466	AK012512	AK012512	P	P	P	P	P	P	14.614	16.7706	16.0826	91.0202	118.27	104.774	CCTCTTCTGGTGTGTCCGAGTATAGCAACAGTGTATTCATATACGTAAAATAAATAAATC	Genbank	1150	chr2	-	34801652	34802801		chr2:34801694-34802801		intergenic
ASMM10P019599	XLOC_011785	TCONS_00015983	P	P	P	P	P	P	91.1308	93.9257	97.4358	90.7053	59.2	57.3489	ACCTCTGAACTGTAAGCCAGCCCCAATTAAATGTTCCTTTAAAGAGTTGCAATGGCCATG	Alexander et al 2013	797	chr19	+	9899685	9902673		chr19:9902613+9902673		bidirectional	NM_016692	Incenp	inner centromere protein	-	9872296	9899533
ASMM10P022079	Gm14263	ENSMUST00000117955	P	P	P	P	P	P	15.0762	10.8362	13.3387	90.1954	110.361	107.887	ATTCACTGATCATCTTGTGAAAAGTCACACCAGAGTCCCAGAATCTCTGTTCAGAGGACC	Ensembl	746	chr2	-	170954078	170954824		chr2:170954119-170954824	668955	intergenic
ASMM10P003349	Psma3	ENSMUST00000162626	P	P	P	P	P	P	34.2664	22.9041	26.6389	90.1729	64.6953	57.5097	TTGATTTGAATACAGCTATTGGGATCAGATGTAAAGATGGTGTTGTGTTTGGGGTAGAAA	Ensembl	1394	chr12	+	70974670	70994921		chr12:70978844+70983318	19167	exonic sense	NM_011184	Psma3	proteasome (prosome, macropain) subunit, alpha type 3	+	70974622	70994923
ASMM10P026414	Gm12535	ENSMUST00000121025	P	P	P	P	P	P	29.227	26.0552	29.4629	90.0772	58.4713	56.0084	TTATGACTGACTACCTTCCCTAACAAAGAGCTGGCTGATGAGAACCAAACCCTGAAGAGA	Ensembl	484	chr3	+	109907383	109907867		chr3:109907770+109907867		intronic antisense	NM_001163348	Ntng1	netrin G1	-	109780049	110143472
ASMM10P023243	BC002221	uc008kuc.1	P	P	P	P	P	P	20.1843	11.8099	14.5469	89.6711	46.3268	47.2724	GTCATTTTGTATCTGCCAAGTGTGGTACCTTCCTTTGTTTATTTGCTATTAAACTGTTTG	UCSC_knowngene	1820	chr2	+	91017670	91019490	NM_001244891, NM_001244903, NM_017368, NM_198683	chr2:91019430+91019490		exonic sense	NM_001244891	Celf1	CUGBP, Elav-like family member 1	+	90940396	91019497
ASMM10P055600	Gm13092	ENSMUST00000167783	P	P	P	P	P	P	19.3124	15.1081	17.0586	89.6076	95.6454	99.3651	TGCAGCGCTCGCCGGTGGTCGTGATCAGTCTACCCCTCAACCCCAAGCCTTTTCTCAGTG	Ensembl	339	chr4	-	150315176	150315515		chr4:150315414-150315472	384091	intronic antisense	NM_001085492	Rere	arginine glutamic acid dipeptide (RE) repeats	+	150281915	150621966
ASMM10P033819	Gm7308	ENSMUST00000121087	P	P	P	P	P	P	152.895	117.819	167.408	89.4355	109.13	104.526	GCAGACATTGACGGGGACGGTCAGGTGAACTATGAAGAGTTTGTACAAATAATAACAGTG	Ensembl	447	chr6	-	127282062	127282509		chr6:127282079-127282509	640703	intergenic
ASMM10P029433	AK010182	AK010182	P	P	P	P	P	P	47.7764	21.5495	22.3857	89.4034	66.7348	66.0264	ACGCCGCGCCACGCCGCTCGGCGACCGGCCTCCCGCAGCCCCGCGCTACGCCGCCTCCCC	Genbank	668	chr10	-	45066411	45067078		chr10:45066988-45067078		bidirectional	NM_011156	Prep	prolyl endopeptidase	+	45067213	45158995
ASMM10P000489	Gm6166	ENSMUST00000098689	P	P	P	P	P	P	10.9281	8.1554	10.9177	89.3225	66.075	67.5959	AGAAGTTTGATGAAACGACAGCTGATGGCAGAAAAACTGAGACGGTCTGTCTTCCAAGAC	Ensembl	669	chr9	+	57483912	57484585		chr9:57484188+57484227	101056162	intergenic
ASMM10P046830	Gm12271	ENSMUST00000121719	P	P	P	P	P	P	71.8154	57.1699	70.9755	89.0212	100.13	106.439	CGTGTAACAATTATGCCAAAAGATATCCAGCTAGCTAGCATACGTGGAGAATGTGCTTAA	Ensembl	414	chr11	-	61416401	61416815		chr11:61416415-61416815	626150	intergenic
ASMM10P044961	Gm14568	ENSMUST00000119321	P	P	P	P	P	P	95.9736	44.6604	49.0412	88.9582	87.1801	90.6952	ACTTCAAAACAGGTCTTCACTACCAGAGTGCAGCTATATGGTGCTTTGCAGGAAACAAGT	Ensembl	294	chrX	+	36376806	36377100		chrX:36376961+36377100		intergenic
ASMM10P057097	Cmtm7	uc009rye.2	P	P	P	P	P	P	3.78608	3.44693	3.68211	88.8784	45.7854	59.2168	CACCACTCAGGACCGAGACCACACAGAGGCCGAAGACCCTAATTTATCTGGCCTGTCAAT	UCSC_knowngene	1055	chr9	-	114756839	114781993		chr9:114756981-114757108	102545	exonic sense	NM_001252479	Cmtm7	CKLF-like MARVEL transmembrane domain containing 7	-	114756835	114781993
ASMM10P034014	Gm15707	ENSMUST00000118804	P	P	P	P	P	P	79.7577	60.4844	72.5663	87.9689	56.5488	59.6882	TCATGTATCCTGACACAAAATGGAATCTCAGGTGTTGTGAAGGTGACACTGACTCCCAAG	Ensembl	996	chr6	-	145315612	145316608		chr6:145315692-145316608	546917	intergenic
ASMM10P021235	Gm13937	ENSMUST00000121000	P	P	P	P	P	P	97.4196	70.0449	77.0092	87.96	52.947	56.0169	ATGTCTTCCTCAGTGTCCCATTGTATCCTGGGACAAAATAGAATCTCGGACGTTGTGAAG	Ensembl	988	chr2	-	110209177	110210165		chr2:110209269-110210165	668797	intergenic
ASMM10P045815	Acot9	ENSMUST00000131332	P	P	P	P	P	P	2.55504	2.05805	2.4987	87.286	68.4347	69.0791	TGAGTGACTGGATGGAGCCGAGGGGGTGAAAGAATGATTAAACAATAAAACCTTTTACAG	Ensembl	1740	chrX	+	155262504	155297646		chrX:155297586+155297646	56360	exonic sense	NM_019736	Acot9	acyl-CoA thioesterase 9	+	155262499	155297507
ASMM10P016155	Gm11581	ENSMUST00000122024	P	P	P	P	P	P	10.6428	5.92991	6.74545	86.1529	66.6066	66.0589	TCTGCCTCTATGTTTACTGCCAATGATTACAAAGTGGCTTCTGCTGACTGTCATTGCAAG	Ensembl	763	chr1	+	60809115	60809942		chr1:60809882+60809942	667555	intergenic
ASMM10P013903	9330020H09Rik	NR_028442	P	P	P	P	P	P	16.5858	19.4764	24.7665	86.0557	75.2647	96.4541	GTGTGTGTGTGTGCACTGCAATTTGAATGTAACGTAAATTAATTAAACAACTCGATAAGC	RefSeq	3428	chr15	+	98567323	98570864		chr15:98570640+98570864	100048895	exonic antisense	NM_009833	Ccnt1	cyclin T1	-	98543210	98567636
ASMM10P035053	AK085233	AK085233	P	P	P	P	P	P	67.8786	50.9364	45.5096	85.761	62.8494	68.5639	TCCTCCCTCCTCTCCTCCGCGTTCCGGGCCGGGCTGACACCGGGGTGGGCGGAGCCGAGA	Genbank	2370	chr6	+	122811169	122813536		chr6:122811411+122811471		intergenic
ASMM10P029240	Gm9855	ENSMUST00000061897	P	P	P	P	P	P	3.77614	3.84384	4.29442	85.6839	62.3693	63.8706	TGCTTTGAAGTGCCTTGCATCAGGGATTAGAATCAATTGAATTCTTTTTCATGGGACTAT	Ensembl	2854	chr10	-	42052560	42055414		chr10:42052773-42054112	624784	intergenic
ASMM10P026911	Gm12390	ENSMUST00000117897	P	P	P	P	P	P	13.5283	11.4802	14.4716	85.6682	115.05	125.398	CTATGCATTCCAGAAAGGTCTTGTACAAAAGGAAATACTCAGCTGCCAAGACCAAGGTTG	Ensembl	397	chr4	-	40716594	40716991		chr4:40716738-40716991	665630	intergenic
ASMM10P047751	Gm11649	ENSMUST00000118214	P	P	A	P	P	P	0.134331	0.100148	0.0559609	85.5941	69.2284	69.0245	CTGAAGACCTGAAAGATCCAGAAGTCCAGGTTCAGTCACTGGTGCTAAAATCTCTGTTTG	Ensembl	375	chr11	-	107531930	107532305		chr11:107532186-107532305		intergenic
ASMM10P018129	Gm7289	ENSMUST00000168993	P	P	P	P	P	P	14.5241	7.91181	9.11152	85.2662	103.556	103.939	CTCTGTATGAGATACCCCAGCCAAAAATTCGCAAAAAATCAAACTAAAATGGAAAAGCAA	Ensembl	922	chr18	-	84658922	84659844		chr18:84659244-84659844	640234	intergenic
ASMM10P026594	AK207571	uc029uoz.1	P	P	P	P	P	P	89.1226	72.1829	75.5583	85.2365	59.5523	63.653	CATTAATGAGGATTACACAGAAAACCTTTGTTAAGGACTTGTGTAGATCTGATAATTGGC	UCSC_knowngene	345	chr3	+	144597336	144597681	NM_053102	chr3:144597513+144597661		exonic sense	NM_053102	Sep15	selenoprotein	+	144570426	144597676
ASMM10P043905	Gm5388	ENSMUST00000120059	P	P	P	P	P	P	46.1953	38.207	39.4813	85.0421	139.524	132.717	TAAGGAGATCACAGCTCTAACAGCCAGCATTAAGATCATTGCTCCCCTTGAGCACAAGTA	Ensembl	1117	chrX	-	51218876	51219993		chrX:51219007-51219109	385356	intergenic
ASMM10P046379	Gm12027	ENSMUST00000146531	P	P	P	P	P	P	70.4746	64.8832	65.1856	84.8218	47.541	45.1432	TGATATTTGACTGAAACTCTGAACCTGTAAGCCCGCCCCAATTAAATGCTGTACTTATAA	Ensembl	949	chr11	-	19626760	19628061		chr11:19626774-19627042	100042708	intergenic
ASMM10P019189	2410088K16Rik	ENSMUST00000180596	P	P	P	P	P	P	77.9175	77.2628	79.6708	84.5397	48.121	44.5894	GCCTGCTTGGAAGCTGCCATGCTTTCCGCCTTGATGATACTGGACTGAACCTTTGAACCT	Ensembl	358	chr1	+	88754953	88755709		chr1:88754991+88755051	78650	intergenic
ASMM10P052639	Ppp1r3g	ENSMUST00000172766	P	P	P	P	P	P	73.1121	84.9621	86.5352	84.3823	43.3868	38.751	GTCTGCCTGCATGCTGCCATGCTTTCTGCCATGATGATAATTGGATTAAACTTCTGAATT	Ensembl	325	chr13	+	35958838	35968324		chr13:35958936+35958996	76487	exonic sense	NM_029628	Ppp1r3g	protein phosphatase 1, regulatory (inhibitor) subunit 3G	+	35967905	35970388
ASMM10P027014	Gm12677	ENSMUST00000118668	P	P	P	P	P	P	19.7765	13.4422	14.5748	84.1741	107.651	111.738	AGACTGTGGCAAAGAATCTCAGGCCAAGAGGTCATGGAAGAGCATTTCAAAAGCAAGAAA	Ensembl	426	chr4	-	44313426	44314058		chr4:44313443-44313783		intronic antisense	NM_010790	Melk	maternal embryonic leucine zipper kinase	+	44300916	44364675
ASMM10P016048	H2-Bl	ENSMUST00000173149	P	P	P	P	P	P	2.75798	3.17341	3.6802	84.17	58.9197	69.3728	GTGGAGTGACATAACTCAAAGTGCTGAAGCAGAAATAAATGGCAACATGGAGAACCTTCC	Ensembl	1072	chr17	-	36080114	36081987		chr17:36080128-36080188	14963	exonic sense	NM_008199	H2-Bl	histocompatibility 2, blastocyst	-	36080188	36084249
ASMM10P055366	Ndst3	uc008rfq.1	P	P	P	P	P	P	52.3101	21.6342	25.7075	83.8683	44.9302	59.6291	CCCTCCCGCCCCACGCGCCTAGCCCACTCCGGCTCAGGAGCCGATGCTGGGGGAGGCGGC	UCSC_knowngene	5527	chr3	-	123526165	123690852		chr3:123690795-123690852	83398	exonic sense	NM_031186	Ndst3	N-deacetylase/N-sulfotransferase (heparan glucosaminyl) 3	-	123526165	123672392
ASMM10P056992	Hnrnpa2b1	uc009bxq.1	P	P	P	P	P	P	25.3781	21.2539	19.9502	83.8252	57.264	63.5647	AATCGGGCTGAAGCGACTGAGTCCGCGATGGAGAAAACTTTAGAAACTGTTCCTTTGGAG	UCSC_knowngene	251	chr6	-	51467399	51469894		chr6:51467400-51469670	53379	exonic sense	NM_016806	Hnrnpa2b1	heterogeneous nuclear ribonucleoprotein A2/B1	-	51460434	51469894
ASMM10P048155	Gm12009	ENSMUST00000121361	P	P	P	P	P	P	37.5484	58.267	65.5415	83.7274	107.097	96.4954	TAAGGAGGGTTCTCTTTGTGAGGAGAACATGCGTGGTGTGCAGTTTGATGTTCATGATGT	Ensembl	1100	chr11	+	15049157	15050257		chr11:15049747+15050257	432537	intergenic
ASMM10P056723	Cks2	uc007qmi.2	P	P	P	P	P	P	56.0755	39.514	51.1952	83.6982	53.0213	52.5264	GCGCTGGGAGGCATGTCATGTTACCCAGAGAACTCTCTAAACAAGTACCCAAAACTCATC	UCSC_knowngene	503	chr13	+	51645458	51650662		chr13:51645511+51649584	66197	exonic sense	NM_025415	Cks2	CDC28 protein kinase regulatory subunit 2	+	51645231	51650662
ASMM10P051904	Ptch1	uc007qxu.1	P	P	P	P	P	P	12.1819	8.86485	12.3264	83.6853	41.8712	40.486	CATGGTGACCTAGTGCGGTTCTCAGATGAAAATGTACAAAACTCTCTAAATATTAATGTT	UCSC_knowngene	3676	chr13	-	63508335	63514341		chr13:63508395-63511112	19206	exonic sense	NM_008957	Ptch1	patched homolog 1	-	63511532	63565520
ASMM10P029251	Ndc1	ENSMUST00000149366	P	P	P	P	P	P	11.1228	7.54083	9.45684	83.6489	67.8899	71.7055	GGCAGTCTGCTTATATCCTTCTGTATATCATCAGTACTGAATTGGTAGAAAAATAAAGTG	Ensembl	4320	chr4	+	107367914	107416323		chr4:107416257+107416323	72787	exonic sense	NM_028355	Ndc1	NDC1 transmembrane nucleoporin	+	107367783	107414338
ASMM10P043821	Gm6024	ENSMUST00000117850	P	P	P	P	P	P	6.15373	7.00172	7.30797	83.4245	70.807	68.4776	TAAAGGGACCATCTCGGTGGTTACACAAGGAACATCTCTGAAGAATGCTGAGACCTGTTT	Ensembl	1558	chrX	-	38905070	38906628		chrX:38905546-38906628	547171	intronic antisense	NM_183126	6030498E09Rik	RIKEN cDNA 6030498E09 gene	+	38772779	38962688
ASMM10P037270	AK131696	uc009exx.1	P	P	P	P	P	P	62.2805	51.159	52.8988	83.3721	28.4992	30.0608	TCTTTGCGAGTTCCCACTAAAAGGCTGACCTATCTACTTCAAAGGAACTTTGCTTGGCCA	UCSC_knowngene	651	chr7	+	4526633	4530575		chr7:4530453+4530575		exonic antisense	NM_001033548	Dnaaf3	dynein, axonemal assembly factor 3	-	4522956	4532442
ASMM10P044701	Gm15213	ENSMUST00000122098	P	P	P	P	P	P	32.2875	23.2365	24.8251	83.3172	77.9652	84.0122	GTTAAAGAAACAATGCTGAATGGTTTGGTGGCCACTGAAATATGCATGGGATTTTATATT	Ensembl	216	chrX	-	163778228	163778444		chrX:163778242-163778444		intergenic
ASMM10P002671	Zfp385c	ENSMUST00000148560	P	P	P	P	P	P	50.0957	47.4285	41.816	82.6106	49.8142	49.1446	CTTCCCCCAGCAGGTCCGGCCTCCGGCTCCCCCAGCCCCTTGTTGGCCTCCCTGACTTTG	Ensembl	894	chr11	-	100629956	100651684		chr11:100637857-100651659	278304	exonic sense	NM_177790	Zfp385c	zinc finger protein 385C	-	100626218	100650693
ASMM10P044791	Smt3h2-ps	ENSMUST00000121084	P	P	P	P	P	P	28.8438	20.3552	25.7757	82.5646	87.7301	90.6274	ACACCTGCACAGTTGGAAATGGAGGAAGATACAATTGATGTGTTCCAGCAACAGACTGGA	Ensembl	285	chrX	+	7752129	7752414		chrX:7752342+7752414	111296	intergenic
ASMM10P009975	2410004N09Rik	NR_038151	P	P	P	P	P	P	15.5107	13.9826	15.8236	81.9407	46.0857	45.0864	AGGTCACACGGTGAGTACCTGAAGCTTACGGATATTTCCTGAACGACACGTGGGAGCACA	RefSeq	440	chr18	+	33794891	33795989		chr18:33795129+33795382	69749	intergenic
ASMM10P023366	Gm13809	ENSMUST00000117921	P	P	P	P	P	P	74.0281	74.4481	94.5303	81.88	78.1606	77.5045	AGTTATTGGAAGTGGTTGCAATCTGGATTCAGCTCGGTTCCATTGCTTGATGGGAGAAAG	Ensembl	597	chr2	+	99555250	99555878		chr2:99555434+99555600	621386	intergenic
ASMM10P028631	Gm12351	ENSMUST00000118727	P	P	P	P	P	P	6.52136	9.23547	10.166	81.8468	94.6252	98.8722	TTGTCTATCGAAGATTCAGACATGGATTCTGTGAAGGAACACCACCTAAACCCAAGAGGG	Ensembl	292	chr4	+	34457889	34458181		chr4:34458092+34458181	100504209	intergenic
ASMM10P013950	Gm21917	ENSMUST00000177831	P	P	P	P	P	P	146.028	137.25	135.209	81.8267	54.8539	53.4471	GCCTGCCTGCACACTGCCATATTTCCCACCATGATGATAATGGACTGAACCTCTGAAATG	Ensembl	666	chr15	+	99934812	99953044		chr15:99934858+99934918	102638921	intergenic
ASMM10P011187	AK076848	uc007ugj.1	P	P	P	P	P	P	121.002	99.5222	103.301	81.8004	50.26	44.5946	ATGTCTCCTGCTTGAGTTCCTGCCTTGACTTCCCTCAATGATGGAGTATGGCATAGAAAT	UCSC_knowngene	297	chr14	-	61845366	61846698		chr14:61845380-61845437		intergenic
ASMM10P047195	Gm26563	ENSMUST00000181152	P	P	P	P	P	P	56.1527	46.125	41.7831	81.7354	82.2497	66.2407	CAGCCAGAGCTACACAGAGAAACCCTATCCCAAAAAACCAAAAGAAGAAAAGGGGAGGGG	Ensembl	1931	chr11	-	80018479	80029868		chr11:80018537-80018669		intronic antisense	NM_001163018	Suz12	suppressor of zeste 12 homolog (Drosophila)	+	79993105	80034123
ASMM10P024026	Gm14162	ENSMUST00000121985	P	P	P	P	P	P	15.4604	7.75014	24.0366	81.517	157.257	163.35	CCGAGCGAAGAAGTATGAGAAGGATATTGCTGCCTACAAAGCTAAAGGAAAACCTGATGT	Ensembl	601	chr2	+	152745706	152746307		chr2:152746148+152746307	629170	intergenic
ASMM10P035056	mFLJ00061	uc029vym.1	P	P	P	P	P	P	13.2574	12.7296	13.4869	81.3677	39.9977	42.2776	CACTAGTGACTGTTGGGAAACCTATTTTCTCAATCTTCCTCCATTTTGTGTTCTTTGTAT	UCSC_knowngene	1504	chr6	+	122887438	122888942	NM_026267	chr6:122888759+122888941		exonic sense	NM_026267	Necap1	NECAP endocytosis associated 1	+	122874556	122888941
ASMM10P030903	1500011B03Rik	NR_027818	P	P	P	P	P	P	77.6152	71.3236	81.0708	80.8289	55.8999	58.4171	ACTGGTTTTTGGCCTCGGGGTCTTTCGCTTTCACTATCAAGCTCTCCCAATAAATGTATG	RefSeq	603	chr5	-	114812799	114813976		chr5:114812814-114813205	66236	intergenic
ASMM10P029101	Gm12634	ENSMUST00000122157	P	P	P	P	P	P	2.66568	1.92934	2.34696	80.7959	79.9946	79.4325	ATTGTTTTCTGTGACTTCAACAACAACTCTCATTCCTCCACCTTTGATATTGGAGCTGGC	Ensembl	992	chr4	+	90368730	90369722		chr4:90369554+90369722	435792	intergenic
ASMM10P031526	Hspe1-ps3	ENSMUST00000172726	P	P	P	P	P	P	2.72677	4.32606	4.93165	80.6914	107.613	113.038	CCCAGAATATGGAAGCACCAAAGTAGTTCTAGACAACAAGGATTATTTCTTATTTAGAGA	Ensembl	277	chr5	+	25391607	25391884		chr5:25391795+25391884	102640385	intronic antisense	NM_001081383	Kmt2c	lysine (K)-specific methyltransferase 2C	-	25271793	25498783
ASMM10P030644	AK032136	AK032136	P	P	P	P	P	P	20.3847	18.2501	22.8698	80.6664	53.437	53.972	CGTTGTTGTGCTTCTTGACCTGGTTTTATTTCTACCCATAATACAATGAAATGTTTCACT	Genbank	1700	chr5	-	92441316	92443015	AK034388	chr5:92441349-92443015		intergenic
ASMM10P039261	Gm6100	ENSMUST00000180253	P	P	P	P	P	P	9.08973	7.4109	9.51395	80.4391	58.4646	62.4821	TAACAGGAAAACTGAAGGATGGGAAGTTGATTGTGGAGCGTGTCATGAACAATGCCACCT	Ensembl	387	chr8	-	34307300	34307687		chr8:34307327-34307687	619780	intergenic
ASMM10P045512	Gm14836	ENSMUST00000118567	P	P	P	P	P	P	9.80805	5.26691	7.07825	80.2974	78.4079	71.9231	TTTAAGCAAACAAAGGCTAGTGGCCAGTGCTGAGAAGAAAGCTGCTGTAAAGGGGACATA	Ensembl	471	chrX	+	107233329	107233800		chrX:107233539+107233800		intergenic
ASMM10P051037	Gm17138	ENSMUST00000165702	P	P	P	P	P	P	10.3618	11.0103	12.532	80.199	80.9091	74.1849	ATCATCATGCTCACCATGTCTGGCAGAAGTGCTCACCAAGTGGCCAGGCACCGCAACTTG	Ensembl	459	chr12	+	86714985	86715444		chr12:86715189+86715444	100416780	intronic antisense	NM_144524	Angel1	angel homolog 1 (Drosophila)	-	86700501	86726460
ASMM10P038741	Gm17136	ENSMUST00000169993	P	P	P	P	P	P	94.6354	44.2871	56.4832	80.0103	79.5759	72.3372	GTAAAAATTATGCCAAAAGATATCCAGCTAGCATGCCACATATGCAGAGAAAGTGCTTAA	Ensembl	411	chr7	+	126176123	126176534		chr7:126176474+126176534		intronic antisense	NM_028816	Xpo6	exportin 6	-	126101718	126200408
ASMM10P058185	humanlincRNA0559	DV067603	P	P	P	P	P	P	15.634	9.59219	10.9464	79.5921	63.2646	74.0579	TTATGGAACTCTGAGCTATGTCTGCAGTCCCAGGTTTTGTGTGTGTGTGTGTGTTTTCAA	lincRNA	958	chr14	-	56714685	56715350		chr14:56715124-56715350		intergenic
ASMM10P051356	AK157131	AK157131	P	P	P	P	P	P	42.1216	29.432	35.719	79.5794	83.1547	67.5629	GCTACACAGAGAAACCCTGTCTGGAAAAACGAATTAATTATTACATATACAATTGGGGAA	Genbank	912	chr13	-	8884913	8885823		chr13:8884948-8885044		exonic antisense	NM_145360	Idi1	isopentenyl-diphosphate delta isomerase	+	8885605	8892396
ASMM10P029826	Gm13056	ENSMUST00000142429	P	P	P	P	P	P	50.5294	69.5592	67.0086	79.2789	96.054	52.9464	GAAGCACTGCAAATAAAATTAGAAATCTGGGGGACTTTTGGTATAGCATTGGAAATGTAA	Ensembl	564	chr4	+	141278438	141279794		chr4:141279694+141279794	100503810	intergenic
ASMM10P021814	Gm14215	ENSMUST00000120578	P	P	P	P	P	P	24.1875	16.4834	22.3345	79.0887	67.8139	74.6976	CTAGTTGAGTTGAAATGAATTGAGAGAGAACTGGCCCAAGATGACAGCATTCTCAAGTGA	Ensembl	221	chr2	-	154713501	154713722		chr2:154713515-154713722		intergenic
ASMM10P052350	AK139784	AK139784	P	P	P	P	P	P	180.408	182.234	190.598	78.9284	72.2841	62.9227	GATCCTTGGACTTCCATTCACAGCTGCGACTGAACCATTGTTGGGAATTGGGCTGCCGAC	Genbank	3683	chr13	+	6711770	6714337	AK133700, AK139582, AK139694, AK139755, AK139776, AK139792, AK139892, AK139912, AK145706, ENSMUST00000131006, ENSMUST00000133333, ENSMUST00000134494, ENSMUST00000138751, ENSMUST00000140196, ENSMUST00000147896, ENSMUST00000148284, ENSMUST00000151575, ENSMUST00000152079, ENSMUST00000155877, ENSMUST00000155987, ENSMUST00000160182, ENSMUST00000177065, ENSMUST00000177239, ENSMUST00000177268, ENSMUST00…	chr13:6711824+6711981		intergenic
ASMM10P012503	Gm8705	ENSMUST00000180823	P	P	P	P	P	P	10.0243	7.68864	8.6827	78.8127	80.3134	86.4221	CTGTTTTTGAGGTCTCAACATCATGATTCTCAACTAATTTTGGGGAAAATATCTTGAGCA	Ensembl	812	chr15	-	38243159	38244976		chr15:38243195-38243419	667563	intergenic
ASMM10P043561	GU332589	uc012hdk.1	P	P	P	P	P	P	73.5337	44.1099	54.9496	78.2002	48.9071	49.6584	GGTACTAGTTCTATAGCTCCTAGATGTACGAATTTCTTTCTCCAATACTTTTAGTAGGAT	UCSC_knowngene	1588	chrM	-	1093	2681		chrM:1168-2681		intergenic
ASMM10P029932	XLOC_012315	2_00021199	P	P	P	P	P	P	22.6161	18.9945	19.2008	78.1842	71.013	63.1865	TGTAATGGAATCCGATCTGATGTGTCTGAAGACAGTGACAGTGTACTCACATTAAATAAA	Lei Sun et al 2012	393	chr4	+	148598626	148599824		chr4:148599764+148599824		intergenic
ASMM10P000002	Gas5	ENSMUST00000161380	P	P	P	P	P	P	27.6338	28.1426	29.8694	78.0837	62.4743	48.3451	TGCATGCTTGTTCATTTGGCTGGCTTGCTTGGGTACAAATAATGGTTTGAATAAAGAAAG	Ensembl	600	chr1	+	161035162	161037546	ENSMUST00000161461, ENSMUST00000162558, uc007det.1	chr1:161037138+161037287	14455	bidirectional	NM_173424	Zbtb37	zinc finger and BTB domain containing 37	-	161017755	161034259
ASMM10P044877	Gm5380	ENSMUST00000119296	P	P	P	P	P	P	119.356	108.007	113.668	77.9649	62.0683	67.136	TTATTCCACGACAGCTATGTGACAATGCTGTTTGATGCCACAAACATCCTCAACAAGCTG	Ensembl	2136	chrX	+	13302284	13304420		chrX:13304117+13304420	385326	intergenic
ASMM10P043766	AK139604	AK139604	P	P	P	P	P	P	85.7591	72.4956	73.3612	77.58	45.6314	48.0468	ATTGGCGGGAATGGGCCTCCCCCCTCTTTTATAAAGTGTGTCTGCCATTAAACATTTGAT	Genbank	393	chrX	-	31243189	31244722		chrX:31243208-31243352		intergenic
ASMM10P048290	Gm12096	ENSMUST00000121149	P	P	P	P	P	P	18.3422	15.4924	19.5907	77.5044	52.9333	53.382	GCTTATGACTTCAAATATTGTCCAGTGTTTGCCAGCAATGTTGAATACCATTGTATTTAC	Ensembl	829	chr11	+	30528294	30529401		chr11:30529340+30529401	100418356	intronic antisense	NM_029344	Acyp2	acylphosphatase 2, muscle type	-	30505991	30649396
ASMM10P056851	BC096411	uc008dls.1	P	P	P	P	P	P	29.2102	28.2079	31.1335	77.3906	76.7236	78.1421	ATGGTTACTGTGTCATTCATGATGGCTACGGCGCTGGAGCTGGAGAGCAGGGGAGAGGAA	UCSC_knowngene	683	chr17	-	70874348	70875935		chr17:70874896-70875809		intergenic
ASMM10P045484	Gm9673	ENSMUST00000119287	P	P	P	P	P	P	33.7739	31.7162	29.3356	76.9401	37.6894	50.4216	ATTTGTGGTGGAAAAGGCTGAGCAGCAAAAGAAAGCAGCCATTATCTCTGCTGATGGTGA	Ensembl	781	chrX	+	105032585	105033366		chrX:105033152+105033366	676331	intergenic
ASMM10P025285	Prmt6	NR_024139	P	P	P	P	P	P	15.0267	9.94677	10.8275	76.6811	53.7069	63.531	AAATAAAAACTAAGCCAAATTTATATTCAGGGGTGTGTGTGTGTGTGCGCACGCGCGCAG	RefSeq	3071	chr3	-	110246109	110250998		chr3:110246211-110247855	99890	exonic sense	NM_178891	Prmt6	protein arginine N-methyltransferase 6	-	110248545	110250998
ASMM10P025743	Gm5708	ENSMUST00000172896	P	P	P	P	P	P	5.46898	4.62002	6.03342	76.6146	60.9994	62.4768	TTGTAGTAGTATTTGGTTCCTGACATGGATGATGAAGAGGAGAGGCAGAAGATGATGATG	Ensembl	886	chr3	+	34183306	34184192		chr3:34183998+34184192	435727	intergenic
ASMM10P046617	Gm12188	ENSMUST00000117387	P	P	P	P	P	P	1.51307	1.21496	1.40313	76.557	79.7507	76.527	ATCATCTATGACTGGAAATTCCTGATGGAGTGTCAGAACTCACCTGTTGCCAAAACACCC	Ensembl	310	chr11	-	49088233	49088543		chr11:49088366-49088543	102640062	intronic antisense	NM_001271676	Ifi47	interferon gamma inducible protein 47	+	49087016	49096987
ASMM10P043690	Drr1	ENSMUST00000151575	P	P	P	P	P	P	176.105	170.397	180.489	76.2831	65.0249	56.9689	ATCCTTGGACTTCCATTCACAGCTGCGACTGAACCATTGTTGGGAATTGGGCTGCCGACT	Ensembl	2789	chrX	-	15922303	15933344	AK133700, AK139582, AK139694, AK139755, AK139776, AK139784, AK139792, AK139892, AK139912, AK145706, ENSMUST00000131006, ENSMUST00000133333, ENSMUST00000134494, ENSMUST00000138751, ENSMUST00000140196, ENSMUST00000147896, ENSMUST00000148284, ENSMUST00000152079, ENSMUST00000155877, ENSMUST00000155987, ENSMUST00000160182, ENSMUST00000177065, ENSMUST00000177239, ENSMUST00000177268, ENSMUST00000181473,…	chrX:15933243-15933344	13499	intergenic
ASMM10P053379	XLOC_024527	TCONS_00032510	P	P	P	P	P	P	209.422	267.574	274.987	76.2393	90.0976	83.94	CCTAAATACCAGCCCCCCACCCCCCACCCCAGGATCCTACAAGCCACAACCTCTTCGCCG	Alexander et al 2013	2427	chr8	-	89045630	89050709	TCONS_00032509, TCONS_00032515, TCONS_00032516, TCONS_00032519, TCONS_00032520	chr8:89045800-89045850		intergenic
ASMM10P022597	AK185556	uc029twm.1	P	P	P	P	P	P	101.78	83.1608	85.4622	75.8644	26.117	26.8353	CAGCAGCCTGCAGCTCCTAGGAGCTCCTCTCTGACACAGCCAATAAAAGGGTGAGTCCTA	UCSC_knowngene	269	chr2	+	30822751	30823020	NM_170592	chr2:30822954+30823014		exonic sense	NM_170592	Ntmt1	N-terminal Xaa-Pro-Lys N-methyltransferase 1	+	30807976	30823014
ASMM10P011355	AK133765	AK133765	P	P	P	P	P	P	14.0172	20.1083	19.3759	75.664	90.6844	78.2756	GCCCATTTCTGGTGTGTCTGAAGACAATGACAATGTACTCACATACATCAAATAAATAAA	Genbank	615	chr14	-	78945179	78947227		chr14:78945202-78945704		exonic antisense	NM_027906	Vwa8	von Willebrand factor A domain containing 8	+	78849177	79202310
ASMM10P030574	Uba6	ENSMUST00000147734	P	P	P	P	P	P	30.1974	52.0547	47.403	73.9702	112.02	139.823	AGTTCTTTTTAAAATACATTGATGGGGTTGGGGACTTAGCTCAGTGGTAGAGTGCTTGCC	Ensembl	4177	chr5	-	86120840	86172739		chr5:86120965-86122304	231380	exonic sense	NM_172712	Uba6	ubiquitin-like modifier activating enzyme 6	-	86110729	86172743
ASMM10P030760	Gm8152	ENSMUST00000120842	P	P	P	P	P	P	13.1343	8.01256	24.3585	73.8007	152.391	160.173	AAGCTGAAGGAGAAGTGCGAGAAGGATATTGCTGCCTGCAGAGTTAAAGGAAAACCTGAT	Ensembl	637	chr5	-	107381380	107382017		chr5:107381532-107382017	666535	intronic antisense	NM_054054	Brdt	bromodomain, testis-specific	+	107331193	107387058
ASMM10P023000	Gm13665	ENSMUST00000120830	P	P	P	P	P	P	18.4044	17.0367	19.5786	73.754	79.8305	77.3906	AAATCAAGAGGTTCAAACCTTTGGGTTCACTTTTAGAACTGCCCAGGCCATCAAGGGTAT	Ensembl	528	chr2	+	73116747	73117275		chr2:73116779+73117275	100416286	intronic antisense	NM_025942	Ola1	Obg-like ATPase 1	-	73092800	73214447
ASMM10P048520	Gm12217	ENSMUST00000118858	P	P	P	P	P	P	8.73395	7.0202	8.34252	73.7523	73.2309	74.0848	AACCCACATAAGTGGATCTCTGCCTTTCGAGCTTTGCAGCACTCTTATCTGTACAAGGAA	Ensembl	696	chr11	+	53902189	53903568		chr11:53903495+53903568	100502762	intergenic
ASMM10P020822	Gm13726	ENSMUST00000121278	P	P	P	P	P	P	9.5212	5.91043	6.01714	73.5954	67.4126	66.9006	AAGAGTTCACCTGTCCTCCGATCATGAGTCAATACAGTTCACACCTAGGTAAAGAACAAG	Ensembl	794	chr2	-	77962268	77963062		chr2:77962628-77963062	667920	intergenic
ASMM10P035369	Gm15781	ENSMUST00000120216	P	P	P	P	P	P	12.9814	9.6747	12.2767	73.4303	68.7432	78.9459	ATTAAGACGAAGGGAGAAAGGGCAAACCTAATAGCTTATCTTTAAAAGGCTACTAATGAT	Ensembl	323	chr6	+	149040979	149041302		chr6:149041242+149041302		intronic antisense	NM_177192	Dennd5b	DENN/MADD domain containing 5B	-	148988068	149101680
ASMM10P051039	Gm25888	ENSMUST00000157778	P	P	P	P	P	P	19.5624	13.2932	12.0207	73.3801	61.9313	54.5221	TGCATAGTACTCTTTCAGAGACCTCTTGAGTTCGATTCCCAGCAACCATATGGTGTCTCA	Ensembl	302	chr12	+	86809956	86810258		chr12:86810174+86810258		intergenic
ASMM10P051224	Meg3	ENSMUST00000150851	P	P	P	P	P	P	143.866	108.555	111.18	73.1514	54.4775	58.4865	GCCCCGCCCTCCTAGGCCCCTTGCTGACCATTTGGTGTTGTTTTGGGGGCTACTATCCAG	Ensembl	421	chr12	+	109549254	109549775		chr12:109549418+109549478	17263	intergenic
ASMM10P021913	Gm11445	ENSMUST00000119101	P	P	P	P	P	P	40.65	35.3981	29.9438	72.9535	39.0367	40.7312	ATGATGCTTTTGCCAAGCAAGATGTACCTCTGTCTTCTGTGGTCTGTTCTTTCATTGGCC	Ensembl	532	chr2	-	159777675	159778207		chr2:159777818-159778207	100043689	intergenic
ASMM10P028827	Gm12461	ENSMUST00000120231	P	P	P	P	P	P	34.2232	24.3365	26.9895	72.9512	65.1097	62.7125	ATTGTTGGGAATACTTTGAAAAGGATGGCTGGTCTCTGCGGTATGCTGAGTACTGTTTCC	Ensembl	1239	chr4	+	51892892	51894131		chr4:51893749+51894131	384015	intergenic
ASMM10P040549	Mtap1s	uc012gfl.1	P	P	P	P	P	P	66.567	39.4789	36.3617	72.6857	44.4437	45.0079	TGGCCTAGAACCGGAAATGATCCCCCTTGCCTCCCTCCCTCTGTGAATGCTGATTTGCCA	UCSC_knowngene	3342	chr8	+	70905973	70917529		chr8:70915480+70915541		exonic sense	NM_173013	Map1s	microtubule-associated protein 1S	+	70905973	70917529
ASMM10P045742	Gm4996	ENSMUST00000122042	P	P	P	P	P	P	14.724	15.8169	12.4565	72.439	23.5212	32.7206	AATAAAAGCCAAACAGGTGGCTCAGCAGGAAGCAGAGAGAGCCAGATTTTTGGTGGAAAA	Ensembl	784	chrX	+	146932684	146934254		chrX:146933985+146934254	245663	intergenic
ASMM10P051545	Gm11349	ENSMUST00000122209	P	P	P	P	P	P	14.9924	11.2913	12.3064	72.3246	54.6187	54.4546	CCAGGAGATAAAGCTATCCAGGCAGAATGCTTAAAGTCAAACAAATAATAAAGGCACAGA	Ensembl	1116	chr13	-	25582270	25583386		chr13:25582325-25583386	214973	intergenic
ASMM10P019986	AK208069	uc029tss.1	P	P	P	P	P	P	7.52999	5.47029	6.90215	72.2071	50.34	50.1895	AACTGTGATTTCCCCATACTTTCCATCATTAAATCTCTTATTCCTCTTGTGAGCATCGAA	UCSC_knowngene	230	chr19	+	47864561	47864791	NM_010362	chr19:47864728+47864788		exonic sense	NM_010362	Gsto1	glutathione S-transferase omega 1	+	47854988	47864788
ASMM10P029149	Gm12846	ENSMUST00000120431	P	P	P	P	P	P	33.8676	21.4735	26.1313	71.9039	49.0485	45.9165	AGATGAAAAGTATTACTCATCCAGCATCTAGGGACCAACATGTGATGGCCTTGATCGGAT	Ensembl	1373	chr4	+	98664365	98666137		chr4:98665805+98666137	100417687	intronic sense	NM_001005787	Inadl	InaD-like (Drosophila)	+	98546633	98689010
ASMM10P041296	Gm16165	ENSMUST00000160140	P	P	P	P	P	P	151.42	118.233	146.243	71.8177	48.1065	45.9747	TAAAAATGTCCGCCACATTCATTGGCAACAGCACCACTATTCAGGAGCTGTTCAAAGGCA	Ensembl	795	chr9	-	22669733	22670528		chr9:22669944-22670528	100416118	intronic antisense	NM_178415	Bbs9	Bardet-Biedl syndrome 9 (human)	+	22475714	22888280
ASMM10P025235	AK219268	uc029quv.1	P	P	P	P	P	P	324.539	219.91	255.512	71.7762	52.6504	56.3204	CCATCTACTCCATGGACTGATCTTGGATTGTTTAACTCAGTTGAATAATAAAGGGTTATT	UCSC_knowngene	295	chr1	+	179686891	179687186	NM_178653	chr1:179687119+179687184		exonic sense	NM_178653	Sccpdh	saccharopine dehydrogenase (putative)	+	179668230	179687184
ASMM10P013629	XLOC_008116	TCONS_00010831	P	P	P	P	P	P	38.8784	30.8866	29.9003	71.3227	50.6747	44.555	AGGAACAGTAAGTGCTCTTAACTGCTGAGCCATCTCTCCAGCAATGCCCACCGCTAACCC	Alexander et al 2013	454	chr15	+	76819992	76820929	AK148606, TCONS_00010830	chr15:76820853+76820924		intergenic
ASMM10P024642	AK147733	AK147733	P	P	P	P	P	P	62.8412	70.9697	67.2453	71.1943	70.6567	39.6339	TACTAAGAAAAGTGCTCTCAGGCCCATTGGACTTGCAAACTTTATATGCCCCAGTACAGG	Genbank	4406	chr3	-	40736829	40741235		chr3:40736946-40737207		intergenic
ASMM10P020702	Gm6195	ENSMUST00000063059	P	P	P	P	P	P	5.25951	4.95214	5.79347	70.8045	38.6254	43.2095	GCATCTTATACCCTGTTTAAGTAATCGCTTTGATCTTGAACTTTACAATGAAGCTGTGAA	Ensembl	360	chr1	-	9802193	9802553		chr1:9802262-9802553	620986	intronic antisense	NM_133220	Sgk3	serum/glucocorticoid regulated kinase 3	+	9798129	9902568
ASMM10P025968	XLOC_015210	TCONS_00020785	P	P	P	P	P	P	59.3929	69.9649	68.3145	70.3811	60.497	39.5386	AGCAAAAAGGGGTCTGCAACCCTATAGGTGGAACAACAATATGAACTAACGAGTACCCCT	Alexander et al 2013	276	chr3	+	69958211	69959769		chr3:69959594+69959769		intergenic
ASMM10P035729	AK080111	AK080111	P	P	P	P	P	P	25.21	24.6899	21.429	70.308	79.0379	63.5216	TTCCAGGACATCCAGGGCTACACAGACAAATCTTGTCTTAATAAACAAACCAAAACGGGC	Genbank	1357	chr7	-	24529266	24530621		chr7:24529280-24530178		bidirectional	NM_153134	Irgq	immunity-related GTPase family, Q	+	24530647	24538600
ASMM10P056841	AK189633	uc008bsv.1	P	P	P	P	P	P	25.4506	23.0067	26.0272	70.2921	68.1144	67.4846	GCCTACCCCTGGGTGGTGCCTTCTCCTGAATAGGAAATCATGTTCTCCTCAGACCATCCC	UCSC_knowngene	284	chr17	-	29332077	29332742		chr17:29332231-29332660		exonic sense	NM_019880	Mtch1	mitochondrial carrier homolog 1 (C. elegans)	-	29332075	29347904
ASMM10P048056	Gm11955	ENSMUST00000119801	P	P	P	P	P	P	43.3841	34.6011	40.0566	70.0989	81.592	76.0653	ACCGCAAATGGCATAGAAATGGCATCAAGGAACCCGGTCTCAAAGATACGAATCTCCTAA	Ensembl	470	chr11	+	4107754	4108224		chr11:4107791+4108224		intronic antisense	NM_144520	Sec14l2	SEC14-like 2 (S. cerevisiae)	-	4097039	4118729
ASMM10P015458	AK142264	AK142264	P	P	P	P	P	P	14.9525	7.00235	8.00528	70.0205	46.2602	47.0313	GGGAACACCCCCACCACGCTGTGTAGCATTCAGAGGATTCTCCATCTCTTTAGAACAGCG	Genbank	1202	chr16	+	94721893	94753438		chr16:94752644+94752704		exonic antisense	NM_001025584	Kcnj6	potassium inwardly-rectifying channel, subfamily J, member 6	-	94748682	94997696
ASMM10P035815	AK211593	uc009fyf.1	P	P	P	P	P	P	14.9793	11.984	13.5091	69.9917	55.5639	57.5003	AAACTGAAAACCTGGGTTTCTGCTGCACATGTCTTCCCATATACTCTATGAGTTGGCAAA	UCSC_knowngene	385	chr7	-	28305630	28306015		chr7:28305644-28305823		exonic sense	NM_025616	Timm50	translocase of inner mitochondrial membrane 50	-	28305825	28312046
ASMM10P015869	AK179349	uc029tgr.1	P	P	P	P	P	P	24.7854	23.9318	25.0092	69.926	62.744	63.4463	ATCACACCTGGGCCATGGGAGGCTGGAGCTATGTTCCCAACACTAATTTTCTTATACAAG	UCSC_knowngene	368	chr17	-	29332075	29332443	NM_019880	chr17:29332293-29332443		exonic sense	NM_019880	Mtch1	mitochondrial carrier homolog 1 (C. elegans)	-	29332075	29347904
ASMM10P048108	Gm11401	ENSMUST00000117212	P	P	P	P	P	P	144.785	150.85	176.522	69.7611	70.0637	71.9647	AAGACCACCATCTTTCTGGATGCCAAGAAGTTGAGCACTGTGTTCGAATTGAAGCACATC	Ensembl	344	chr11	+	6242377	6242721		chr11:6242407+6242721	665250	intergenic
ASMM10P024608	AK203051	uc029quq.1	P	P	P	P	P	P	23.3719	17.1444	24.4096	69.2476	19.4756	21.0736	GGAAGTCCAGTTCCTGTCCTCAAACTAGTTTTTCTAAAATGTGAATAAACTGGTTTTGTA	UCSC_knowngene	247	chr1	+	172319594	172319841	NM_080419	chr1:172319774+172319835		exonic sense	NM_080419	Igsf8	immunoglobulin superfamily, member 8	+	172312406	172319835
ASMM10P054194	H2A	uc029sbd.1	P	P	P	P	P	P	920.632	607.121	643.253	68.9098	22.0517	36.9537	CACCATAAGGCGAAGGGCAAGTGAGGCCACTGCTCGCGTCGGCCCGCGTCTCTGTGATAT	UCSC_knowngene	434	chr13	-	51202632	51203066	ENSMUST00000078756, NM_013549	chr13:51202665-51202723		intergenic
ASMM10P023167	Gm13732	ENSMUST00000117753	P	P	P	P	P	P	45.2409	22.3736	25.4176	68.6233	41.811	44.2359	AGCTGTATGGACCCATTATTTCTAGTCTCCCTCAGCTGTTGTACGGGTACAATTTTACAT	Ensembl	535	chr2	+	87264914	87265449		chr2:87265386+87265449	100418340	intergenic
ASMM10P048272	AK146406	AK146406	P	P	P	P	P	P	31.2935	29.3938	27.2643	68.5691	35.91	35.0603	GTATGAATTCAGAACTTTTCAGCTGGGGAACGAGAGTACCAGTGAGTACAGCTTTACGAG	Genbank	1924	chr1	-	116577497	116655169	ENSMUST00000123048, ENSMUST00000146108, NR_040297	chr1:116654851-116655101		intronic antisense	NM_001077425	Cntnap5a	contactin associated protein-like 5A	+	115685136	116580674
ASMM10P049372	AK192501	uc029roe.1	P	P	P	P	P	P	182.952	156.967	194.16	68.153	25.4698	26.8777	TCAGGCTTGAAGTTCATTTATTGATGTGTTGGACACAATAAAACCACAACTGCTATTATC	UCSC_knowngene	213	chr11	+	100627393	100627606	NM_028024	chr11:100627542+100627602		exonic sense	NM_028024	Nkiras2	NFKB inhibitor interacting Ras-like protein 2	+	100622954	100627602
ASMM10P045437	Gm16471	ENSMUST00000121940	P	P	P	P	P	P	15.4597	9.64998	26.4365	67.9584	131.414	146.99	AGGATATTGCTGCCTACAGAGCTAAGGGAAAACAAGATGCAGTGAAAAGGGGGTAGTCAA	Ensembl	618	chrX	+	102138612	102139230		chrX:102139079+102139230	670921	intergenic
ASMM10P033471	AK197526	uc009cuu.1	P	P	P	P	P	P	26.5463	17.6612	17.9671	67.7379	49.2034	49.5563	TTCAGGGTTGTGGTACCTGTAGGTTAGCAGACCCTCCTCCTTTCCCACCCACCCAAGTGT	UCSC_knowngene	409	chr6	-	87999286	87999695		chr6:87999310-87999442		intergenic
ASMM10P020237	Gm13379	ENSMUST00000118053	P	P	P	P	P	P	17.3335	11.0807	26.1453	67.7248	120.252	128.888	AAAGATATTACTGCCTACAGAGCTGAAGTAAAACCTGATGCAGCGAAAAAGGGGGTGGTC	Ensembl	621	chr2	-	21442908	21443529		chr2:21443018-21443529	100416869	intronic antisense	NM_001004761	Gpr158	G protein-coupled receptor 158	+	21367566	21830542
ASMM10P003550	Papola	ENSMUST00000169938	P	P	P	P	P	P	21.7535	15.635	18.0385	67.5893	24.5396	25.6724	TGGAATAGAGGTTGCAGGGTAACCGATGAAATTTTACATCTAGTACCAAACATTGACAAC	Ensembl	4356	chr12	+	105784742	105838944		chr12:105807223+105809342	18789	exonic sense	NM_011112	Papola	poly (A) polymerase alpha	+	105784701	105838943
ASMM10P043129	Gm15896	ENSMUST00000118045	P	P	P	P	P	P	22.6221	18.2476	25.3907	67.5613	74.3703	75.0417	CTTCTGACTGAAGCAAGAACTGCAAACAGCATTTCAATGCACTTCTCACATTCGGAGGAA	Ensembl	440	chr9	+	82202647	82203398		chr9:82202669+82203045	100503314	intergenic
ASMM10P045009	Gm5385	ENSMUST00000118988	P	P	P	P	P	P	5.04135	6.12314	6.69405	67.5092	62.2384	58.6582	AAAGCATCTAAGCAGGAAGGCGTGAACTTAGTGAATGCTAAGCTACTGGTGAAAGAGGCT	Ensembl	1559	chrX	+	41248574	41250133		chrX:41249702+41250133	100861747	intergenic
ASMM10P035405	Gm7363	ENSMUST00000119883	P	P	P	P	P	P	27.1993	17.5434	18.1844	67.4602	73.0089	81.5968	TCAGGAAAAGCTGGCCAACATGTATAAAGATGCCACACCAGATGGCATCTTTGTATTTGG	Ensembl	401	chr7	-	3983786	3984187		chr7:3984023-3984187	664841	intergenic
ASMM10P011019	Rpph1	ENSMUST00000175096	P	P	P	P	P	P	4.11062	3.32096	2.71074	66.9535	64.9038	48.4616	AGTTCAATGGCTGAGGTGAGGCACCTCCCGGGCCTCATAACCCAATTCAGACTACTCTCC	Ensembl	319	chr14	-	50807448	50807767	NR_002142	chr14:50807468-50807767	85029	bidirectional	NM_009632	Parp2	poly (ADP-ribose) polymerase family, member 2	+	50807945	50821300
ASMM10P003378	8030474K03Rik	ENSMUST00000163399	P	P	P	P	P	P	5.45973	3.68562	3.88401	66.8326	28.5985	27.4274	TATCCATGCTGTTCTCCTCGGTCATGCAGGCCCTCAGTGAAACGTTCCAGGATCCTTGAA	Ensembl	1991	chrX	+	101794655	101798638		chrX:101798153+101798341	382231	intergenic
ASMM10P024215	AK162674	AK162674	P	P	P	P	P	P	14.0729	13.1223	12.1644	66.8159	75.8648	64.4151	ATAGGATCAGATGCCCTCTTCTGAAGACATTTACAGTGTACTCATATACATAAAGTCAAT	Genbank	2793	chr2	+	164526891	164529681		chr2:164529606+164529681		intergenic
ASMM10P046484	Gm12098	ENSMUST00000118277	P	P	P	P	P	P	20.7754	15.0932	17.4537	66.7228	41.9981	40.9062	TTAAGATTTGATGGGACAGCCAATCAGTGTCGACTGGTGTTTTGTTCGAGGTCCACCAAA	Ensembl	508	chr11	-	30568181	30568898		chr11:30568247-30568389	654445	intronic sense	NM_029344	Acyp2	acylphosphatase 2, muscle type	-	30505991	30649396
ASMM10P048948	Gm12340	ENSMUST00000121617	P	P	P	P	P	P	80.1575	40.7671	51.2579	66.7147	80.9437	83.578	ACTAAAATGGCATCAAGAAACCCCGGTTACAAAGACACGAATCTCTTAAGGGGGTTGACC	Ensembl	462	chr11	+	76144257	76144719		chr11:76144297+76144719	668634	intronic antisense	NM_026664	Vps53	vacuolar protein sorting 53 (yeast)	-	76046225	76179630
ASMM10P044072	Gm8522	ENSMUST00000118416	P	P	P	P	P	P	10.6461	7.97389	9.08254	66.667	46.3076	49.6836	CAACGGAGATGCCATTATTCTTTCCAGCCTTCTTCAGAGGTGTGGCCAAGAAGTTGTAAA	Ensembl	1929	chrX	-	75271009	75272938		chrX:75271136-75272938	667218	intronic sense	NM_001161373	F8	coagulation factor VIII	-	75172714	75380041
ASMM10P056710	Erh	uc007oba.2	P	P	P	P	P	P	31.7178	20.8679	23.1213	66.5988	56.5774	55.1935	TGCATGGAAGTTACCGAGCTGATACACAGACATACCAGCCGTATAACAAAGACTGGATCA	UCSC_knowngene	691	chr12	-	80634022	80643861		chr12:80634478-80640956	13877	exonic sense	NM_007951	Erh	enhancer of rudimentary homolog (Drosophila)	-	80634022	80643861
ASMM10P050196	Cox16	uc007occ.1	P	P	P	P	P	P	9.17055	8.7101	9.13307	66.5433	57.4817	54.8098	CACACCGAGCCATCTCACCAGCTCCCTATATTTTCATTTTCACTAAATAATAAAAGTTTT	UCSC_knowngene	414	chr12	-	81385253	81474649		chr12:81385273-81385556	66272	exonic sense	NM_025461	Cox16	cytochrome c oxidase assembly protein 16	-	81470703	81485110
ASMM10P050410	AK045860	AK045860	P	P	P	P	P	P	25.4355	24.3231	21.7212	66.4655	31.8329	29.4416	TATAAGATCCTCACTCTAGTTGCCTGTCAGTCAGTCTTCCACTAGCAGCCTTTGGATGAA	Genbank	2553	chr12	-	105451767	105454319		chr12:105451902-105454319		exonic antisense	NM_001252508	D430019H16Rik	RIKEN cDNA D430019H16 gene	+	105453855	105493095
ASMM10P028389	Mib2	uc012dqv.1	P	P	P	P	P	P	145.873	114.747	127.278	66.2475	44.6916	46.8222	AAGGTCTGCCTGCCTCTGCCTCCTGAATGCTGGAATTAAAGGCGTATAGCCTGGACTGAG	UCSC_knowngene	694	chr4	-	155661105	155668730		chr4:155666840-155666938	76580	exonic sense	NM_001256107	Mib2	mindbomb homolog 2 (Drosophila)	-	155654469	155669254
ASMM10P057560	humanlincRNA2117	BY360998	P	P	P	P	P	P	72.3991	51.4584	54.0934	66.1952	57.0278	46.4336	ATAGCATCATCAGTTCCAGGGGATCTGACACCCTCTTCTGACCTCTGTACCAGGAACATA	lincRNA	419	chr6	-	34945285	35051448		chr6:34945369-35051162		exonic sense	NM_001025573	2010107G12Rik	RIKEN cDNA 2010107G12 gene	-	34945294	34977999
ASMM10P009932	Mrpl15	NR_033530	P	P	P	P	P	P	16.0402	10.5763	11.2268	66.091	49.7879	47.497	CAGAAAACGGTTTCAGGCACCAGTATCAGCCTTTGAGTCTCAGGAGACTACAGTATCTCA	RefSeq	1776	chr1	-	4773199	4785726		chr1:4782684-4785572	27395	exonic sense	NM_001177658	Mrpl15	mitochondrial ribosomal protein L15	-	4773199	4785726
ASMM10P014946	AK205479	uc029swj.1	P	P	P	P	P	P	236.912	203.954	202.398	66.0765	37.2085	42.9231	ATAGGAATGATGTCATGAGAAGGCCCCTTGACTGGATGCTGAGTGGGAATATTGGTTCTA	UCSC_knowngene	339	chr16	+	18071006	18071345	NM_010047	chr16:18071141+18071342		exonic sense	NM_010047	Dgcr6	DiGeorge syndrome critical region gene 6	+	18052859	18071342
ASMM10P012880	AK003545	AK003545	P	P	P	P	P	P	83.2744	56.283	74.4412	65.5992	40.2968	40.1109	GTCCTGTGCTTTTAGACTTTGGAGTTCCACAGATAGTAAAAATATAGCCTTCACAATTTT	Genbank	1203	chr15	-	81363668	81364543		chr15:81363840-81364035		intergenic
ASMM10P028067	Gm12986	ENSMUST00000119037	P	P	P	P	P	P	14.7716	11.9993	17.9117	65.3302	69.1806	60.9976	TTATAGTGGACAGCAACAATCAAATTATAGACCCATGCAGGGGGCCAGTTTTGATGGAAG	Ensembl	967	chr4	-	136608839	136609806		chr4:136608924-136609805	433770	bidirectional	NM_026300	4930549C01Rik	RIKEN cDNA 4930549C01 gene	+	136610436	136613213
ASMM10P034491	Gm15055	ENSMUST00000125374	P	P	P	P	P	P	0.306203	0.139378	0.205632	65.0361	31.0319	27.858	CCATCATCTGAGTGCTGGGTTACGGTTGGGTGGCTATACCTGCCTCTCACCTGGGTCTTT	Ensembl	395	chr6	+	52102948	52112532		chr6:52112425+52112532		intergenic
ASMM10P029460	Gm12871	ENSMUST00000118758	P	P	P	P	P	P	23.3288	14.5901	18.0772	64.9051	60.8491	66.7982	TCTTTCCAAAGAGCTGAGGCAAGTATAATGTCCAGTCTATGCCCATTCGAAAGGATGGTG	Ensembl	438	chr4	+	120901222	120901660		chr4:120901347+120901660	626489	intergenic
ASMM10P047644	Psmb5-ps	ENSMUST00000119744	P	P	P	P	P	P	28.9094	24.7632	24.3794	64.8665	67.6484	74.3962	GGAGCCACCACTCTGGCCTTCAAGTTTCTCCATGGAGTCATTGTTGCAGCAGATTCCCGG	Ensembl	798	chr11	-	102659127	102659925		chr11:102659694-102659925	19174	intergenic
ASMM10P012680	DQ697757	uc007wbs.2	P	P	P	P	P	P	4.21314	3.55811	4.39703	64.5987	32.7749	33.6702	GCTAAACCCAATTCTGAGGCTTCATGTCATTGTCTTTGGTTTGATACCAGTCTGATCGGG	UCSC_knowngene	829	chr15	-	73098489	73099318		chr15:73098556-73099318		intergenic
ASMM10P021361	Rpap1	ENSMUST00000139311	P	P	P	P	P	P	81.9764	52.1903	46.5557	64.384	72.7998	60.8598	TAAGTCAGAATTCAGAGAATTTTTAAAAGACTGGAGTGGGGCTGGTGAGATGGCTCAGTG	Ensembl	4714	chr2	-	119766858	119787519		chr2:119767002-119767491	68925	exonic sense	NM_177294	Rpap1	RNA polymerase II associated protein 1	-	119763958	119787537
ASMM10P024380	Gm14403	NR_036450	P	P	P	P	P	P	15.0222	16.0884	16.3103	64.2956	30.2889	31.3548	ACTTCCTTGGTGATGAGCAGTAAGCAGTAGGAAAGTGTAAGCCGAATAAACCCTTTCCTC	RefSeq	3734	chr2	+	177498225	177512311		chr2:177512246+177512311	433520	intergenic
ASMM10P000012	1110038B12Rik	NR_027943	P	P	P	P	P	P	14.4094	10.4983	11.8858	64.0255	66.8706	68.6141	TTGAGGACACACGCCAGCTGCCTACACCTGAAGAAAGGGTGAGCTCTGAGGACTTCACAG	RefSeq	597	chr17	-	34950235	34952468	ENSMUST00000173811, ENSMUST00000174039	chr17:34950834-34951884	68763	intergenic
ASMM10P053724	Prps1	ENSMUST00000155235	P	P	P	P	P	P	11.4562	7.13133	7.79984	63.8689	41.2464	50.2976	TCCCTTACGCCCGCCAAGATAAGAAGGATAAGGTAGGAATGGTGTGTGTGTGTGTGTGTG	Ensembl	463	chrX	+	140456612	140465442		chrX:140465382+140465442	19139	exonic sense	NM_021463	Prps1	phosphoribosyl pyrophosphate synthetase 1	+	140456602	140476140
ASMM10P030085	Cyp51	ENSMUST00000151539	P	P	P	P	P	P	11.9976	7.12307	7.53783	63.8637	45.7827	56.8646	TTGAGTTCTTTTGAGGCTAAACCTTGTCTAACTATACTGTGTGTGTGTGTGTGGTTTTTT	Ensembl	933	chr5	-	4099123	4103381		chr5:4103123-4103381	13121	exonic sense	NM_020010	Cyp51	cytochrome P450, family 51	-	4080673	4104697
ASMM10P002240	Ptp4a2	ENSMUST00000141754	P	P	P	P	P	P	52.9181	31.061	34.1584	63.6834	32.7301	34.7844	GAAAAAGAAGGAATCCACGTTCTAGGCTCCTGTGCTAGTTGCGCTTGCATTGATTGAATG	Ensembl	658	chr4	+	129839150	129846501		chr4:129842753+129846464	19244	exonic sense	NM_008974	Ptp4a2	protein tyrosine phosphatase 4a2	+	129820478	129850003
ASMM10P028151	Gm13076	ENSMUST00000118041	P	P	P	P	P	P	20.5045	13.355	14.2851	63.6405	31.6997	33.7524	AATATTTTTGGAAGTGTGCCCGAATTGGTGAACGCAAGAGTCCTTATGTCGCCGTATGCT	Ensembl	204	chr4	-	141356887	141357091		chr4:141356939-141357091	102637915	intergenic
humanlincRNA2438+_P1	humanlincRNA2438	humanlincRNA2438+	P	P	P	P	P	P	20.1467	18.0525	20.0345	63.5644	55.8539	54.3443	GTCCAAAATACTGTCTTGAATCATGGGATCCATCAATTTTTAGTATTGTCTATACCTGCA	lincRNA	2235	chr8	+	15877533	15879768		chr8:15879572+15879631		intergenic
ASMM10P051578	Gm11363	ENSMUST00000121672	P	P	P	P	P	P	11.5188	15.0395	19.1595	63.4313	93.2737	99.8791	AGAGAGTAATGCTGAACTAAAGGGTTTAGATGTAGATTCGTAGATTCTCTAGTCATTGAA	Ensembl	509	chr13	-	29130249	29130758		chr13:29130424-29130758	100041135	intergenic
ASMM10P043601	2010204K13Rik	NR_027925	P	P	P	P	P	P	11.1812	10.0262	10.9061	63.2363	50.7254	56.6699	CCTTATGCTGGGGGATTGGAAGGGTGGCAGAAAAAAGAACCCAATAAAGTAGCCAAAAGT	RefSeq	587	chrX	-	7412103	7421047	ENSMUST00000147870, ENSMUST00000150671, NR_027924	chrX:7412119-7412532	68355	intergenic
ASMM10P038202	Gm15544	ENSMUST00000118776	P	P	P	P	P	P	1.68272	1.56309	1.83734	63.1062	59.2118	56.2607	TGTTGATTTTATCGATGAGGGAGTCAACCTTGGCTTGGAGGTGAAGCATAAGACTGCCAA	Ensembl	1531	chr7	+	80429209	80430740		chr7:80430557+80430740	384647	intergenic
ASMM10P032218	Gm15989	ENSMUST00000121895	P	P	P	P	P	P	85.8783	62.6987	75.1401	62.6662	52.2503	54.057	TGAGGATGAGTGGGACTTGTTTCACTACGAGCTGGAGGACTTTTATGACTTGGCTCTATA	Ensembl	498	chr5	+	110905243	110905741		chr5:110905680+110905741		intronic sense	NM_001267622	Ttc28	tetratricopeptide repeat domain 28	+	110879802	111289779
ASMM10P027058	AK086073	AK086073	P	P	P	P	P	P	35.2675	19.8144	19.0522	62.4609	32.7811	31.113	GTGAATACTATCAAAGTTCCCCTCCCCCTTTCTAATAGATCTATAATGAAATTGTGAAAG	Genbank	2908	chr4	-	48011623	48014526		chr4:48011747-48012153		intergenic
ASMM10P022552	Gm13547	ENSMUST00000177379	P	P	P	P	P	P	67.9119	56.9328	54.337	62.3813	35.3936	31.3793	ATTCTATAAGAAAGCAAGCCAGTAAGTAACACCCTTCCATGGCCTCTGCATCAGCTCCAA	Ensembl	259	chr2	+	29759311	29763439		chr2:29759403+29759525	433416	exonic sense	NM_001177392	Gm13547	predicted gene 13547	+	29761527	29764089
ASMM10P044916	XLOC_026359	TCONS_00035942	P	P	P	P	P	P	66.9186	47.9736	50.5429	62.3655	57.1539	50.2236	AATCAAAATGTTGGTTATGGAGCTGGAGAGATGGCTCAGCAGTTAAGAGCACAGACTGCT	Alexander et al 2013	765	chrX	+	20775486	20783183	TCONS_00035943, TCONS_00035946, TCONS_00035947	chrX:20783114+20783183		intergenic
ASMM10P033439	AK089870	AK089870	P	P	P	P	P	P	11.8504	8.22786	9.80661	62.0618	44.7454	54.7564	TTAAATTAAAAGATGTGTGCGTTGTGTGTGTGTGTGCGCACGCGCTTGTGACTGCAAATG	Genbank	2360	chr6	-	86261554	86263914		chr6:86261603-86263914		exonic antisense	NM_031199	Tgfa	transforming growth factor alpha	+	86195250	86275449
ASMM10P039025	Rprl3	ENSMUST00000157400	P	P	P	P	P	P	5.52278	5.40784	4.9063	61.967	54.6709	42.6897	AGTCGGGGCAGATGCCTCCCTCGCCGGAGCTTGGAACAGACTCATGGCCAGCAGAGCGAA	Ensembl	290	chr8	-	3803068	3803358		chr8:3803138-3803192	19785	intergenic
ASMM10P011765	Grid1	ENSMUST00000173307	P	P	P	P	P	P	217.735	196.417	192.144	61.8706	52.0979	50.9435	CCTTCCCCACCCTGCCCCGCTCATGTGCTTCCACCCTGACCTGGAGAGACCACCTGTAGG	Ensembl	825	chr14	+	35569993	35581114		chr14:35570024+35570084	14803	exonic sense	NM_008166	Grid1	glutamate receptor, ionotropic, delta 1	+	34820135	35581115
ASMM10P052341	Marcksl1-ps4	NR_028405	P	P	P	P	P	P	12.3104	13.8021	17.0402	61.806	54.2235	57.3052	TGAAACCATTCTTCTACCCGGATTGACTGTAACATTTGGAAAACGAATAAATGTTGTCCC	RefSeq	1043	chr13	+	4248734	4249777		chr13:4249714+4249777	111002	intergenic
ASMM10P045538	Gm6335	ENSMUST00000118081	P	P	P	P	P	P	49.1193	38.6662	54.6828	61.6382	66.8227	70.0363	AAAGATGGCGTCATTATAATGGAGAACCTTATGAGGATGATGAACGTCACCCCAGAGGTG	Ensembl	1194	chrX	+	112162553	112163747		chrX:112163664+112163747	622570	intergenic
ASMM10P056524	XLOC_023801	TCONS_00032308	P	P	P	P	P	P	15.1861	10.8274	11.9606	61.5534	50.9244	56.5875	TACCTAAGTTTGATTGTTTGTGTGTGTGTGTGTTGTTGGTTGGTAGGTTGGTGCTTTTTG	Alexander et al 2013	9889	chr8	+	72548394	72559780		chr8:72551249+72552162		bidirectional	NM_027485	Med26	mediator complex subunit 26	-	72494558	72548310
ASMM10P042211	AK080634	AK080634	P	P	P	P	P	P	21.1503	17.8562	14.9522	61.5169	55.1958	48.4065	AGCCAGCCTGGTCTACACAGTAAATTCCAAGGCTACATATTCCACACTGAGACTTCATCT	Genbank	812	chr9	-	109812040	109812852		chr9:109812055-109812852		intergenic
ASMM10P031977	Eif5al3-ps	ENSMUST00000135410	P	P	P	P	P	P	28.4727	25.8702	28.0159	61.2771	81.7786	77.6029	ATGTCCCCAACATCAAAAGGAATAACTTCCAGCTGGTTGGCATCCAGAATGGGTACCTAT	Ensembl	447	chr5	+	90132228	90132675		chr5:90132466+90132675	665733	intergenic
ASMM10P029734	mFLJ00226	uc029uzz.1	P	P	P	P	P	P	14.1558	12.1233	14.6813	61.2473	36.438	36.2271	ATGCTCTCTGTTGGCTCTGCAGCACAATATTGTAACCAATAAAGCTCCCTTGTTTCTATA	UCSC_knowngene	2903	chr4	+	136546413	136549316	NM_024452	chr4:136549256+136549316		exonic sense	NM_024452	Luzp1	leucine zipper protein 1	+	136469760	136549318
ASMM10P029917	AK206234	uc029vaw.1	P	P	P	P	P	P	52.119	44.3683	50.6074	61.2196	36.2441	34.3195	GAGGTGTTTAACTTTCTAGTGATGATGGTTGTTGGGTTTTGAAATACCAAAGCTTTTTTG	UCSC_knowngene	628	chr4	+	147946684	147947312	NM_029841	chr4:147947223+147947312		exonic sense	NM_029841	2510039O18Rik	RIKEN cDNA 2510039O18 gene	+	147940894	147947314
ASMM10P011879	Gm26782	ENSMUST00000181482	P	P	P	P	P	P	62.253	71.9686	85.5486	61.052	42.5644	40.8406	TGACTTCCTTGGTGATGAACAGCAGTATGGAAATGTAAACTGAATAAACCCTTTCCCCCC	Ensembl	2513	chr14	+	50870375	50879003		chr14:50878436+50879003	102640338	exonic antisense	NM_009351	Tep1	telomerase associated protein 1	-	50824060	50870554
ASMM10P017770	BC029331	uc008eri.1	P	P	P	P	P	P	25.0357	15.4422	17.2469	61.014	25.2646	27.8362	GGGATGTCATCACCTCCAGTTTGATGGATTTGTTTCCAACTGTCAATAAAGCATTGAAAC	UCSC_knowngene	1307	chr18	-	37843600	37844907		chr18:37843618-37844823		exonic sense	NM_007858	Diap1	diaphanous homolog 1 (Drosophila)	-	37844824	37935411
ASMM10P051619	Gm11394	ENSMUST00000181421	P	P	P	P	P	P	72.2433	42.1825	46.819	61.0132	29.7752	31.8403	AATATGTTAAGAGCAAAGACATTCTGTTCTTTGGCTGGTTCTCCTCTCCCCGAAGAAAGG	Ensembl	517	chr13	-	33729032	33729849		chr13:33729054-33729449	100418363	intergenic
ASMM10P046627	Gm12194	ENSMUST00000117756	P	P	P	P	P	P	18.1168	14.0236	20.3997	61.011	74.0387	60.5363	GAGATTGACTATAGTGGTGGTGGAAACTATAATGACTTTGGAAATTATAGTGGACAGCAA	Ensembl	1012	chr11	-	50126906	50127918		chr11:50127036-50127918	380696	intergenic
ASMM10P022861	Gm13551	ENSMUST00000121286	P	P	P	P	P	P	19.0807	15.443	16.6008	60.9791	57.2064	62.4541	TAGAATGAAGGTAAAGGCTGATGCAGATGAGTCTTCTCTGTTTGCAGCCATGTTGGCTGT	Ensembl	430	chr2	+	59396487	59396917		chr2:59396667+59396917	100504666	intergenic
ASMM10P041792	AK033836	AK033836	P	P	P	P	P	P	23.7032	20.708	18.2883	60.6845	57.5564	47.9419	AGGCCAGCCTCCAAGTTCCAGGATAGCCAGGACTACATAGACTCTGTTTTGAAAAACAAA	Genbank	1402	chr9	-	67609270	67610672		chr9:67609285-67610672		intergenic
ASMM10P014709	Gm7856	ENSMUST00000117514	P	P	P	P	P	P	21.4721	20.0899	25.3019	60.6401	56.1224	53.1087	ACTTCGAAACATGACCTGTCACTCCGCTCAAGTAAGCTCTCTCAGTTGGAACAGCTATAT	Ensembl	1493	chr16	-	91513140	91514633		chr16:91513828-91514633	665939	intergenic
ASMM10P055192	2810008D09Rik	ENSMUST00000145438	P	P	P	P	P	P	0.705112	0.799057	0.653831	60.4771	24.5602	24.5998	GGGTGGGACGGTGACCTGAGGCCGACGGTCTGGGAAAAGGCTCCTGTGTGGCTGTACCCG	Ensembl	459	chr11	+	117076789	117077457		chr11:117077218+117077278	76972	intergenic
ASMM10P012553	Gm5215	ENSMUST00000054380	P	P	P	P	P	P	6.28192	7.98314	14.1006	60.4109	68.6103	62.3158	AAGATGCAGGAAGAAGAGAGAGAGAGGAGAGTTAATTACATTCCTGAGATCTCGGCCCTA	Ensembl	405	chr15	-	54311960	54312365		chr15:54312106-54312365	383032	intergenic
ASMM10P016382	Soga2	ENSMUST00000134139	P	P	P	P	P	P	5.93883	3.73291	4.21397	60.2493	40.9016	39.7593	TGAAACGCTGGACTGTGGTCCTGCTGCGTAACTCTTAAGAAAAAGTATGGTGAACAAAAC	Ensembl	2423	chr17	-	66347965	66378931		chr17:66348015-66348218		exonic sense	NM_001114098	Soga2	SOGA family member 2	-	66336981	66449750
ASMM10P054461	Tmem106c	uc007xll.1	P	P	P	P	P	P	29.9946	18.648	22.0835	60.1292	40.6317	43.7801	TAACACGCGCTCACCACCCCCCTCCCCATATAGGAGATGACACATGGGGTCTCAGCACTC	UCSC_knowngene	229	chr15	+	97964228	97964909		chr15:97964806+97964875	380967	exonic sense	NM_201359	Tmem106c	transmembrane protein 106C	+	97964228	97970286
ASMM10P003678	Txn2	ENSMUST00000173561	P	P	P	P	P	P	54.2915	39.8482	45.726	59.2443	39.3951	40.8844	TTTTATCCTGGTCTCTAATAAAGAACTTTATGTGGTCCTTCTACCTCTTGCTGTGAAGAA	Ensembl	266	chr15	-	77915046	77915700		chr15:77915187-77915624	56551	exonic sense	NM_019913	Txn2	thioredoxin 2	-	77915050	77928994
ASMM10P042029	AK178890	uc029xfn.1	P	P	P	P	P	P	43.9761	30.7585	39.5028	59.2346	37.7222	37.9058	GGGATGAAACAGCATTTAAATTAGGTGAATGTGCACCGATTTTTGTTGTTGTTGTTGTTT	UCSC_knowngene	421	chr9	-	96332656	96333077	NM_007502	chr9:96332807-96333077		exonic sense	NM_007502	Atp1b3	ATPase, Na+/K+ transporting, beta 3 polypeptide	-	96332674	96364299
ASMM10P044221	Gm16394	ENSMUST00000117289	P	P	P	P	P	P	6.9431	3.83356	4.68337	59.2211	55.1191	53.1585	CTGATTTCCAAGCAGGAGTCAGTGATTGCCAATGATGTAGACCACATTGAGCTGGTTGTT	Ensembl	675	chrX	-	96885508	96887873		chrX:96885744-96886078	675824	intergenic
ASMM10P031423	Gm10941	NR_026944	P	P	P	P	P	P	30.9886	29.0355	27.2216	59.1286	60.5525	52.0646	CATACCCTCTTCTGATGTGTCTGGAGAAAGTGATAGTGTACTCACATACATAAAATAAAT	RefSeq	727	chr10	-	77257772	77259223		chr10:77257792-77257986	100169878	bidirectional	NM_030262	Pofut2	protein O-fucosyltransferase 2	+	77259299	77269586
ASMM10P045005	Gm16383	ENSMUST00000118122	P	P	P	P	P	P	2.05946	2.44384	2.94084	59.0076	104.568	95.1067	ATCAAATGGGGTTATGCTGGTGCTAAGTATGTCATGGAGTCTATTGGTGTCTTTAACACT	Ensembl	232	chrX	+	40001216	40001887		chrX:40001340+40001400		intergenic
ASMM10P054835	Gm16286	ENSMUST00000155879	P	P	P	P	P	P	17.221	13.5607	16.8704	58.9778	55.4659	55.9817	ACGAGGTTCTGTACAGCATCGCCGAAAAGGTAACTCATGTGCAGTGTTCGCCGTGCTGGG	Ensembl	565	chr18	+	80206912	80207684	ENSMUST00000125352, ENSMUST00000126177	chr18:80207314+80207379		exonic sense	NM_001038608	Txnl4a	thioredoxin-like 4A	+	80206797	80212732
ASMM10P034482	AK052913	AK052913	P	P	P	P	P	P	71.6133	52.252	51.5622	58.5782	59.8772	52.0643	TTTATGTCAAATTTAACCTGGAGTTGGTGAGATGGCTCAGTGGGTATGGGAAATGACCGT	Genbank	3212	chr6	+	51330493	51333703		chr6:51333495+51333703		intergenic
ASMM10P032117	AK051451	uc008yld.1	P	P	P	P	P	P	89.2095	98.154	96.9511	58.3055	37.9006	35.0708	ATGTCTGCCTGGATGCTGCCTTGCTTGCCTGCCATAATAATGGATTGAACCTCTAAAAAT	UCSC_knowngene	709	chr5	+	105409366	105413912		chr5:105409428+105409488		intergenic
ASMM10P048123	Gm11980	ENSMUST00000121445	P	P	P	P	P	P	62.7174	52.3953	59.2693	58.2036	43.6997	44.6059	TAATGAAGAACCTTAGGAGCACGCATTTCCACCATGACTAAGGGTCTCTATGGGATCAGT	Ensembl	986	chr11	+	6685823	6686809		chr11:6686622+6686809	665314	intergenic
ASMM10P018836	Malat1	ENSMUST00000173523	P	P	P	P	P	P	61.3034	111.822	60.554	58.0511	64.8353	19.243	TAAAAATCCTTCGACTGGCGCATGTACGTTTGAAGGCATGAGTTGGAAACAGGGAAGATG	Ensembl	656	chr19	-	5801942	5802640	ENSMUST00000172812, NR_002847	chr19:5802143-5802237	72289	intergenic
ASMM10P018432	AK210908	uc029qrf.1	P	P	P	P	P	P	118.422	97.9327	113.686	57.984	30.6949	30.0107	GGAGCCCTTAAATGCTTTGTATATTTTCTCTATTAGATCTCTTTTCAGAAGTGTCTGTAG	UCSC_knowngene	288	chr1	+	85908411	85908699	NM_022417	chr1:85908598+85908698		exonic sense	NM_022417	Itm2c	integral membrane protein 2C	+	85894509	85908698
ASMM10P010579	Gm15289	ENSMUST00000117793	P	P	P	P	P	P	16.1908	13.4653	17.554	57.8489	58.035	54.1349	GATTATGGAATAGTTGCAGATTTATTTAAGGTGGTTCCTGAAAGGACAGAAATACCAAAG	Ensembl	244	chr13	+	111361675	111361919		chr13:111361849+111361919		intergenic
ASMM10P035200	AK142517	AK142517	P	P	P	P	P	P	16.197	15.5323	16.0536	57.8245	44.0537	42.6896	GATGTGTCACCTAACTTCCCTATTTTCTTCTGTATAAAACGTGTGATGCTCAATTTGACA	Genbank	3025	chr6	+	129522561	129525584		chr6:129525507+129525584		intergenic
ASMM10P024161	AK169777	uc008nrd.1	P	P	P	P	P	P	26.3702	17.8534	22.2711	57.7802	24.501	25.1284	GGCCATTTGCTAGTTCTGCTGCCCTCTTAAGATCTGACTGCCAAATAAATCATCCTCATG	UCSC_knowngene	929	chr2	+	160762355	160763284		chr2:160763221+160763284		intronic sense	NM_021280	Plcg1	phospholipase C, gamma 1	+	160731309	160775760
ASMM10P015199	Gm5406	ENSMUST00000120054	P	P	P	P	P	P	26.8854	14.9701	19.4977	57.6857	39.9555	35.7414	CCATGAAGGCTATGGAAAACAGTAGTACAGCTATTGGGATCAGATGTAAAGACGATGTTG	Ensembl	766	chr16	+	45411579	45412345		chr16:45411659+45412345	385905	intergenic
ASMM10P031476	Rpl31-ps5	ENSMUST00000118086	P	P	P	P	P	P	11.8711	8.54563	8.85409	57.3969	57.548	64.7387	CACTGGTAATTTATTACCTGTTACTACATTCAAAACTCTACAGACGGTCAATGTGAATGA	Ensembl	375	chr5	+	20806089	20806464		chr5:20806397+20806464	622367	intronic antisense	NM_172992	Phtf2	putative homeodomain transcription factor 2	-	20758663	20882124
ASMM10P016358	Gm17228	ENSMUST00000165006	P	P	P	P	P	P	37.4619	39.2934	54.0445	57.3868	164.114	135.398	ATGACGCAGATAATGTTTGAAACCTTCAATACAGCCATGTAGGTGGCCATTCAGGCAGTG	Ensembl	491	chr17	-	63346919	63347410		chr17:63347063-63347410	100417136	intronic sense	NM_015794	Fbxl17	F-box and leucine-rich repeat protein 17	-	63045951	63500580
ASMM10P020604	Gm13501	ENSMUST00000118477	P	P	P	P	P	P	2.21306	2.24295	2.7804	57.3148	98.614	91.0603	GATGCTCCCATGTTTGTGATGTATGTATGAACCACGAGGAATAGGACAACTCATTCAAAA	Ensembl	979	chr2	-	53397508	53398487		chr2:53398105-53398487	666872	intergenic
ASMM10P001834	E130218I03Rik	ENSMUST00000135228	P	P	P	P	P	P	87.4353	54.8298	58.1773	57.0036	38.3998	38.7931	AGATTTAAAGATCCAGCCGCCCTGCCCCCTGCCAGACTTGGGCCAACAGGGAGGACAGTG	Ensembl	544	chr4	+	134243661	134245073		chr4:134243744+134243903	77490	exonic antisense	NM_024215	Zfp593	zinc finger protein 593	-	134243305	134245591
ASMM10P056701	AK020054	uc007nea.1	P	P	P	P	P	P	22.1344	19.4069	24.6264	56.7891	31.7946	29.1827	CATTGAGGAGGATGCAGTGACTTATGATGATGTGCATGTGAACTTCACTGGGGAAGAGTG	UCSC_knowngene	604	chr12	-	21760869	21784556	NM_001033157, NM_001256489, uc007ncz.1, uc007nda.1, uc007nec.1, uc011ykv.1, uc029rrg.1	chr12:21761212-21784142		intergenic
ASMM10P053987	Gm11993	ENSMUST00000121861	P	P	P	P	P	P	14.6186	10.9353	10.214	56.7214	31.2519	30.8382	GAAGGGCTTTGGCAAGGAACATACCCTACTGCGGGGGTAGCTTTTGAATACGATCCAGAC	Ensembl	820	chr11	-	9149777	9150597		chr11:9150052-9150110	626887	intergenic
ASMM10P042941	Cln6	ENSMUST00000141821	P	P	P	P	P	P	112.767	73.8737	84.2255	56.7188	31.3714	32.8712	AGAACCAGGCTGGCCTCAAACTTGGAGATCCACCTGCCTCTGCCTCCTGAGTGCTATAAG	Ensembl	450	chr9	+	62838791	62846018		chr9:62840531+62840591	76524	exonic sense	NM_001033175	Cln6	ceroid-lipofuscinosis, neuronal 6	+	62838786	62852002
ASMM10P043051	2310009A05Rik	NR_040377	P	P	P	P	P	P	17.5938	12.9873	14.5779	56.6682	31.3606	33.6042	GCTTAACGTTCTATTGAAATCACACCGACTATTAGTCTAGTAAGACTTTAGGTATGCTTT	RefSeq	509	chr9	+	73039717	73042775		chr9:73042694+73042775	66364	bidirectional	NM_018889	Pigb	phosphatidylinositol glycan anchor biosynthesis, class B	-	73015695	73039699
ASMM10P043982	Gm14669	ENSMUST00000118841	P	P	P	P	P	P	60.1041	32.0327	33.3175	56.4343	50.904	50.9854	GGTTCCCTTTCATCATCTGGTTCAAGAAATTGCTCAGGACTTCAAAACAGATCTGTGCTT	Ensembl	250	chrX	-	65070360	65070610		chrX:65070374-65070610		intergenic
ASMM10P051128	Gm16285	ENSMUST00000162999	P	P	P	P	P	P	54.8591	42.7368	45.441	56.3761	32.8064	35.5924	AAGTCTGCTACACTAATAGCTCCATTGAGATTCCTGAACTCCCAACTGCACCTGAACTTG	Ensembl	347	chr12	+	101646185	101646532		chr12:101646431+101646532		intergenic
ASMM10P053882	Gstt4	ENSMUST00000159241	P	P	P	P	P	P	90.1929	76.3106	76.0956	56.086	49.2585	52.4131	CCCAGACCCTCCCTGCCCACTCAGGTCACCACCATAGCAAGGAATACATCGAAATCAACC	Ensembl	940	chr10	-	75814943	75822527		chr10:75821296-75821343	75886	exonic sense	NM_029472	Gstt4	glutathione S-transferase, theta 4	-	75814943	75822543
ASMM10P013787	AK206280	uc029sue.1	P	P	P	P	P	P	11.914	12.0546	13.4831	55.987	18.3532	20.0651	CTCTTGTTGCTTTCCCACCCTTGGGGTTCTAATAAACTCTCAGCAGCCATCCCAAGAGCA	UCSC_knowngene	274	chr15	+	85251611	85251885		chr15:85251825+85251885		intronic sense	NM_010180	Fbln1	fibulin 1	+	85206007	85286294
ASMM10P016172	AK145383	AK145383	P	P	P	P	P	P	58.532	55.4604	58.595	55.9377	35.6048	22.0278	ATCTCAGGTGCAGAAGATTCCATAGAGAACATCGACACAACAGTCAAAGAAAATACAAAA	Genbank	4232	chr17	-	43186468	43190699	AK080482	chr17:43186485-43190699		intergenic
ASMM10P022776	Gm13460	ENSMUST00000121274	P	P	P	P	P	P	0.458107	1.23026	1.58837	55.8319	87.8358	85.3518	TGACAATGTTGTCAAGCTCATTTCCGGGTATGATAACGAATAAGGCTGCAGCAACAGGGT	Ensembl	353	chr2	+	40998856	40999209		chr2:40999121+40999209		intronic antisense	NM_053011	Lrp1b	low density lipoprotein-related protein 1B (deleted in tumors)	-	40596772	42653598
ASMM10P043587	XLOC_026868	TCONS_00036111	P	P	P	P	P	P	28.4624	32.0127	28.2363	55.6799	44.6156	25.3009	TAGTTGGTCATCACTGGGAAGAGAGGCCCCTTGGTATTGCAAACTTTAAATGCCTCAGTA	Alexander et al 2013	4151	chrX	-	5888256	5893813		chrX:5888284-5892318		intergenic
ASMM10P031608	AK185415	uc029vgw.1	P	P	P	P	P	P	28.4134	20.9175	23.7899	55.6096	42.1069	41.5063	TAGTATTTTGCACAAAGTCCAAGAGACTGTGGCTACTTGCCTCGGAGAGGAACTCTAACA	UCSC_knowngene	516	chr5	+	31198381	31198897	ENSMUST00000138986, NM_153680	chr5:31198695+31198894		exonic sense	NM_153680	Snx17	sorting nexin 17	+	31193303	31198900
ASMM10P056659	Mrpl42	uc007gwk.1	P	P	P	P	P	P	10.717	8.64024	9.11976	55.5833	34.1692	36.2822	TGTGGACATCCCCTACGAACACACCAAAGTATCACAATCGTCGTAAGAAACTGAATCCTC	UCSC_knowngene	494	chr10	-	95480805	95501938		chr10:95480946-95493630	67270	exonic sense	NM_026065	Mrpl42	mitochondrial ribosomal protein L42	-	95480805	95501927
ASMM10P000902	Gm12619	ENSMUST00000117369	P	P	P	P	P	P	40.0692	25.8701	25.8991	55.4831	37.2638	41.4567	GATGGACGCACCCTTTCCAACTACTACTACATCCAGAACCATTCCACCTTGTACCTGGTG	Ensembl	385	chr11	-	60651069	60657857		chr11:60651242-60657680		intergenic
ASMM10P055918	XLOC_004994	TCONS_00006682	P	P	P	P	P	P	20.4547	19.0159	20.8043	55.4613	25.8705	25.9673	GGCCATCGAGGATGCAGTGACTTATGATGATGTGCATGTGAACTTCACTGGGGAAGAGTG	Alexander et al 2013	503	chr12	+	19288530	19300993		chr12:19288928+19300883		intergenic
ASMM10P010314	AK134917	AK134917	P	P	P	P	P	P	16.4664	17.6091	17.1986	55.3793	54.3358	48.3689	TCTGGTGTGTCTAAAGACAGTGACAGTGTACTCATAAGCAGTATACATGTAAAGTATACA	Genbank	1842	chr13	+	67451657	67453497		chr13:67453416+67453497		bidirectional	NM_177712	Zfp874a	zinc finger protein 874a	-	67440430	67451624
ASMM10P046237	Gm11945	ENSMUST00000120551	P	P	P	P	P	P	30.1398	25.2285	27.2667	55.3329	39.9733	42.2516	TCCAGAGGCCTCCATGCAGACTGTGAAGAAAGGTGCAGAATCTCTCATGGTACAGAATAG	Ensembl	476	chr11	-	3470901	3471377		chr11:3471305-3471377	100041573	intergenic
ASMM10P045866	Gm15212	ENSMUST00000122403	P	P	P	P	P	P	34.1008	18.2883	19.0169	55.214	57.2829	56.7357	AAATTTGAAGCTACATGGCCAATGGTTGTAGACTCTGCCAACCAAAGTCCAAGGTTCAGG	Ensembl	466	chrX	+	163272911	163273377		chrX:163273228+163273377	100040610	intergenic
ASMM10P022829	Gm13541	ENSMUST00000119519	P	P	P	P	P	P	9.1046	4.19237	5.10933	55.1173	51.8196	60.8905	GATTTCATTGTCAGTCACTTTGACAGACAGCACTTGTGGCAAGTGTTGTCTGACTTAACT	Ensembl	283	chr2	+	52551968	52552251		chr2:52552168+52552251	100502713	intronic antisense	NM_001037099	Cacnb4	calcium channel, voltage-dependent, beta 4 subunit	-	52428319	52676582
ASMM10P057357	Lcmt1	uc012ftj.1	P	P	P	P	P	P	15.9626	12.5728	13.1526	55.1168	34.2262	34.2997	AGGTAAACAGAATCCCTCGAGTTCCTGGATGAGATGGAGCTCCTGGAGCAGCTCATGCGC	UCSC_knowngene	1364	chr7	+	123377981	123430358		chr7:123422803+123428098	30949	exonic sense	NM_025304	Lcmt1	leucine carboxyl methyltransferase 1	+	123377981	123430358
ASMM10P023796	Atrn	ENSMUST00000151364	P	P	P	P	P	P	12.8616	17.0124	19.5557	54.989	65.0963	70.0981	GTGTGTGGTGTGTGTGATGTGCCTGTACCATTTTCAAGTTTTTCTTCCTTCTTTCCATAG	Ensembl	4139	chr2	+	130996176	131005443		chr2:130999085+130999145	11990	exonic sense	NM_009730	Atrn	attractin	+	130906495	131030326
ASMM10P039709	Amfr	ENSMUST00000139702	P	P	P	P	P	P	37.1925	21.6058	20.7353	54.9402	20.3633	24.326	TGTCGAAAACTGTCACCTGCCCCTTTGTCACCCCACCCTGAATGACTGCATGCTTTCTTT	Ensembl	779	chr8	-	93972901	93974916		chr8:93974836-93974916	23802	exonic sense	NM_011787	Amfr	autocrine motility factor receptor	-	93971587	94012640
ASMM10P002859	Pttg1	ENSMUST00000152115	P	P	P	P	P	P	79.7734	61.56	71.903	54.9244	16.4527	17.2051	AGAAATAGAAAAGTTCTTCCCTTTCAATCCTCTAGAGTTTTGACCTGCCTGAGGAGCACC	Ensembl	954	chr11	-	43420277	43425981		chr11:43421233-43422892	30939	exonic sense	NM_001131054	Pttg1	pituitary tumor-transforming gene 1	-	43420247	43426248
ASMM10P025656	AK140170	AK140170	P	P	P	P	P	P	33.078	20.3071	17.5805	54.6712	23.5598	24.3053	AGAAAGAGACTCTATAGCAGTCCCTGCCCCTTCCTTCTACTAGCTAAGGAAAAAGTAAAA	Genbank	772	chr3	+	17852629	17853401		chr3:17853241+17853401		intergenic
ASMM10P029814	Atp13a2	ENSMUST00000151517	P	P	P	P	P	P	92.2042	74.3108	73.5413	54.3728	38.0363	40.0173	GCACTGCCTCTGCCTCTGCCACCTCTGCTCTCTCCCTAACCCCACCACCACGGTCCCCAG	Ensembl	4266	chr4	+	140986899	141007330		chr4:141006291+141006351	74772	exonic sense	NM_001164366	Atp13a2	ATPase type 13A2	+	140986872	141007701
ASMM10P056692	Pgs1	uc007mom.1	P	P	P	P	P	P	21.0928	15.4138	17.8929	54.3393	26.5112	23.5754	ACTTCTTCTGAGAACAGAGACAGGCCAGTGACTGGGAGCCATGAAGCGTTCAGGCCAGGT	UCSC_knowngene	312	chr11	+	118019606	118023814		chr11:118019730+118023628	74451	exonic sense	NM_133757	Pgs1	phosphatidylglycerophosphate synthase 1	+	117986856	118024011
ASMM10P000011	AK198904	uc008bss.1	P	P	P	P	P	P	28.0692	20.802	22.2477	54.2571	44.5522	45.9429	TTTATGGGGTCTTAGCCTACCCCTGACCATCCCCTCATCTGCTTGTCTGTGCTGGTGACG	UCSC_knowngene	245	chr17	-	29332075	29332742		chr17:29332204-29332660		exonic sense	NM_019880	Mtch1	mitochondrial carrier homolog 1 (C. elegans)	-	29332075	29347904
ASMM10P044121	Gm4773	ENSMUST00000120392	P	P	P	P	P	P	6.63345	5.6502	4.99223	54.1904	26.7845	31.9799	TATCATCACAGAGATCCTCAAGTCGGCGGTGGCTCAATTCAATGCTGGAGAATTGATTAC	Ensembl	702	chrX	-	80061010	80061712		chrX:80061304-80061712	211705	intergenic
ASMM10P012793	Gm6506	ENSMUST00000119775	P	P	P	P	P	P	11.4508	9.22732	9.17343	54.1591	38.7622	37.097	CAAAACATTCCAGAGGCTTGGGTTTTGTGACCTACTCTCTGTGTTGAAGAAGTGGATGCT	Ensembl	1136	chr15	-	77443284	77444420		chr15:77444159-77444420	624454	intronic sense	NM_001024848	Apol7b	apolipoprotein L 7b	-	77422208	77447460
ASMM10P035353	Gm7571	ENSMUST00000120252	P	P	P	P	P	P	67.4331	64.9454	76.0609	53.9729	31.0685	34.3417	CGGAGAGCATTATTGCTGTAGCTGCCACCAATAACTTGTATATTCCAGGACAAAATCAAC	Ensembl	927	chr6	+	147173480	147175116		chr6:147175056+147175116	665288	intergenic
ASMM10P015651	Gm7809	ENSMUST00000169219	P	P	P	P	P	P	5.91269	3.64804	4.30778	53.9418	25.6545	23.9751	ATAACACTACCAGGGAGATGAACTTTGAGTAAACTGTGCAATTGATAAAATCTACTCTGT	Ensembl	2097	chr17	-	21966174	21968272		chr17:21966261-21967500	665825	intronic antisense	NM_001025373	Zfp943	zinc finger prtoein 943	+	21962558	21994366
ASMM10P025791	Gm12583	ENSMUST00000120677	P	P	P	P	P	P	9.36289	4.6499	5.0397	53.4247	58.5734	59.6807	ATTATCTGAAGAATTGTTTTCAGATGGCTGACAAATCTCTGGCAGTGGAGGAAATCTCTT	Ensembl	853	chr3	+	37108173	37109026		chr3:37108966+37109026	100416060	intronic sense	NM_009350	Adad1	adenosine deaminase domain containing 1 (testis specific)	+	37063655	37111512
ASMM10P046690	Gm12219	ENSMUST00000119198	P	P	P	P	P	P	59.174	45.0404	53.7722	53.2972	47.4583	48.455	TGGATCTTAAAAGACCTGGATCGAGTTAAGGAGACTAGCAGCACCATGTCTCGAAGGAAA	Ensembl	443	chr11	-	53967062	53967505		chr11:53967187-53967505	102633183	intronic sense	NM_019723	Slc22a21	solute carrier family 22 (organic cation transporter), member 21	-	53950823	53980027
ASMM10P027390	Gm12642	ENSMUST00000121098	P	P	P	P	P	P	5.32197	3.6258	5.05758	53.2455	45.3258	41.3722	GGAAAGGTCATCAAATTCGACATTTGGCCAAATCCCTTGCAGTACTATCTGAATCCCAAC	Ensembl	876	chr4	-	93265412	93266288		chr4:93265592-93266288	384125	intergenic
ASMM10P044169	Gm8916	ENSMUST00000119732	P	P	P	P	P	P	12.444	9.2003	10.0217	53.1779	27.7479	29.1795	TTCATTGGCAACAGCACTGCCATCCAGGAGCTATTTAAGTTCATCTCAGAGCAATTCTCA	Ensembl	949	chrX	-	91546592	91547541		chrX:91546674-91547541	667993	intergenic
ASMM10P023784	Gm14042	ENSMUST00000120139	P	P	P	P	P	P	0.826435	0.587525	0.926552	52.9376	68.4897	78.2679	AACTTTGTCAAGCTCATTTCCTGCTTTGAATTCAGCTATGACTGCAGGGTGGTGGAGCTT	Ensembl	833	chr2	+	130400436	130401269		chr2:130401185+130401269		intergenic
ASMM10P053103	Gm6851	ENSMUST00000155574	P	P	P	P	P	P	8.866	8.29642	9.96169	52.8553	37.5988	38.4813	AGAGTTCATCCGCCAGCTTAAGAGATGCCGCCGAAGGGGAAAAGTGGTTCTGGAAAAGGA	Ensembl	438	chr7	+	40190908	40191346	NM_027181	chr7:40190910+40190970	628161	intergenic
ASMM10P032216	Gm26515	ENSMUST00000181141	P	P	P	P	P	P	5.69046	3.20871	3.16916	52.8493	29.828	30.0691	GACATAAAACCTTCTCATTATGTAGCCCTGACCCGCCTGGAAATCTCTCTCGTATATATC	Ensembl	996	chr5	+	110779881	110781127		chr5:110781033+110781127	102639137	exonic antisense	NM_001025561	Pus1	pseudouridine synthase 1	-	110773666	110780596
ASMM10P054879	XLOC_011759	TCONS_00015972	P	P	P	P	P	P	19.5286	17.8155	21.5029	52.5791	55.6056	64.6685	AGTGATACCATGCTCACGCTCAGCTTTCAGTTTGTATAAGACCCAGGTGTACTTGAAGGA	Alexander et al 2013	632	chr19	+	7960334	8257456	TCONS_00015973, TCONS_00015974, TCONS_00015976, TCONS_00015977, TCONS_00015978, TCONS_00015979	chr19:8257384+8257450		intronic antisense	NM_001013820	Slc22a28	solute carrier family 22, member 28	-	8062208	8131982
ASMM10P040285	Gm9731	NR_003107	P	P	P	P	P	P	28.8349	27.9308	25.6463	52.5119	26.8593	26.1473	AAAGAATAGGACTGCACCCTTAGGGGAAGTATGAATGTGTAACATAGAATCTTATTTTGT	RefSeq	1156	chr8	+	27296044	27297200	NM_197989	chr8:27297096+27297200	732482	intergenic
ASMM10P016065	Gm4246	ENSMUST00000172822	P	P	P	P	P	P	6.35319	3.91998	4.14658	52.2818	26.2822	27.6685	GAAACCAGTTTGCTGATGGTTGCCAAAGCTGGAATTAGTCTGTTGAGTTCACCTCATCCA	Ensembl	216	chr17	-	36194595	36194811		chr17:36194609-36194811	100043127	intergenic
ASMM10P050597	AK144725	AK144725	P	P	P	P	P	P	39.931	56.7211	49.6741	52.2653	36.1379	37.8608	TTTTGCTTTTGGGGGGCTCTTGCACTCTGGCTCCTGAAGATGTAAGCAATAAAGTTTTGC	Genbank	2261	chr12	+	6699752	6803300		chr12:6803237+6803300		intergenic
ASMM10P024009	AB345460	uc012cgd.2	P	P	P	P	P	P	106.264	76.0235	86.3604	52.0998	32.7961	33.7856	ATATGTGTAGATGTTTTGTACAGAGCCCTGTATGAAAATAAACACCCTTATGTGATTCCT	UCSC_knowngene	804	chr2	+	152313188	152313992		chr2:152313932+152313992		intergenic
ASMM10P020383	1700084E18Rik	ENSMUST00000063984	P	P	P	P	P	P	77.7683	56.8796	63.2454	51.8478	47.582	47.5852	CTCTGCCTCCCCCGCCCCGGAAGTGACGTCACGGCCGGACGCACCCGCGGCATCCCGGCC	Ensembl	729	chr2	-	30237492	30238223		chr2:30237645-30237777	67350	exonic antisense	NM_177725	Lrrc8a	leucine rich repeat containing 8A	+	30237768	30263790
ASMM10P001211	Gm13166	ENSMUST00000124975	P	P	P	P	P	P	25.2038	17.1936	20.141	51.7931	48.1002	48.8387	GATGGTTAAGGTCAAGGAGATTCTCACAAAGGATCCAGAGTTCCAATATTTGAAAATGGG	Ensembl	282	chr4	+	146270371	146278434		chr4:146272952+146278355		intergenic
ASMM10P026854	Gm11926	ENSMUST00000118520	P	P	P	P	P	P	32.448	16.1353	17.0233	51.6657	42.0857	40.7141	TTACAGACACACAAATCTCTTAAGGAGTTGACCCCAAGTTCCTGAGGAACACGCACTTTG	Ensembl	430	chr4	-	31990856	31991286		chr4:31991190-31991286		intronic antisense	NM_009316	Map3k7	mitogen-activated protein kinase kinase kinase 7	+	31964106	32023466
ASMM10P003814	AA465934	ENSMUST00000176545	P	P	P	P	P	P	0.401637	0.375656	0.440863	51.5569	25.2162	24.9533	AATGAAGAATCCAGAACCTGTGTGTAAGTCCTCTCTGGTCAGCAAAGGAATCTGTGCAGA	Ensembl	356	chr11	+	83291719	83294632		chr11:83291834+83291973	613254	intergenic
ASMM10P054042	Gm12231	ENSMUST00000119447	P	P	P	P	P	P	20.6092	15.655	16.3794	51.5272	45.048	45.653	TTCCAGTTCCTTTACCCTAAGACTGTGTAACAGGACCCTATGTGCTTGGAACTGGACTTA	Ensembl	695	chr11	-	55118100	55118795		chr11:55118635-55118693	667832	intergenic
MM9LINCRNAEXON10664+_P1	mouselincRNA1097	mouselincRNA1097+	P	P	P	P	P	P	181.247	166.678	149.687	51.4519	40.8116	45.1618	CTCACCTCCCAGCCCCTCCCTTACAAGTCCCTCCCCACCTGCTAGCCACCTGCACCCAGG	lincRNA	7025	chr4	+	56000725	56007750		chr4:56005281+56005340		intergenic
ASMM10P000001	Gas5	uc007det.1	P	P	P	P	P	P	23.2514	19.5474	20.6695	51.4008	38.5206	29.3708	TGGATAGACAGTTTGAAAGTTAACTGGTTGCATGCTTGTTCATTTGGCTGGCTTGCTTGG	UCSC_knowngene	370	chr1	+	161035165	161038037	ENSMUST00000161461, ENSMUST00000162558	chr1:161036834+161037123	14455	bidirectional	NM_173424	Zbtb37	zinc finger and BTB domain containing 37	-	161017755	161034259
ASMM10P038594	Gm9064	ENSMUST00000163579	P	P	P	P	P	P	9.89979	7.8032	9.74055	51.3004	42.8232	42.0953	CAGAGAGCTGTTTCTAGAGAGGATTCTGTAAAGCTGAGTATCCATTTAACAGTGAAGAAA	Ensembl	566	chr7	+	110425036	110425602		chr7:110425318+110425602	668246	intronic antisense	NM_177324	Sbf2	SET binding factor 2	-	110308012	110614920
ASMM10P024818	2410007B07Rik	NR_040539	P	P	P	P	P	P	2.19457	2.65111	2.58799	51.1824	24.8515	25.925	GAATGGACTAAACCTCTGAAATGTGAAGCCAGCCCAAATAAAATGTTTTCCTTTTTAACT	RefSeq	1031	chr3	-	75647440	75655731		chr3:75647457-75647938	69193	intergenic
ASMM10P015590	AK050117	uc008anr.1	P	P	P	P	P	P	23.9204	18.6979	21.3916	51.1144	27.9995	30.2981	CTATTTCCGCACTCAAGCCTCTTAAGATTTGAAGGTTTAAAACTTTCGGAATAAAAAGAG	UCSC_knowngene	432	chr17	-	14981393	14990707		chr17:14981449-14981743		exonic antisense	NM_001123370	9030025P20Rik	RIKEN cDNA 9030025P20 gene	+	14978863	14991577
ASMM10P018577	AK019420	uc008fcg.1	P	P	P	P	P	P	13.1873	6.63348	8.56763	51.1141	27.3828	23.0764	CTAAGCCAGTAGGCTGTTCTCCCTGGAGATTGCTGGGAATAATAAAGAATAGTTTATTGT	UCSC_knowngene	1101	chr18	+	61589212	61590313		chr18:61590253+61590313		intergenic
ASMM10P030906	Gm13819	ENSMUST00000117738	P	P	P	P	P	P	50.2264	42.6689	51.8491	51.1083	49.6117	45.7216	CTTAATAATTCAGAGCTTGCCTGCACACTGGCTAAAACGTTATGGACATCAGACAGTGCA	Ensembl	643	chr5	-	114828572	114829215		chr5:114828625-114829215		intergenic
ASMM10P027505	Gm12716	ENSMUST00000120606	P	P	P	P	P	P	22.3226	19.0289	19.5041	50.8796	38.4315	39.9504	ACACATGTTGGCAGATGTCATAGCCGTCATGGGTACCCAGAGTATTGTGTTTGGAGAAAT	Ensembl	1354	chr4	-	103543373	103544727		chr4:103543388-103544727	665451	intergenic
ASMM10P019515	Map3k11	uc012bhb.1	P	P	P	P	P	P	60.9339	47.9704	48.2446	50.6163	43.9759	35.6069	GCCCTCTTCTGGCCTCTGTAAGCACCAGGCATGTATGATAGTATGCAGACACACATGTAG	UCSC_knowngene	3700	chr19	+	5689688	5702864		chr19:5699882+5699942	26403	exonic sense	NM_022012	Map3k11	mitogen-activated protein kinase kinase kinase 11	+	5689130	5702864
ASMM10P024825	XLOC_015832	TCONS_00020991	P	P	P	P	P	P	2.50751	2.26759	2.07749	50.5029	55.2108	43.9076	ACATTTCCAGCACGTGGCTTTCAGTCTGAGTTAAAAATTAGGTTTACCTAGAGGGCTAGA	Alexander et al 2013	334	chr3	-	78553709	78559537		chr3:78553723-78553858		intergenic
ASMM10P028606	Gm11927	ENSMUST00000118472	P	P	P	P	P	P	64.1257	52.1438	58.6134	50.4838	34.839	36.2504	TCACTGGCTATGTTGAGCTACGTTATGACGATGAGTGAAACGGGTAGTGACTGAACCAAT	Ensembl	759	chr4	+	32051737	32052914		chr4:32052736+32052914	665218	intergenic
ASMM10P028249	Gm20707	ENSMUST00000176201	P	P	P	P	P	P	21.2403	21.6654	21.1484	50.1576	67.6057	56.8409	GCCCTCTTCTGTTGTGTCTAAAGCGAGCTATAGTGTTCTCATATACATAAGATAAATAAA	Ensembl	2516	chr4	-	147782318	147809840		chr4:147782349-147784497		exonic sense	NM_001127189	Gm13157	predicted gene 13157	-	147753973	147809788
ASMM10P045275	Gm14713	ENSMUST00000122362	P	P	P	P	P	P	6.94628	3.88	4.26311	49.9522	39.0449	41.5351	CAGCAACAAACTGGCACAAGATGTAGGCTGTCCTCTCTGAGAGATTCTATTTTGAAGTCT	Ensembl	686	chrX	+	76737638	76738818		chrX:76738758+76738818		intergenic
ASMM10P057049	Pgls	uc009mec.1	P	P	P	P	P	P	34.2216	29.4957	30.7049	49.8958	33.2713	35.4104	AGTATCATCTTTGTGGCCACGGGGGAAGGCAAGGCAGCTGTGCTGAAGGTCAGGTGAATG	UCSC_knowngene	1451	chr8	+	71592183	71601092		chr8:71595168+71599077	66171	exonic sense	NM_001166213	Fam129c	family with sequence similarity 129, member C	+	71597645	71608149
ASMM10P020165	Gm13314	ENSMUST00000118742	P	P	P	P	P	P	6.00291	5.47238	6.32941	49.5675	46.8772	44.1407	GAACAGGAGAGAGGAAGTACAAGTCTGTTCATGGATGCATTGCAGATTAAGTCCATTATC	Ensembl	319	chr2	-	14691380	14691699		chr2:14691394-14691699		intronic antisense	NM_023116	Cacnb2	calcium channel, voltage-dependent, beta 2 subunit	+	14604305	14987908
ASMM10P048359	Gm12140	ENSMUST00000121214	P	P	P	P	P	P	8.03633	4.82348	4.91204	49.5326	39.3086	40.5788	TACCACTGTTGCCTTCACAAAGATTAGTTTGGAAAACAGGGTGCTCTGGCTAATTTGGTA	Ensembl	544	chr11	+	41378077	41378621		chr11:41378425+41378621	100039285	intergenic
ASMM10P029893	Gm13228	ENSMUST00000118937	P	P	P	P	P	P	29.7402	34.7962	61.9323	49.2132	96.1656	106.298	GGCGAGTATATCCTGGCTTATCTATTGGTAATGTTGCAAAAAACTAGGAGAGATGTGGCA	Ensembl	634	chr4	+	145574527	145575161		chr4:145574870+145575161	666314	intergenic
ASMM10P045356	Gm9009	ENSMUST00000117321	P	P	P	P	P	P	1.15907	1.01484	1.0753	49.1787	41.0654	39.1717	ATAGTTGAGGATGGCGAGGATGAAGATGTCGACACCAAGAAGCAGAAGACTGAGGCTGAC	Ensembl	326	chrX	+	94615799	94616125		chrX:94616065+94616125	668156	intergenic
ASMM10P041055	Gm18709	ENSMUST00000180564	P	P	P	P	P	P	32.1432	23.1462	24.4736	49.1077	33.3108	35.7355	AATTCACAAGAACATCCCACCGGTGGATGCAAAGCTGAAAGTGGTTAAACCCTAGATAGG	Ensembl	489	chr8	+	120727262	120727943		chr8:120727753+120727943	100417604	intergenic
ASMM10P049825	Mycn	ENSMUST00000151534	P	P	P	P	P	P	60.5616	51.5878	65.0194	49.0453	69.8657	70.6516	AATAGCTTTAGCGAAAAGAAATTCGCCCGGCTCCACAAGATTTGTCTGAGTGTGAGGTGA	Ensembl	681	chr12	-	12940943	12941825		chr12:12941311-12941434	18109	exonic sense	NM_008709	Mycn	v-myc myelocytomatosis viral related oncogene, neuroblastoma derived (avian)	-	12936092	12941836
ASMM10P049130	Ska2	ENSMUST00000142263	P	P	P	P	P	P	4.62446	2.97783	3.49288	49.0211	16.4128	15.9499	GTGGCTTTTGTTAGCTGGAATGGTTACCTTTTTAATGTATTTGCATCCACTTACCTATAA	Ensembl	861	chr11	+	87109250	87124634		chr11:87124549+87124634	66140	exonic sense	NM_025377	Ska2	spindle and kinetochore associated complex subunit 2	+	87109260	87122974
ASMM10P015983	Rnf5	ENSMUST00000174475	P	P	P	P	P	P	30.7106	19.672	19.4603	48.9987	26.9017	31.5773	GTAAGGATTTTCCCAAGTCTCCCCGCGCCCTCTCCTGGCCCTACATGTTTCTGAAGCTTT	Ensembl	850	chr17	-	34601313	34603376		chr17:34601694-34601740	54197	exonic sense	NM_019403	Rnf5	ring finger protein 5	-	34601098	34603561
ASMM10P049268	Cbx1	ENSMUST00000134585	P	P	P	P	P	P	5.58823	5.59095	6.56081	48.78	34.9994	35.8551	AGCCTAGCATGTGTGTAGTTTTTGGCTATTACTGGTATATTAATTGGGGGTGGGAGGGTT	Ensembl	2377	chr11	+	96789136	96808149		chr11:96807135+96807200	12412	exonic sense	NM_007622	Cbx1	chromobox 1	+	96789135	96808640
ASMM10P027719	Ldha-ps2	ENSMUST00000118722	P	P	P	P	P	P	55.2286	43.9876	46.1196	48.627	32.13	33.2998	AGTGTCCCATGTATCCTGGGACAAAATAGAATCTCAGATGTTGTGAAGGTGACTCTGACT	Ensembl	1057	chr4	-	119334388	119335445		chr4:119334474-119335445	16830	intronic sense	NM_001270435	Ccdc30	coiled-coil domain containing 30	-	119322892	119415521
ASMM10P017073	Gm15321	ENSMUST00000121290	P	P	P	P	P	P	33.7988	24.9025	28.548	48.606	45.7254	41.9465	TGGAGAGACGGAAAACCAGAGTCCAGCCTCGGAAGAAGAGAAAGGAGCCAAGTTTGACTA	Ensembl	288	chr17	+	34392402	34392690		chr17:34392629+34392690	667442	intergenic
ASMM10P056747	Chchd1	uc007skn.2	P	P	P	P	P	P	15.8361	13.9932	15.5576	48.4341	33.0672	32.9736	GAAAAGGGAGTTCTTCCCCTCCAGAGGCAACCTGTATCACGGAGATGTCGATGATGATGG	UCSC_knowngene	609	chr14	+	20703026	20704425		chr14:20703202+20703275	66121	exonic sense	NM_025366	Chchd1	coiled-coil-helix-coiled-coil-helix domain containing 1	+	20703026	20704425
ASMM10P052024	XLOC_006822	TCONS_00008393	P	P	P	P	P	P	27.9618	24.8804	27.8775	48.4074	25.3144	25.5785	AGTGTGAACTTCACTGAGGAAGAGTGGGATTTGCTGGATCCTTCCCAGAAAAGTCTCTAT	Alexander et al 2013	1027	chr13	-	74556047	74617696	NM_146231, TCONS_00008340, TCONS_00008341, TCONS_00008342, TCONS_00008346, TCONS_00008347, TCONS_00008348, TCONS_00008349, TCONS_00008350, TCONS_00008351, TCONS_00008352, TCONS_00008353, TCONS_00008354, TCONS_00008355, TCONS_00008356, TCONS_00008357, TCONS_00008358, TCONS_00008359, TCONS_00008360, TCONS_00008361, TCONS_00008362, TCONS_00008363, TCONS_00008364, TCONS_00008365, TCONS_00008366, TCON…	chr13:74556139-74556209		intergenic
ASMM10P028522	Gm11865	ENSMUST00000118093	P	P	P	P	P	P	5.10739	2.84227	3.53891	48.2232	35.2823	34.4962	TTGCTTACTGCCAGTCATTACAAAGTGGCTTCTGCTGATTATTATTGCAAAGCCCGGTGA	Ensembl	859	chr4	+	16246268	16249514		chr4:16249454+16249514	667150	intergenic
ASMM10P057548	humanlincRNA0957	BF119849	P	P	P	P	P	P	48.1934	52.6251	50.7783	48.1308	38.8814	34.2002	GTAGTCTTGGTTCTATAAGAGATCAGGCTGAGCAAGCCAGGGGAAGCAAGCCAGTAAAGA	lincRNA	728	chr18	+	88573396	88826853	AK028437, AK051842, AK135011, AK156944, NM_025534, NR_033146, TCONS_00017592, uc007fdg.1, uc007ole.2, uc029ruo.1	chr18:88573463+88826592		intergenic
ASMM10P009896	Taf1d	NR_028401	P	P	P	P	P	P	10.221	11.0585	11.5719	47.8846	70.904	55.6848	AAATCTTCTGGTGACCTGGATGGACAGCAAAGGAATCAAATCCCTCAAATAATTTATTTG	RefSeq	1289	chr9	+	15306213	15316997		chr9:15315445+15316888	75316	exonic sense	NM_027261	Taf1d	TATA box binding protein (Tbp)-associated factor, RNA polymerase I, D	+	15306213	15312105
ASMM10P003847	Gmnn	ENSMUST00000177253	P	P	P	P	P	P	13.0033	8.80107	10.4924	47.6945	27.5719	23.6079	GAATGTGAAGTCCTGTCCCAAGGAGAACGCTGAAGATGATCCAGCCTTCTGCAGATGGAT	Ensembl	387	chr13	-	24753705	24761897		chr13:24757619-24760159	57441	exonic sense	NM_020567	Gmnn	geminin	-	24751844	24761937
ASMM10P046402	Gm12044	ENSMUST00000120335	P	P	P	P	P	P	109.009	87.9546	106.391	47.5828	50.3138	51.4762	GAAACCAAACACGTCATTTCCTTCTACCTGGTGGCCACACTTCTGTTCAAATCTGGTTAA	Ensembl	213	chr11	-	21451141	21451354		chr11:21451155-21451354		intergenic
ASMM10P027294	AK132526	AK132526	P	P	P	P	P	P	30.5469	42.7685	37.6337	47.4965	51.6793	54.9117	CTTTCGTTTTTGGGCTTGGGGCTTGCACTCTTGCTCCTGAAGATGTAAGCAATAAAGTTT	Genbank	2790	chr4	-	80801278	80905782		chr4:80801298-80802221		intronic antisense	NM_031202	Tyrp1	tyrosinase-related protein 1	+	80834229	80851718
ASMM10P049627	Gm11704	ENSMUST00000120031	P	P	P	P	P	P	13.2681	14.6172	14.4817	47.3504	65.1623	64.6697	GAGAGGGTGATGTGCCCACCCTTATGGGAGTCAGAAAGAGAAATTTAGAGGTTGCGCTGA	Ensembl	214	chr11	+	115729465	115729679		chr11:115729619+115729679	100503629	intergenic
ASMM10P057418	Slc10a3	uc012hkx.2	P	P	P	P	P	P	15.7785	13.2804	13.5302	47.2087	17.6343	20.0259	GCCCTAGCAGGATTATGACAGGTCCTTGAGCCGCCTAACACTGGATGACATCGAACGTTT	UCSC_knowngene	978	chrX	-	74367446	74373349		chrX:74367537-74368152	214601	exonic sense	NM_145405	Ubl4	ubiquitin-like 4	-	74365717	74368548
ASMM10P014300	Lsg1	ENSMUST00000144666	P	P	P	P	P	P	131.345	109.123	115.844	47.1224	36.9246	34.1872	ACTCTATATTCCATTCCCCACCCCCACCCCCGAAATAATATTTTAATGATTGTTTTATGT	Ensembl	2724	chr16	-	30568012	30587592		chr16:30568584-30569104	224092	exonic sense	NM_178069	Lsg1	large subunit GTPase 1 homolog (S. cerevisiae)	-	30561368	30587589
ASMM10P049027	Gm11203	ENSMUST00000122169	P	P	P	P	P	P	42.9582	34.5528	38.06	47.1119	42.4824	36.2727	TATCCCCATCGTCTATGAACTGGACAAGAACTTGAAGCCCATCAAGCCTATGTAGTTCCT	Ensembl	741	chr11	+	79897221	79897962		chr11:79897837+79897962	432584	intergenic
ASMM10P029204	Gm12710	ENSMUST00000119011	P	P	P	P	P	P	20.4941	14.0962	14.9206	47.0809	40.1059	37.7043	AAGACAATTGGAAATGCCCTAAAGTCCTGCAATGAGACCCTCCACACCAGGTTAGCTATT	Ensembl	216	chr4	+	103103526	103103742		chr4:103103598+103103742		intronic antisense	NM_146254	Wdr78	WD repeat domain 78	-	103038064	103114299
ASMM10P045670	Gm15038	ENSMUST00000122144	P	P	P	P	P	P	8.5839	6.84926	7.10049	46.9042	27.8447	28.8604	TTTTTATGCTGCAATTATTGCTGTTCACGTGGTTCTGGCCCTGTTTGTCTATGTGGCCTG	Ensembl	296	chrX	+	136998041	136998337		chrX:136998237+136998337		intronic antisense	NM_001082412	Slc25a53	solute carrier family 25, member 53	-	136981115	137038302
ASMM10P023795	Gm14049	ENSMUST00000121009	P	P	P	P	P	P	39.1474	33.9592	56.706	46.9014	88.0725	88.5532	AGTACCTCCCCAAAATCAAAGGTGAGCACCCAGCTTATCCATTGGTGATGTTGCAAAGAA	Ensembl	636	chr2	+	130987983	130988619		chr2:130988304+130988619	100043768	intronic sense	NM_009730	Atrn	attractin	+	130906495	131030326
ASMM10P029022	Gm11411	ENSMUST00000117951	P	P	P	P	P	P	7.71361	4.04008	4.76725	46.704	44.3971	46.3791	TGCCAAGTGATGTGGATATGCTTGCAGAGTTTCTACTTCTAAGTCTGAGCCAGTCAAAAA	Ensembl	719	chr4	+	81696440	81697159		chr4:81697096+81697159		intergenic
ASMM10P017298	Ttll4	ENSMUST00000145132	P	P	P	P	P	P	10.4517	14.1158	16.0761	46.5067	22.6311	22.6432	GTGGTAACAACTGTATATAGTTGGCCGACCTCAAAATTGTCCTGTTGAAATGAGTATTAT	Ensembl	5009	chr1	+	74690728	74701832		chr1:74701732+74701832	67534	exonic sense	NM_001014974	Ttll4	tubulin tyrosine ligase-like family, member 4	+	74661753	74697973
ASMM10P037632	1700028B04Rik	NR_033605	P	P	P	P	P	P	35.6321	36.522	33.3538	46.4915	36.7929	38.1271	TCATGTTCTGGGTAAGGGACATGTTCCCTTCTTAAAGCAGTACCCTTACAATAATCCGCC	RefSeq	552	chr7	+	28496940	28497492		chr7:28497374+28497492	70001	intergenic
ASMM10P027232	Pole3	ENSMUST00000128100	P	P	P	P	P	P	70.5394	53.6696	62.8849	46.463	29.5487	31.6583	GTGAGAGTGACTGGAGACTGTTGAGAAGATTTTAATGCTTTCTACAAATAAAGAACATTC	Ensembl	1945	chr4	-	62522648	62525068		chr4:62522675-62523800	59001	exonic sense	NM_021498	Pole3	polymerase (DNA directed), epsilon 3 (p17 subunit)	-	62523800	62525014
ASMM10P039830	Gm1943	NR_002928	P	P	P	P	P	P	21.5611	17.1667	18.8614	46.4323	16.2684	17.0251	TATGGTGCCCAGACATCCATGCAGGCAAAAGCATTCATACATGTAACAATAATAAATAAA	RefSeq	1122	chr8	-	109339799	109340908		chr8:109339828-109340908	384864	intergenic
ASMM10P057084	Spc24	uc009omk.1	P	P	P	P	P	P	14.3812	9.94156	10.0535	46.2842	37.784	40.97	TGTAGATGAGGACAACACCGTCACCATCCCCTCTGCAGTTCCACCACGGCCCCACAGTGG	UCSC_knowngene	959	chr9	-	21755441	21757394		chr9:21756275-21757289	67629	exonic sense	NM_026282	Spc24	SPC24, NDC80 kinetochore complex component, homolog (S. cerevisiae)	-	21755441	21760286
ASMM10P032482	AK131777	AK131777	P	P	P	P	P	P	70.5651	56.5119	55.9253	46.2687	31.2957	32.0984	GGCCTCCTCTCCCTCTCTTGGTATCTCACTTTTCTGTCTCTTCTTAAAACAAAAATTACT	Genbank	775	chr5	+	127616991	127617765		chr5:127617705+127617765		exonic antisense	NM_133895	Slc15a4	solute carrier family 15, member 4	-	127595665	127617392
ASMM10P046799	AK148600	AK148600	P	P	P	P	P	P	18.3624	23.7698	22.1693	46.2503	49.1751	32.0926	CTGGGGGAAGTGTAGAGGGGACTTTTGGGATAGCATTTGAAATGTAAATGAAGAAAATAC	Genbank	1645	chr1	-	15846564	15848208		chr1:15846592-15848208		intergenic
ASMM10P010605	AK006989	AK006989	P	P	P	P	P	P	96.7837	102.282	99.9593	46.1688	15.1593	16.3141	AACTATCTACTTCTAAGGAACTTGCTTGGCCAGGGACGGGCCTCCCCTTTTCTTTATAAA	Genbank	444	chr13	+	113136084	113144012		chr13:113143918+113144012		intergenic
ASMM10P038028	Gm3307	ENSMUST00000176164	P	P	P	P	P	P	9.99317	6.52118	18.364	45.9571	82.6806	94.8746	AAGGATATTGCTGCCTCCAGAGCTAAAGGAAAACCTGATGCAGCAAAAAAGATGGGTGGT	Ensembl	632	chr7	+	63606018	63606650		chr7:63606488+63606650	100041386	intronic sense	NM_130880	Otud7a	OTU domain containing 7A	+	63444771	63759027
ASMM10P038695	Vwa3a	uc009jmz.1	P	P	P	P	P	P	73.182	57.3359	59.1513	45.9473	43.2387	46.1942	GAACCAACTGTCCAGCCGCCCCTCCCCCAATGTCTTTGTTTTTTAAAAGAAAGATGATCA	UCSC_knowngene	3350	chr7	+	120739556	120790245		chr7:120783669+120783937	233813	exonic sense	NM_177697	Vwa3a	von Willebrand factor A domain containing 3A	+	120739556	120805540
ASMM10P057295	Park7	uc012dpw.1	P	P	P	P	P	P	15.7091	12.014	13.2475	45.7253	40.6884	41.5797	TAATGATTTGTCCAGATACCAGTCTGGAAGATGCAAAAACGCAGGTCCTACGGCTCTGTT	UCSC_knowngene	634	chr4	-	150897132	150908423		chr4:150901079-150907039	57320	exonic sense	NM_020569	Park7	Parkinson disease (autosomal recessive, early onset) 7	-	150897132	150909921
ASMM10P000952	Gm13231	ENSMUST00000119218	P	P	P	P	P	P	22.1849	18.517	20.0224	45.7088	35.452	36.2745	AAGAATAGTGGTGGAACGTGCTGAGATGAAACTTAGACTGGATTCGATAGTAATTCAACA	Ensembl	2850	chr4	+	145641356	145644399		chr4:145642978+145643166	545703	intergenic
ASMM10P057222	Dhx16	uc012art.1	P	P	P	P	P	P	16.7907	13.1725	13.6184	45.4443	38.8358	40.6778	TTTCTCCAGGGCCATCACTTCGGGTTATTTTTACCACACTGCGAGGCTGACTCGGAGCGG	UCSC_knowngene	3457	chr17	+	35879777	35892668		chr17:35890809+35890914	69192	exonic sense	NM_026987	Dhx16	DEAH (Asp-Glu-Ala-His) box polypeptide 16	+	35879777	35892668
ASMM10P028587	Gm11912	ENSMUST00000117235	P	P	P	P	P	P	18.6146	10.0747	10.1531	45.1643	32.36	31.2559	AATGAAGCAATGCCACCCCTGGAAGGAGATGACAACACTTCATACATGGAAGTAAATTAA	Ensembl	264	chr4	+	28592575	28592839		chr4:28592779+28592839		intergenic
ASMM10P046095	AK219583	uc029rjm.1	P	P	P	P	P	P	64.6181	32.5461	45.0166	45.0601	20.1159	21.0512	CCTTCAACGGACCCTGTTCACTGCTGCACTTCTCAATGAATTAAAACTGACTTCTGTTCT	UCSC_knowngene	903	chr10	+	121396350	121397253	NM_029364	chr10:121397185+121397245		exonic sense	NM_029364	Gns	glucosamine (N-acetyl)-6-sulfatase	+	121365089	121397245
ASMM10P035437	Gm15525	ENSMUST00000132587	P	P	P	P	P	P	30.2041	18.9604	18.0837	44.9902	41.2794	43.4124	GTAAAAACTTCTGTATCCCCTCCTCCGTCCCCGCCGATCCTTTCTTTTCTCCTGCTGAGC	Ensembl	504	chr7	-	4836466	4844696	NM_172737	chr7:4836822-4836878		exonic sense	NM_172737	Shisa7	shisa homolog 7 (Xenopus laevis)	-	4825551	4844696
ASMM10P044762	Gm14450	ENSMUST00000119984	P	P	P	P	P	P	4.50798	3.44952	3.73091	44.9803	45.8869	53.2619	CCCAATGAACAATAGAAGTTCTACTCACTCAATGTGGACTACAGCAAACTGAAGAAAAAA	Ensembl	240	chrX	+	5984771	5985011		chrX:5984945+5985011	102636452	intergenic
ASMM10P053028	Ptma-ps1	ENSMUST00000177819	P	P	P	P	P	P	1.47978	1.37151	1.55441	44.9799	33.3696	33.354	AAGGATGATGAGGATGACAATGTCGACACCAAGAAGCAGAATTTAAACGTGGTCACCCTT	Ensembl	333	chr7	+	24063831	24064164		chr7:24064104+24064164	622446	intergenic
ASMM10P001049	Gm12755	ENSMUST00000122297	P	P	P	P	P	P	14.1744	10.7696	12.5857	44.745	52.2599	51.7799	GGAGTCAAGAACTGAGAACAACGATCATATTAATTTGAAGGTGGCAGGACAGGATGGTTC	Ensembl	289	chr7	+	33998011	34006461		chr7:33998036+34006206	100043865	intergenic
ASMM10P026474	Gm9372	ENSMUST00000168454	P	P	P	P	P	P	8.14432	6.99717	10.0141	44.6685	72.6947	73.3392	TAAACTAGCCAATGTATCTCGTTTGGCTCTATACAAAGGCAAGATGGAAAGACCACGATC	Ensembl	432	chr3	+	124292073	124292505		chr3:124292441+124292505	668809	intergenic
ASMM10P015208	Gm6912	ENSMUST00000117218	P	P	P	P	P	P	32.3937	25.5135	26.4184	44.6593	23.9528	25.0046	CCCTGAAGGGCAGGGAGAAGCTATGACCTATACCTTTCTTCTCTCTCCTGCAGTATGACT	Ensembl	544	chr16	+	47074197	47076035		chr16:47075975+47076035	628757	intergenic
ASMM10P029887	Gm13024	ENSMUST00000121756	P	P	P	P	P	P	8.90573	4.88302	16.9682	44.4201	92.1891	100.634	TTGCTGCCTACAAAGCTAAAGGAAAACCTGATGCAGTAAAAAAGGAGGTGGTCAAGGATG	Ensembl	718	chr4	+	145390942	145391660		chr4:145391500+145391660	666282	intergenic
ASMM10P024664	Gm7977	NR_040408	P	P	P	P	P	P	40.4528	36.7041	45.479	44.4083	49.8482	47.3751	GAGACAACTTAACATTAATGGACATCGAACAGTGCAGGAGAAGAATGTGATGCAGCAGAG	RefSeq	748	chr3	-	48026011	48026759		chr3:48026040-48026759	666202	intergenic
ASMM10P018895	AK195755	uc008gky.1	P	P	P	P	P	P	70.0342	59.9906	71.2663	44.33	42.9744	44.6894	CGTGTTTTGTATATACAACTGCTCTTGTAGCCTTTGGTTTTTGTTATTGTAGAGAACAGA	UCSC_knowngene	420	chr19	-	7397442	7397862	NM_008997	chr19:7397481-7397862		intergenic
ASMM10P044851	Gm14470	ENSMUST00000119085	P	P	P	P	P	P	40.2632	37.6071	44.1721	44.2666	34.178	34.5974	CTGGTCCATCGAACGTGAACATCTTCAGTTCATCATTCCCAACATTGTGAAGTACAGTCC	Ensembl	466	chrX	+	10680963	10681429		chrX:10681286+10681429	633354	intergenic
ASMM10P054252	AK172651	AK172651	P	P	P	P	P	P	10.6837	9.21246	8.86467	44.1421	53.7025	48.6941	TGTGAATGAAGACAGCTACAGTGTACTCATATAAGTAAAAAGAGAAAAAGAAAAGAAAGG	Genbank	2511	chr13	+	93406582	93409092		chr13:93409032+93409092		intergenic
ASMM10P044385	Gm5942	ENSMUST00000120046	P	P	P	P	P	P	5.62307	5.16122	7.89945	44.121	60.3201	73.13	CAAATTCTTCAGCAGAAGAACTGAAGAGAAGATTAAGGTTGGAGGAGCCTGTGGTCTGGT	Ensembl	439	chrX	-	114774318	114774757		chrX:114774339-114774757	546361	intergenic
ASMM10P014072	Gm7541	ENSMUST00000118361	P	P	P	P	P	P	5.97359	4.89564	5.69721	44.1016	40.4887	38.3956	GTCTCCTCAAGTTGCAGGGAGCCATGCACTCTTCCAGAATGTGCAAAAGCCATCTCAAGA	Ensembl	535	chr16	-	8623185	8623720		chr16:8623482-8623720	665207	intergenic
ASMM10P048160	AK193034	uc029rks.1	P	P	P	P	P	P	76.854	62.606	72.6911	44.0425	24.8518	23.8877	ATGTTTATCTGAGAGTTTTCGCCCATCCCTGCTGGCCTTTCCTTACTCCTCGTATTTGTA	UCSC_knowngene	415	chr11	+	16516896	16517311	NM_001110208, NM_007434	chr11:16517220+16517311		intergenic
ASMM10P035117	1700020G17Rik	NR_045979	P	P	P	P	P	P	7.96974	7.38509	6.82476	43.8962	34.5088	34.8529	TGTTAACCACCGAGCCATCTCACCAGCCTGGAAGTTGGTATTCTTTCTAAAACATTTTTT	RefSeq	610	chr10	-	110801173	110896507		chr10:110801308-110801510	75630	intergenic
ASMM10P031070	Abcb9	ENSMUST00000126970	P	P	P	P	P	P	27.1907	16.6928	19.0172	43.7604	42.2879	41.3028	ACCCCGAGTCCCCTCAGTTCCTCCTTTTAGAGTCTGTGTGAACCAAAAAATAAAAAATAA	Ensembl	2461	chr5	-	124087942	124095786		chr5:124087959-124089587	56325	exonic sense	NM_019875	Abcb9	ATP-binding cassette, sub-family B (MDR/TAP), member 9	-	124061856	124095798
ASMM10P024425	AK143107	AK143107	P	P	P	P	P	P	14.1879	9.87398	10.7201	43.7454	30.0177	29.1666	GTCGGGTAGCTTCTGGGTGCCTGCTGTGAATTTGTTAGTAAAAGTTCTTATGTTTTTCCC	Genbank	2228	chr2	+	180719367	180721595		chr2:180721535+180721595		intergenic
ASMM10P044486	Gm14994	ENSMUST00000117482	P	P	P	P	P	P	21.8517	20.5723	21.0902	43.7086	30.7794	32.6949	ATGAATTCATTTGGAAGAACAGGGAGCCTCTAGTGAAAGTCTGGTATAAAATATACTTCT	Ensembl	1092	chrX	-	136348177	136349269		chrX:136348191-136349269	100417630	intergenic
ASMM10P036878	AK211817	uc029woe.1	P	P	P	P	P	P	58.6476	49.6398	51.5775	43.5855	27.8495	23.4934	GTATTGTTAATCTTTTCATTCATCCACTCTGTGCCTTGTCAGCCTTTGAAAGTCTTAGTT	UCSC_knowngene	398	chr7	-	121989299	121989697	NM_028758	chr7:121989313-121989697		exonic sense	NM_028758	Gga2	golgi associated, gamma adaptin ear containing, ARF binding protein 2	-	121986721	122021198
ASMM10P051616	Gm11386	ENSMUST00000117761	P	P	P	P	P	P	39.5339	39.1234	44.1404	43.4511	33.8714	36.0246	CAAGGTCCACTATACCAACAGCTCCACTAAAGTTCCTGAATTTCCAACTGCATCTAAAAT	Ensembl	347	chr13	-	33531612	33531959		chr13:33531669-33531959	100502609	intergenic
ASMM10P009788	Snhg1	NR_002896	P	P	P	P	P	P	2.54265	2.18732	2.05575	43.4205	16.4979	14.5205	TTTACAAATAACACGTTTTGCTTGTAGTCAGGGTGCTGTGACAACATGAAGAGTTCGAGC	RefSeq	476	chr19	+	8723486	8726326		chr19:8724467+8724671	83673	bidirectional	NM_001161413	Slc3a2	solute carrier family 3 (activators of dibasic and neutral amino acid transport), member 2	-	8706881	8723369
ASMM10P001480	Mapk13	ENSMUST00000129096	P	P	P	P	P	P	21.4644	11.3778	10.283	43.1703	16.8577	17.3722	AACCAGACAGGCCAAATCCTATATTCAGTCCCTGCCCCAGAGCCCCAAGAAGGATTTCAC	Ensembl	1046	chr17	+	28769348	28778546		chr17:28776421+28777722	26415	exonic sense	NM_011950	Mapk13	mitogen-activated protein kinase 13	+	28769316	28778704
ASMM10P000356	Cnih4	ENSMUST00000075968	P	P	P	P	P	P	6.42815	6.01737	5.79222	43.158	25.9154	26.4368	AAAGAAGCAGAAGGGAGAGTGGGTGATCCCGGAGTTGGTCGGCCACACCATTGTCACTGT	Ensembl	622	chr1	+	181154737	181166381		chr1:181154900+181155858	98417	exonic sense	NM_030131	Cnih4	cornichon homolog 4 (Drosophila)	+	181150930	181168994
ASMM10P025797	Gm12540	ENSMUST00000121938	P	P	P	P	P	P	15.1548	11.2646	12.3451	43.0895	31.101	33.4353	ACTTTAAGGATGAGCAAAGATGTCTAAAGAAGCTCCGTGGGAAGGGGAAACTGAGAAAAG	Ensembl	319	chr3	+	37327071	37327390		chr3:37327301+37327390	100041328	intergenic
ASMM10P045528	Gm4991	ENSMUST00000118899	P	P	P	P	P	P	61.7144	49.7687	56.7966	43.0685	45.9629	47.049	ATTGAGAAGTACTTCTCAGTGGAGGAAGATCAAACTGTGGTGCCAGAAACTCCCTCTGAA	Ensembl	1552	chrX	+	109910220	109911772		chrX:109911675+109911772	245573	intergenic
ASMM10P057104	BC100492	uc009tyg.1	P	P	P	P	P	P	4.43508	3.13259	3.25151	43.0183	19.3923	18.2369	TGTTCTCCTGTAGAAAACCGGTCATGCAGGCCCTCAGTGAAACGTTCCAGGATCCTTGAA	UCSC_knowngene	1050	chrX	+	101794685	101798640		chrX:101798162+101798341		intergenic
ASMM10P051076	AK136190	uc029ruo.1	P	P	P	P	P	P	31.5889	28.9351	29.4058	42.8443	25.9321	23.1374	AGATCCAAATCTAAGGCATTTTCTCAATTAGTGATCAAGGGGGAAAGGCCCCTTGTGGGT	UCSC_knowngene	466	chr12	+	96651030	96651641	AK028437, AK033544, AK036620, AK054448, AK134161, AK135811, AK139615, AK157025, ENSMUST00000124925, ENSMUST00000147722, NM_025534, TCONS_00017459, TCONS_00034036, uc007ole.2, uc007pke.2, uc029tlt.1	chr12:96651382+96651610		intergenic
ASMM10P000373	l7Rn6	ENSMUST00000078918	P	P	P	P	P	P	12.2505	8.63662	9.26426	42.6912	33.025	29.306	GGAAGAGCAGGGGAAGGAAGCCAGCACCCATTTGGAGCCATGAATATTGTGCGAACCCCA	Ensembl	1053	chr7	-	89918702	89941066		chr7:89923666-89930319	67669	exonic sense	NM_026304	l7Rn6	lethal, Chr 7, Rinchik 6	-	89918688	89941185
ASMM10P023468	Gm13915	ENSMUST00000119314	P	P	P	P	P	P	30.0311	18.8104	23.7199	42.6655	31.5669	31.9943	TTCCATGGAGACAAAGTGGTCACAGATACAGATGAGACTGAACTTGCAAGACAGCTGGAA	Ensembl	931	chr2	+	108572593	108573524		chr2:108573396+108573524	668790	intergenic
ASMM10P057012	Tmem147	uc009ggb.1	P	P	P	P	P	P	20.6562	15.6738	16.3392	42.6091	16.6329	17.0107	CTGATAGGCCTAAACCTTGTCATGTCTCGGAATGCAGATGCATCCCCCTCTGGGTGGGAG	UCSC_knowngene	801	chr7	-	30727700	30729534		chr7:30728267-30728498	69804	exonic sense	NM_027215	Tmem147	transmembrane protein 147	-	30727700	30729534
ASMM10P044872	Gnptab	ENSMUST00000151273	P	P	P	P	P	P	27.1416	31.4922	27.1087	42.601	49.4773	54.9904	ATGGCGGCTCGCTGAGGCGGTGGCGCGGCGCGGGCTCCTCCTGGCGTGGGGTGGCGGGGC	Ensembl	5297	chr10	+	88379223	88447320		chr10:88379351+88379411	432486	exonic sense	NM_001004164	Gnptab	N-acetylglucosamine-1-phosphate transferase, alpha and beta subunits	+	88379411	88447329
ASMM10P026952	AK145626	AK145626	P	P	P	P	P	P	26.3477	22.6149	24.8953	42.5006	25.061	23.0983	CTGTGCTTGTGATTATTGGATTCATCAGGTGACAAGGTGCTCCTCTCTTGAAATTACAGC	Genbank	1756	chr4	-	41881155	41882909	AK145627	chr4:41881169-41882909		intergenic
ASMM10P012490	XLOC_008447	TCONS_00010937	P	P	P	P	P	P	47.6425	48.6703	49.8068	42.4769	22.4875	20.7694	TGGACCCTGCCATGCTTCCTGTCATGATGATAATGGACTGATCCTCTGAAACTGTAAGCC	Alexander et al 2013	504	chr15	-	37044191	37045541		chr15:37044205-37044331		intergenic
ASMM10P054829	AK015627	AK015627	P	P	P	P	P	P	50.9663	33.8161	30.5631	42.3673	40.4167	39.4331	GCGCGGTCCTGCTCGCCGCTTCCTGTCTCCTCCCCTCACCCTGTTCCCCGCACCGGCAGA	Genbank	580	chr18	-	77064525	77065104	AK015663	chr18:77065035-77065093		bidirectional	NM_001164167	Pias2	protein inhibitor of activated STAT 2	+	77065207	77155708
ASMM10P003744	1110038B12Rik	ENSMUST00000174714	P	P	P	P	P	P	10.1496	8.27965	8.78348	42.3639	20.7583	18.1183	TAGCACAATGGGTGAGCTCTGAGGACTTCACAGGGGCCCCATCCCCTCACCTAGATGAGG	Ensembl	520	chr17	-	34950240	34952448		chr17:34950810-34952135	68763	intergenic
ASMM10P021427	Shf	ENSMUST00000135848	P	P	P	P	P	P	69.0659	43.7628	42.1007	42.331	33.6251	36.4222	CTGTGTCCAGCTGGGGACTCCCTCCCTCTTCCTCCCCTCCTGGCACTGGCTTCCCTGCAG	Ensembl	403	chr2	-	122349503	122354131		chr2:122353974-122354028	435684	exonic sense	NM_001013829	Shf	Src homology 2 domain containing F	-	122348891	122368918
ASMM10P033548	XLOC_020790	TCONS_00027404	P	P	P	P	P	P	138.006	93.8956	94.1685	42.3112	23.9107	20.4122	ATAAGCAGGATTCCTCCATGGCTTCTGTATCAGCTCCTGCCTCCAGGTACCAGCCCTGCT	Alexander et al 2013	862	chr6	-	93627003	93648526	TCONS_00027405, TCONS_00027406, TCONS_00027407, TCONS_00027408, TCONS_00027410, TCONS_00027411	chr6:93648353-93648526		intergenic
ASMM10P053700	Pgk1	ENSMUST00000135949	P	P	P	P	P	P	1.03948	0.66959	0.703162	42.2811	33.1181	31.3056	CATCTCCTTGACTTTCTTGTATAGATTGGCACATCTCTGTATGATGAAGAAGGAGCCAAG	Ensembl	1764	chrX	+	106187162	106203661		chrX:106200132+106200192	18655	exonic sense	NM_008828	Pgk1	phosphoglycerate kinase 1	+	106187123	106203699
ASMM10P051354	AK134344	uc029ryu.1	P	P	P	P	P	P	0.22311	0.368832	0.323785	42.2439	20.5173	17.5681	GTTTTCTCCACAGAACGCTGCAGAAGCATATTAATAAATTCGTGTGACGAGCTGGTAGGT	UCSC_knowngene	2715	chr13	-	8764022	8766737	AK157361	chr13:8764098-8766737		intergenic
ASMM10P036914	AK216708	uc029wot.1	P	P	P	P	P	P	101.926	80.9414	100.589	42.0102	31.5109	31.3916	TTGTTTTCTCATCATTCCATTGTGATACTAAGGAGCTTAATGACTAAATAAAATGCTTAA	UCSC_knowngene	203	chr7	-	126101712	126101915	NM_028816	chr7:126101747-126101915		exonic sense	NM_028816	Xpo6	exportin 6	-	126101718	126200408
ASMM10P057542	mouselincRNA0277	BY732165	P	P	P	P	P	P	120.897	115.656	127.566	41.9867	41.087	34.6921	ATTCACAGCTGCGACTGAACCATTGTTGGGAATTGGGCTGCCGACTGGACCCAGCTGAAG	lincRNA	724	chr11	+	114825002	114864073		chr11:114825086+114863466		exonic sense	NM_001110337	Gprc5c	G protein-coupled receptor, family C, group 5, member C	+	114851531	114872617
ASMM10P030819	Gm15787	ENSMUST00000156579	P	P	P	P	P	P	51.7411	47.3435	52.1255	41.9615	24.8716	23.9289	TGTCTGCTTGGATGCTGCCTTGTTACTGCCTTCATGATAATGGACTGAACCTCTGAACCT	Ensembl	312	chr5	-	110168256	110169896	ENSMUST00000132210	chr5:110169826-110169896	100504007	intronic antisense	NM_172717	Chfr	checkpoint with forkhead and ring finger domains	+	110135839	110171972
ASMM10P057541	mouselincRNA1217	BB712628	P	P	P	P	P	P	41.7309	38.667	42.3706	41.8491	31.1188	26.9315	GGGTCAATTGTACTGGCTAGTTTTGTGTCAACTTGACACAGCTGGAGTTATCACAGAGAA	lincRNA	430	chr5	-	111494634	112366099	AK049635, AK054448, AK134063, AK135811, AK135893, AK139615, BB709565, NM_025534, uc007ole.2, uc007pke.2, uc008sds.2, uc029qob.1, uc029ruo.1, uc029tlt.1, uc029vak.1	chr5:111495292-111833983		intronic sense	NM_001039228	Gm6583	predicted gene 6583	-	112353772	112356033
ASMM10P047251	Znhit3	ENSMUST00000156046	P	P	P	P	P	P	83.2521	54.1403	58.8411	41.8372	25.286	26.536	TTCAAATTCATAGCGATCTGCCTGCCTCTTGCCTCCCAAGTGCTGTTTTATTTTGTGCTG	Ensembl	761	chr11	-	84915438	84916324		chr11:84915452-84916098	448850	exonic sense	NM_001005223	Znhit3	zinc finger, HIT type 3	-	84910954	84916356
ASMM10P043992	Gm5391	ENSMUST00000121155	P	P	P	P	P	P	6.71708	5.64728	7.69043	41.6206	44.8619	39.4779	GGAGGAAGATGAAGAGGAACTTTGTAAGATGCTTGCAAAGCTGTTCCGGTTTGTGTCAGA	Ensembl	613	chrX	-	68319637	68320250		chrX:68320081-68320250	385372	intergenic
ASMM10P034406	Gm15550	ENSMUST00000120824	P	P	P	P	P	P	4.0667	2.64204	3.37119	41.4599	38.4576	36.8245	GAGAAGTGTCAGATGGTATTGTTGCCCTGGGATATGAAGAAGACTTGAAAATACTTTTTA	Ensembl	1074	chr6	+	43373804	43374878		chr6:43374804+43374878	665747	intronic antisense	NM_013861	Tpk1	thiamine pyrophosphokinase	-	43345006	43666175
ASMM10P037805	Gm15470	ENSMUST00000119135	P	P	P	P	P	P	23.195	14.8422	20.1772	41.3121	35.6595	36.4538	TACTATGTAATGTCATGGCCAAAGTGGCAACTCATGAAGCAGATCCAGATGCATGGCTTG	Ensembl	1371	chr7	+	41490350	41491721		chr7:41491560+41491721	100039375	intronic antisense	NM_001033530	AW146154	expressed sequence AW146154	-	41478873	41499890
ASMM10P015650	Gm7805	ENSMUST00000154348	P	P	P	P	P	P	34.5452	24.9694	30.307	41.0585	38.391	40.6881	AGACTTAAGAAGCAGAACTTTGAGGACCCTCTGGATTAATCCAATTACAGCTGCCTCCCA	Ensembl	448	chr17	-	21964135	21964583		chr17:21964362-21964583	665820	intronic antisense	NM_001025373	Zfp943	zinc finger prtoein 943	+	21962558	21994366
ASMM10P003259	Ubl5	ENSMUST00000160874	P	P	P	P	P	P	42.6557	29.8539	34.3069	41.0487	31.935	35.089	GAACAAGATCGTTCTTAAAAAGTGGTAAGTACACGATTTTTAAGGACCACGTGTCTCTGG	Ensembl	412	chr9	+	20644834	20646775		chr9:20645480+20645621	66177	exonic sense	NM_025401	Ubl5	ubiquitin-like 5	+	20643317	20646789
ASMM10P057355	Ndufab1	uc012ftf.1	P	P	P	P	P	P	20.961	13.9732	15.4306	41.0398	27.7881	29.1206	CTCTATGATAAGATTGATCCAGAAAAGGGTTTGAAATTCCTGATATAGATGCAGAGAAGT	UCSC_knowngene	355	chr7	-	122090831	122096731		chr7:122091653-122096608	70316	exonic sense	NM_028177	Ndufab1	NADH dehydrogenase (ubiquinone) 1, alpha/beta subcomplex, 1	-	122088043	122101848
ASMM10P001923	Tmem126a	ENSMUST00000136652	P	P	P	P	P	P	14.2249	9.95242	11.2537	40.958	45.7993	44.0147	ACAGCAAACCTGTCCTACCAAAGTCTTGTGATTTGAACTGTGAAACCTGTACCACAACAC	Ensembl	756	chr7	-	90450699	90457208		chr7:90451625-90452728	66271	exonic sense	NM_025460	Tmem126a	transmembrane protein 126A	-	90450711	90457208
ASMM10P018852	AK213104	uc029tqu.1	P	P	P	P	P	P	31.7847	24.0243	25.3778	40.8843	28.7632	31.0926	CATCCTTCTACTTCAACCCTCAGAGGAGCAGACAGGTGCAAATAAACAACAGACTTTATT	UCSC_knowngene	304	chr19	-	6080761	6081065	ENSMUST00000160131, NM_024231	chr19:6080778-6081065		exonic sense	NM_024231	Zfpl1	zinc finger like protein 1	-	6080762	6084891
ASMM10P014180	AK197965	uc029swi.1	P	P	P	P	P	P	23.9365	15.1666	18.216	40.7162	19.5875	21.9095	ATCCTTTCTTAAGATGCTGTGAGAACCATTTCATCCAATGCCAAATAAACTTGTGTTATG	UCSC_knowngene	261	chr16	-	17840354	17840615	ENSMUST00000135229, NM_001109750, NM_010048	chr16:17840374-17840615		exonic sense	NM_001109750	Dgcr2	DiGeorge syndrome critical region gene 2	-	17840355	17891728
ASMM10P003714	Gm4189	ENSMUST00000174167	P	P	P	P	P	P	31.2883	17.0384	20.2411	40.5972	19.8957	21.2384	CGGAGAGCGAGAGTCTCACGGCCCCACCCCCATCGCGCCCTCTGGCTTGAGAGTCTACGT	Ensembl	367	chr10	-	127289695	127290788		chr10:127290625-127290775	100043045	bidirectional	NM_007837	Ddit3	DNA-damage inducible transcript 3	+	127290792	127296288
ASMM10P044064	Gm15361	ENSMUST00000119320	P	P	P	P	P	P	162.634	95.1693	124.185	40.4688	34.6246	34.7515	AATACAGACAGAGATAAGTACAACAGAAGATCTTGGGAATGGGCTCAGAAGTATACCGTA	Ensembl	444	chrX	-	74494378	74494822		chrX:74494395-74494822	100041484	intergenic
ASMM10P032007	C030046I01Rik	uc029raa.1	P	P	P	P	P	P	10.4369	8.54163	9.4228	40.3869	19.9652	22.7648	TTCTGTGTGATTCTTTGAGCTTGGGGGAAAGGGACGATTTTAATAAAGCCTTGGTGCTCG	UCSC_knowngene	382	chr10	-	79910051	79910433	NM_177994	chr10:79910066-79910237		exonic sense	NM_177994	R3hdm4	R3H domain containing 4	-	79910052	79916930
ASMM10P003629	Calm3	ENSMUST00000172594	P	P	P	P	P	P	20.539	16.1635	18.6816	40.3009	35.0766	33.1267	CATTCACAAGGGTGATCTTGTTGCTTTTTGCTGGGACCTGCCAGCTTTGAGACTCTCCAC	Ensembl	648	chr7	-	16915400	16917165		chr7:16915629-16916697	12315	exonic sense	NM_007590	Calm3	calmodulin 3	-	16915378	16924032
ASMM10P000038	AK139113	AK139113	P	P	P	P	P	P	9.31576	7.74378	7.87555	40.2657	36.5052	37.2906	GGCCCTTTTTGGCGCGACCGTTGTTTCTTCTTTTTTTGGTCATCTTGGAGCCAAGACTCG	Genbank	449	chr10	+	128624535	128626495	ENSMUST00000075077	chr10:128626215+128626475		exonic antisense	NM_013765	Rps26	ribosomal protein S26	-	128624528	128626506
ASMM10P040447	AK141659	uc009lsv.1	P	P	P	P	P	P	54.3906	37.9668	36.5741	40.1902	19.3578	17.5174	TTTCATAGCAACCTTCAGATGAAAGTGTAGAACTCTCAGCTCCTCCTGCATCATGACTGC	UCSC_knowngene	2618	chr8	+	57488053	57508877		chr8:57490355+57490467		bidirectional	NM_021788	Sap30	sin3 associated polypeptide	-	57482701	57487860
ASMM10P048598	Gm12260	ENSMUST00000122447	P	P	P	P	P	P	19.2351	12.6632	14.1546	40.0215	11.4081	12.0271	TGCTGATTCGCAAGTTGCCATTCCAGCGCTTGGTGCGTGAGATCGCCCAGGACTTCAAGA	Ensembl	411	chr11	+	58961811	58962222		chr11:58961992+58962222	382523	intergenic
ASMM10P044342	Gm14857	ENSMUST00000117862	P	P	P	P	P	P	301.058	228.907	277.118	39.9283	41.0289	42.85	CAGACCTTCAGTTACCTGTGCAACCTGATTGAAAGTAATCACCCAATTGTTCTTGCCCAA	Ensembl	3185	chrX	-	106281911	106285096		chrX:106282128-106285096	100415971	intergenic
ASMM10P040983	AB351656	uc009nlz.2	P	P	P	P	P	P	22.0446	16.6294	20.3286	39.8728	26.9239	26.9978	GGGGTAATTGTGCATTTATGACCAGAATTATTTCTAGATGGCTGGATTTGAATTGAGATT	UCSC_knowngene	2380	chr8	+	111137362	111139742		chr8:111139661+111139742		intergenic
ASMM10P052359	mKIAA0217	uc029ryv.1	P	P	P	P	P	P	17.3583	12.2276	14.84	39.806	22.952	23.5622	CTGTTTCTGTTCTACTTTTCATTAAGACTGGAGTCAAGCTTACATGTAAACTATTGGTGA	UCSC_knowngene	2849	chr13	+	9171555	9174404		chr13:9174255+9174404		exonic sense	NM_172585	Larp4b	La ribonucleoprotein domain family, member 4B	+	9093904	9173090
ASMM10P034962	Gm15082	ENSMUST00000147045	P	P	P	P	P	P	13.373	7.23572	6.73868	39.805	12.2949	13.8111	ATCTCCTGTCTTTGTCTCTTATTCCCTGCCCTTTGGTCCTCTCAGGCAAATAAATCTTTG	Ensembl	1960	chr6	+	113937738	113940206		chr6:113940143+113940206		intronic antisense	NM_009723	Atp2b2	ATPase, Ca++ transporting, plasma membrane 2	-	113745667	114042080
ASMM10P010262	Gm10312	ENSMUST00000078515	P	P	P	P	P	P	7.6473	8.22525	9.54163	39.771	48.9241	51.1467	ATCATTGTAAACAAGCAGGTTAAGGGCAAGATGCTGCCCGAGAGGATCAATGTGTGGATT	Ensembl	366	chr13	+	60771779	60772145		chr13:60771902+60772145	218274	intergenic
ASMM10P001093	Ubac1	ENSMUST00000123275	P	P	P	P	P	P	40.4263	22.367	26.3004	39.5642	21.3086	20.1507	GAACGCTGCTCATTTGAAGACATGCTGGAGAATCCGCTTAACAGCACCCAGTGGATGAAC	Ensembl	814	chr2	-	25998542	26007920		chr2:25999018-26006526	98766	exonic sense	NM_133835	Ubac1	ubiquitin associated domain containing 1	-	25996957	26021760
ASMM10P030341	Gm15732	ENSMUST00000165707	P	P	P	P	P	P	8.66683	3.8077	4.5001	39.5508	27.683	27.239	CTCAGAGGAAGCTACTGTGCAACTTTCTTTGGTTGTCCCCAGTCTGGGTTCATCCAACAC	Ensembl	558	chr5	-	37404383	37404941		chr5:37404885-37404941	102638498	intronic antisense	NM_145920	Evc2	Ellis van Creveld syndrome 2	+	37338477	37425054
ASMM10P003877	Eif4a-ps4	ENSMUST00000178619	P	P	P	P	P	P	3.86968	3.45203	3.99525	39.3454	38.2026	33.7208	TTCTGATGTCCTTGAGGTGAAGAATTGACCCTGGAGGGTATCCGCCAATTCTACATCAAT	Ensembl	1693	chr1	+	60703917	60705656		chr1:60704596+60704645	13674	intergenic
ASMM10P056069	XLOC_007712	TCONS_00009678	P	P	P	P	P	P	28.6524	16.81	18.4581	39.2712	31.4332	29.2389	GAATCCTTTCGCCACGCTGAGACAGAGCGGCTGACAGAAATGCTTGCCAGCATCCTAAAC	Alexander et al 2013	403	chr14	-	56665728	56668091		chr14:56665889-56667898		bidirectional	NM_023773	Mphosph8	M-phase phosphoprotein 8	+	56668247	56697429
ASMM10P049098	Heatr6	ENSMUST00000125831	P	P	P	P	P	P	48.5603	31.4635	30.4001	39.249	35.5813	37.2282	ACAACGGCTGGTTCCTCCCTCCGGCCCCTCCGGCTCTCACCCACGTCCCGGATGACTTAG	Ensembl	4067	chr11	+	83753713	83782021		chr11:83753968+83754028	217026	exonic sense	NM_145432	Heatr6	HEAT repeat containing 6	+	83753636	83783754
ASMM10P014880	AK014704	uc007yfl.1	P	P	P	P	P	P	48.9178	35.3507	36.1618	39.2488	20.4383	19.563	AGTCTTCTTCTAGCAGACTTCAGATGAAGATGTAGAACTCTCAGCTCCTCCTACACCATG	UCSC_knowngene	971	chr16	+	11779729	11781500		chr16:11779729+11779847		intergenic
ASMM10P055804	Txndc9	ENSMUST00000161323	P	P	P	P	P	P	52.3599	35.8666	39.4624	39.1108	34.2943	35.9174	GGAGACTTGGTTGTTCTGATGTTATCAATTACAGGTAACCTTTAGCAAAAACAAACAAAC	Ensembl	880	chr1	-	37989985	37997243		chr1:37990190-37990238	98258	exonic sense	NM_172054	Txndc9	thioredoxin domain containing 9	-	37983866	37997208
ASMM10P044165	Gm6977	ENSMUST00000121568	P	P	P	P	P	P	26.4618	17.1957	21.2514	39.108	35.239	35.8725	ACAGGTAAATCCATTAAACAACTGGGAGACCATGTGACCAACTTAAGCAAGTTGGGCACC	Ensembl	512	chrX	-	90744545	90745062		chrX:90744604-90744992	629471	intergenic
ASMM10P054878	XLOC_011759	TCONS_00015977	P	P	P	P	P	P	15.3783	13.895	14.6161	38.9792	41.8561	48.4466	TATTTGCTGGTCTTGAATTTCCACAGGGAGATGTCAATAGTGATACCATGCTCACGCTCA	Alexander et al 2013	368	chr19	+	7960698	8257456	TCONS_00015972, TCONS_00015973, TCONS_00015974, TCONS_00015978, TCONS_00015979	chr19:8257346+8257406		intronic antisense	NM_001013820	Slc22a28	solute carrier family 22, member 28	-	8062208	8131982
ASMM10P048974	Nufip2	ENSMUST00000126942	P	P	P	P	P	P	31.2846	18.4534	33.5133	38.9659	42.7715	41.7898	CGGCCTGCACCGTGGCCCCGCGCGCCCGACGGCCGCGTTTCCCGCTCCCGGGTGCGGCGG	Ensembl	777	chr11	+	77687458	77691920		chr11:77687539+77687600	68564	exonic sense	NM_001024205	Nufip2	nuclear fragile X mental retardation protein interacting protein 2	+	77686138	77717966
ASMM10P014143	Dnm1l	NR_075074	P	P	P	P	P	P	57.5442	32.6183	32.7114	38.9049	26.5692	24.4104	GCTTTGGCACCTGCCTCCCAGGAGCCCCCCCCTGCTGCTTCTGCTGAGGCTGATGGCAAG	RefSeq	3954	chr16	-	16312227	16358575		chr16:16318777-16318841	74006	exonic sense	NM_001025947	Dnm1l	dynamin 1-like	-	16312227	16359031
ASMM10P056361	XLOC_018368	TCONS_00024988	P	P	P	P	P	P	7.21988	7.71849	8.43311	38.8668	36.4971	34.4659	TAAAACCCAGGTGCTGCGGGAGCCACAGGTTACTGTGCAGATGTGGCTAAGTCCAAGAAC	Alexander et al 2013	2955	chr5	+	73380431	73393148		chr5:73380857+73390614		intergenic
ASMM10P014417	Gap43	ENSMUST00000125187	A	A	A	P	P	P	0.0458996	0.0243501	0.0236622	38.8481	14.6406	16.172	TGTGCCAATTAGCGTAACTTAAGGCTGTGAGGCTCCTTTTTCAATCTGAATATTAATAAA	Ensembl	760	chr16	-	42248457	42276072		chr16:42248471-42248560	14432	exonic sense	NM_008083	Gap43	growth associated protein 43	-	42248560	42340651
ASMM10P043616	Hdac6	ENSMUST00000137499	P	P	P	P	P	P	16.3964	16.384	16.073	38.6901	30.4288	26.9789	TAACCTCTGAGCCATCTCTCCAGCCTGGGATTTATTTTTAAAACTGATGTTCTTGGCTCA	Ensembl	5037	chrX	-	7930123	7947838		chrX:7938689-7939442	15185	exonic sense	NM_010413	Hdac6	histone deacetylase 6	-	7930121	7947889
ASMM10P016210	Vegfa	ENSMUST00000143985	P	P	P	P	P	P	35.9528	40.084	36.2356	38.6415	29.8406	32.3243	ATGGGACTCTCTCTCTCTCTCTGCTGACTCTCTAGCTTAGATGTCTTTCCTTTTGCCTTT	Ensembl	550	chr17	-	46018711	46021372		chr17:46021142-46021372	22339	exonic sense	NM_001025250	Vegfa	vascular endothelial growth factor A	-	46016992	46032377
ASMM10P056810	Gm10052	uc007xxs.1	P	P	P	P	P	P	3.79921	2.86831	3.42465	38.4946	43.716	36.7072	ATACAGCCAGGAAGGAATCTGCTATGAGGCTTAACTGCTGTCATAAAATTTGTTTAAAAA	UCSC_knowngene	1283	chr15	+	103240431	103246692		chr15:103244033+103246345	654467	exonic sense	NM_001039129	Hnrnpa1	heterogeneous nuclear ribonucleoprotein A1	+	103240431	103244955
ASMM10P016780	Vmn2r-ps129	NR_033648	P	P	P	P	P	P	50.1475	29.1708	26.1758	38.4337	48.0201	42.2981	ATAACTTTATGCACTCCTATCGAGTAGAAAAGTATATGGGGGCTGGTGAGATGGCTCAGC	RefSeq	1689	chr17	+	23004970	23006659		chr17:23006348+23006659	665976	intergenic
ASMM10P049185	AK139414	AK139414	P	P	P	P	P	P	33.3374	28.6745	27.0862	38.405	23.2851	21.3428	TGAAAATGTAGAACTCTCAGCTCTGCTTGCTACCATGCTCTCACCTTGATGATAATGGGC	Genbank	539	chr11	+	90424816	90428768		chr11:90428662+90428768		intergenic
ASMM10P046417	Gm26829	ENSMUST00000180581	P	P	P	P	P	P	84.3533	79.6656	83.7822	38.3759	18.5498	20.0943	GAATGGGCCTCCCCTCTTCTTTATAAAGCATGTTCGCTGACATTAAAGTTGAACCTGATC	Ensembl	934	chr11	-	22600334	22610879		chr11:22600348-22600606		intergenic
ASMM10P018540	AK198990	uc029tmx.1	P	P	P	P	P	P	28.0422	22.5871	24.446	38.2535	13.7327	15.8007	GTGAATCCAACAGTTTTTATGATTTTCCTGTAGGCTGCAGTCCTTTTAAAAGAAAAAGTC	UCSC_knowngene	204	chr18	+	57389437	57389641	NM_028447	chr18:57389500+57389641		exonic sense	NM_028447	Prrc1	proline-rich coiled-coil 1	+	57354732	57392719
ASMM10P010566	AK137790	AK137790	P	P	P	P	P	P	26.7232	28.4027	25.0637	38.1226	45.696	35.3939	GGCTCACAACCAACCATCTGTACAGCTACAATGTACTCATATACATAAAAATCATATACA	Genbank	2526	chr13	+	108410423	108412946		chr13:108412825+108412946		intergenic
ASMM10P035993	Gm9252	ENSMUST00000172364	P	P	P	P	P	P	3.8142	5.18611	5.77205	38.0917	41.0748	38.1026	AAATCGCAGTCCAGTTTGTAGACATGGTGAAGGAGAAATCTCTAACAAGCACCGTGAACG	Ensembl	1602	chr7	-	41666516	41668118		chr7:41667183-41668118	668576	intergenic
ASMM10P049885	Gm6969	ENSMUST00000140065	P	P	P	P	P	P	14.4157	9.6705	10.6639	38.0663	23.6914	26.1487	TATTCTGGGAAGAACAAAGTTCCAGAGCTGCAGAAGTTTTTCCAGAAGGCTGATGGTGTG	Ensembl	342	chr12	-	24638668	24639010		chr12:24638808-24639010	629383	intergenic
ASMM10P054043	Atox1	ENSMUST00000138412	P	P	P	P	P	P	32.9833	21.8911	21.6415	38.0563	25.6903	28.0409	CTTTGGTGTCCGGGAGAGGAGTTCCAGTCGTCGTCGCCGCTGCCACTGCCCGTGTGTGCC	Ensembl	327	chr11	-	55446643	55461197		chr11:55461116-55461174	11927	exonic sense	NM_009720	Atox1	ATX1 (antioxidant protein 1) homolog 1 (yeast)	-	55446642	55461138
ASMM10P043357	AK038462	AK038462	P	P	P	P	P	P	49.9817	31.4994	31.8172	37.9731	22.3993	24.872	ACTGATGGAATTCACTAGGTCCCTCCCTCCCTGAGCAAATAGAAGTAGTAAAGACTGTCT	Genbank	1016	chr9	+	108469345	108470360		chr9:108470003+108470360		intergenic
ASMM10P020534	Gm13451	ENSMUST00000117649	P	P	P	P	P	P	9.39745	6.53285	6.83792	37.8967	36.0961	39.155	GAATTTGACTTCTTTGTCCTGGTAACAGCCTATGTTCCCAATGCAGGCAAGGGTCTGATA	Ensembl	592	chr2	-	39558141	39558733		chr2:39558212-39558733	100417621	intergenic
ASMM10P023871	Gm14070	ENSMUST00000120773	P	P	P	P	P	P	16.6915	10.5098	11.3702	37.8872	32.4464	31.6518	ATACAAATCTCTTAAGGGAGTTGGCCAAGTTCCTGAGGAACATACGCTTTGCCAAGGACA	Ensembl	428	chr2	+	139863296	139863724		chr2:139863367+139863724		intronic antisense	NM_001159641	Tasp1	taspase, threonine aspartase 1	-	139833479	140066785
ASMM10P044797	Tyms-ps	NR_000040	P	P	P	P	P	P	0.863462	0.626879	0.620116	37.6363	28.8118	30.6418	ATCAAAACCAACCCTGATGACAGAAGAATCATGTGTGCCTGGAACCCAAAAGATCTTCCC	RefSeq	1347	chr10	+	87966670	87968017		chr10:87967319+87968017	22172	intergenic
ASMM10P051119	BC021618	uc029rxi.1	P	P	P	P	P	P	93.6508	63.5329	73.5006	37.4333	38.8796	41.2162	GACGGGGGACCAACTCTATGGAAATTGTAAATAAGTTTTATTTATAAACCTGGCACTGTA	UCSC_knowngene	765	chr12	+	100209049	100209814	NM_009790	chr12:100209722+100209806		exonic sense	NM_009790	Calm1	calmodulin 1	+	100199540	100209806
ASMM10P039713	AK017799	AK017799	P	P	P	P	P	P	3.78028	2.68503	3.68613	37.2618	24.9669	22.3593	CATGTGTCCTCCAAACAGAGAAGTTGGTAATTATGTTCATATATAGTATACAAGCACCAT	Genbank	1804	chr8	-	94015499	94017300		chr8:94015683-94015931		intergenic
ASMM10P022231	AK148510	AK148510	P	P	P	P	P	P	18.4665	11.3566	15.1443	37.2069	24.7535	25.6522	CCAGCCTTTAAAGCAGTGAATTTATATGCGCATGGACATTAGTCTTAATAAACTTTGGTT	Genbank	1563	chr2	+	3327307	3328870		chr2:3328805+3328870		intergenic
ASMM10P043672	Gm14521	ENSMUST00000119545	P	P	P	P	P	P	91.6419	86.8446	94.1965	37.1504	32.7392	35.6303	CCAGATGTGATGAAACCACAGTATTCTGGAGGCAGTACTAATGAATAAGCTGTGCGGTGA	Ensembl	350	chrX	-	12179717	12180067		chrX:12179731-12180067		intergenic
ASMM10P049604	Gm11698	ENSMUST00000117948	P	P	P	P	P	P	24.0728	14.7414	15.5628	37.1136	27.2103	26.9616	ACAGACTGAAGCTCTGGATGCCAAGGATGAAGTTCCAGATCTGGTGGAGAATTATGATGA	Ensembl	455	chr11	+	114908730	114909185		chr11:114909100+114909185		intergenic
ASMM10P033522	Hsp90b1	ENSMUST00000129178	P	P	P	P	P	P	65.3501	52.2112	56.0654	37.0527	28.4073	25.9383	ATGTGTTTTTATTTGCCTGCCTGCCTGCATGTACACATCTGTCTGTCTACATGTATGTAT	Ensembl	3222	chr10	-	86690208	86701968		chr10:86690225-86690840	22027	exonic sense	NM_011631	Hsp90b1	heat shock protein 90, beta (Grp94), member 1	-	86690840	86705444
ASMM10P021072	Gm13778	ENSMUST00000144822	P	P	P	P	P	P	38.4407	24.4076	26.0972	37.0427	24.9303	27.0579	CCTGCCCTGCCCCCAAGGCTTCCAGGCTGCAGCAAAGTTGGCATCTGCTGCCACCCCAAG	Ensembl	367	chr2	-	91044394	91053933		chr2:91045262-91045366	100503288	exonic antisense	NM_009023	Rapsn	receptor-associated protein of the synapse	+	91035626	91045729
ASMM10P028967	Gm11221	ENSMUST00000117230	P	P	P	P	P	P	23.9162	15.401	15.9282	37.0317	23.1567	23.2033	AAACTGAGAAATTGGGACAGAAGTATAGTGTGGCACTAAGAATCGCCAAGGATCCACGGT	Ensembl	597	chr4	+	69691977	69692574		chr4:69692302+69692574	622491	intergenic
ASMM10P023460	Gm13904	ENSMUST00000121901	P	P	P	P	P	P	9.61523	6.73182	9.4208	36.9483	27.4	25.4767	GGATGAGACAGACCCCATACATCAGGATGAAGTTCGCTTGTTTTGAATGTATGTGGAAGG	Ensembl	837	chr2	+	107010937	107011774		chr2:107011573+107011774	383739	intergenic
ASMM10P031971	AK008913	AK008913	P	P	P	P	P	P	19.8278	18.2408	19.9375	36.9445	15.4551	11.0581	CAGGTGATGGAAATGAACAAAACCATACTAGACCTAAAAAGGGAAGTAGACACAATACAG	Genbank	1644	chr5	+	89329330	89444432	AK135057, ENSMUST00000109542	chr5:89329381+89329441		intronic antisense	NM_008096	Gc	group specific component	-	89417510	89457898
ASMM10P029139	BC025019	uc029uyc.1	P	P	P	P	P	P	12.4259	11.951	13.8016	36.818	35.2031	34.7715	GGTCCTTTCTATTTTCTATGGCAAATGCTGTCACACTTGAAAACTAGAAGAAGCAATACT	UCSC_knowngene	3233	chr4	+	96022179	96025412	ENSMUST00000156910	chr4:96025253+96025391		exonic sense	NM_030014	Hook1	hook homolog 1 (Drosophila)	+	95967378	96024274
ASMM10P023255	AK087376	uc008kvv.1	P	P	P	P	P	P	5.78148	7.01493	8.34233	36.7238	50.9882	66.7076	GTGTGTGTGTCTTTGATTACAATCATGTACCATTGTGTCTGGTTTACTGTGTGTTTATTA	UCSC_knowngene	2513	chr2	+	91281291	91283804		chr2:91283702+91283804		exonic antisense	NM_175123	1110051M20Rik	RIKEN cDNA 1110051M20 gene	-	91277827	91444642
ASMM10P012962	AK012625	AK012625	P	P	P	P	P	P	16.2589	14.1042	15.3355	36.6966	17.5878	19.3147	GACCGCAGTAAAGTGTGCTTAATTGTAAGATACATTCAAGATCCAAAAATCTTAATACGG	Genbank	591	chr15	-	86213777	86214367		chr15:86213829-86214367		bidirectional	NM_145476	Tbc1d22a	TBC1 domain family, member 22a	+	86214458	86498503
ASMM10P040049	Gm16589	ENSMUST00000098955	P	P	P	P	P	P	15.6887	14.5281	17.9757	36.3351	19.3276	18.832	ACCCCGTACCTCTCCTTAGTATGCAAAAATCTGGAAAGACTGTCTATTTTTTAATATAGG	Ensembl	1782	chr8	+	4087542	4089900		chr8:4089707+4089900	631071	intergenic
ASMM10P048275	Gm12089	ENSMUST00000138402	P	P	P	P	P	P	16.5444	18.2637	17.9708	36.3206	35.9987	35.6708	GGAGCCCTCCCTATTTCTGCATTCATTTTTTCATTGTTTTGAATGTCAACGTGTTCATTA	Ensembl	428	chr11	+	29515085	29517355		chr11:29517278+29517355	100042990	bidirectional	NM_001163454	Prorsd1	prolyl-tRNA synthetase domain containing 1	-	29511756	29515033
ASMM10P023449	Gm14013	ENSMUST00000119006	P	P	P	P	P	P	96.7416	60.859	74.2033	36.3032	28.8945	29.671	AAAGAAGACAGACTATGACAAGAAGCAAGGTTGTGTGCTGGGCCCTAACAACTACTACAG	Ensembl	270	chr2	+	106265306	106265576		chr2:106265419+106265576		intergenic
ASMM10P045717	AK179207	uc029xng.1	P	P	P	P	P	P	24.8338	14.0987	17.4291	36.3003	18.1084	17.1705	GAATGAAAAGAAACCCTCCCCATGGGACTTATTGTTACAATGTTTTCTTCATTTACTGTT	UCSC_knowngene	2949	chrX	+	142835418	142838367	NM_001199360, NM_177592	chrX:142838292+142838367		exonic sense	NM_001199360	Tmem164	transmembrane protein 164	+	142681725	142838371
ASMM10P022906	Gm13600	ENSMUST00000117949	P	P	P	P	P	P	27.2595	25.7258	32.6652	36.2979	33.1939	31.577	TTGCTTAGAGACAGCTTACCATTATGGACATCAGACAGTGCTGGAGAAGAACGTGATGCA	Ensembl	744	chr2	+	66863261	66864775		chr2:66864697+66864775	383707	intergenic
ASMM10P045767	Gm15152	ENSMUST00000121540	P	P	P	P	P	P	43.7997	22.0495	23.5564	36.2917	34.0318	35.2752	CATACCAAACATGTAACAATTATGCCAAAAGATATCCAGTTAGCATGCTGCATATTCGGA	Ensembl	394	chrX	+	151005869	151006528		chrX:151006468+151006528		intronic antisense	NM_198110	Gnl3l	guanine nucleotide binding protein-like 3 (nucleolar)-like	-	150983132	151017322
ASMM10P053791	Gas5	ENSMUST00000160551	P	P	P	P	P	P	10.5884	7.78309	8.83364	36.2753	32.2354	24.9925	AGTGACTGCACCTTTGTTTCTGAGGTGAGAACTGCAAATGCTTAACCGGGAACCTACTCC	Ensembl	549	chr1	+	161037352	161038535	ENSMUST00000159399, ENSMUST00000160516	chr1:161038248+161038308	14455	intergenic
ASMM10P031212	Gm15502	ENSMUST00000121449	P	P	P	P	P	P	1.9786	2.03975	2.08092	36.2706	22.7726	20.9876	AGGAAAACAGTAACACTCGCTTTAGAATAGCAGCCAAGTATCAGGTCGACCCTGATGCTA	Ensembl	208	chr5	-	137896751	137896959		chr5:137896896-137896959		intronic sense	NM_007819	Cyp3a13	cytochrome P450, family 3, subfamily a, polypeptide 13	-	137892932	137921619
ASMM10P009976	2410004N09Rik	NR_038152	P	P	P	P	P	P	5.87917	5.81763	6.48715	36.1969	23.1228	21.2491	AATAAAGCGAAGACCCAGGTCACACGGGTGTCCTTGATGATTTGGAAATTTGATCTACAG	RefSeq	370	chr18	+	33794891	33795989		chr18:33795113+33795852	69749	intergenic
ASMM10P049192	Car10	ENSMUST00000149611	P	P	P	P	P	P	45.6736	26.4522	25.5755	35.9808	21.0484	22.2974	CAGATCTTTCCAGGGATTCCCTCTGCCCTGCCCTCTTCTTCTTCAGCACCCTTAAAAGAG	Ensembl	303	chr11	+	93098027	93099866		chr11:93098049+93098109	72605	exonic sense	NM_028296	Car10	carbonic anhydrase 10	+	93099289	93601751
ASMM10P020474	Gm8338	ENSMUST00000163928	P	P	P	P	P	P	14.615	15.5767	16.1069	35.9772	27.3129	30.9446	AACCAAGCTCTGGAGAAACTGCTGCTTTATATCCAGGGTAATGTGGACTTTAAAGACCTT	Ensembl	363	chr1	+	119817762	119818125		chr1:119817964+119818125	666870	intronic antisense	NM_019933	Ptpn4	protein tyrosine phosphatase, non-receptor type 4	-	119658092	119837071
ASMM10P012679	Eif2c2	ENSMUST00000175696	P	P	P	P	P	P	3.11373	2.33693	3.36191	35.9223	19.6937	20.3295	GTAGCCCCATAACATGCACAGAATGCTGTAAACCTGATTAAGATATGATGTGGATATTTT	Ensembl	841	chr15	-	73095843	73096684		chr15:73095953-73096684		intergenic
ASMM10P045601	Mdm4-ps	ENSMUST00000121299	P	P	P	P	P	P	33.5423	22.0773	24.3184	35.7859	31.0746	24.9269	GCCACTAAGTTAATAGCCCTATATATGGGTGTTTGCACTATGTAATGCTTTTAATGTGTT	Ensembl	6514	chrX	+	128261410	128267924		chrX:128267824+128267924	94054	intergenic
ASMM10P029361	Atpaf1	ENSMUST00000125725	P	P	P	P	P	P	6.68308	3.57897	4.17444	35.6753	13.2237	12.8229	CAGACATTCACACGGGACTTAGATTCCTCTTCCTGATAGTTGCTATTGTTCCAGTGTACT	Ensembl	2655	chr4	+	115785211	115814295		chr4:115814079+115814295	230649	intergenic
ASMM10P046611	Gm12186	ENSMUST00000119050	P	P	P	P	P	P	24.3022	14.0795	16.1493	35.596	41.3948	38.1666	GCAACACCAGATTCAGTGCAGGTTTCGATGCATCTGCTCAAACTACTTCTCATGATCTCA	Ensembl	1027	chr11	-	48996686	48997713		chr11:48996896-48997713	667219	intergenic
ASMM10P055696	Kat2b-ps	ENSMUST00000128468	P	P	P	P	P	P	14.5015	9.81883	9.55121	35.5521	17.6323	18.353	GGCGGCATGGTCGAGGCTGGCCGGGCCGGGCCCCCAGCACTGCCTCCCGCGCCCCCGCAC	Ensembl	2490	chr5	-	93390601	93393091		chr5:93393003-93393061	100504388	intergenic
ASMM10P054642	Nhlrc4	ENSMUST00000159540	P	P	P	P	P	P	105.595	82.9696	87.5555	35.5394	50.4411	56.9483	TTCCCGCCCCTCCCCAAACACCCAGGCTGTCTCCAACAACAGAGGCCTGACCTAAAGCCC	Ensembl	379	chr17	-	25944153	25944961		chr17:25944909-25944961	621239	exonic sense	NM_001039038	Nhlrc4	NHL repeat containing 4	-	25942232	25944931
ASMM10P026060	Gm17146	ENSMUST00000108464	P	P	P	P	P	P	39.5671	51.7946	48.799	35.4449	34.1105	21.378	CAAAAAACCAAAATATGCTCACAGTCAGCTAATGGATGGATCATAGGGCTCCCAATGGAG	Ensembl	372	chr3	+	88722089	88722670		chr3:88722551+88722670		intronic sense	NM_001163310	Rit1	Ras-like without CAAX 1	+	88716853	88731048
ASMM10P026178	AK216597	uc007ayq.2	P	P	P	P	P	P	2.71983	2.8296	2.87225	35.3701	10.9913	11.1374	GCAGGAATGACATCGCCAAAGAAAATATTAAATAAAAAGTGCCCAAGTTCCAAATGGTTA	UCSC_knowngene	498	chr1	-	52924902	52925400		chr1:52924965-52925126		exonic sense	NM_144953	1700019D03Rik	RIKEN cDNA 1700019D03 gene	-	52925126	52952840
ASMM10P049851	Gm25925	ENSMUST00000158314	P	P	P	P	P	P	18.8529	29.7723	29.7947	35.3633	49.6027	29.008	GGGGGATGGGGGTGGGGGACTTTTGGGATAGCATTTGAAATGTAAATGAAGAAAATAATA	Ensembl	306	chr12	-	17644899	17645205		chr12:17644921-17645205		intergenic
ASMM10P000382	Gm6644	ENSMUST00000081004	P	P	P	P	P	P	42.38	19.5044	21.89	35.3156	38.4345	35.5672	TTTGGTGAAAACAATCGGTGTCTCCAACTTCAACCCTCAAGTGGCTTGCACCTGTTCTTT	Ensembl	843	chr1	-	55443732	55445064		chr1:55444021-55444531	626009	intronic antisense	NM_001114663	Plcl1	phospholipase C-like 1	+	55405945	55754285
ASMM10P017602	Mpp7	uc008dzw.1	P	P	P	P	P	P	54.1346	38.007	34.6416	35.2803	23.0111	24.2811	ATCCATCCACTCTCTGCCCCCTCCCCATTTTGAAGTATTGTTTATACAATAAAAAACTAT	UCSC_knowngene	2997	chr18	-	7436072	7608982		chr18:7436086-7437423	75739	exonic sense	NM_001081287	Mpp7	membrane protein, palmitoylated 7 (MAGUK p55 subfamily member 7)	-	7347961	7626863
ASMM10P045489	Rab9b-ps1	ENSMUST00000119785	P	P	P	P	P	P	5.81486	4.77356	5.27454	35.2612	18.6086	17.5018	GGATGGACATTTTGTTACCATGCAGATTTGGGACACAGCTGGTCAAGAACGATTCTGAAG	Ensembl	606	chrX	+	105482097	105482703		chrX:105482249+105482316	668458	intergenic
ASMM10P036081	Nucb1	ENSMUST00000134927	P	P	P	P	P	P	10.9408	8.55996	8.89976	35.22	27.8074	23.6213	ACTGTTCTTCCAGAGGCCCTGAGTTTGATTACTAGCACTCACAAACTCCACATGGAGAAA	Ensembl	2742	chr7	-	45507168	45510385		chr7:45507191-45509705	18220	exonic sense	NM_001163662	Nucb1	nucleobindin 1	-	45492673	45510408
ASMM10P051106	Gm19898	ENSMUST00000177490	P	P	P	P	P	P	27.2142	26.1579	31.214	35.1819	17.6021	19.151	ATCAAAAAGGATCACGTACTGGCTGTAGCAAAGGTAATTCTGAAGAAGAGCAGAGGTTAG	Ensembl	251	chr12	+	99245670	99245921		chr12:99245861+99245921	100503792	intronic antisense	NM_183186	Foxn3	forkhead box N3	-	99195093	99450074
ASMM10P056777	Mipep	uc007ufg.3	P	P	P	P	P	P	222.01	160.016	170.882	35.0921	16.1402	15.8732	GACTGGTCAGGCATGCTGCAGAAGTGTCCTTCCATCGATGACTTTGTGGATGCCCTCGTG	UCSC_knowngene	3190	chr14	+	60784565	60905480		chr14:60834099+60903367	70478	exonic sense	NM_027436	Mipep	mitochondrial intermediate peptidase	+	60784565	60903613
ASMM10P002468	Ccdc136	ENSMUST00000145310	P	P	P	P	P	P	126.9	119.489	116.561	35.0814	27.1653	29.7296	CAGCACCCAGCCATCCCCTGCCCCTGATCCCCCCATATTCTCCTTGCCTCTTGTAGGCCT	Ensembl	641	chr6	+	29410076	29426854		chr6:29411390+29421990	232664	exonic sense	NM_001201378	Ccdc136	coiled-coil domain containing 136	+	29398925	29426995
ASMM10P030371	Gm16015	ENSMUST00000154897	P	P	P	P	P	P	45.3783	32.4585	33.8004	34.9809	29.7024	29.9861	CCCCTTCCCCTTCTTCATAACCCAGTGTCTGGGAATAGTAAAATTGAACCTTGATTAGAC	Ensembl	390	chr5	-	43909214	43909885		chr5:43909228-43909440		intronic antisense	NM_007646	Cd38	CD38 antigen	+	43868826	43912374
ASMM10P055316	AK217252	uc029unf.1	P	P	P	P	P	P	102.591	60.4079	68.2501	34.9629	13.9771	13.8074	AGGATCTGTCCCCACCTTCACCCAGTCCTTAGGACAAGTAGAAAGGGGCATTCTGGCACT	UCSC_knowngene	600	chr3	+	90061845	90062445	ENSMUST00000161918, NM_025762	chr3:90062272+90062332		exonic sense	NM_025762	4933434E20Rik	RIKEN cDNA 4933434E20 gene	+	90052816	90062447
ASMM10P027868	S100pbp	ENSMUST00000137992	P	P	P	P	P	P	11.7627	8.21067	8.94711	34.757	36.5608	31.0794	TTTCTGAGTTTGAGGCCAGCTTGATGTACCAAATGAGTTTCAGCGCTATACAGAGGAGCT	Ensembl	2795	chr4	-	129163096	129189617		chr4:129163122-129164858	74648	exonic sense	NM_029036	S100pbp	S100P binding protein	-	129150824	129189482
ASMM10P025543	Rpl29-ps1	ENSMUST00000161849	P	P	P	P	P	P	50.9007	28.2723	32.3006	34.7162	47.5215	46.3403	AAAGAAAGAAAGAAACCCCGGTCACAAAGATACGGAATCTCTTAAGGGGTTGACCCCAAG	Ensembl	508	chr3	-	152780773	152782061		chr3:152781156-152781215	19945	intronic antisense	NM_025662	Pigk	phosphatidylinositol glycan anchor biosynthesis, class K	+	152714099	152789013
ASMM10P001613	Gm15645	ENSMUST00000131504	P	P	P	P	P	P	17.898	10.8432	9.26398	34.7148	16.0126	17.1634	GGGTTCTCAGCCGCGCGCCTGCGCCTCCCGGCCCCTCGGCGCGCACGGTGAGCGCGCGCC	Ensembl	2208	chr7	+	105762320	105863650		chr7:105762597+105762674	626055	exonic antisense	NM_001162943	Dchs1	dachsous 1 (Drosophila)	-	105752988	105787550
ASMM10P033404	AK183756	uc029vwx.1	P	P	P	P	P	P	30.4607	24.9953	27.461	34.568	12.9287	13.7931	TTTCCAAAGTCACAAGACCTATGATTGCTTCATTAAGATTGTAAGGTTAACCATGGCTTA	UCSC_knowngene	397	chr6	-	83806057	83806454	NM_146169	chr6:83806100-83806454		exonic sense	NM_146169	Paip2b	poly(A) binding protein interacting protein 2B	-	83806058	83831741
ASMM10P047694	Gm11663	ENSMUST00000117888	P	P	P	P	P	P	28.9951	18.4295	19.3801	34.5585	34.8488	29.9818	ATGGAGCCGGAAAACCAGAGTCCAGCCTCTGAAGAAGAGAAAGACGCTAAGTCCGACTAA	Ensembl	290	chr11	-	104571267	104571557		chr11:104571281-104571557	666721	intronic antisense	NM_010858	Myl4	myosin, light polypeptide 4	+	104550662	104587219
ASMM10P056811	Hnrnpa1	uc007xxt.1	P	P	P	P	P	P	3.52334	2.46034	2.72036	34.3178	35.7666	28.4272	ATGCTGCTAGGAAGGAATCTGCTATGAGGCTTAACTGCTGTCATAAAATTTGTTTAAAAA	UCSC_knowngene	3153	chr15	+	103240431	103246692		chr15:103245971+103246345	15382	exonic sense	NM_001039129	Hnrnpa1	heterogeneous nuclear ribonucleoprotein A1	+	103240431	103244955
ASMM10P026844	Gm11920	ENSMUST00000118491	P	P	P	P	P	P	4.45821	3.50564	3.72829	34.3134	31.8777	30.0425	AAGTCACTTCCTGGATAAAGAGGTGAAGCTCATCAAGAAGATGGGCAATCACCTGAGCAA	Ensembl	563	chr4	-	30701972	30702535		chr4:30702080-30702535	619906	intergenic
ASMM10P031426	Gm15750	ENSMUST00000120970	P	P	P	P	P	P	25.0242	25.1078	49.1844	34.3042	79.6015	82.1091	ATTGGTGATGTTGCAAAGAAACGAGGAGCAATGTGGAACAACACTGCAGCGGATGATGAA	Ensembl	598	chr5	+	4764833	4765647		chr5:4765395+4765647	667678	intergenic
ASMM10P043973	Gm8244	ENSMUST00000121254	P	P	P	P	P	P	19.799	12	14.1008	34.215	33.1151	28.6507	ATTCACAAGCTGTCTCTATCCTTCTCTAGGTTTCATAGTCTATCTTGGTCAAATTAAAGG	Ensembl	264	chrX	-	62835511	62835775		chrX:62835528-62835775	666695	intergenic
ASMM10P049595	Gm11689	ENSMUST00000120766	P	P	P	P	P	P	66.5476	49.493	55.2264	34.1908	21.1402	22.6345	AAATACAGAAGGAAACCTGTGTCTCAAGAGGAAATGGAGTTTATCCAGCATGGGGGTCCA	Ensembl	302	chr11	+	114664607	114664909		chr11:114664843+114664909	100462962	intergenic
ASMM10P058054	mouselincRNA0692	CA750824	P	P	P	P	P	P	11.9293	9.54087	9.01168	34.043	30.3123	26.7897	TTATACATAGGCCTTTAATCCCAGCACTGAGGAGGCATACAAATTAAGTTTGAGGCCGGC	lincRNA	792	chr17	+	26663216	26664009	ENSMUST00000135271, NM_007735	chr17:26663901+26664009		intergenic
ASMM10P027043	Gm12443	ENSMUST00000122308	P	P	P	P	P	P	6.22867	7.31274	8.78695	33.8763	34.4946	33.3224	TTTCATTGCTCACTCTAAGCTTGGGAAGCAGATTCAAATCTATGAGGCCAAGGGTCATGG	Ensembl	323	chr4	-	46419979	46420302		chr4:46420114-46420302	100040643	intergenic
ASMM10P036064	Gm9079	NR_004052	P	P	P	P	P	P	17.5356	12.6947	13.3585	33.6453	19.9824	21.8818	TTGTTGGTAAGGTGACTCACCATAGGGCAGCTGTTGTATGCTAATTTGTGTTTGTGTGTG	RefSeq	1768	chr10	-	122078111	122079879		chr10:122078191-122079879	668272	intergenic
ASMM10P038216	Rpl7a-ps9	ENSMUST00000117118	P	P	P	P	P	P	3.47355	2.18912	5.21355	33.5163	54.7782	58.3501	GCTCAAATTGCCAAGCTGAAAAAGGCAAAGGCTAAAAAACTCGCCAATAAATTGGGTTAA	Ensembl	777	chr7	+	81445919	81446696		chr7:81446636+81446696	623355	intronic antisense	NM_001252525	Cpeb1	cytoplasmic polyadenylation element binding protein 1	-	81347025	81454758
ASMM10P039632	AK047786	AK047786	P	P	P	P	P	P	14.8705	7.77827	5.97494	33.5152	16.9446	17.9695	AATGCTGTGATTAAAGGCACATGCCACTAGTCCTCGCCCCTCTTGTGGCTATAAATAAAT	Genbank	1658	chr8	-	86715556	86717214		chr8:86715570-86717214		exonic antisense	NM_001168591	Lonp2	lon peptidase 2, peroxisomal	+	86651568	86716638
ASMM10P009858	Zc3h14	NR_027648	P	P	P	P	P	P	127.088	61.6292	71.0734	33.2962	17.3593	16.619	TTCACTCACATGAGTAGAAGAGCCTCGATACTGACTCCAAAACCAGCACCGTCTTCTAAT	RefSeq	2961	chr12	+	98746967	98787774		chr12:98785021+98785329	75553	exonic sense	NM_001008506	Zc3h14	zinc finger CCCH type containing 14	+	98746967	98787774
ASMM10P053781	Mrps14	ENSMUST00000078878	P	P	P	P	P	P	11.6587	7.91988	8.91253	33.2602	25.7583	22.4203	ATAATCCTTGTCTCTCTTTTTTAGGCAGTTCCTCCATCAGCGTCAGGTCAAGTTCGAGGT	Ensembl	674	chr1	+	160195214	160199820		chr1:160196921+160196981	64659	exonic sense	NM_025474	Mrps14	mitochondrial ribosomal protein S14	+	160195259	160201186
ASMM10P040456	AK015539	AK015539	P	P	P	P	P	P	5.71044	5.281	5.87137	33.2261	31.2962	36.5846	CTACCCCTCACAGTGCATTTCTTCACAGGTCAATGATGTTAAAGTTTTAATCAAATAAAG	Genbank	664	chr8	+	59825648	59844721		chr8:59844643+59844721		intergenic
ASMM10P032987	Gm13863	ENSMUST00000118782	P	P	P	P	P	P	499.927	233.294	253.178	33.1776	27.238	27.9849	TTGTTCAGGGCCAGTGATTACGAAGTGGTTCCTCCTGAGAATCACCGGAAAGCCGTGTGA	Ensembl	602	chr6	-	34820203	34820899		chr6:34820217-34820302		intronic antisense	NM_178630	Agbl3	ATP/GTP binding protein-like 3	+	34780431	34857932
ASMM10P013743	AK198376	uc029stz.1	P	P	P	P	P	P	46.6694	33.3128	34.4601	33.1144	21.8964	23.0907	TGTCCCTCCTCCCTCATGCTTCTCCTCATCCCTTCAAGCTGGTTGAAGAGAGTAGGCAGG	UCSC_knowngene	967	chr15	+	82204159	82205126		chr15:82205062+82205126		exonic sense	NM_033218	Srebf2	sterol regulatory element binding factor 2	+	82147268	82204960
ASMM10P056227	XLOC_011759	TCONS_00015976	P	P	P	P	P	P	12.2523	11.6656	11.1792	33.0978	35.2143	36.7328	AGTATTTGCTGGTCTCGAATTTCCAGGGAGATGTCAATAGTGATACCATGCTCACGCTCA	Alexander et al 2013	264	chr19	+	7960698	8257456		chr19:7960867+8257370		intronic antisense	NM_001013820	Slc22a28	solute carrier family 22, member 28	-	8062208	8131982
ASMM10P037194	Kcnq1ot1	NR_001461	P	P	P	P	P	P	19.659	16.1129	13.8052	33.095	30.0145	23.9649	TTACTGTGCCAGGCATGGTAGCATATGCCTTTAATCCCAGCACTCTCCTACACAAAGAAA	RefSeq	83437	chr7	-	143213110	143296547		chr7:143213141-143259337	63830	exonic antisense	NM_008434	Kcnq1	potassium voltage-gated channel, subfamily Q, member 1	+	143107253	143427042
ASMM10P038988	AK013067	AK013067	P	P	P	P	P	P	14.4777	11.7298	12.221	33.0162	14.5059	14.7986	ACTTCCTTCAGTAATGAACAGCAATATAGACGTGTAAGCCAAATAAACCCTTTCCTCCCT	Genbank	575	chr7	+	143549316	143549887		chr7:143549827+143549887		bidirectional	NM_008672	Nap1l4	nucleosome assembly protein 1-like 4	-	143513578	143549090
ASMM10P040838	Gm5742	ENSMUST00000120764	P	P	P	P	P	P	0.342229	0.27961	0.326716	32.9645	9.47124	9.5148	CGAGCAGACAAGTATTATTCCATGTGCTGCCTGTGCTACTTTAAAAAGTCTTCAGCCCAG	Ensembl	505	chr8	+	100060115	100060620		chr8:100060560+100060620	436054	intergenic
ASMM10P037237	D7Ertd143e	NR_028425	P	P	P	P	P	P	5.1719	3.61285	3.54027	32.9242	47.8384	33.7807	TATGGGAGCAACCAGTGCCCTCAGCCTCCAAACATGAATAATAAAGTCTTGTTCTCTTGA	RefSeq	2232	chr7	+	3218783	3221015		chr7:3220955+3221015	100303645	intergenic
ASMM10P023134	Gm13716	ENSMUST00000126401	P	P	P	P	P	P	415.879	310.838	300.059	32.9151	24.521	23.3508	GCGGTTTCCTGTCCTGTGGTCCCTGTGCCCCTTCTTTTACGCTGAAAGGAAATTTGAGAG	Ensembl	808	chr2	+	85196931	85198675		chr2:85198615+85198675		bidirectional	NM_001033346	Lrrc55	leucine rich repeat containing 55	-	85188070	85196699
ASMM10P057551	humanlincRNA0135	BG245265	P	P	P	P	P	P	12.3704	18.3571	19.041	32.914	17.4891	16.7871	CCTGATATATCTATGCTTAGGCAATAGGTCGCTGGCCACTCAGCTCTTATATCCCACGAG	lincRNA	939	chr1	+	148489884	148491060	AK083524, AK144215, BQ945390, ENSMUST00000144826, uc029wow.1	chr1:148489975+148489976		intergenic
ASMM10P048708	AK165802	uc007jlk.1	P	P	P	P	P	P	83.7707	81.3524	81.6129	32.9074	23.8099	21.8812	TTTCTGTCCTGACTTCCTTTGGTGAACAGCAATGTGGAAGTCTAAGCTGAATAAACCCTT	UCSC_knowngene	927	chr11	+	66168012	66181343		chr11:66181275+66181343		exonic antisense	NM_001099633	Dnah9	dynein, axonemal, heavy chain 9	-	65831323	66168551
ASMM10P034022	Gm15720	ENSMUST00000117133	P	P	P	P	P	P	74.1942	40.8025	50.4943	32.7501	27.7674	26.5593	GAGCTTCGCCATGTGATGACAAACCTTGGAGAGAAGTTAACAGATGAAGAGGTCTAAGAG	Ensembl	282	chr6	-	146463325	146463607		chr6:146463339-146463607		intronic sense	NM_010586	Itpr2	inositol 1,4,5-triphosphate receptor 2	-	146108298	146502223
ASMM10P045387	Pcna-ps1	ENSMUST00000118453	P	P	P	P	P	P	13.2199	6.45384	7.54092	32.6658	18.8653	19.5119	TTTTGTAGATTACAAAACTACTGACATGGGACACAAAGTATTATTTGGCTCCCAAGCTTG	Ensembl	738	chrX	+	99796470	99797663		chrX:99797603+99797663	18539	intergenic
ASMM10P046764	Gm12570	ENSMUST00000122047	P	P	P	P	P	P	29.2382	21.655	27.2515	32.6456	22.2912	21.4484	AAGGTCACATTGGTCTCATTCAGTGTGAGATTCAGTCCTGATGGTGAACTCTATGCCACT	Ensembl	916	chr11	-	58688183	58689099		chr11:58688287-58689099	668058	intergenic
ASMM10P034736	AK202301	uc009cng.3	P	P	P	P	P	P	40.9113	25.5972	31.3365	32.6419	20.5761	21.0378	CAGCATTCTGTGTTGGTCTGCATCAAAAATAGTTTGCATAAGATAGTCTTGGTTACCATC	UCSC_knowngene	2541	chr6	+	83341152	83343693		chr6:83343475+83343693		intergenic
ASMM10P050656	BC031503	uc007ncz.1	P	P	P	P	P	P	6.12247	5.41184	6.32484	32.6293	9.48063	9.63138	AAAGTGAGAAGGTTCAGCCCCTGTATTTAAAGCCTCTGACTGCTGTTAAAGCATGGTACC	UCSC_knowngene	1939	chr12	+	17881905	17939632		chr12:17939374+17939511		intergenic
ASMM10P034655	AK078579	AK078579	P	P	P	P	P	P	17.1141	16.3505	15.5489	32.6281	38.6157	32.8966	AAACAAGTTCCTGGACAGCCAGAGCTGTTACACAGAGAAACTCTGTCTAGAAAAACAAAC	Genbank	1098	chr6	+	72156150	72157247		chr6:72157187+72157247		intergenic
ASMM10P011085	Gm8865	ENSMUST00000125697	P	P	P	P	P	P	3.164	2.15327	2.21318	32.6111	30.3548	31.6646	CTCTACCACCTCTGTGGTAGTCTTTCAGTCGTTTTCACAAAGAACGCCACAATCTGGATT	Ensembl	430	chr14	-	54826246	54826676		chr14:54826260-54826676	667893	intergenic
ASMM10P057115	Lancl1	uc011wmm.1	P	P	P	P	P	P	260.925	199.43	214.007	32.5167	24.2606	24.8152	TTGTCCATTGTGTGCTGACGTGATCTGGCAGTACGGGCTACTGAAGAAGGGCTACGGGCT	UCSC_knowngene	3877	chr1	-	67000516	67021065		chr1:67004878-67006916	14768	exonic sense	NM_001190985	Lancl1	LanC (bacterial lantibiotic synthetase component C)-like 1	-	67000516	67038872
ASMM10P027509	Gm12721	ENSMUST00000120621	P	P	P	P	P	P	8.85898	7.1862	8.17114	32.5056	33.1422	30.7427	GAATGACAAGGTTTGTCAATGAGGCATATCAAGATTCCGGTTTGATAGGCAACCAATCAA	Ensembl	268	chr4	-	104969861	104970129		chr4:104969942-104970129		intronic antisense	NM_001162980	1700024P16Rik	RIKEN cDNA 1700024P16 gene	+	104913455	105016863
ASMM10P057540	humanlincRNA1981	BB709565	P	P	P	P	P	P	31.7776	28.1959	30.2868	32.5039	22.7156	20.3194	CAAGGGGTCATTGTACTGGCTAGTTTTGTGTCAACTTGACACAGCTGGAGTTACCACAGA	lincRNA	434	chr17	+	3584581	3585065	uc029qob.1	chr17:3584583+3584599		intergenic
ASMM10P002893	Timm17a	ENSMUST00000152706	P	P	P	P	P	P	23.6404	13.3818	15.3012	32.4114	25.1432	24.0184	TCTCCAGTGGTGAGGAATAAACCACAGACTCCGAGGAAGTTTGACAGCTATTAAAACCAG	Ensembl	565	chr1	-	135301815	135309839		chr1:135309152-135309766	21854	exonic sense	NM_011590	Timm17a	translocase of inner mitochondrial membrane 17a	-	135301534	135313737
ASMM10P049671	2810008D09Rik	NR_027059	P	P	P	P	P	P	0.685435	2.59264	1.8361	32.1708	13.8083	11.6404	GCACGGGTTCGTCCGCTTACACAGAATTGTATTAAATTGTCTTTTTATTTCCCCACCCAG	RefSeq	627	chr11	+	117076782	117078955		chr11:117077047+117077107	76972	intergenic
ASMM10P000270	AY036118	ENSMUST00000062783	P	P	P	P	P	P	6.74059	5.04456	4.77265	32.1402	33.4866	40.0878	CCCCAGCCAAAAAAGCCAGAGCCGCGGCGGGGATGGGTGCCGGGAGAGCAAAGCGCGCGC	Ensembl	714	chr17	-	39848102	39848827		chr17:39848561-39848601	170798	intergenic
ASMM10P044079	AK145836	AK145836	P	P	P	P	P	P	10.9168	10.5997	10.1318	32.121	15.5439	13.2663	GTACATGCCAAATAAATCCTTTCCTCCCCTAGGTTGCTTCTGGTCAGACTTTTACCACAG	Genbank	1447	chrX	-	75531960	75533405		chrX:75531975-75533405		intronic antisense	NM_011692	Vbp1	von Hippel-Lindau binding protein 1	+	75514296	75534946
ASMM10P026965	Ccl19	ENSMUST00000140546	P	P	P	P	P	P	54.9566	41.7105	42.4752	32.0507	33.1608	31.8593	CCGCCCTCCCAACACCCCGAGATTCCAGCTCATGACCCTGCCTCTCCTCCCTCCCCTTAG	Ensembl	773	chr4	-	42754530	42756489		chr4:42754782-42754856	24047	exonic sense	NM_011888	Ccl19	chemokine (C-C motif) ligand 19	-	42754524	42756518
ASMM10P020177	XLOC_013842	TCONS_00017624	P	P	P	P	P	P	7.5837	7.15109	8.4951	31.8954	31.6847	37.9206	CCCATGTGTGTCCTGTGTGTGTGTCCTTGCTGGCGAGACTCCATATCATATTACAGAAAC	Alexander et al 2013	320	chr2	-	17065605	17097248		chr2:17065736-17065809		intergenic
ASMM10P010038	A630077J23Rik	NR_040667	P	P	P	P	P	P	0.318643	0.313468	0.306271	31.8681	20.505	16.7069	TATCGGACATCGGAGCAATGGACAGGTCTCTCCGCTAATAGGATGCTCTGTGGAGGAGCC	RefSeq	957	chr4	+	43751858	43759464		chr4:43751863+43756122	319973	intergenic
ASMM10P025249	4933431E20Rik	ENSMUST00000137970	P	P	P	P	P	P	22.1914	18.5607	18.5823	31.771	22.2288	21.3839	TCAGGACCTCTGGAAGAGCAGTTGGTGCTCTTAACTGCTGAGTCATCTCTCCAGCCCCAG	Ensembl	795	chr3	-	107893222	107895774	ENSMUST00000133570, ENSMUST00000137800, ENSMUST00000138472, ENSMUST00000146337, ENSMUST00000154329, ENSMUST00000163675	chr3:107894874-107894992	329735	bidirectional	NM_010360	Gstm5	glutathione S-transferase, mu 5	+	107895853	107898685
ASMM10P021903	Gm14201	ENSMUST00000117627	P	P	P	P	P	P	5.28143	3.25428	3.57777	31.74	37.364	41.0076	GTGCAGAAAAATGTTATGAGAGTGTTGAAGGCACAAGCACAGATTCAGGCAGCAAAATAA	Ensembl	289	chr2	-	158402726	158403015		chr2:158402740-158403015		intergenic
ASMM10P014600	AK043250	AK043250	P	P	P	P	P	P	9.41451	10.9068	10.0225	31.6732	36.6148	28.0404	TGCAAATTCCAGGACAGCACGGCTACATGGAGAAACCCTGTTTCAAACAACAACAACAAC	Genbank	3557	chr16	-	75082197	75085753		chr16:75082211-75085309		intergenic
ASMM10P057185	Setdb2	uc011zmm.1	P	P	P	P	P	P	2.69529	1.66522	1.64674	31.5273	8.71972	8.89978	TCCTTGCTACCTCCTGAGGACCACCAGGTGACAGTCCAATCATAGAAAAGATGGAAAAAA	UCSC_knowngene	3903	chr14	-	59355139	59440877		chr14:59361823-59381317	239122	exonic sense	NM_001081024	Setdb2	SET domain, bifurcated 2	-	59402010	59440877
ASMM10P026832	Gm11895	ENSMUST00000122165	P	P	P	P	P	P	175.727	118.82	150.228	31.4164	13.4166	14.4009	ACCTCAAAGGAGAAGGTGATATGCATGAAAATGTGGACACAGACTTCCAAGATAACCTGG	Ensembl	467	chr4	-	25867988	25868455		chr4:25868117-25868455	546829	intergenic
ASMM10P045549	Gm14937	ENSMUST00000119709	P	P	P	P	P	P	32.7972	17.8309	20.8888	31.4127	27.946	28.5723	ATGGTACTCTGTGAAATCAGACACTATCAGAAGTCCACTGAACTTCTGATTCCCAGGGTC	Ensembl	208	chrX	+	112958618	112958826		chrX:112958735+112958826		intergenic
ASMM10P051351	AK224954	uc007pke.2	P	P	P	P	P	P	26.0539	26.4343	25.4724	31.397	19.9018	17.1523	CATGAGATCCAACTTTAAGGCATTTTCTCAATTAGTGATCAAGGGGGAAAGGCCCCTTGT	UCSC_knowngene	1330	chr13	-	6956641	6957971	AK028437, AK033544, AK036620, AK038254, AK054448, AK134063, AK134161, AK135811, AK135893, AK139615, AK141418, AK157025, ENSMUST00000120003, ENSMUST00000124925, ENSMUST00000147722, NM_025534, TCONS_00017459, TCONS_00034036, uc007ole.2, uc029ruo.1, uc029syl.1, uc029tlt.1	chr13:6956835-6957971		intergenic
ASMM10P044593	XLOC_027372	TCONS_00036302	P	P	P	P	P	P	33.075	32.9385	33.7897	31.3287	33.9566	26.9789	AATAGAGGTCCTAAAAATTGAATTCCCAACAACCACATAAGGCTTGCAACCATCTGTAAA	Alexander et al 2013	3763	chrX	-	150503390	150512251		chrX:150503404-150503509		intergenic
ASMM10P054877	XLOC_011759	TCONS_00015975	P	P	P	P	P	P	11.7577	11.0484	12.4887	31.3022	32.4983	37.3793	ATAGTATTTGCTGGTCTCGAATTTCCATGGGGAGGTGTCAATAGTGATACCACGCTCACA	Alexander et al 2013	265	chr19	+	7960698	8257456		chr19:7960850+7960912		intronic antisense	NM_001013820	Slc22a28	solute carrier family 22, member 28	-	8062208	8131982
ASMM10P000141	Actl6b	ENSMUST00000031725	P	P	P	P	P	P	29.2894	17.5939	17.1443	31.2826	22.7422	22.7826	GAGCTTTCTCAGAAGACCCCACCGCCCCCTTTTCCTTCCCCAGAGCATGCGTCTTAAGCT	Ensembl	1549	chr5	+	137553556	137569557		chr5:137567059+137567237	83766	exonic sense	NM_031404	Actl6b	actin-like 6B	+	137553554	137569573
ASMM10P052844	XLOC_019850	TCONS_00027087	P	P	P	P	P	P	48.3004	31.9075	31.6081	31.2824	21.6721	21.8402	ACTGTCCCCTTCCCCCATCCTTGAGTTGGTTTAACAAGCCTCCAGACACTGGAGCCAGGA	Alexander et al 2013	531	chr6	+	47790253	47791830		chr6:47791568+47791629		intergenic
ASMM10P031085	Ccdc92	ENSMUST00000135495	P	P	P	P	P	P	18.8059	25.1854	26.2123	31.2467	85.182	83.6531	AGCTGACGCTCTCGCTGTTTTAACCTCAGCACCTTCAGATTCTGGAGAATCTTTTACACA	Ensembl	2287	chr5	-	124834417	124861885		chr5:124836493-124836566	215707	exonic sense	NM_144819	Ccdc92	coiled-coil domain containing 92	-	124834431	124862221
ASMM10P044204	Gm14807	ENSMUST00000116640	P	P	P	P	P	P	14.396	8.46053	8.94533	31.2291	27.7467	29.6226	GCAAGAACATGCTTTTAAAGGTCTTCTATGCTGTTCCTGTAAGTGTGCTATTAAAATACA	Ensembl	983	chrX	-	95252915	95253898		chrX:95252937-95253898		intergenic
ASMM10P056971	Ywhag	uc008zzg.2	P	P	P	P	P	P	3.72851	2.6722	3.2225	31.1735	16.915	15.873	CCATGCTAGTCGTGTCTGTGTCCCGCTTGTACTGTTTGGAAATGACCTACTGGAATTGCA	UCSC_knowngene	3440	chr5	-	135908411	135934641		chr5:135909171-135909339	22628	exonic sense	NM_018871	Ywhag	tyrosine 3-monooxygenase/tryptophan 5-monooxygenase activation protein, gamma polypeptide	-	135908378	135934641
ASMM10P013274	AK140569	AK140569	P	P	P	P	P	P	36.9538	30.1771	31.133	31.0836	21.1442	18.9982	GTCCTGCCCTGACTTCCCTCAATGATGAACTTAATAAGGTTAAATAAACCCTTCACTTCC	Genbank	3170	chr1	+	15853330	15856499		chr1:15856438+15856499		exonic antisense	NM_001033288	Sbspon	somatomedin B and thrombospondin, type 1 domain containing	-	15853861	15892722
ASMM10P019743	XLOC_011884	TCONS_00016011	P	P	P	P	P	P	19.0378	15.9969	17.0152	30.9597	29.8917	26.8714	AGGTGGCTCAGTGGTTAAGTGACTGACTGCTCTTCAAGATGATCCAAGTTCAATTTCCAG	Alexander et al 2013	1666	chr19	+	23663351	23667845		chr19:23663580+23663650		intergenic
ASMM10P000982	Dancr	NR_015531	P	P	P	P	P	P	7.88104	4.57387	4.73001	30.8838	17.3889	16.8328	GGCCTTGGTGGCCGATCCACCCGAGCCGGTCCCCACTGCCCAGCCGTGCTGCTGCCTCGG	RefSeq	1036	chr5	+	74093082	74094336	ENSMUST00000120364	chr5:74093144+74093357	70036	intergenic
ASMM10P030692	5430416N02Rik	NR_034038	P	P	P	P	P	P	18.0156	12.2772	15.4526	30.881	20.0112	17.3739	GAGACCTGACTCCTGAAAGTTGTCTTCTGACCACATATACACAATATGTAAATAAATGTA	RefSeq	626	chr5	-	100420841	100429535		chr5:100420881-100420972	100503199	intergenic
ASMM10P029035	AK038357	AK038357	P	P	P	P	P	P	4.63685	8.10341	6.40844	30.8094	33.9103	25.5135	TACAGAGGAAGTTCTAGGATGGCCAGGGCTACACAATGTTAAATAAAACAAACAAACAAA	Genbank	3183	chr4	+	83477349	83480532		chr4:83480340+83480532		intronic antisense	NM_133948	Psip1	PC4 and SFRS1 interacting protein 1	-	83455680	83486390
ASMM10P057697	mouselincRNA0515	FJ654092	P	P	P	P	P	P	48.4263	44.1074	44.8322	30.7867	25.6429	26.8361	AGACTCTTTCCTTGTACCCCTCCCATACCCATTTCTTGAGAATAGACATTGTTTAGATCT	lincRNA	595	chr14	+	100718797	100729138	AK048379, AK089597, AK133467, NM_001113401, NM_001113405, NM_134111, NM_146107, NR_027985, NR_033146, TCONS_00015067, TCONS_00024968, uc029qmv.1	chr14:100718953+100719013		intergenic
ASMM10P028470	Gm12919	ENSMUST00000119855	P	P	P	P	P	P	55.872	44.6111	52.0692	30.7853	32.5667	31.9079	AGTCTTTCCCAGCCTGCAAGTCTAACAAACCCCAAAACTAATATTCATAAGGAGGCCACG	Ensembl	1594	chr4	+	10853842	10855436		chr4:10854854+10855436	545589	intergenic
ASMM10P055240	AK159995	uc029ukk.1	P	P	P	P	P	P	5.00651	2.58238	3.1702	30.7223	6.99234	8.23288	CCCAGTATGGTACTGGGGAAGTTTATTCATGCTTGCAATCTTGTTTGGAAATAAAATGGG	UCSC_knowngene	3379	chr3	+	27241577	27244956		chr3:27244887+27244947		exonic sense	NM_178772	Nceh1	neutral cholesterol ester hydrolase 1	+	27183003	27244911
ASMM10P029506	Gm12917	ENSMUST00000119850	P	P	P	P	P	P	3.65118	2.89264	3.20261	30.6534	21.8207	22.0825	TCCAAAACACTTGTTGAGACAGCCAAAGAGGCCAAAGAGAAAACAAAGGAGACAGCACTG	Ensembl	639	chr4	+	124718998	124719637		chr4:124719505+124719637	664991	intronic sense	NM_029157	Sf3a3	splicing factor 3a, subunit 3	+	124714860	124732422
ASMM10P039863	DQ685217	uc029wwc.1	P	P	P	P	P	P	9.85121	6.57081	10.2211	30.6097	23.7429	24.9599	CTGCAGTTCCTTGTTTTTACTGTTCATGCTGTGTAATTTTGAGATGTTACTGAGATTCTG	UCSC_knowngene	1721	chr8	-	111153312	111155033		chr8:111153390-111155033		intergenic
ASMM10P038385	Gm2539	ENSMUST00000180781	P	P	P	P	P	P	0.999309	0.773364	0.740361	30.5931	15.4361	14.0065	GCTGCTGGTATGGAGCTCCACAGGAAAGGATCTTTGTATCGGGCACCGAGCAATGGACAG	Ensembl	379	chr10	+	22089596	22100644		chr10:22089789+22089849	100039992	intergenic
ASMM10P043440	AK180240	uc009rxz.1	P	P	P	P	P	P	4.25785	3.16952	3.38335	30.5859	22.9072	24.2044	TTATGTAGAATAACTGTTTGCATTGCCATTCTGCAAAATGAAGAAATTTTGATTTTTGAA	UCSC_knowngene	608	chr9	+	114723694	114724302	NM_146229	chr9:114723717+114723777		exonic sense	NM_146229	Dync1li1	dynein cytoplasmic 1 light intermediate chain 1	+	114688830	114723777
ASMM10P026683	Rps20	ENSMUST00000103009	P	P	P	P	P	P	13.524	12.0535	13.6038	30.5725	30.7288	28.0688	TGTAGGAGTGGGCCTCCACTTACGGGTCGCTGTTTGTTTTTCCCGCCTGGGTGATAACAG	Ensembl	582	chr4	-	3834472	3835488		chr4:3835305-3835483	67427	exonic sense	NM_026147	Rps20	ribosomal protein S20	-	3834472	3835600
ASMM10P002918	Etfa	ENSMUST00000153186	P	P	P	P	P	P	10.3237	6.48147	8.46688	30.3848	27.2128	24.7639	TCAGAAAAGGTTCTTCATCAGTGGGAATATCAGAGTGGCTTGACCAGAAATTGACAAAAA	Ensembl	828	chr9	-	55486736	55512120		chr9:55486747-55487399	110842	exonic sense	NM_145615	Etfa	electron transferring flavoprotein, alpha polypeptide	-	55454435	55512243
ASMM10P003451	Tdh	ENSMUST00000165776	A	A	A	P	P	P	0.0436426	0.0648991	0.0236622	30.3509	25.25	23.0612	ACAGAGCTCATGGGAGAAATTTTCGGTGCCTGCGTTATCCTGGAATCATTTCTGCAGATT	Ensembl	902	chr14	-	63492706	63500259		chr14:63494381-63495719	58865	exonic sense	NM_021480	Tdh	L-threonine dehydrogenase	-	63492346	63509092
ASMM10P017455	Wdr43	uc008dmr.2	P	P	P	P	P	P	109.06	72.9911	73.3444	30.2874	21.9587	21.8109	GGGCTCTCAGCGTTCCCTCCGCCCCACTTCCTCCCTGCAGGCCCCACCCCGCGCCGGTGC	UCSC_knowngene	3652	chr17	+	71615894	71659031		chr17:71616154+71616214	72515	exonic sense	NM_175639	Wdr43	WD repeat domain 43	+	71616214	71659031
ASMM10P043738	Gm7164	ENSMUST00000117503	P	P	P	P	P	P	13.3884	10.1659	11.3315	30.2716	29.2465	30.3118	AACATGTGCTTTGCCAACAAGAAAGGCCTGAAGAAGATGCAGGCCAGCAATGCAAAGTTA	Ensembl	450	chrX	-	23399029	23399479		chrX:23399310-23399479	635719	intergenic
ASMM10P029888	Gm13227	ENSMUST00000143127	P	P	P	P	P	P	2.24325	1.39041	1.43603	30.2674	16.4284	16.342	CCTGAAAACTTCCTTAAGCAGCTGTTGTTGTGCTGGCCTCCTAGGATATTCAGCAGCTGG	Ensembl	375	chr4	+	145410244	145432565		chr4:145432505+145432565	102634244	intergenic
ASMM10P003554	Rad1	ENSMUST00000170100	P	P	P	P	P	P	5.05822	2.60414	3.40438	30.1809	13.2031	12.381	CCTATTTCAGGAAACTCCCATCTTGACTATCCCAAAGATTCCGACTTGGTGGAAGCCTTT	Ensembl	1073	chr15	+	10486608	10493674		chr15:10490519+10492787	19355	exonic sense	NM_011232	Rad1	RAD1 homolog (S. pombe)	+	10486033	10493691
ASMM10P010298	6D	uc007qzl.1	P	P	P	P	P	P	20.7932	21.0685	23.2867	30.0963	21.5276	18.7533	CAACACCCAGTCATCTCCAAAGACATAAAAGAACCCATACTGGAGAGAAACCTTATGAAT	UCSC_knowngene	500	chr13	+	65897171	65906582		chr13:65906522+65906582		intergenic
ASMM10P044086	Gm7155	ENSMUST00000121143	P	P	P	P	P	P	1.05436	5.41522	6.36234	30.0393	18.6547	21.7817	TACTTCTGTTGCCTGCCATGAAGCCTAAAGACAAGAAGGAAACTGCAACAGCCACTGAAA	Ensembl	1671	chrX	-	75971452	75973123		chrX:75971501-75973123	635295	intergenic
ASMM10P010830	Smim4	NR_024069	P	P	P	P	P	P	23.9208	15.6791	17.9357	30.0183	19.2208	21.6895	CAGTATCAGAGAAGGCTGGAAGATACATCAGAAACCAATCTTCATAAGCTAATAAAGTAA	RefSeq	407	chr14	-	31124504	31128930		chr14:31124531-31124609	66487	intergenic
ASMM10P024154	Gm14220	ENSMUST00000118114	P	P	P	P	P	P	10.9921	8.01607	8.63356	29.9389	31.1299	29.6622	ATTCATCACTCACCAAAGCTTGAGGGAGCGTATTTGAAGCTATATGGCCAAGGGTCATGA	Ensembl	449	chr2	+	159978273	159978722		chr2:159978551+159978722		intergenic
ASMM10P031395	Gm15933	ENSMUST00000117215	P	P	P	P	P	P	10.268	6.28953	7.87569	29.8278	14.3156	14.2782	TGAGTAGCAAGAGCTTGTCAGCTTTATCCAAATGCAATTGTATCAACTCTTGCACAGACA	Ensembl	616	chr5	-	150509693	150511338		chr5:150509773-150509960		intronic sense	NM_001159693	Zar1l	zygote arrest 1-like	-	150507068	150518159
ASMM10P024018	Gm14163	ENSMUST00000117342	P	P	P	P	P	P	9.56668	7.05793	7.7328	29.7971	17.1767	18.0147	ATGCAAGAGTCCTGGTGTCTATATGCTGTATAGTGATGGCCTTTAGCAACCTCTTCATAC	Ensembl	217	chr2	+	152609173	152609390		chr2:152609325+152609390	100504138	intronic sense	NM_001037247	Defb36	defensin beta 36	+	152604326	152612729
ASMM10P029940	Gm9506	ENSMUST00000118516	P	P	P	P	P	P	76.5794	54.2664	59.7978	29.7599	9.43959	10.5279	TTAAAGAGGACTGTCCAGCAGCACCAGATGGTCAATCAGGCACTAAAAGAAGAGATCAAG	Ensembl	320	chr4	+	149096382	149096702		chr4:149096603+149096702	670864	intronic antisense	NM_019781	Pex14	peroxisomal biogenesis factor 14	-	148960534	149099812
ASMM10P002483	Smc1a	ENSMUST00000145518	P	P	P	P	P	P	1.22473	0.822727	0.894178	29.6105	21.5047	23.5317	AATGGCTCTGGGTGCAGTGGAGTCTATTGCCATGAAGAACCCCAAGGAGAGGACAGCTCT	Ensembl	1824	chrX	+	152016427	152036212		chrX:152016645+152026237	24061	exonic sense	NM_019710	Smc1a	structural maintenance of chromosomes 1A	+	152016427	152061973
ASMM10P002203	Pole4	ENSMUST00000141138	P	P	P	P	P	P	30.6203	18.4359	21.0717	29.6093	15.5109	14.7075	GTTTGAGTTGGAACTGTTCGTGGAGACTATCGCAAAAGATGCCTACTGCTGTGCTCAACA	Ensembl	890	chr6	-	82647315	82652520		chr6:82652126-82652478	66979	exonic sense	NM_025882	Pole4	polymerase (DNA-directed), epsilon 4 (p12 subunit)	-	82646711	82652865
ASMM10P024522	AK015268	AK015268	P	P	P	P	P	P	6.49109	6.85404	8.98516	29.447	30.6501	37.0928	GGTGTGTGTGTGGGTGTATAGCAAATTTGAAGTATTCGTTGTTTGGACATGTCTTGTAAA	Genbank	580	chr3	-	19223114	19223693		chr3:19223200-19223693		intergenic
ASMM10P034048	Gm15778	ENSMUST00000118469	P	P	P	P	P	P	4.89842	3.12242	9.40959	29.3715	73.4085	81.4834	CTACAAAGCTAAAGGAAAACCTGATGAAGCGAAAAAGGGGGTGTGGTCAAGTCTGAAAAG	Ensembl	608	chr6	-	148699028	148699636		chr6:148699117-148699636	665372	intergenic
ASMM10P028846	AK008866	uc008sxb.1	P	P	P	P	P	P	2.8683	2.08139	2.70581	29.2956	20.3363	20.7561	GAAGCCACCAGGAATGCTTTCTAATTATCATTTGCAACTAGAACTGTAATCAGAAAGAAA	UCSC_knowngene	2061	chr4	+	53565749	53567810		chr4:53567661+53567810		intronic sense	NM_133891	Slc44a1	solute carrier family 44, member 1	+	53440412	53622478
ASMM10P043824	Gm14550	ENSMUST00000117918	P	P	P	P	P	P	3.78956	3.84301	3.88241	29.2878	43.3375	43.9026	ATCAATGTATCTATTATGGATCTGGTATGCTGCCTGGAGAAAACTGCCAAGTACAAAAAT	Ensembl	407	chrX	-	39464778	39465185		chrX:39464792-39465185	100039715	intergenic
ASMM10P032738	AK054439	AK054439	P	P	P	P	P	P	15.5583	15.0499	15.4287	29.2359	19.6457	18.9295	TGATGATAATGGACTGAACCTCTGAGCCTTTACACCACCCCCAATTAAATGTTGTTCTTT	Genbank	2053	chr5	+	148711465	148718397		chr5:148718337+148718397		intergenic
ASMM10P010090	Prmt1	NR_045521	P	P	P	P	P	P	52.2479	26.2361	24.4401	29.0796	16.9282	17.3656	ATGAGCCTCCAGCCGCCTCTTGAAGAAGTAACCCTCCTCCCCTGCCCTTCCATGTGTCTG	RefSeq	1524	chr7	-	44976754	44986420		chr7:44983847-44984075	15469	exonic sense	NM_001252476	Prmt1	protein arginine N-methyltransferase 1	-	44976754	44986420
ASMM10P003920	Rpl31-ps23	ENSMUST00000180440	P	P	P	P	P	P	6.68442	4.69328	5.23137	28.8833	34.7324	40.8766	CTGTTACCACATTCAAAAATCTACAGACGAATCTACAGACAGTCAATGTGGATGACCTAA	Ensembl	388	chr8	-	35132994	35133532		chr8:35132995-35133175	666797	intergenic
ASMM10P037447	Rsph6a	ENSMUST00000144991	P	P	P	P	P	P	24.1681	14.2295	14.7526	28.6513	23.9177	24.5245	AAACGTCAGGCTCAGTGCACTGACTGAGTGGTGTCCCCCACCTCCCACTCCTTTGGGAGG	Ensembl	636	chr7	+	19057394	19065568		chr7:19057473+19057536	83434	exonic sense	NM_001159671	Rsph6a	radial spoke head 6 homolog A (Chlamydomonas)	+	19054686	19074447
ASMM10P019859	AK043271	AK043271	P	P	P	P	P	P	1.69079	0.950225	1.19526	28.6193	21.9553	21.1476	TTGTATTGCTTGCTTGTTTATTGCTTCTGTGACAGGGTCTCCTGGGCTGGCTTCACATTT	Genbank	940	chr19	+	38970096	38971036		chr19:38970176+38970321		intergenic
ASMM10P027994	Hmgb1-ps8	ENSMUST00000181542	P	P	P	P	P	P	10.8088	11.225	20.8398	28.5606	66.4125	70.5627	ATATTGCTGCCTACAGAGCTATAGAAAACATGATGCAGCGAAAAAGGAGGTGGTCAAGGC	Ensembl	626	chr10	-	22262741	22263367		chr10:22262846-22263367	667280	intronic antisense	NM_009016	Raet1a	retinoic acid early transcript 1, alpha	+	22158608	22374139
ASMM10P014137	Gm7731	ENSMUST00000091759	P	P	P	P	P	P	16.203	11.9347	14.758	28.4547	43.6369	41.9134	AACATGCTCTTTGCCAAGAAGTACAAGAAGAAAGGCCCGAAGAAGATGCAGGCCAACAAT	Ensembl	470	chr16	-	15216858	15217328		chr16:15217159-15217328	665653	intergenic
ASMM10P003614	Ccnh	ENSMUST00000172029	P	P	P	P	P	P	16.5972	10.8361	13.0199	28.4363	20.8928	20.066	GGCACTGCAGGAAGAAGAGGAAAGGCTATGAAGATGATGACTATGTGTCAAAGAAACCCA	Ensembl	465	chr13	+	85211321	85213109		chr13:85211346+85211853	66671	exonic sense	NM_023243	Ccnh	cyclin H	+	85189476	85213723
ASMM10P029552	Sfpq	ENSMUST00000143168	P	P	P	P	P	P	9.76817	13.974	9.61972	28.3382	21.2085	12.7534	ATGTTAGAGTGACAGGTAGGCCTTTGACCTTATTTGTGGTTTCTGTTTCTAGCCCATGAA	Ensembl	967	chr4	+	127025955	127028015		chr4:127027952+127028015	71514	exonic sense	NM_023603	Sfpq	splicing factor proline/glutamine rich (polypyrimidine tract binding protein associated)	+	127021300	127031236
ASMM10P020443	Slc2a8	ENSMUST00000130769	P	P	P	P	P	P	9.6495	3.49027	4.65034	28.3269	9.10967	9.89856	GGGCCGCGGTCACTCTCTCACGCCCGGCGACACCGCTCACGCCCCGCCTTGTACCCGTAG	Ensembl	909	chr2	-	32976910	32982019		chr2:32981897-32981957	56017	exonic sense	NM_019488	Slc2a8	solute carrier family 2, (facilitated glucose transporter), member 8	-	32972988	32982056
ASMM10P029935	Gm13203	ENSMUST00000139895	P	P	P	P	P	P	33.4992	27.2325	28.2658	28.2624	19.2015	16.9063	GTTGCCCTCTGACCTCCACACACATGTGCATGCATTAAAAATATGTATTTTATTTAGAAA	Ensembl	520	chr4	+	148713702	148716581		chr4:148716503+148716581		intergenic
ASMM10P045423	Gm14843	ENSMUST00000119596	P	P	P	P	P	P	22.0323	28.5958	31.272	28.2613	15.9126	15.9548	ATTAATGATGCTTGGCGGGAAAATAAGCTGCCGTAAGAGGATGTCACCATTTCACTGAGC	Ensembl	212	chrX	+	101479347	101479559		chrX:101479389+101479559	100302655	intergenic
ASMM10P001153	Tnip1	ENSMUST00000124304	P	P	P	P	P	P	19.1449	12.229	14.9486	28.15	7.5833	7.81178	ACCCACCCATGCCACCAAGATCTGGGATGAAGGCCACACCAGCCATGTCTGCTGAAGGGC	Ensembl	1786	chr11	-	54910786	54956104		chr11:54910916-54916909	57783	exonic sense	NM_001199275	Tnip1	TNFAIP3 interacting protein 1	-	54910786	54962940
ASMM10P057653	mouselincRNA1303	DT917174	P	P	P	P	P	P	20.0564	17.3204	18.4048	28.1048	14.0819	9.75426	AACAATCTCTAAACAGAGTCAACTATAACTACTAACTCCAGAGATTACCAGATGGCGAAA	lincRNA	717	chr6	+	90439068	90439775	NM_031402	chr6:90439323+90439650		intergenic
ASMM10P001415	Hdac2	ENSMUST00000128031	P	P	P	P	P	P	6.05675	3.68202	5.20388	28.0211	21.5803	21.097	ATTGCTGATGCTCGGTGAAGGAGGTCGTAGGAATGTTGCTGATCATAAGAAAGGAGCAAA	Ensembl	906	chr10	+	36991765	37001888		chr10:36997046+36998473	15182	exonic sense	NM_008229	Hdac2	histone deacetylase 2	+	36974543	37001888
ASMM10P057714	mouselincRNA1442	CJ065335	P	P	P	P	P	P	3.279	2.7991	2.94517	28.0057	23.3473	24.2981	CTTTACCCACTGAGCCATCTCCTCCAGAGATTTTGAATGCCAGAATCTAGGAATGAGGAA	lincRNA	680	chr8	+	34080747	34081428	ENSMUST00000162291, NM_173444	chr8:34081259+34081336		intergenic
mouselincRNA0544-_P1	mouselincRNA0544	mouselincRNA0544-	P	P	P	P	P	P	3.0735	2.8687	2.80557	27.9257	24.2861	24.1215	CTGAGCTATCTCACCAGCCCTACATTTTAAGTTTTGATGGTTATACTTGGTTAGTTATTT	lincRNA	6675	chr15	-	55264417	55271092		chr15:55264689-55264748		intergenic
ASMM10P050976	Hspe1-ps2	ENSMUST00000051437	P	P	P	P	P	P	1.38375	1.39422	1.36481	27.8472	39.2473	41.8485	GACAAGGATTAGTTCTTCTTATTTAGAGATAGTGACATTTTTGGAAAGTATGCGGACTGA	Ensembl	312	chr12	+	81399811	81400123		chr12:81400063+81400123	93749	intergenic
ASMM10P030185	AI506816	NR_015554	P	P	P	P	P	P	12.1505	8.3156	8.92746	27.8156	24.2099	22.3556	TAGTTGCCTTTATTAGAGAGAAGTTCTTAACCACTGAGCCATCTCGCCAGCTCCACTCAT	RefSeq	2431	chr5	-	23692260	23712667		chr5:23692308-23694411	433855	intergenic
ASMM10P033609	AK212603	uc009ddp.1	P	P	P	P	P	P	26.8144	19.9078	25.0263	27.804	17.6904	16.2884	CGTGGATTCAGATGAAGTCGGACATTCTTAAAGGGTTTTATTACATTAGCTAGAATGCTC	UCSC_knowngene	454	chr6	-	108822322	108822776		chr6:108822372-108822776		exonic antisense	NM_026011	Arl8b	ADP-ribosylation factor-like 8B	+	108783058	108823723
ASMM10P040281	XLOC_023606	TCONS_00032225	P	P	P	P	P	P	20.7265	23.4792	23.4641	27.7943	18.9536	17.8562	AGATCCAGCTGTAAGGCATTTTCTCAATTAGTGATCAATGGTGAAAGGCCCCTTGTGCGT	Alexander et al 2013	435	chr8	+	27206474	27207376		chr8:27207238+27207376		intergenic
ASMM10P014339	Umps	ENSMUST00000131990	P	P	P	P	P	P	4.6843	3.07327	3.5785	27.7616	13.3583	13.2874	ACAATGGGCAGTGACACCCCTATTCACATAGTCTTGAATTATATAAAGGCTAAGCAAGCC	Ensembl	3283	chr16	-	33954793	33967003		chr16:33954807-33955011	22247	exonic sense	NM_009471	Umps	uridine monophosphate synthetase	-	33955011	33967003
ASMM10P054544	Poglut1	ENSMUST00000153187	P	P	P	P	P	P	4.9446	3.73233	4.4827	27.7327	14.8874	14.0171	ATGGTTTGTATGGTCACACTTCTGAAGATTTCTGTTATCATTAATACTGGTTCGGTCCTA	Ensembl	2922	chr16	-	38525139	38550222		chr16:38525157-38525215	224143	exonic sense	NM_172380	Poglut1	protein O-glucosyltransferase 1	-	38525179	38550184
ASMM10P047593	AK138204	AK138204	P	P	P	P	P	P	10.3272	9.17663	10.0249	27.5654	33.7444	28.246	GGACTGGAGAGATGGCTCAGAGGTTAAGACAGCTACAGTGTACTTATATATCATAAATAA	Genbank	1656	chr1	-	92842176	92848771		chr1:92842198-92843390		intronic antisense	NM_016696	Gpc1	glypican 1	+	92831685	92860196
ASMM10P024085	Gm20704	ENSMUST00000177439	P	P	P	P	P	P	177.776	132.971	157.195	27.5292	14.0092	13.7246	GATGCCCTTGTGTCGGACATGAATCTGGACTTTGAAACTTTCTTCCTGGATTCTAAATAT	Ensembl	291	chr2	+	155542646	155542937		chr2:155542877+155542937		intronic sense	NM_019811	Acss2	acyl-CoA synthetase short-chain family member 2	+	155518042	155562743
ASMM10P027649	Gm12993	ENSMUST00000119900	P	P	P	P	P	P	24.7541	17.8514	20.0244	27.323	18.8013	19.6494	GACAAAACAACAGCTGCATTTCAACAAGGAAAGATCCCTCCTGCTCTGTTTTCTGCTCCT	Ensembl	479	chr4	-	116874587	116875465		chr4:116874871-116875052	100041048	intergenic
ASMM10P043269	AK186390	uc029rae.1	P	P	P	P	P	P	264.052	181.857	198.865	27.281	12.5739	12.3166	TTTGACAAGCCATTTTATATTGGGTGTCCAAGCAGTCCTTTCACCTCTTGGGTAGTCGGA	UCSC_knowngene	682	chr10	+	80868021	80868703	NM_175195	chr10:80868574+80868703		exonic sense	NM_175195	Sppl2b	signal peptide peptidase like 2B	+	80855274	80868708
ASMM10P056905	Gss	uc008nkz.1	P	P	P	P	P	P	9.28698	5.62891	6.51575	27.2704	10.2109	10.5298	TTTTCCCCTCACCAGTACCCAGTTCTAGTGCCTTGACCTGGGGTAGGACCGAGTGAAGGA	UCSC_knowngene	291	chr2	-	155563188	155592706		chr2:155563251-155581987	14854	exonic sense	NM_008180	Gss	glutathione synthetase	-	155563182	155592706
ASMM10P025549	AK007071	AK007071	P	P	P	P	P	P	52.4191	45.7039	45.3319	27.2698	12.5616	11.2698	GTTCCTTCTCCAGCACCATGTCTGCCTGTGATGATAATGAACTAAACCTGAACTGTAAGC	Genbank	675	chr3	-	153162727	153182815		chr3:153162741-153162867		intergenic
ASMM10P040183	AK160987	uc029wrk.1	P	P	P	P	P	P	30.7365	21.5994	19.3453	27.2186	18.0404	18.9528	CACAACCTTCCCTCCTCCCCCAGTGTAATCCAACTTAGTGAAAATAAATAAATGAATAAA	UCSC_knowngene	954	chr8	+	20582815	20592962		chr8:20592902+20592962		intergenic
ASMM10P051787	AK135904	uc007qpd.1	P	P	P	P	P	P	6.8614	6.24384	7.25958	27.1518	19.4714	19.9515	CACCTAACTTCCCTATTTTCTTCTGTATATTTGATGCGCCATTTGACAAATTACATTCAG	UCSC_knowngene	1258	chr13	-	54777513	54783091		chr13:54777531-54778619		bidirectional	NM_001033269	Eif4e1b	eukaryotic translation initiation factor 4E family member 1B	+	54784002	54788458
ASMM10P056916	Msto1	uc008pxf.1	P	P	P	P	P	P	48.4449	46.2755	52.4423	27.142	15.9716	18.1021	AAGGGCGCAGTACAGAGCATCCCTGTGTTTGGGGCCTTGCGTTCAACTTCATCCTTGCAC	UCSC_knowngene	497	chr3	-	88909810	88910810		chr3:88909858-88910129	229524	exonic sense	NM_144898	Msto1	misato homolog 1 (Drosophila)	-	88909615	88913950
ASMM10P002992	Cox20	ENSMUST00000154437	P	P	P	P	P	P	42.1993	35.6631	40.1801	27.0875	15.1126	15.1862	GGAGAAAAAGCCCTTCAAGCTCCTAGGTATTTTAGATGTTGAGAACACTCCATGTGCTCG	Ensembl	670	chr1	+	178319129	178322335	NM_025511	chr1:178319213+178321744	66359	exonic sense	NM_025511	Cox20	COX20 Cox2 chaperone	+	178319152	178322693
ASMM10P053334	XLOC_024390	TCONS_00032477	P	P	P	P	P	P	25.3703	9.88196	12.044	27.0795	17.7138	14.8497	CTCCAGAGTTTCTGCATGAAATCTATCATACCAGTGTGCCTGAGAGGTTCAATGTGGGTA	Alexander et al 2013	430	chr8	-	69566743	69570828	NR_028428, NR_030708, TCONS_00032476	chr8:69570549-69570597		intergenic
ASMM10P041698	Thsd4	ENSMUST00000126347	P	P	P	P	P	P	8.86838	10.8451	10.8889	27.0737	19.4493	16.1672	GCTGAGCCATCTCTCCAGTCCAAAGAATGTAAATTTGTATGTCCAAATTAAATCATGTTT	Ensembl	4512	chr9	-	59993114	60001588		chr9:59993131-59997005	207596	exonic sense	NM_001040426	Thsd4	thrombospondin, type I, domain containing 4	-	59966930	60511035
ASMM10P043855	Gm7722	ENSMUST00000120646	P	P	P	P	P	P	2.16551	2.1868	1.95917	27.0562	29.8312	27.9401	ATCATTACTTAAAGGGAAGTTTACACAATATCCAGGGCTCTTGACGTCCTGCAGATGAAG	Ensembl	746	chrX	-	46535854	46536625		chrX:46536529-46536625	665632	intergenic
ASMM10P029234	Gm12745	ENSMUST00000121767	P	P	P	P	P	P	20.7116	19.9615	21.8041	27.0522	38.1679	43.2857	GATTTCTACAGAAAATATGATTCCGTGAAAGATTTTGAAGAGATGAGGAAGGCTAGTATC	Ensembl	214	chr4	+	106774815	106775029		chr4:106774955+106775029		intronic antisense	NM_025590	Acot11	acyl-CoA thioesterase 11	-	106744560	106799831
ASMM10P011143	AK153757	AK153757	P	P	P	P	P	P	5.7213	5.36447	6.61804	27.0356	17.7329	17.4397	AAGCTCTATGCCGTGAGCTGTGGTTTAATGGTCACAGAATGTCAGCACTGCTATCATTCA	Genbank	2659	chr14	-	57577774	57580596		chr14:57577834-57579537		intergenic
ASMM10P037491	Gm4558	ENSMUST00000173918	P	P	P	P	P	P	4.29551	2.75667	3.08111	26.9927	10.2011	10.4057	ATAGTAAATTGAAGAAGAGAGAAGCTGCTGACAAACCAAGGGCTTTGCCAGAGGTCTTGA	Ensembl	548	chr7	+	22285438	22285986		chr7:22285742+22285986	100043626	intergenic
ASMM10P003894	4930526A20Rik	ENSMUST00000179247	P	P	P	P	P	P	5.85217	5.06184	4.88037	26.9388	17.776	17.8319	CCCACGAGCTACAGCATCTACCGAGACCTGTGGGAGAGAGGCTTCTTCCTCAGCGCAGCA	Ensembl	1288	chr17	-	28075109	28076402		chr17:28075628-28075682	622485	intronic sense	NM_001085555	Tcp11	t-complex protein 11	-	28066746	28080639
ASMM10P057218	Mrpl28	uc012anr.1	P	P	P	P	P	P	6.57836	5.6637	5.35595	26.9174	16.6923	17.1906	ATATTCTCAAGGCAAGCAGGGACCCCTAAGGAGGACCTGGGCTCCAAGTTTGGCATGGAC	UCSC_knowngene	1075	chr17	+	26123502	26126613		chr17:26124712+26125256	68611	exonic sense	NM_024227	Mrpl28	mitochondrial ribosomal protein L28	+	26123502	26126613
ASMM10P017807	XLOC_011520	TCONS_00015184	P	P	P	P	P	P	12.6056	6.38645	5.83741	26.7686	14.2834	14.5128	GTTTTGTGGGATTCGGACAATGCTCCCTGCCCTTCTCCATACTCATTTTCTTCATCATCT	Alexander et al 2013	2411	chr18	-	42615652	42619327		chr18:42618319-42619082		intergenic
ASMM10P023606	Pla2g4b	ENSMUST00000134380	P	P	P	P	P	P	300.769	291.935	312.267	26.6254	18.9846	19.6442	GTCTGGCCCTGTCCTTGTCCCTGTGCTCCATCGTCACACGTGTCTCCTAGTCTGCCATTC	Ensembl	4240	chr2	+	120033416	120041965		chr2:120035072+120035195	211429	exonic sense	NM_145378	Pla2g4b	phospholipase A2, group IVB (cytosolic)	+	120033432	120043032
ASMM10P002018	Mdh2	ENSMUST00000138101	P	P	P	P	P	P	6.53006	4.24266	4.79083	26.5643	22.2153	19.477	TTCGGCCCAGGCTACCTTGGACCGGAGCAGTTGCCAGATTGCCTCAAAGGTTGTGATGTG	Ensembl	1112	chr5	+	135778661	135790398		chr5:135778806+135784183	17448	exonic sense	NM_008617	Mdh2	malate dehydrogenase 2, NAD (mitochondrial)	+	135778648	135790386
ASMM10P028368	Fam213b	ENSMUST00000123513	P	P	P	P	P	P	38.3324	26.5931	34.2001	26.4281	20.2222	21.3207	CCCCTCCCCCAACTCCAACATGTACAAAACAAAGTCTTCTTTGAAGCGTTTACTTAGCTC	Ensembl	522	chr4	-	154895503	154899038		chr4:154895517-154895608	66469	exonic sense	NM_025582	Fam213b	family with sequence similarity 213, member B	-	154896429	154899043
ASMM10P034381	AK200675	uc029vvc.1	P	P	P	P	P	P	9.86142	8.32696	9.42597	26.4221	9.62987	9.52065	TCTTCACACTTCCCACTGCCAAGATTTTGTATTGCCATCAGGTGCCAAATAAATGTTGAT	UCSC_knowngene	230	chr6	+	42282275	42282505	NM_007610	chr6:42282436+42282496		exonic sense	NM_007610	Casp2	caspase 2	+	42265038	42282496
ASMM10P003970	9330159M07Rik	ENSMUST00000181448	P	P	P	P	P	P	17.6349	8.64353	8.87051	26.3238	17.6105	14.0081	CTTTTAAAAGTGAATGCTGACCAGTGAGATGCCAGCCTGCCTGTGAAGATCCTGCAGCAG	Ensembl	561	chr9	-	88857231	88858829	NR_037982, NR_037983	chr9:88857822-88858225	319673	intergenic
ASMM10P045295	Gm6954	ENSMUST00000117416	P	P	P	P	P	P	21.7673	23.0658	28.801	26.293	14.2857	14.8312	TGATGATGCTTGGCAGGAAGATAAGCTGCCATACGATGATGTCACCATTCTACTGAGTGA	Ensembl	225	chrX	+	80666312	80666537		chrX:80666356+80666537	629182	intergenic
mouselincRNA0344-_P1	mouselincRNA0344	mouselincRNA0344-	P	P	P	P	P	P	17.3113	9.1349	8.51121	26.1212	10.2385	10.5109	ACTGATTTCTCAAATCCTGTTTCCAAGAAAATCCTGTCCCTGCCCCTGGGACTGCAATAT	lincRNA	6075	chr12	-	100529800	100535875		chr12:100529820-100529879		intergenic
ASMM10P055853	XLOC_001914	TCONS_00002226	P	P	P	P	P	P	11.2415	8.83101	9.51886	26.1035	14.9367	14.5805	CCGCGCCATGGATGCAGTGACCTATGAGGATGTGCATGTGAACTTCTCTCATGAAGAGTG	Alexander et al 2013	234	chr10	+	81997015	82011734	NM_001243067, TCONS_00002224, TCONS_00002225	chr10:81997122+82011602		intergenic
ASMM10P053356	Gm7901	ENSMUST00000120430	P	P	P	P	P	P	7.87905	7.80814	11.3178	26.0618	27.8419	34.4163	TACTCATCAGTGACAGCCTGGACCCCCCTGCTGCCGGAAGATCCTGCAAGATGGAGGGCT	Ensembl	1597	chr8	-	75711599	75713196		chr8:75713125-75713182	666036	intronic antisense	NM_001164235	1700007B14Rik	RIKEN cDNA 1700007B14 gene	+	75448693	75984507
ASMM10P013855	Gm6746	ENSMUST00000108774	P	P	P	P	P	P	11.8947	11.6596	12.07	26.0388	16.1696	16.7586	AGAATATCCCGCAGATGGATGCAAAGCTGAAAGTGGTTAAACACTTGATACGCATCCAGC	Ensembl	483	chr15	+	90561346	90561829		chr15:90561647+90561829	627342	intronic antisense	NM_025815	Cpne8	copine VIII	-	90487480	90679388
ASMM10P001248	Nme3	ENSMUST00000125532	P	P	P	P	P	P	5.756	4.77594	4.92996	26.0118	12.5144	13.284	GGTGGCCATGGAATGTAATTCATGGCAGCGACTCGGTGGAAAGTGCTCACAGAGAAATCG	Ensembl	609	chr17	+	24896522	24897484		chr17:24896958+24897213	79059	exonic sense	NM_019730	Nme3	NME/NM23 nucleoside diphosphate kinase 3	+	24896499	24897529
ASMM10P045759	3110067C02Rik	ENSMUST00000120793	P	P	P	P	P	P	92.7506	56.4611	70.4984	25.9388	14.0576	14.3891	AACAGACTGCACATTTTTATCATCCCACTGTTGCTGTACCACCAAGACATGCCTTGAAAT	Ensembl	2117	chrX	+	150463725	150466156		chrX:150466070+150466156	73202	intergenic
ASMM10P040322	AK012530	AK012530	P	P	P	P	P	P	1.44971	0.791595	0.880466	25.8553	25.3088	27.1369	CCCCATCTTTCTGAGTGGTGTCATTTCTACATTTGATATGCTTGTATTTCTGTAGGATGT	Genbank	1368	chr8	+	34820583	34821951		chr8:34821803+34821951		intergenic
ASMM10P002405	Rangrf	ENSMUST00000144271	P	P	P	P	P	P	109.827	69.0073	72.9648	25.8333	16.6706	16.1764	CGGGAGCCGAGTACCATTTTGAGGACGTTGGCCGGGTGCAGGGGGCTAGGGCTGTGCACG	Ensembl	537	chr11	-	68972487	68973445		chr11:68973234-68973405	57785	exonic sense	NM_021329	Rangrf	RAN guanine nucleotide release factor	-	68972486	68973820
ASMM10P028533	Gm11877	ENSMUST00000118921	P	P	P	P	P	P	2.73759	1.9935	2.65414	25.7585	25.8957	23.9977	CTCTACAAAGAATTTCATCTGAATGAGAGTGGTGTCTTCAAAGTCCACCGAAATCAAATG	Ensembl	852	chr4	+	19298332	19299184		chr4:19298778+19299184	623122	intronic sense	NM_013927	Cngb3	cyclic nucleotide gated channel beta 3	+	19280849	19510623
ASMM10P023683	Gm5974	ENSMUST00000181607	P	P	P	P	P	P	0.381941	0.600561	0.479441	25.7307	37.119	37.4404	TGAATATAGCTATACAACAGGGTGGTGGAGACCAAGACCTACATAGCCTCCAAGGAGTAA	Ensembl	986	chr1	-	48313865	48314851		chr1:48313879-48314851	546734	intergenic
ASMM10P011119	Gm5801	NR_002889	P	P	P	P	P	P	79.2954	70.2694	82.9538	25.7123	23.5541	26.1674	AAAGAGAAAGCAAAAACCAAAATGTGATCTGGAGGAGGGAGACTGGTGGTTCTCAACTCC	RefSeq	1189	chr14	-	56010291	56011480		chr14:56010360-56010535	545056	intergenic
humanlincRNA2163-_P1	humanlincRNA2163	humanlincRNA2163-	P	P	P	P	P	P	13.7212	15.4418	12.9323	25.6444	33.096	28.7269	TACAGCTCCTCTCCTCTCTCGCTTAATCCTCTCAGTTCTAGGCAGAAAGGAATGATTACT	lincRNA	9903	chr14	-	68155477	68165380		chr14:68155480-68155539		intergenic
ASMM10P053068	Tbcb	ENSMUST00000141608	P	P	P	P	P	P	35.2047	20.6631	22.5108	25.5896	17.4687	16.8007	ACCCCATTCTCACCTTGCCCACAGACACAGTTCGATCCTTCATGAAACGCAGCAAGCTAG	Ensembl	502	chr7	-	30224136	30227061		chr7:30227013-30227061	66411	exonic sense	NM_025548	Tbcb	tubulin folding cofactor B	-	30224130	30232029
ASMM10P044505	XLOC_001938	TCONS_00002247	P	P	P	P	P	P	8.66252	6.7333	7.03982	25.5703	19.9056	17.1003	AACACTTAATTTAGGGGGCTCAATGGCTCAGAGGTTAAGAGCACTGTCTGCTCTTACAGA	Alexander et al 2013	316	chr10	+	85829818	85833490	NR_015572, uc007gqf.1, uc007gqg.1, uc007gqh.1	chr10:85833390+85833490		intergenic
ASMM10P002945	Mrpl47	ENSMUST00000153564	P	P	P	P	P	P	40.2529	30.4426	36.7529	25.5563	18.0117	18.3061	AGTTGGGAATGTATGTCCTTCTGAAGGAAAGAAACATGCTTCTAACTCTGGAGCAGGAGG	Ensembl	523	chr3	-	32727574	32732613		chr3:32731207-32732557	74600	exonic sense	NM_029017	Mrpl47	mitochondrial ribosomal protein L47	-	32727496	32736755
ASMM10P043954	Gm16436	ENSMUST00000121510	M	P	P	P	P	P	22.7489	21.7344	23.7274	25.5316	20.0894	20.3756	ACTTTTGAAGGCTTTACCTTCCAAGTTCAGGATGGAGGTCCCGGGACCTTTAACTTCTAA	Ensembl	1607	chrX	-	58630186	58632738		chrX:58630200-58630362	631581	intergenic
ASMM10P045189	Gm14723	ENSMUST00000118686	P	P	P	P	P	P	4.71187	3.24019	4.03483	25.5174	27.3105	29.2845	TTGTGCTGAATCTACAGGATGAAACTTGGAGAAGTAACAGCCTCATTAAGGATAAGAAAT	Ensembl	215	chrX	+	71727656	71727871		chrX:71727811+71727871		intergenic
ASMM10P051222	Meg3	NR_003633	P	P	P	P	P	P	0.85998	2.90455	1.82396	25.4777	19.7257	9.15007	TCATTTCTACCAGCACTTTCTTTGGCCTTTTAAACCAACCATTTTTGTCCAGACAAGACC	RefSeq	11439	chr12	+	109545397	109568600		chr12:109545756+109546390	17263	intergenic
ASMM10P049867	XLOC_005009	TCONS_00006707	P	P	P	P	P	P	3.2005	3.63152	4.55246	25.4699	22.1583	18.621	ATGAATGTAATCAATGTGGTAAAGCTTTGCAAGTCACAGTGGTCTCCAATATCATAAAAG	Alexander et al 2013	3227	chr12	-	22866887	22871448	TCONS_00006870	chr12:22869554-22869618		intergenic
ASMM10P003595	Usf2	ENSMUST00000171338	P	P	P	P	P	P	10.8039	13.3607	9.10305	25.464	38.7134	36.4488	CCGCCGCCAGGCGGGGACGGCCCGGGGGCTGAGGAGCAGACGGCGGTGGCCATCGCCAGT	Ensembl	994	chr7	-	30946579	30956757		chr7:30956218-30956695	22282	exonic sense	NM_011680	Usf2	upstream transcription factor 2	-	30945247	30956803
ASMM10P028476	Gm11830	ENSMUST00000120175	P	P	P	P	P	P	4.97133	2.993	9.31619	25.4006	57.8604	64.072	CTACAGAGCTAAAGGAAAACCTGATGCAGTGAAAAGGGGTTGTTTAAGGCTGAAAAGAGC	Ensembl	561	chr4	+	11144709	11145270		chr4:11145183+11145270	666897	intergenic
ASMM10P047755	Prkca	ENSMUST00000134910	P	P	P	P	P	P	34.6242	19.2362	16.8023	25.367	19.8952	18.4443	AGGCTGAAGGAAAAGAGCTGCTCACGGCCCTTACCCTCCCTTCTCCCCCTGTCCTCAAAG	Ensembl	678	chr11	-	107978340	108012805		chr11:108012737-108012805	18750	exonic sense	NM_011101	Prkca	protein kinase C, alpha	-	107933386	108343888
ASMM10P051215	AK137406	AK137406	P	P	P	P	P	P	10.9844	7.28154	9.06641	25.3518	28.27	26.9252	GCACCAAGCATGTGTAACATGGCTCTATACAATACAATAAAAAGCGCTAATGTTAAGCTC	Genbank	2180	chr12	+	108817966	108820146		chr12:108820083+108820146		intergenic
ASMM10P041701	Lrrc49	ENSMUST00000150060	P	P	P	P	P	P	15.4293	13.2099	13.2114	25.3422	18.3756	15.4808	CAGTGAATGCTCTTAACTGCTGAGACATCTCTCCAGCCCTGGTGGTAATTTTTTAAAAAA	Ensembl	4210	chr9	-	60568858	60688124		chr9:60568985-60569171	102747	exonic sense	NM_001146046	Lrrc49	leucine rich repeat containing 49	-	60587234	60688134
ASMM10P012984	AA619741	NR_033627	P	P	P	P	P	P	0.207747	0.468485	0.550833	25.2789	13.3187	13.4627	CTGACGGTATAACCCTGTGCACCTTTGAAAAAGATTTTGGTTTTAAATTGCTGCTTTTAA	RefSeq	2676	chr1	-	34633534	34636210		chr1:34633594-34636210	241051	intergenic
ASMM10P040505	Atp6v1b2	ENSMUST00000153079	P	P	P	P	P	P	6.86633	6.61112	6.3572	25.2608	30.0145	25.6354	GCCCTCTTCTGGCCCGTGAGTGTATATGCAACAGAGCACTCATACATTAAATAAATAAAA	Ensembl	2507	chr8	+	69088767	69107363		chr8:69107300+69107363	11966	exonic sense	NM_007509	Atp6v1b2	ATPase, H+ transporting, lysosomal V1 subunit B2	+	69088735	69113717
ASMM10P023365	Gm13806	ENSMUST00000117822	P	P	P	P	P	P	0.868347	0.589306	0.873788	25.1962	18.2392	15.6729	TAGTGACAGAAATTCCTAAAGAGAAGGATCCTGGAACGGGTGCAATTGGTGTAATGGGAG	Ensembl	325	chr2	+	98601029	98601354		chr2:98601286+98601354	100042886	intergenic
ASMM10P025678	AK132900	AK132900	P	P	P	P	P	P	3.13241	3.3696	3.90876	25.1595	18.3104	15.2425	AATAAGATTGACATGAGATTCCCTTTGACTCGCCCCAGTTGGGACTGCAACATGGCTAAA	Genbank	911	chr3	+	21702814	21712460		chr3:21709826+21709887		intergenic
ASMM10P048477	Gm12201	ENSMUST00000120657	P	P	P	P	P	P	48.886	40.6004	53.6662	25.127	14.8904	14.34	AAGTTTGACTTGAGTGTCGACAAGAGGGCTTTTGTACACTGGTGTATGGGTGATGGAATG	Ensembl	1234	chr11	+	51106630	51107869		chr11:51107699+51107869	382518	intergenic
ASMM10P017100	AK078618	AK078618	P	P	P	P	P	P	34.4234	22.2033	23.1346	25.1089	19.8332	20.8752	ATGTCTCCCCCTCCCTCTTCATTTTAGGTTTGAATAGGGAAATAGAAGAGATCTTGCAGT	Genbank	2204	chr17	+	34957618	34959819		chr17:34959759+34959819		exonic antisense	NM_010478	Hspa1b	heat shock protein 1B	-	34956428	34959238
ASMM10P055301	AK204506	uc029umz.1	P	P	P	P	P	P	6.28826	5.05822	5.93293	25.0432	14.1941	15.1958	GGCATGAAATAGACATTTCCCCCATACAAGATTTCCAGTCTCTCTTATTTTTAAATGAGA	UCSC_knowngene	332	chr3	+	88328338	88328670		chr3:88328600+88328667		exonic sense	NM_020003	0610031J06Rik	RIKEN cDNA 0610031J06 gene	+	88325022	88328631
ASMM10P045777	Gm5395	ENSMUST00000121650	P	P	P	P	P	P	25.6581	14.4147	16.3064	24.9858	27.2805	26.434	CAATAAAACTAGGTGCTGATCTGGTTCCCCATTCAAAAGAGCTTGGATAGTGATCCCCAA	Ensembl	915	chrX	+	151655187	151656102		chrX:151655887+151656102	385448	intergenic
ASMM10P020320	AK215672	uc029twe.1	P	P	P	P	P	P	140.557	153.002	172.308	24.9724	24.7571	27.0765	GTTTGGTTCTTTTTCTATAAATGAACTCTCAGAAGTGCCTGGAGACCAGAGGTCTCTTTC	UCSC_knowngene	689	chr2	-	26593061	26593750	ENSMUST00000131940, NM_026212	chr2:26593075-26593750		exonic sense	NM_026212	Agpat2	1-acylglycerol-3-phosphate O-acyltransferase 2 (lysophosphatidic acid acyltransferase, beta)	-	26593056	26604417
ASMM10P015955	AK210432	uc029thc.1	P	P	P	P	P	P	16.0026	11.832	15.9747	24.9416	17.9284	17.0591	TTGTTGCTTTTGGAAAAATCAATGGGACCATGAAGAAGACTGGGAAGACGGTAGCCTACC	UCSC_knowngene	414	chr17	-	34028505	34028919	ENSMUST00000168978, NM_001077709, NM_008202	chr17:34028560-34028919		exonic sense	NM_008202	Slc39a7	solute carrier family 39 (zinc transporter), member 7	-	34028265	34031690
ASMM10P050646	XLOC_001256	TCONS_00000487	P	P	P	P	P	P	306.989	288.452	320.168	24.9375	8.43591	8.22577	AACAACTAGCCCCTCTATTGGCCTGCTTTGGGTGAGCATTCAGTGAGTGTGTTTAAAAAA	Alexander et al 2013	314	chr1	-	151343921	151344345		chr1:151343937-151344203		bidirectional	NM_001039511	Ivns1abp	influenza virus NS1A binding protein	+	151344497	151356798
ASMM10P017815	BC134356	uc008euf.1	P	P	P	P	P	P	8.56671	5.19132	5.98984	24.8316	11.091	11.0478	TATGGAAGAGCTGTTTGGTTTGAACCGTGAAGAAAACTGTGTATTGAGTTAGCTGAGATT	UCSC_knowngene	1629	chr18	-	43320996	43322625		chr18:43321085-43322625		intergenic
ASMM10P051370	Gm10336	NR_045170	P	P	P	P	P	P	13.5429	10.4821	11.9804	24.8092	15.7771	15.6273	GTGGGAGGGTTATGGCTGTTGACTACATACAGCATTTTTGTACATTTTAAATATGAGTAT	RefSeq	3772	chr13	-	12182716	12186488		chr13:12182772-12186488	328186	intergenic
ASMM10P028901	Gm12529	ENSMUST00000119529	P	P	P	P	P	P	21.9561	21.1437	21.4041	24.7174	21.7053	22.1122	TGAAAAAGAACTAAGTCTGGAAAGGAAAATGTTGCAGTGGAAGCCTTGGGAGCCACTGGT	Ensembl	268	chr4	+	59532746	59533014		chr4:59532931+59533014		intronic antisense	NM_144904	Ptbp3	polypyrimidine tract binding protein 3	-	59471867	59549364
ASMM10P053226	Psma1	ENSMUST00000135570	P	P	P	P	P	P	3.56601	2.9264	3.32359	24.6538	11.6399	10.6126	GGTTGTCGCTGCGCCGGAGCTATGGTGTGTTGAGCCCCGAGTCCTCGAAGGGTTTGGGGC	Ensembl	960	chr7	-	114264794	114276026		chr7:114275978-114276026	26440	exonic sense	NM_011965	Psma1	proteasome (prosome, macropain) subunit, alpha type 1	-	114264549	114276116
ASMM10P027755	Gm12890	ENSMUST00000120885	P	P	P	P	P	P	43.8108	22.0892	28.4639	24.599	22.1133	21.2023	ACCAGTCTGTGTGCCATCCATGCTGAATATGTAACAATTGTGCCAAAAGACATCCAGATA	Ensembl	373	chr4	-	121227100	121227473		chr4:121227114-121227473		intergenic
ASMM10P054311	AK189601	uc007tdb.1	P	P	P	P	P	P	2.99634	2.55826	3.52121	24.4095	24.6246	20.5989	TCCGACTCTCAGCTGGAAGGCAAGATGGTTGAAGCAGATCGCCCAGGAAAGCTCTTCATT	UCSC_knowngene	396	chr14	+	43713870	43714266	NM_001252089, NM_009033	chr14:43713877+43713937		intergenic
ASMM10P029590	AK049295	uc008uwx.1	P	P	P	P	P	P	10.3933	10.6519	10.5227	24.3955	20.7869	18.5408	CTCAGAACCACTGAGCCATCTCTCCAGACCTCACTTAAACCATTTAAAAATTATTATATT	UCSC_knowngene	1396	chr4	+	129382760	129395261		chr4:129395201+129395261		intergenic
ASMM10P038620	Gm6884	ENSMUST00000119318	P	P	P	P	P	P	4.30662	3.04637	2.94229	24.3773	16.3814	17.7028	TGTATCAGGTATGGACATCATTGTCCACATCGTTGAGAAAGACAAGATCACCACCAGGAC	Ensembl	615	chr10	+	24045591	24046206		chr10:24046121+24046206	628480	intergenic
ASMM10P046367	Gm12024	ENSMUST00000118819	P	P	P	P	P	P	13.8052	10.9037	14.1199	24.3773	22.8314	20.4103	TCTGAGAGTGAAGCTGAAGATGACAACCTTGATGACTTAGAGAGGCACTTATGGGAGAAG	Ensembl	1253	chr11	-	18577226	18578479		chr11:18577283-18578479	100417654	intergenic
ASMM10P056209	XLOC_011240	TCONS_00015098	P	P	P	P	P	P	10.5467	8.0224	8.12879	24.3534	11.542	10.9024	CAAAAACTAAGGCTAGTCATCTCGCTCAGTTTCCCACTTGAGCTGTTTGAAACTTGCATT	Alexander et al 2013	276	chr18	+	50208738	50209147		chr18:50208840+50208970		intergenic
ASMM10P020759	AK010824	uc008kcf.1	P	P	P	P	P	P	9.37411	6.82923	6.2484	24.3504	19.2511	16.5532	ATGAATCTGAGGAGACTAAGCCAAGAAAATCTCTGAGTTCAAGGTCAGCCTGGGACAAAG	UCSC_knowngene	608	chr2	-	72988245	72993733		chr2:72993580-72993733		intergenic
ASMM10P050370	AK053647	AK053647	P	P	P	P	P	P	29.8039	16.7391	20.4063	24.333	11.3126	11.1016	GATAAGCATGTAACACTGACTTTATCCTACATAGAGTTGGCATTTCAAATAAACAGCTTG	Genbank	1858	chr12	-	102780802	102782660		chr12:102780817-102782331		intergenic
ASMM10P026729	Gm11814	ENSMUST00000119515	P	P	P	P	P	P	22.8616	18.9653	21.985	24.3299	17.0417	16.7138	GAGGCCGTCAACAAGAGGGGGAGAGTTCCCAACATTGTCAAGTACAGTCCATACTGCCAG	Ensembl	929	chr4	-	10438814	10439743		chr4:10439413-10439470	666840	intergenic
mouselincRNA0706+_P1	mouselincRNA0706	mouselincRNA0706+	P	P	P	P	P	P	2.64015	2.30389	2.54393	24.229	20.7229	29.0241	AGTGAGTGCACGTGCCTCTGTGTGTGTGTCTGTCTGCACGTGCAGCTGTGTGGATTTCAG	lincRNA	5667	chr17	+	45724051	45729718		chr17:45729638+45729697		intergenic
ASMM10P020337	Vav2	ENSMUST00000149005	P	P	P	P	P	P	14.328	12.6786	13.6066	24.1804	11.7207	12.0424	ATGGGTTTTCCCCACAAGACTACGGTTTTTACTACAAATAAACCTACGTTCTATTCTGCA	Ensembl	5098	chr2	-	27262103	27426912		chr2:27262117-27263634	22325	exonic sense	NM_009500	Vav2	vav 2 oncogene	-	27263634	27426825
ASMM10P022865	Gm13620	ENSMUST00000131198	P	P	P	P	P	P	34.8148	29.9967	29.1668	24.1242	15.7317	18.2542	GACGTCAACCAACAAGGCTTCTCTCTCTCTCCTCTCTCTAACAATGAAAGTTGCTGTTAA	Ensembl	511	chr2	+	60125095	60125819		chr2:60125757+60125819	667106	exonic antisense	NM_001001182	Baz2b	bromodomain adjacent to zinc finger domain, 2B	-	59899362	60125740
ASMM10P015952	H2-K2	NR_004446	P	P	P	P	P	P	16.2162	27.0263	35.9367	24.0391	14.4928	14.7267	GACCGAGGGTTGATTTCTTGTTAATTTCATGGATTGAGAATACTTAGAGTTTTGGTTTGT	RefSeq	1324	chr17	-	33974658	33978791		chr17:33974700-33974785	630499	intergenic
ASMM10P057568	mouselincRNA1246	DV653038	P	P	P	P	P	P	2.35882	3.59972	5.47392	23.9134	29.7189	31.1088	ATCACACCCGTGCTGGAAAATCAACTAAACATGGGCAAAGGAGATCCTAAAAAGCCGAGA	lincRNA	693	chr5	-	149048795	149184489		chr5:149050721-149181998		exonic sense	NM_010439	Hmgb1	high mobility group box 1	-	149047226	149053037
ASMM10P031764	Gm19932	ENSMUST00000177033	P	P	P	P	P	P	4.23569	3.57577	4.26925	23.9107	26.5198	28.0908	ATCAAGAAGGGAGAAAAGGCAGGCCTTATAGCTTATCTTAAAAAGGCTACTAGTGTGTAA	Ensembl	315	chr5	+	49423840	49424155		chr5:49424095+49424155	100503862	intergenic
ASMM10P041894	Gm16222	ENSMUST00000124320	P	P	P	P	P	P	11.3054	10.7772	11.0762	23.8861	24.0146	19.6995	CACATGATGGCCCACAACCGTATTTACAGCTACAGTGTACTCATATACATAAAATAAATA	Ensembl	1298	chr10	+	76078616	76080502		chr10:76080433+76080502	102639053	intronic antisense	NM_023219	Slc5a4b	solute carrier family 5 (neutral amino acid transporters, system A), member 4b	-	76058620	76111018
ASMM10P054386	4930594M22Rik	ENSMUST00000100291	P	P	P	P	P	P	55.4462	36.6241	36.9798	23.8843	13.3655	14.8321	TGACAGAGTCCCTAAGCCGCCCCCAGGCTCCCAGTCCCAGCCCGCCTCGGCGCCTCACCT	Ensembl	1824	chr14	+	122913029	122927690		chr14:122913042+122913102	654799	exonic antisense	NM_028651	Tmtc4	transmembrane and tetratricopeptide repeat containing 4	-	122918974	122983261
ASMM10P056624	Asnsd1	uc007azf.1	P	P	P	P	P	P	56.0262	34.3558	42.3701	23.8635	13.4589	14.1198	AGAGTTATTGGTGATCATGGAAAGGAAGCAAGTTTGGGAAAAGGTAGACCTCACTCTGCC	UCSC_knowngene	470	chr1	-	53344641	53346761		chr1:53344902-53346579	70396	exonic sense	NM_133728	Asnsd1	asparagine synthetase domain containing 1	-	53344643	53352699
ASMM10P035869	AK033366	AK033366	P	P	P	P	P	P	6.27013	5.09268	6.23772	23.8569	16.945	16.3547	GAACTCTGCACCTGTAGAGATGTTATAGTTGACTAATTCCCAATCAAATACTAAGCTTTT	Genbank	287	chr7	-	30160489	30160776		chr7:30160595-30160776		intergenic
ASMM10P022923	Gm13612	ENSMUST00000119276	P	P	P	P	P	P	12.9065	9.70586	13.6434	23.5936	24.9246	26.8585	TATGAATCACAGCGGAAATCAAGCTCTATGAATCGCAGCTTCGGGATCTCAACAACAGAG	Ensembl	390	chr2	+	68831016	68831406		chr2:68831275+68831406	667443	intergenic
ASMM10P054730	XLOC_010800	TCONS_00013587	P	P	P	P	P	P	15.1756	7.65379	9.34598	23.4973	15.1478	21.1269	GCGATCGGCCCGAGGTTATCTAGAGTCACCAAAGCCGCCGGCGCCCGACCCCCGGCCGGA	Alexander et al 2013	427	chr17	-	39846605	39847253	TCONS_00013579, TCONS_00013580, TCONS_00013581, TCONS_00013582, TCONS_00013588	chr17:39846631-39846689		intergenic
ASMM10P000128	Plrg1	ENSMUST00000029628	P	P	P	P	P	P	17.125	9.49587	11.0537	23.4408	14.5349	15.475	ATCCGCTACTATAACATAAAGCAGTGGAAATTCCCCGATGGAGGCTTCATTCAAAATCTC	Ensembl	1749	chr3	+	83055531	83072289		chr3:83069806+83070622	53317	exonic sense	NM_016784	Plrg1	pleiotropic regulator 1, PRL1 homolog (Arabidopsis)	+	83055537	83072291
ASMM10P057613	humanlincRNA0575	BY613238	P	P	P	P	P	P	29.0561	21.331	23.166	23.3838	15.5832	17.3534	TAAGGCCTAGGAAGAGTTGTGTAATGTCATATCTCATATCAAAGAAAATCAGCATTGGTA	lincRNA	467	chr5	+	148457071	148457244	NM_001253681, NM_001253686, NM_001253687, NM_001253688, NM_001253689, NM_029673, NM_198653	chr5:148457144+148457204		intergenic
ASMM10P014915	Gm16139	ENSMUST00000160015	P	P	P	P	P	P	4.2421	2.347	2.91045	23.3828	29.4768	37.3458	AAAGGTGGATGAAAATGGCCAATCAGTTGACCTCATCCAGAGTGTCCTTCTGATGAGTGT	Ensembl	420	chr16	+	16542322	16542742		chr16:16542588+16542742	102637451	intronic antisense	NM_139232	Fgd4	FYVE, RhoGEF and PH domain containing 4	-	16421977	16560149
[truncated: 7,650 more rows]

## Sheet: lncRNAs in GC-1
Annotation			Flags						Normalized						Information
[truncated: 10,572 more rows]

## Sheet: lncRNAs in GC-2
Annotation			Flags						Normalized						Information
[truncated: 10,653 more rows]

## Sheet: mRNAs in F9
Annotation		Flags						Normalized						Information
[truncated: 12,513 more rows]

## Sheet: mRNAs in GC-1
Annotation		Flags						Normalized						Information
[truncated: 13,493 more rows]

[truncated: 1 more sheets: mRNAs in GC-2]
