# Supplementary material for: Profiling of testis-specific long noncoding RNAs in mice
Source: BMC Genomics. 2018 Jul 16;19:539. doi: 10.1186/s12864-018-4931-3 (PMC6048885; doi:10.1186/s12864-018-4931-3)
Supplement: Supplementary file 9 — Table S9. Testis-specific lncRNAs and mRNAs in three mouse germ cell-related cell lines (F9, GC-1 and GC-2). (XLSX 712 kb) [file 12864_2018_4931_MOESM9_ESM.xlsx]

## Sheet: testis-specific lncRNAs in F9
Annotation			Fold change									Average of fold-change (n = 3)			P-value (n = 3)			Flags												Normalized												Raw (log2)
Systematic	Gene Symbol	seqname	F9 1/Testis 1	F9 2/Testis 2	F9 3/Testis 3	GC-1 1/Testis 1	GC-1 2/Testis 2	GC-1 3/Testis 3	GC-2 1/Testis 1	GC-2 2/Testis 2	GC-2 3/Testis 3	F9/Testis	GC-1/Testis	GC-2/Testis	F9/Testis	GC-1/Testis	GC-2/Testis	Testis 1	Testis 2	Testis 3	F9 1	F9 2	F9 3	GC-1 1	GC-1 2	GC-1 3	GC-2 1	GC-2 2	GC-2 3	Testis 1	Testis 2	Testis 3	F9 1	F9 2	F9 3	GC-1 1	GC-1 2	GC-1 3	GC-2 1	GC-2 2	GC-2 3	Testis 1	Testis 2	Testis 3	F9 1	F9 2	F9 3	GC-1 1	GC-1 2
ASMM10P045997	LOC100041346	uc029xya.1	0.0044694	0.00311566	0.00311993	0.00169416	0.00248118	0.00225237	0.0203404	0.01099	0.00978533	0.00356833	0.00214257	0.0137052	0.00584285	0.00580723	0.00609671	P	P	P	P	P	P	P	P	P	P	P	P	137.625	77.3709	86.8935	0.6151	0.241062	0.271102	0.233159	0.191971	0.195717	2.79935	0.850304	0.850282	14.8261	13.9556	14.1644	6.39561	5.05235	5.16526	5.33739	4.7937
ASMM10P015914	AK018904	AK018904	0.00309195	0.00185413	0.00198917	0.00139252	0.00132246	0.00134747	0.000897305	0.00129501	0.00129132	0.00231175	0.00135415	0.00116121	5.80296e-06	5.77923e-06	5.77505e-06	P	P	P	P	P	P	P	P	P	P	P	P	137.069	133.171	147.777	0.423812	0.246916	0.293953	0.190871	0.176113	0.199124	0.122993	0.172457	0.190826	14.8203	14.739	14.9305	5.85822	5.08697	5.28202	5.04868	4.66932
ASMM10P033861	Gm8778	ENSMUST00000127246	0.00545451	0.0112875	0.00804656	0.00351051	0.00967801	0.00692613	0.00740702	0.011313	0.0107743	0.00826287	0.00670488	0.00983144	0.000868472	0.000863245	0.000874085	P	P	P	P	P	P	P	P	P	P	P	P	54.224	36.9801	44.0159	0.295765	0.417415	0.354177	0.190354	0.357894	0.30486	0.401638	0.418355	0.474243	13.4824	12.8905	13.1832	5.33925	5.84443	5.5509	5.04476	5.69235
ASMM10P002310	Nfatc2ip	ENSMUST00000142947	0.0166806	0.0309937	0.0279914	0.0058541	0.00802182	0.0104384	0.0121211	0.0129201	0.0126669	0.0252219	0.00810476	0.0125694	0.00593735	0.00560203	0.00570116	P	P	P	P	P	P	P	P	P	P	P	P	45.0077	26.206	27.709	0.750757	0.812221	0.775613	0.26348	0.21022	0.289237	0.545543	0.338585	0.350987	13.2136	12.3937	12.5155	6.68314	6.80482	6.68177	5.51377	4.92471
ASMM10P041071	BC048644	ENSMUST00000181944	0.00921561	0.00837856	0.0097092	0.00454667	0.00768366	0.00659846	0.00744095	0.00930413	0.00830617	0.00910112	0.00627626	0.00835042	0.0107587	0.0106362	0.0107204	P	P	P	P	P	P	P	P	P	P	P	P	42.5227	22.2306	23.9378	0.391873	0.18626	0.232417	0.193337	0.170812	0.157953	0.316409	0.206836	0.198832	13.1317	12.1563	12.3044	5.74518	4.68027	4.94315	5.0672	4.62522
ASMM10P003981	Gm26701	ENSMUST00000181571	0.0128613	0.0102471	0.010746	0.0112764	0.0189679	0.0176495	0.017624	0.0169201	0.0175113	0.0112848	0.0159646	0.0173518	0.0033404	0.00338482	0.0034148	P	P	P	P	P	P	P	P	P	P	P	P	26.6341	16.434	17.7381	0.342549	0.168402	0.190614	0.300337	0.311718	0.313067	0.469399	0.278065	0.310617	12.4567	11.7205	11.872	5.5511	4.53485	4.65708	5.70267	5.49306
ASMM10P044132	Gm14771	ENSMUST00000118249	0.0353684	0.0319026	0.0313522	0.00256201	0.00203024	0.00201309	0.00471455	0.00182593	0.00225317	0.0328744	0.00220178	0.00293122	0.00117257	0.0010358	0.00103961	P	P	P	P	P	P	A	A	A	P	A	A	24.5084	17.0455	18.1383	0.866822	0.543796	0.568676	0.0627907	0.0346065	0.0365141	0.115546	0.0311239	0.0408687	12.3367	11.7732	11.9042	6.89053	6.22601	6.23404	3.44471	2.12245
ASMM10P054375	Diap3	uc007uuc.1	0.332774	0.301739	0.295587	0.182236	0.150237	0.151372	1.00473	0.676273	0.769587	0.310033	0.161282	0.816863	0.00646674	0.00266399	0.542164	P	P	P	P	P	P	P	P	P	P	P	P	21.5783	14.8461	15.691	7.1807	4.47965	4.63807	3.93236	2.23044	2.37519	21.6804	10.04	12.0756	12.153	11.5739	11.6951	9.94085	9.26826	9.26188	9.4134	8.33207
ASMM10P028238	4933438K21Rik	NR_045446	0.0105237	0.0193134	0.0120546	0.00136342	0.00222604	0.00253056	0.00136541	0.00200202	0.0022499	0.0139639	0.00204	0.00187244	0.00127167	0.00121521	0.00121452	P	P	P	P	P	P	A	A	A	A	A	A	21.1484	15.5462	14.4293	0.22256	0.30025	0.173939	0.0288341	0.0346065	0.0365141	0.0288761	0.0311239	0.0324644	12.124	11.6404	11.5741	4.92899	5.36911	4.52501	1.96103	1.77514
ASMM10P003001	Gm13166	ENSMUST00000154592	0.0325227	0.0413596	0.0344243	0.0653924	0.0813612	0.0715734	0.222899	0.176396	0.191891	0.0361022	0.0727757	0.197062	0.000492976	0.000573018	0.00126167	P	P	P	P	P	P	P	P	P	P	P	P	17.3122	13.1113	13.3633	0.563038	0.542279	0.460024	1.13209	1.06675	0.956461	3.85888	2.31279	2.56431	11.8352	11.3946	11.4634	6.26803	6.22198	5.92814	7.61699	7.26797
ASMM10P031676	Plk-ps1	ENSMUST00000119494	1.2769	1.21805	1.04374	0.617117	1.11409	1.02739	0.497006	1.27914	1.4852	1.17956	0.919532	1.08712	0.461751	0.441306	0.936007	P	P	P	P	P	P	P	P	P	P	P	P	16.6447	11.0402	12.7539	21.2536	13.4475	13.3118	10.2717	12.2998	13.1033	8.27251	14.122	18.9422	11.7785	11.1465	11.3961	11.5064	10.8541	10.783	10.7986	10.7953
ASMM10P028416	AI838599	ENSMUST00000141405	0.0172658	0.012521	0.0111445	0.00186186	0.0029483	0.0067536	0.00186457	0.0026516	0.00245024	0.0136438	0.00385459	0.00232214	0.00025838	0.000247769	0.000246168	P	P	P	P	P	P	A	A	A	A	A	A	15.4867	11.7378	13.2495	0.267391	0.146968	0.147659	0.0288341	0.0346065	0.0894817	0.0288761	0.0311239	0.0324644	11.6745	11.2349	11.4511	5.19374	4.33845	4.2887	1.8825	2.16974
ASMM10P000295	BC055111	ENSMUST00000067387	0.0786171	0.0365672	0.0283058	0.00580622	0.00542183	0.00497454	0.00587715	0.0046829	0.00366831	0.04783	0.00540087	0.00474279	0.00112594	0.000953789	0.000951023	P	P	P	P	P	P	A	A	A	A	A	A	14.808	18.6755	22.1316	1.16417	0.68291	0.626453	0.0859788	0.101255	0.110095	0.0870291	0.0874554	0.0811856	11.6098	11.9049	12.1912	7.31602	6.55464	6.37363	3.89814	3.87081
ASMM10P053662	Gm15363	ENSMUST00000118897	0.0450312	0.0352378	0.0274318	0.00568246	0.0044198	0.00473279	0.0022273	0.00397502	0.00420789	0.0359002	0.00494502	0.00347007	0.00620358	0.00546338	0.00542668	P	P	P	P	P	P	A	A	A	A	A	A	12.9646	7.82989	7.71513	0.583813	0.275908	0.21164	0.0736711	0.0346065	0.0365141	0.0288761	0.0311239	0.0324644	11.418	10.6509	10.6709	6.3203	5.24713	4.80804	3.67525	1.6841
ASMM10P040118	AK019859	AK019859	0.113916	0.0191474	0.0224953	0.00226889	0.00270123	0.00264487	0.0022722	0.0024294	0.00235153	0.051853	0.00253833	0.00235105	1.86915e-05	3.06079e-06	3.05824e-06	P	P	P	P	P	P	A	A	A	A	A	A	12.7084	12.8114	13.8056	1.44769	0.245305	0.310561	0.0288341	0.0346065	0.0365141	0.0288761	0.0311239	0.0324644	11.3892	11.3612	11.5104	7.63048	5.07752	5.36131	2.0898	1.80518
ASMM10P030766	4930558J18Rik	NR_037999	0.246932	0.092015	0.0952542	0.275256	0.185972	0.203957	0.238663	0.111099	0.121531	0.144734	0.221729	0.157098	0.00153125	0.00146028	0.00130414	P	P	P	P	P	P	P	P	P	P	P	P	12.5334	9.4956	10.1081	3.0949	0.873737	0.962842	3.4499	1.76592	2.06163	2.99126	1.05495	1.22845	11.3692	10.9291	11.0606	8.72661	6.91015	6.99373	9.22456	7.99516
ASMM10P045936	FJ541082	uc029xua.1	0.0124569	0.0102565	0.0109743	0.0120429	0.012803	0.00359516	0.0383198	0.0090801	0.00882794	0.0112292	0.00948032	0.0187426	1.6051e-05	1.60668e-05	1.81679e-05	P	P	P	P	P	P	P	P	A	P	P	P	12.5089	13.113	14.3247	0.155822	0.134494	0.157203	0.150642	0.167885	0.0514996	0.479337	0.119067	0.126458	11.3664	11.3948	11.5636	4.41469	4.21048	4.37906	4.70721	4.60028
ASMM10P030878	1700069L16Rik	NR_033216	0.0475664	0.0269573	0.0333054	0.00548477	0.00327742	0.00326553	0.00235404	0.00313577	0.00290336	0.035943	0.00400924	0.00279772	2.74031e-05	2.26086e-05	2.24726e-05	P	P	P	P	P	P	A	A	A	A	A	A	12.2666	10.5591	11.1817	0.583478	0.284644	0.37241	0.0672795	0.0346065	0.0365141	0.0288761	0.0331108	0.0324644	11.3382	11.0823	11.2063	6.31947	5.2921	5.62332	3.54432	2.01299
ASMM10P002862	Pbk	ENSMUST00000152130	0.512132	0.420088	0.328089	0.254548	0.27877	0.227532	0.777677	0.541737	0.528946	0.420103	0.253617	0.61612	0.0247593	0.00452639	0.153998	P	P	P	P	P	P	P	P	P	P	P	P	11.7526	7.69649	9.00415	6.01889	3.23321	2.95417	2.9916	2.14555	2.04874	9.13974	4.16947	4.76271	11.2764	10.6261	10.8938	9.68622	8.79784	8.61111	9.01893	8.27609
ASMM10P051924	Gm26639	ENSMUST00000181426	0.558992	0.217886	0.217093	0.0026799	0.00269087	0.00289777	0.00268381	0.00242008	0.00401131	0.331324	0.00275618	0.0030384	0.00291626	5.35521e-05	5.36245e-05	P	P	P	P	P	P	A	A	A	A	A	A	10.7594	12.8607	12.6008	6.01439	2.80217	2.73554	0.0288341	0.0346065	0.0365141	0.0288761	0.0311239	0.0505456	11.149	11.3668	11.3786	9.68514	8.59142	8.50018	2.05286	2.29925
ASMM10P010131	Frs3os	NR_045913	0.0158907	0.0137672	0.0137998	0.00341459	0.00279042	0.00258813	0.00270335	0.00250961	0.00230108	0.0144859	0.00293105	0.00250468	0.000246887	0.000235895	0.000235519	P	P	P	P	P	P	A	A	A	A	A	A	10.6816	12.4019	14.1083	0.169738	0.170739	0.194693	0.0364733	0.0346065	0.0365141	0.0288761	0.0311239	0.0324644	11.1386	11.3143	11.5417	4.5381	4.55474	4.68763	2.661	1.71028
ASMM10P041331	AK015174	uc009orc.1	0.0369426	0.0156696	0.0135174	0.00424746	0.0117559	0.0108336	0.00273828	0.00243138	0.00215797	0.0220432	0.00894563	0.00244255	0.00144557	0.00138321	0.00134531	P	P	P	P	P	P	A	P	P	A	A	A	10.5453	12.8009	16.2276	0.389572	0.200585	0.219355	0.0447909	0.150486	0.175803	0.0288761	0.0311239	0.0350187	11.12	11.36	11.7436	5.73668	4.78716	4.8597	2.95736	4.44244
ASMM10P020133	AK076687	uc008ihs.1	0.944335	0.373749	0.388539	0.00384697	0.00443095	0.0040485	0.0107734	0.00359214	0.00359949	0.568874	0.00410881	0.00598834	0.127732	1.15943e-05	1.18122e-05	P	P	P	P	P	P	A	A	A	P	A	A	9.81818	8.66446	9.01917	9.27165	3.23833	3.5043	0.0377702	0.0383918	0.0365141	0.105775	0.0311239	0.0324644	11.017	10.797	10.8962	10.3095	8.80013	8.85748	2.7114	2.47168
ASMM10P003194	Boll	ENSMUST00000159564	0.082734	0.0552212	0.04453	0.00315926	0.00590923	0.00542011	0.00316386	0.00531456	0.00481898	0.0608284	0.00482953	0.00443247	0.00236244	0.00180084	0.00179847	P	P	P	P	P	P	A	A	A	A	A	A	9.12684	5.85635	6.73678	0.7551	0.323395	0.299989	0.0288341	0.0346065	0.0365141	0.0288761	0.0311239	0.0324644	10.9116	10.2319	10.4753	6.69146	5.47624	5.31134	1.73471	1.60189
ASMM10P012663	AK016287	AK016287	0.0474541	0.076396	0.0675053	0.0127338	0.0173523	0.0105368	0.0529914	0.0213147	0.0222229	0.0637851	0.013541	0.0321763	0.000877952	0.000721199	0.000812571	P	P	P	P	P	P	A	A	A	P	P	P	8.49551	6.47546	6.12051	0.403147	0.494699	0.413167	0.10818	0.112364	0.0644903	0.450189	0.138022	0.136015	10.8082	10.3768	10.3369	5.7861	6.0895	5.77315	4.22952	4.021
ASMM10P002623	Gm4779	ENSMUST00000147742	2.37214	3.92379	3.39752	0.0076799	0.00734167	0.00701179	0.00374609	0.00660285	0.00623413	3.23115	0.00734445	0.00552769	0.000213056	0.00325846	0.00323213	P	P	P	P	P	P	A	A	A	A	A	A	7.70833	4.71371	5.20753	18.2853	18.4956	17.6927	0.0591992	0.0346065	0.0365141	0.0288761	0.0311239	0.0324644	10.6679	9.91872	10.1038	11.2893	11.314	11.1934	3.35973	1.72816
ASMM10P010304	Gm26715	ENSMUST00000181676	0.34325	0.197793	0.19914	0.0102287	0.00714749	0.0118832	0.00494116	0.00642821	0.00625244	0.246728	0.00975315	0.00587394	0.000898782	5.8022e-05	5.70035e-05	P	P	P	P	P	P	A	A	A	A	A	A	5.84399	4.84177	5.19228	2.00595	0.957668	1.03399	0.0597766	0.0346065	0.0617011	0.0288761	0.0311239	0.0324644	10.2685	9.95739	10.0996	8.10101	7.04247	7.09658	3.37373	1.82588
ASMM10P003255	Efhc1	ENSMUST00000160782	0.0532832	0.0549809	0.0207096	0.0485212	0.0357309	0.0221497	0.0513026	0.00605856	0.00484742	0.0429912	0.0354673	0.0207362	0.000104734	9.94556e-05	0.00010202	P	P	P	P	P	P	P	P	P	P	A	A	5.68015	5.5224	6.69725	0.302657	0.303627	0.138697	0.275607	0.19732	0.148342	0.291406	0.0334578	0.0324644	10.2274	10.1472	10.4668	5.37248	5.38524	4.19837	5.5787	4.83335
ASMM10P057104	BC100492	uc009tyg.1	9.69954	6.19048	5.60874	0.00650136	0.0110472	0.0112299	0.00651083	0.00993553	0.00998442	7.16626	0.00959283	0.00881026	0.0450699	0.00100734	0.0010046	P	P	P	P	P	P	A	A	A	A	A	A	4.43508	3.13259	3.25151	43.0183	19.3923	18.2369	0.0288341	0.0346065	0.0365141	0.0288761	0.0311239	0.0324644	9.87046	9.32922	9.42431	12.5236	11.3823	11.2371	2.12705	1.82687
ASMM10P002067	Gm12925	ENSMUST00000138861	0.535002	0.045168	0.0435208	0.0244912	0.00734646	0.00681353	0.00653338	0.00660716	0.00605786	0.207897	0.0128837	0.00639947	0.00706886	6.83341e-05	6.57247e-05	P	P	P	P	P	P	A	A	A	A	A	A	4.41978	4.71064	5.35906	2.36459	0.21277	0.233231	0.108246	0.0346065	0.0365141	0.0288761	0.0311239	0.0324644	9.86547	9.91778	10.1452	8.33831	4.87224	4.94819	4.23039	1.88518
ASMM10P035620	AK132898	uc009fiw.1	0.128782	0.160908	0.106564	0.00664118	0.0165296	0.0158837	0.0113816	0.0205304	0.0169361	0.132084	0.0130182	0.0162827	0.0249494	0.0159887	0.0161838	P	P	P	P	P	P	A	A	A	A	A	A	4.34171	2.09361	2.29883	0.559133	0.336877	0.244972	0.0288341	0.0346065	0.0365141	0.0494154	0.0429825	0.0389333	9.83976	8.74785	8.9241	6.25798	5.53517	5.01905	1.93059	1.72719
ASMM10P031411	XLOC_018120	TCONS_00024923	0.257527	0.0693389	0.0601418	0.00741519	0.012232	0.0116611	0.00684648	0.00932203	0.0103678	0.129002	0.0104361	0.00884545	0.00230466	0.000449993	0.00044728	P	P	P	P	P	P	A	A	A	A	A	A	4.21766	3.33875	3.13126	1.08616	0.231505	0.18832	0.0312747	0.0408397	0.0365141	0.0288761	0.0311239	0.0324644	9.79794	9.42117	9.36995	7.21596	4.99399	4.63961	2.43915	2.56086
ASMM10P055980	XLOC_006221	TCONS_00008087	1.66589	0.850588	0.752406	0.163177	0.129994	0.113778	0.00689518	0.00780894	0.00693552	1.08963	0.13565	0.00721322	0.786816	6.41349e-05	3.27749e-05	P	P	P	P	P	P	P	P	P	A	A	A	4.18787	3.98568	4.68089	6.97654	3.39017	3.52193	0.683363	0.518115	0.53258	0.0288761	0.0311239	0.0324644	9.78771	9.67668	9.94998	9.89923	8.86623	8.86472	6.88873	6.22609
ASMM10P055978	TCONS_00008084	TCONS_00008084	1.54753	0.754292	0.666778	0.15864	0.104786	0.104592	0.00714079	0.0079566	0.00770525	0.989532	0.122673	0.00760088	0.966609	6.17373e-06	1.32217e-06	P	P	P	P	P	P	P	P	P	A	A	A	4.04383	3.91171	4.21328	6.25792	2.95057	2.80932	0.641513	0.409892	0.440676	0.0288761	0.0311239	0.0324644	9.73722	9.64966	9.79815	9.74241	8.66587	8.53858	6.79756	5.88806
ASMM10P056126	XLOC_008776	TCONS_00011021	0.0397788	0.055898	0.0416662	0.0206345	0.0195395	0.0222728	0.0182859	0.02231	0.0214616	0.045781	0.0208156	0.0206858	2.31667e-05	2.06196e-05	2.05728e-05	P	P	P	P	P	P	A	A	A	A	A	A	3.91628	3.42878	3.49439	0.155785	0.191662	0.145598	0.0808106	0.0669968	0.07783	0.0716128	0.0764961	0.0749951	9.69098	9.45955	9.52824	4.41435	4.72151	4.26842	3.8087	3.27498
ASMM10P001645	Ddx20	ENSMUST00000132008	0.164259	0.284853	0.180955	0.0826783	0.115143	0.118566	0.140413	0.201462	0.199681	0.210022	0.105463	0.180519	0.00187767	0.0011445	0.00159127	P	P	P	P	P	P	P	P	P	P	P	P	3.87264	2.68306	3.1193	0.636115	0.764279	0.564452	0.320183	0.308936	0.369844	0.543769	0.540534	0.622866	9.67482	9.10574	9.36443	6.44408	6.71704	6.22328	5.79498	5.48012
ASMM10P056329	TCONS_00022752	TCONS_00022752	0.94636	0.32336	0.336253	0.114954	0.0849334	0.080718	0.0208172	0.00958733	0.0208259	0.535324	0.0935352	0.0170768	0.0622181	1.06688e-05	7.06188e-06	P	P	P	P	P	P	P	P	P	A	A	A	3.76226	4.20318	4.0489	3.56045	1.35914	1.36146	0.432487	0.35699	0.326819	0.0783195	0.0402973	0.0843222	9.6331	9.75334	9.74073	8.92878	7.54757	7.49351	6.22874	5.6887
ASMM10P012186	XLOC_007344	TCONS_00009561	0.917422	0.987865	0.948374	0.190148	0.283692	0.26252	0.302044	0.375497	0.273304	0.95122	0.245453	0.316948	0.769927	0.00239252	0.0033271	P	P	P	P	P	P	P	P	P	P	P	P	3.66987	4.94124	5.06969	3.36682	4.88128	4.80797	0.697819	1.40179	1.3309	1.10846	1.85542	1.38557	9.59723	9.98673	10.0651	8.84811	9.39213	9.31378	6.91893	7.66201
ASMM10P001505	Arl5b	ENSMUST00000129509	0.0877263	0.101709	0.100256	0.0306704	0.0756066	0.0782077	0.0881578	0.135406	0.140027	0.096564	0.0614949	0.121197	0.0242682	0.0209093	0.0257729	P	P	P	P	P	P	A	P	P	P	P	P	3.54995	1.61181	1.90582	0.311424	0.163936	0.191071	0.108878	0.121864	0.14905	0.312956	0.218249	0.266865	9.5493	8.37054	8.65361	5.41367	4.49608	4.66053	4.2388	4.13808
ASMM10P002086	Zfp451	ENSMUST00000139143	0.122076	0.125192	0.0838727	0.0532226	0.0556556	0.0431456	0.133891	0.0548071	0.055635	0.11038	0.0506746	0.0814443	0.000801237	0.000586524	0.000868366	P	P	P	P	P	P	P	P	P	P	P	P	3.49946	2.5278	2.87554	0.427199	0.31646	0.241179	0.186251	0.140686	0.124067	0.468545	0.138542	0.159981	9.52863	9.01974	9.24703	5.8697	5.44497	4.99653	5.01333	4.3453
ASMM10P037454	Opa3	ENSMUST00000161711	0.0711147	0.151189	0.12493	0.0318813	0.0396981	0.0315984	0.187404	0.099419	0.126485	0.115745	0.0343926	0.137769	6.04384e-05	3.04699e-05	9.95794e-05	P	P	P	P	P	P	A	A	A	P	P	P	3.34282	2.90488	3.3501	0.237724	0.439186	0.418529	0.106574	0.115318	0.105858	0.626458	0.288801	0.423739	9.46257	9.22034	9.46741	5.02408	5.91778	5.79176	4.20793	4.05844
ASMM10P020565	AK015570	AK015570	0.0704357	0.0563399	0.0761961	0.0679683	0.0376875	0.0686706	0.0603029	0.0400059	0.0487752	0.0676572	0.0581088	0.0496947	0.000289792	0.000280737	0.000266614	P	P	P	P	P	P	P	P	P	P	P	P	3.14018	4.13211	3.71688	0.221181	0.232803	0.283211	0.213433	0.155729	0.25524	0.189362	0.165309	0.181291	9.37235	9.72874	9.61729	4.92002	5.00206	5.22831	5.20986	4.49185
ASMM10P040824	4930513N10Rik	ENSMUST00000098472	0.0985398	0.0949505	0.0482552	0.0677626	0.118218	0.0522244	0.0692919	0.0971608	0.0487793	0.0805818	0.0794017	0.071744	0.00194167	0.00195908	0.00187891	P	P	P	P	P	P	P	P	P	P	P	P	3.08974	3.00037	4.37714	0.304462	0.284887	0.21122	0.209369	0.354698	0.228594	0.214094	0.291518	0.213514	9.34898	9.267	9.85319	5.38106	5.29333	4.80517	5.18213	5.6794
ASMM10P055573	Hnrnpr	ENSMUST00000125696	0.113656	0.102157	0.10225	0.161239	0.186586	0.261338	0.182469	0.428703	0.554184	0.106021	0.203054	0.388452	0.000310266	0.000649441	0.0124275	P	P	P	P	P	P	P	P	P	P	P	P	3.08451	3.96977	3.32026	0.350573	0.405539	0.339496	0.497343	0.740703	0.867712	0.562827	1.70185	1.84004	9.34654	9.67092	9.4545	5.58451	5.80279	5.48982	6.43032	6.74171
ASMM10P055973	XLOC_006216	TCONS_00008075	1.5823	0.836731	0.725207	0.150199	0.132951	0.134098	0.0102363	0.0116779	0.0110812	1.04808	0.139083	0.0109985	0.869578	6.93491e-06	3.49644e-06	P	P	P	P	P	P	P	P	P	A	A	A	2.82094	2.66521	2.92968	4.46359	2.23006	2.12463	0.423702	0.354343	0.392865	0.0288761	0.0311239	0.0324644	9.21768	9.09611	9.27395	9.25493	8.26196	8.13557	6.19913	5.67796
ASMM10P056551	XLOC_024527	TCONS_00032520	0.678421	0.200209	0.216342	0.013011	0.00972725	0.0108269	0.0103537	0.00874836	0.0096261	0.364991	0.0111884	0.00957606	0.00938776	0.000158368	0.000157408	P	P	P	P	P	P	A	A	A	A	A	A	2.78896	3.55769	3.37254	1.89209	0.712282	0.729623	0.0362871	0.0346065	0.0365141	0.0288761	0.0311239	0.0324644	9.20122	9.5128	9.47704	8.0167	6.61539	6.59358	2.65361	1.69465
ASMM10P010068	1700097N02Rik	NR_045287	1.25249	0.90063	0.826831	0.0705159	0.135218	0.120294	0.0295126	0.0759601	0.0649232	0.993318	0.108676	0.0567987	0.918052	0.0120821	0.0100536	P	P	P	P	P	P	P	P	P	A	A	A	2.58932	1.38638	1.53285	3.2431	1.24861	1.26741	0.182588	0.187463	0.184392	0.0764175	0.105309	0.0995175	9.09407	8.15318	8.33942	8.7941	7.4252	7.39024	4.98467	4.75942
ASMM10P019306	Pitx3	ENSMUST00000172980	0.218843	0.254141	0.135359	0.110895	0.236092	0.270749	0.0607266	0.179123	0.212154	0.202781	0.205912	0.150668	0.0416183	0.0343654	0.0284171	P	P	P	P	P	P	P	P	P	P	P	P	2.40043	1.17204	1.16918	0.525319	0.297863	0.158259	0.266195	0.276709	0.316555	0.14577	0.209939	0.248046	8.98479	7.91088	7.9487	6.16799	5.35759	4.38872	5.52857	5.32118
ASMM10P056729	AK145544	uc007qzm.1	2.17843	0.689994	0.548741	0.104917	0.047204	0.0559615	0.0122174	0.00928576	0.00839571	1.13905	0.0693607	0.00996629	0.99971	0.00249878	0.0020015	P	P	P	P	P	P	P	P	P	A	A	A	2.36352	3.35179	3.86678	5.14877	2.31272	2.12186	0.247973	0.158218	0.216391	0.0288761	0.0311239	0.0324644	8.96244	9.42679	9.67434	9.46095	8.31446	8.13369	5.42626	4.51473
ASMM10P009835	2700099C18Rik	NR_024720	1.69389	1.25055	0.926813	3.20029	1.62907	1.23235	4.05845	0.84337	0.90989	1.29042	2.02057	1.93724	0.164515	0.085158	0.404562	P	P	P	P	P	P	P	P	P	P	P	P	2.23794	2.87587	2.89222	3.79082	3.59641	2.68055	7.16204	4.685	3.56423	9.08254	2.42542	2.6316	8.88367	9.20586	9.25538	9.01923	8.95143	8.47088	10.2784	9.40279
ASMM10P010306	XLOC_006221	TCONS_00008086	1.07336	0.62122	0.559962	0.0559123	0.0219081	0.0207141	0.01567	0.0197034	0.0184168	0.751513	0.0328448	0.0179301	0.291686	3.27722e-05	2.62226e-05	P	P	P	P	P	P	A	A	A	A	A	A	1.84276	1.57962	1.76276	1.97794	0.981294	0.987081	0.103033	0.0346065	0.0365141	0.0288761	0.0311239	0.0324644	8.60337	8.34144	8.54104	8.08072	7.07763	7.0296	4.15919	1.74733
ASMM10P010302	XLOC_006217	TCONS_00008077	0.335196	0.161141	0.142189	0.0173648	0.0165628	0.01847	0.0163305	0.014896	0.0164216	0.212842	0.0174659	0.0158827	0.000329846	3.47299e-05	3.44917e-05	P	P	P	P	P	P	A	A	A	A	A	A	1.76823	2.08941	1.97694	0.592705	0.336689	0.281098	0.0307051	0.0346065	0.0365141	0.0288761	0.0311239	0.0324644	8.54381	8.74495	8.70647	6.34211	5.53436	5.2175	2.41263	1.80807
ASMM10P056546	XLOC_024527	TCONS_00032524	3.2741	1.18743	1.13458	0.0172686	0.0218089	0.0203542	0.0172938	0.0196142	0.0180968	1.86537	0.0198106	0.0183349	0.284797	1.05546e-05	1.04669e-05	P	P	P	P	P	P	A	A	A	A	A	A	1.66974	1.58681	1.79393	5.4669	1.88423	2.03536	0.0288341	0.0346065	0.0365141	0.0288761	0.0311239	0.0324644	8.46112	8.34799	8.56633	9.54745	8.01885	8.07364	2.01083	1.91573
ASMM10P001159	Spata5	ENSMUST00000124347	0.306264	0.467726	0.294215	0.192351	0.183549	0.1004	0.516251	0.287	0.167905	0.356068	0.158767	0.323719	0.00227413	0.000774736	0.00649964	P	P	P	P	P	P	P	P	P	P	P	P	1.6175	1.41167	1.92036	0.495383	0.660275	0.564998	0.311128	0.259112	0.192804	0.835037	0.40515	0.322438	8.41526	8.17926	8.66458	6.08334	6.50601	6.22467	5.75359	5.22639
ASMM10P019885	Gm19424	NR_040320	0.111993	0.232872	0.184765	0.0819183	0.209098	0.203922	0.167584	0.0970336	0.102169	0.176543	0.164979	0.122262	0.0132879	0.0126804	0.0130354	P	P	P	P	P	P	P	P	P	P	A	A	1.60007	0.873806	0.976211	0.179197	0.203485	0.180369	0.131075	0.182711	0.199071	0.268146	0.0847885	0.0997386	8.39963	7.48724	7.68847	4.61634	4.80787	4.57738	4.50647	4.72238
ASMM10P027659	Kif2c	ENSMUST00000141675	1.1697	0.488946	0.302022	0.374014	0.248329	0.246693	0.380792	0.695721	1.06771	0.653558	0.289678	0.714742	0.120752	0.00296252	0.403893	P	P	P	P	P	P	P	P	P	P	P	P	1.54983	2.26706	2.13712	1.81284	1.10847	0.645457	0.579657	0.562977	0.527212	0.590162	1.57724	2.28183	8.35361	8.86268	8.81887	7.95498	7.25344	6.41675	6.65128	6.34589
ASMM10P026786	Gm11854	ENSMUST00000117839	0.24872	0.109173	0.0803907	0.128966	0.0948128	0.0772109	0.100311	0.180557	0.160893	0.146095	0.10033	0.147254	0.00230721	0.00174328	0.00258653	P	P	P	P	P	P	P	P	P	P	P	P	1.46767	1.85283	2.24819	0.365039	0.20228	0.180734	0.18928	0.175672	0.173585	0.147224	0.334543	0.361718	8.27502	8.57159	8.89197	5.64284	4.7993	4.58029	5.0366	4.6657
ASMM10P001733	Nlrp5	ENSMUST00000133237	0.137253	0.104699	0.103895	0.0205849	0.0172238	0.036857	0.0206149	0.0154905	0.0131761	0.115282	0.0248886	0.0164272	0.00488381	0.00348745	0.00332679	P	P	P	P	P	P	A	A	A	A	A	A	1.40074	2.00923	2.46389	0.192256	0.210364	0.255985	0.0288341	0.0346065	0.0908115	0.0288761	0.0311239	0.0324644	8.20768	8.6885	9.02414	4.71782	4.85583	5.08249	1.88397	1.73055
ASMM10P040538	Lsm4	ENSMUST00000153689	0.128721	0.154169	0.0829876	0.129899	0.198111	0.156904	0.111405	0.155884	0.217878	0.121959	0.161638	0.161722	0.000310266	0.00041901	0.000615196	P	P	P	P	P	P	P	P	P	P	P	P	1.35309	1.52943	1.74528	0.17417	0.23579	0.144837	0.175764	0.302996	0.273843	0.150741	0.238413	0.38026	8.15775	8.29485	8.52666	4.57529	5.02045	4.26086	4.92972	5.45211
ASMM10P024558	AK007174	uc008ouc.1	0.499464	0.331	0.241454	0.501532	0.982755	0.787081	0.4833	0.783733	0.632489	0.357306	0.757122	0.633174	0.0222675	0.108702	0.0352384	P	P	P	P	P	P	P	P	P	P	P	P	1.31594	0.862245	1.03336	0.657264	0.285403	0.249508	0.659985	0.847376	0.813334	0.635994	0.67577	0.653586	8.11759	7.46803	7.77054	6.49127	5.29595	5.04552	6.83852	6.93581
ASMM10P051925	XLOC_006760	TCONS_00008303	0.60908	0.238854	0.0958664	0.034957	0.0238795	0.0233841	0.0232045	0.0214765	0.0207906	0.3146	0.0274069	0.0218239	0.00772328	0.000119336	0.000116687	P	P	P	P	P	P	A	A	A	A	A	A	1.24442	1.44921	1.56149	0.757948	0.346151	0.149695	0.043501	0.0346065	0.0365141	0.0288761	0.0311239	0.0324644	8.03697	8.21713	8.36613	6.69689	5.57435	4.30845	2.9152	1.66557
ASMM10P027167	AK015285	AK015285	0.115178	0.0978291	0.149301	0.0680316	0.0299982	0.0700333	0.0883267	0.0525777	0.0518124	0.120769	0.056021	0.064239	1.0839e-05	6.9301e-06	6.46619e-06	P	P	P	P	P	P	A	A	A	P	A	A	1.21242	1.33705	1.29366	0.139644	0.130802	0.193144	0.082483	0.040109	0.090599	0.107089	0.0702989	0.0670274	7.99939	8.10091	8.09466	4.25655	4.17033	4.6761	3.83825	2.53481
ASMM10P001745	Nlrp4e	ENSMUST00000133392	0.481996	0.285664	0.245204	0.223513	0.24995	0.14416	0.289832	0.303615	0.19555	0.337621	0.205874	0.262999	0.00154417	0.000101143	0.000140715	P	P	P	P	P	P	P	P	P	P	P	P	1.19254	1.0932	1.28034	0.574797	0.312287	0.313945	0.266547	0.273244	0.184574	0.345635	0.331911	0.250372	7.97553	7.81041	8.07973	6.29785	5.42582	5.37694	5.53047	5.303
ASMM10P048683	4930443B20Rik	ENSMUST00000128647	0.254328	0.250154	0.136012	0.189875	0.0487557	0.0874233	0.314118	0.214672	0.25543	0.213498	0.108685	0.261407	0.005384	0.00261221	0.00482678	P	P	P	P	P	P	P	A	A	P	P	P	1.19215	1.7478	1.21635	0.303197	0.437221	0.165438	0.226359	0.0852155	0.106337	0.374476	0.375205	0.310693	7.97506	8.4874	8.00576	5.37505	5.91131	4.45272	5.29469	3.622
ASMM10P040174	Gm16425	ENSMUST00000118143	0.160774	0.141621	0.150886	0.21531	0.171914	0.157454	0.296079	0.241993	0.248476	0.151093	0.18156	0.262183	7.32337e-06	1.64731e-05	2.95728e-05	P	P	P	P	P	P	P	P	P	P	P	P	1.12816	1.03602	1.11835	0.181378	0.146722	0.168744	0.242904	0.178107	0.17609	0.334024	0.25071	0.277884	7.89547	7.73291	7.88458	4.6338	4.33603	4.48126	5.39647	4.68555
ASMM10P001955	Whsc1	ENSMUST00000137191	0.399409	0.296993	0.319382	1.28065	1.42131	1.72334	0.95268	1.1829	1.24056	0.338595	1.4751	1.12538	0.0239081	0.111801	0.616451	P	P	P	P	P	P	P	P	P	P	P	P	1.10222	0.690784	0.711214	0.440236	0.205158	0.227149	1.41156	0.981822	1.22566	1.05006	0.817128	0.882304	7.86191	7.14817	7.23156	5.91307	4.81968	4.91006	7.9353	7.14827
ASMM10P046066	Kifc5c-ps	ENSMUST00000179040	11.247	5.49621	6.01854	5.25082	4.05342	4.72873	5.21628	6.4032	7.00062	7.58726	4.67766	6.2067	0.00459163	0.000498578	0.0068733	P	P	P	P	P	P	P	P	P	P	P	P	1.0962	1.36431	1.47528	12.329	7.49855	8.87901	5.75596	5.53013	6.9762	5.71809	8.73598	10.3279	7.85401	8.13004	8.28419	10.7207	10.0115	10.1988	9.96307	9.64206
ASMM10P057294	Miip	uc012dpi.1	0.565447	0.456621	0.395646	0.35347	0.234875	0.159013	0.213414	0.190543	0.13913	0.472572	0.24912	0.181029	0.00347214	0.00120452	0.000678545	P	P	P	P	P	P	P	P	P	P	P	P	1.092	1.25666	1.47003	0.617468	0.573817	0.581611	0.385989	0.295158	0.233754	0.233048	0.239447	0.204524	7.84847	8.01145	8.27904	6.40116	6.30354	6.26648	6.06464	5.4143
ASMM10P030735	AK138930	AK138930	0.42621	0.343208	0.234987	0.071177	0.0521894	0.0345599	0.0653213	0.0478013	0.0307269	0.334802	0.0526421	0.0479499	0.000659368	1.72411e-05	1.65882e-05	P	P	P	P	P	P	A	A	A	A	A	A	1.06142	0.944351	1.05655	0.452389	0.324109	0.248274	0.0755488	0.0492851	0.0365141	0.0693335	0.0451413	0.0324644	7.8075	7.59925	7.80256	5.95236	5.47942	5.03836	3.71156	2.83204
ASMM10P030270	4930566F21Rik	ENSMUST00000130898	10.2221	6.31753	6.04254	0.0305437	0.0548658	0.0538438	0.0272761	0.0493444	0.0478721	7.52739	0.0464178	0.0414976	0.0716511	0.00508217	0.00499369	P	P	P	P	P	P	A	A	A	A	A	A	1.05866	0.630749	0.678149	10.8217	3.98478	4.09774	0.0323354	0.0346065	0.0365141	0.0288761	0.0311239	0.0324644	7.80374	7.017	7.16288	10.5326	9.09937	9.08318	2.48727	1.66783
ASMM10P012987	1700034P13Rik	ENSMUST00000181358	0.242473	0.145091	0.196017	0.17834	0.194729	0.318077	0.284684	0.119936	0.181859	0.194527	0.230382	0.195493	0.000298795	0.000333328	0.000634076	P	P	P	P	P	P	P	P	P	P	A	P	1.02967	0.867868	0.880976	0.249667	0.12592	0.172686	0.183631	0.168999	0.280218	0.293131	0.104089	0.160214	7.76368	7.47741	7.54038	5.0948	4.11545	4.51458	4.99289	4.60983
ASMM10P003325	Ppp4r1	ENSMUST00000162109	0.553286	0.288955	2.37938	0.31438	0.2918	0.187844	0.414723	0.299177	0.195703	1.07387	0.264675	0.303201	0.815756	0.00399115	0.00494899	P	P	P	P	P	P	P	P	P	P	P	P	1.0267	1.24742	1.57479	0.568061	0.360448	3.74703	0.322775	0.363998	0.295816	0.425798	0.3732	0.308191	7.75952	8.00081	8.37836	6.28084	5.63274	8.9541	5.80661	5.71674
ASMM10P039185	Ido2	ENSMUST00000140417	2.11033	3.48683	2.91264	2.13166	1.50869	1.25266	2.20929	0.10551	0.0969754	2.8366	1.631	0.803924	0.00380278	0.146962	0.888062	P	P	P	P	P	P	P	P	P	P	A	A	0.955287	0.825296	0.799421	2.01597	2.87767	2.32843	2.03634	1.24512	1.0014	2.1105	0.0870768	0.0775242	7.6555	7.40484	7.40023	8.1082	8.62978	8.26771	8.46399	7.49102
ASMM10P056789	Atad2	uc007vth.1	1.80433	1.5137	1.38503	3.94424	4.60687	3.75122	4.90453	5.19834	3.59163	1.56769	4.10078	4.56483	0.263305	0.0114079	0.0293556	P	P	P	P	P	P	P	P	P	P	P	P	0.927945	0.49925	0.617123	1.67432	0.755716	0.854734	3.66004	2.29998	2.31496	4.55113	2.59527	2.21648	7.61361	6.67969	7.02683	7.8403	6.70079	6.8219	9.30987	8.37636
ASMM10P029558	Gm20630	ENSMUST00000177387	5.83367	6.63435	6.01574	1.24833	2.44344	1.80746	1.25034	1.18693	1.39533	6.16125	1.83308	1.27753	0.0241416	0.0873787	0.548321	P	P	P	P	P	P	P	P	P	P	P	P	0.920449	0.418569	0.474299	5.36959	2.77694	2.85326	1.14902	1.02275	0.857278	1.15087	0.496814	0.661801	7.60191	6.4254	6.64707	9.52153	8.57837	8.56097	7.63842	7.20719
ASMM10P001901	4930500J02Rik	ENSMUST00000136364	2.17618	1.14135	1.01291	2.66694	2.46551	1.88182	0.0317673	0.0545141	0.0370825	1.44348	2.33809	0.0411213	0.338397	0.0077266	3.00893e-05	P	P	P	P	P	P	P	P	P	A	A	A	0.908989	0.77969	0.875465	1.97812	0.889903	0.886763	2.42422	1.92233	1.64746	0.0288761	0.0425041	0.0324644	7.58383	7.32283	7.53132	8.08085	6.93659	6.87498	8.71553	8.1176
ASMM10P027168	AI481877	ENSMUST00000122832	0.976453	0.343952	0.296383	0.0334501	0.0638585	0.0462443	0.0691089	0.0462579	0.0311142	0.538929	0.047851	0.048827	0.0809208	2.96555e-05	2.99451e-05	P	P	P	P	P	P	A	A	A	A	A	A	0.90819	0.926083	1.0434	0.886804	0.318529	0.309244	0.0303791	0.0591383	0.0482511	0.062764	0.0428387	0.0324644	7.58256	7.57107	7.78449	6.92341	5.45437	5.35518	2.39723	3.09498
ASMM10P024854	AK037140	AK037140	0.137371	0.26016	0.220931	0.108017	0.102486	0.101115	0.345536	0.139479	0.156273	0.206154	0.103873	0.213763	0.00372401	0.00251732	0.00988829	P	P	P	P	P	P	A	A	A	P	A	A	0.892663	0.578755	0.663153	0.122626	0.150569	0.146511	0.0964232	0.0593145	0.0670548	0.308447	0.0807243	0.103633	7.55769	6.89288	7.13062	4.06906	4.37337	4.27744	4.06353	3.09927
ASMM10P057298	4933407H18Rik	uc012duq.1	0.211978	0.137997	0.181732	0.182319	0.213918	0.139233	0.131134	0.151326	0.115212	0.177235	0.17849	0.132557	9.36498e-05	0.000107526	6.84107e-05	P	P	P	P	P	P	P	P	P	P	P	P	0.878847	1.00072	1.03757	0.186296	0.138096	0.18856	0.160231	0.214072	0.144465	0.115247	0.151435	0.119541	7.53518	7.6829	7.77642	4.67239	4.24862	4.64145	4.79623	4.95091
ASMM10P056858	2700099C18Rik	uc008dwq.2	1.8098	0.935547	0.727659	3.11406	1.34506	1.07695	3.96109	0.600473	0.792522	1.15767	1.84535	1.7847	0.748377	0.116071	0.532267	P	P	P	P	P	P	P	P	P	P	P	P	0.876976	1.39294	1.37139	1.58715	1.30316	0.997907	2.73095	1.87359	1.47692	3.47378	0.836423	1.08686	7.53211	8.15999	8.17884	7.76316	7.48689	7.04533	8.88741	8.08054
ASMM10P043101	C920006O11Rik	NR_040401	4.98347	0.870567	0.844045	0.202234	0.421023	0.392451	3.0319	0.333073	0.293777	2.23269	0.338569	1.21958	0.392556	0.023535	0.961379	P	P	P	P	P	P	P	P	P	P	P	P	0.876853	1.28051	1.48067	4.36977	1.11477	1.24976	0.17733	0.539126	0.581092	2.65853	0.426504	0.434989	7.53191	8.03858	8.28946	9.22428	7.26162	7.37	4.94252	6.28343
ASMM10P043637	Gm9430	ENSMUST00000121232	7.90323	5.19476	5.00396	5.53242	7.6801	6.31002	7.63146	5.08476	5.55689	6.03398	6.50751	6.09104	0.027413	3.46605e-05	0.0188064	P	P	P	P	P	P	P	P	P	P	P	P	0.873942	0.663223	0.704529	6.90697	3.44528	3.52543	4.83502	5.09362	4.44559	6.66945	3.37233	3.91499	7.52711	7.08943	7.21793	9.88477	8.8895	8.86616	9.71153	9.52343
ASMM10P040403	4933411K20Rik	ENSMUST00000145080	0.999438	0.904703	0.962785	0.530415	0.379741	0.288687	0.495482	0.424741	0.400968	0.955642	0.399614	0.440397	0.301472	0.00121346	6.46997e-05	P	P	P	P	P	P	P	P	P	P	P	P	0.864508	0.838841	0.85638	0.864022	0.758902	0.82451	0.458548	0.318542	0.247226	0.428348	0.35629	0.343381	7.51145	7.42833	7.49952	6.88586	6.70686	6.76996	6.31315	5.5243
ASMM10P035863	AK144686	AK144686	0.433346	0.358471	0.225024	0.0796084	0.0507452	0.0489285	0.0345497	0.268397	0.0435019	0.338947	0.0597607	0.115483	0.00253622	0.000119028	0.000608015	P	P	P	P	P	P	A	A	A	A	P	A	0.842426	0.681966	0.746275	0.365062	0.244465	0.16793	0.0670642	0.0346065	0.0365141	0.0291055	0.183037	0.0324644	7.47412	7.12963	7.30098	5.64293	5.07257	4.47429	3.5397	1.68429
ASMM10P057149	Rpa1	uc011xzi.1	0.894907	0.475458	0.429019	0.932448	0.817047	0.977007	0.704596	1.17623	0.897745	0.599795	0.908834	0.926189	0.0280655	0.541934	0.756583	P	P	P	P	P	P	P	P	P	P	P	P	0.81896	0.963856	1.09975	0.732892	0.458273	0.471813	0.763637	0.787515	1.07446	0.577035	1.13371	0.987293	7.43336	7.62875	7.86038	6.64839	5.97915	5.96464	7.04897	6.83012
ASMM10P056175	2700099C18Rik	uc008dwo.2	2.60848	2.02225	1.565	2.44055	1.58047	1.29506	6.30425	1.79811	1.92482	2.06524	1.77203	3.34239	0.00528249	0.0201834	0.11582	P	P	P	P	P	P	P	P	P	P	P	P	0.748452	1.01488	1.00566	1.95232	2.05234	1.57386	1.82663	1.60399	1.30239	4.71842	1.82487	1.93571	7.30348	7.70317	7.73134	8.06191	8.14214	7.70266	8.3072	7.8564
ASMM10P056011	TCONS_00008355	TCONS_00008355	0.933084	0.295486	0.256736	0.567932	0.157674	0.149208	0.602375	0.140593	0.133454	0.495102	0.291605	0.292141	0.0367701	0.006319	0.0080219	P	P	P	P	P	P	P	P	P	P	P	P	0.740373	1.02787	1.04633	0.69083	0.303721	0.268629	0.420482	0.162068	0.15612	0.445982	0.144511	0.139637	7.28782	7.72152	7.78853	6.56312	5.38569	5.15204	6.18813	4.54942
ASMM10P047750	AK043804	uc007mat.1	0.291458	0.265376	0.273464	0.0708379	0.0688421	0.0544172	0.0390167	0.160999	0.0483819	0.276766	0.0646991	0.0827991	0.00347552	0.00108058	0.00123447	P	P	P	P	P	P	A	A	A	A	A	A	0.740095	0.502694	0.671003	0.215707	0.133403	0.183495	0.0524268	0.0346065	0.0365141	0.0288761	0.080933	0.0324644	7.28728	6.68961	7.14759	4.88387	4.19873	4.60217	3.18446	1.69466
ASMM10P050289	Ston2	uc007okw.1	1.24601	0.412209	0.561072	1.15239	0.998849	1.05075	0.347881	0.106623	0.218332	0.739762	1.06733	0.224279	0.647061	0.740579	0.009073	P	P	P	P	P	P	P	P	P	P	A	P	0.733016	0.509201	0.518947	0.913342	0.209897	0.291167	0.844719	0.508615	0.545283	0.255002	0.0542928	0.113303	7.27341	6.70817	6.77686	6.96595	4.85263	5.26827	7.19455	6.19939
ASMM10P035181	Gm10069	NR_028593	1.71476	1.6793	1.52151	0.098828	0.0929539	0.0545672	0.0399271	0.0536422	0.0485153	1.63853	0.0821164	0.0473615	0.0103894	0.000148038	0.000114244	P	P	P	P	P	P	A	A	A	A	A	A	0.72322	0.580214	0.669158	1.24015	0.974353	1.01813	0.0714744	0.0539332	0.0365141	0.0288761	0.0311239	0.0324644	7.25401	6.89652	7.14362	7.40724	7.06739	7.07428	3.63158	2.96206
ASMM10P037707	Hspb6	ENSMUST00000126989	0.943687	0.404199	0.277359	0.234959	0.327874	0.47475	0.237329	0.0455461	0.0981841	0.541748	0.345861	0.12702	0.0936172	0.000908194	0.00013199	P	P	P	P	P	P	P	P	P	P	A	A	0.712429	0.68335	0.717788	0.67231	0.27621	0.199085	0.167392	0.224052	0.340769	0.16908	0.0311239	0.0704753	7.23232	7.13256	7.24483	6.52392	5.24871	4.71981	4.85931	5.01665
ASMM10P010097	Ccdc77	NR_045558	0.665978	0.370513	0.321016	0.368189	0.270444	0.107135	0.543539	0.216487	0.193129	0.452502	0.248589	0.317719	0.0135681	0.00533717	0.00788269	P	P	P	P	P	P	P	P	P	P	P	P	0.708662	0.976399	1.12822	0.471953	0.361768	0.362176	0.260922	0.264061	0.120872	0.385186	0.211378	0.217892	7.22467	7.6474	7.89725	6.01344	5.63801	5.58312	5.4997	5.25368
ASMM10P000176	Gm5229	ENSMUST00000039375	588.12	735.317	766.632	0.229392	0.898599	0.700423	0.0415648	0.107103	0.229454	696.69	0.609471	0.126041	0.000113781	0.0886026	0.00483475	P	P	P	P	P	P	P	P	P	A	A	P	0.694725	0.443114	0.465331	408.581	325.829	356.738	0.159364	0.398182	0.325928	0.0288761	0.0474589	0.106772	7.19601	6.50761	6.61953	15.7712	15.4528	15.5271	4.78841	5.84624
ASMM10P055977	XLOC_006221	TCONS_00008083	2.96829	1.55218	1.31665	0.0492043	0.055172	0.0551271	0.0422937	0.0496199	0.0536821	1.94571	0.0531678	0.0485319	0.161632	2.76041e-06	2.77137e-06	P	P	P	P	P	P	A	A	A	A	A	A	0.682751	0.627248	0.662362	2.0266	0.973601	0.8721	0.0335943	0.0346065	0.0365141	0.0288761	0.0311239	0.035557	7.17093	7.00897	7.12889	8.11578	7.06628	6.85092	2.54237	1.80546
ASMM10P056595	XLOC_026183	TCONS_00034303	0.659423	0.606931	0.680187	0.044289	0.147782	0.105616	0.0443536	0.0873966	0.0939024	0.648847	0.0992289	0.0752175	0.263332	0.0148185	0.0137218	P	P	P	P	P	P	A	A	A	A	A	A	0.651043	0.356123	0.345725	0.429313	0.216142	0.235158	0.0288341	0.0526285	0.0365141	0.0288761	0.0311239	0.0324644	7.10232	6.19231	6.1909	5.87682	4.89493	4.96006	1.70844	2.92673
ASMM10P032761	AK146146	uc009aqb.1	1.01056	1.08671	0.830509	0.180777	0.174695	0.640498	0.438368	0.21771	0.245867	0.975927	0.33199	0.300648	0.679996	0.0243923	0.00207384	P	P	P	P	P	P	P	A	P	P	P	P	0.634635	0.54437	0.669997	0.64134	0.591571	0.556439	0.114727	0.0950989	0.429132	0.278204	0.118515	0.16473	7.0655	6.80452	7.14543	6.45588	6.3475	6.20265	4.31429	3.78031
ASMM10P017567	2700099C18Rik	uc008dwn.2	0.901627	0.546587	0.259657	0.705607	0.405021	0.343906	1.29779	0.776494	1.13527	0.56929	0.484845	1.06985	0.0664373	0.0105328	0.721188	P	P	P	P	P	P	P	P	P	P	P	P	0.624042	0.842087	0.713212	0.562653	0.460274	0.18519	0.440329	0.341063	0.245278	0.809876	0.653876	0.80969	7.04121	7.4339	7.2356	6.26704	5.98544	4.61544	6.25466	5.62285
ASMM10P003069	Tex10	ENSMUST00000155905	0.421335	0.443616	0.250113	0.250639	0.28033	0.26095	0.568429	0.210988	0.330612	0.371688	0.263973	0.37001	0.000768386	2.79765e-05	0.007011	P	P	P	P	P	P	P	P	P	P	A	P	0.613653	0.545617	0.591671	0.258554	0.242044	0.147985	0.153805	0.152953	0.154397	0.348818	0.115118	0.195614	7.01699	6.80782	6.96607	5.14526	5.05822	4.29187	4.73719	4.4659
ASMM10P030269	4930566F21Rik	ENSMUST00000134615	14.6566	5.46004	6.18566	0.0550097	0.0461184	0.0567853	0.0533918	0.0414774	0.0504874	8.76744	0.0526378	0.0484522	0.0344933	0.000160945	0.000157977	P	P	P	P	P	P	A	A	A	A	A	A	0.596276	0.750384	0.64302	8.7394	4.09713	3.97751	0.032801	0.0346065	0.0365141	0.0318363	0.0311239	0.0324644	6.97555	7.26756	7.08614	10.2243	9.13949	9.04022	2.50789	1.84144
ASMM10P036729	Gm3765	ENSMUST00000130985	1.16654	1.5059	1.33738	0.825813	1.06303	1.23751	1.75761	1.4702	1.79209	1.33661	1.04212	1.6733	0.0215913	0.736063	0.00297811	P	P	P	P	P	P	P	P	P	P	P	P	0.579738	0.568088	0.561621	0.67629	0.855484	0.751101	0.478755	0.603892	0.695011	1.01895	0.835206	1.00647	6.93497	6.86605	6.89087	6.53243	6.87969	6.63543	6.37537	6.4471
ASMM10P056594	XLOC_026183	TCONS_00034301	0.615413	0.666329	0.605358	0.224835	0.122132	0.116679	0.050043	0.109841	0.103738	0.629033	0.154549	0.0878741	0.247919	0.0301786	0.0181585	P	P	P	P	P	P	P	A	A	A	A	A	0.577026	0.283354	0.312946	0.355109	0.188807	0.189444	0.129736	0.0346065	0.0365141	0.0288761	0.0311239	0.0324644	6.92821	5.86254	6.04719	5.60306	4.69986	4.6482	4.49166	2.24732
ASMM10P001948	Cep110	ENSMUST00000137129	0.322658	0.254507	0.212927	0.191065	0.250966	0.0934923	0.320569	0.386097	0.291064	0.263364	0.178508	0.332577	0.00216103	0.00144223	0.00279476	P	P	P	P	P	P	P	P	A	P	P	P	0.556011	0.493462	0.693871	0.179402	0.125589	0.147744	0.106234	0.123842	0.0648716	0.17824	0.190524	0.201961	6.87468	6.66287	7.19594	4.61799	4.11166	4.28952	4.20333	4.16131
ASMM10P057749	mouselincRNA1580	BU515331	6.9818	9.7583	8.42674	0.0534527	0.0868047	0.0807865	0.0535306	0.0780693	0.0718267	8.38894	0.0736813	0.0678089	4.2663e-07	0.000471286	0.000458569	P	P	P	P	P	P	A	A	A	A	A	A	0.539431	0.398671	0.451983	3.7662	3.89035	3.80874	0.0288341	0.0346065	0.0365141	0.0288761	0.0311239	0.0324644	6.83101	6.35513	6.57754	9.00983	9.06477	8.97767	2.016	1.91839
ASMM10P010307	XLOC_006223	TCONS_00008091	0.709261	0.353343	0.226607	0.388171	0.281778	0.21006	0.218014	0.154473	0.219074	0.429737	0.293336	0.197187	0.0150639	0.00316752	0.00234241	P	P	P	P	P	P	P	P	P	P	A	P	0.537154	0.622725	0.783167	0.380982	0.220036	0.177471	0.208508	0.17547	0.164512	0.117107	0.096194	0.171571	6.82491	6.99853	7.37059	5.70452	4.92068	4.55401	5.17618	4.66404
ASMM10P022110	AK083486	AK083486	0.63622	0.470895	0.330795	0.23321	0.14958	0.139267	0.23521	0.196665	0.286007	0.479303	0.174019	0.239294	0.0527584	0.009053	0.0126338	P	P	P	P	P	P	P	P	A	P	P	P	0.531416	0.974878	0.70552	0.338097	0.459066	0.233382	0.123931	0.145822	0.0982559	0.124994	0.191724	0.201783	6.80941	7.64515	7.21996	5.53223	5.98165	4.94912	4.42562	4.39702
ASMM10P027623	Rad54l	ENSMUST00000139147	6.26899	5.77868	4.42669	2.52785	3.68603	2.00381	4.1405	3.77235	3.43518	5.49145	2.73923	3.78268	0.00161905	0.00888519	0.000758918	P	P	P	P	P	P	P	P	P	P	P	P	0.526981	0.449373	0.523007	3.30364	2.59678	2.31519	1.33213	1.65641	1.04801	2.18196	1.69519	1.79662	6.79732	6.52785	6.7881	8.82078	8.4816	8.25949	7.85174	7.9028
ASMM10P012142	Cenpf	ENSMUST00000165663	1.27093	0.371463	0.480283	0.520754	0.323068	0.292781	0.75858	0.718869	0.581116	0.707559	0.378868	0.686188	0.356387	0.0021189	0.0281228	P	P	P	P	P	P	P	P	P	P	P	P	0.468356	0.511408	0.432506	0.595249	0.189969	0.207725	0.243898	0.16522	0.12663	0.355285	0.367635	0.251336	6.62718	6.71441	6.51399	6.34829	4.70871	4.78111	5.40236	4.5772
ASMM10P056869	Cep192	uc008fnb.2	1.32873	1.0264	1.06865	0.493123	0.562254	0.619177	0.955378	0.950244	1.09036	1.14126	0.558185	0.99866	0.26406	0.000208713	0.974164	P	P	P	P	P	P	P	P	P	P	P	P	0.468127	0.448653	0.454033	0.622012	0.460498	0.485204	0.230844	0.252257	0.281127	0.447238	0.42633	0.495058	6.62647	6.52553	6.58407	6.41174	5.98614	6.00502	5.323	5.18771
ASMM10P022112	Nespos	ENSMUST00000143738	1.19751	0.531094	0.353542	0.327988	0.152517	0.172819	0.325617	0.264392	0.224563	0.694047	0.217775	0.271524	0.128925	0.00863969	0.0120224	P	P	P	P	P	P	P	A	P	P	P	P	0.467171	0.835561	0.791691	0.559439	0.443762	0.279896	0.153226	0.127437	0.136819	0.152119	0.220916	0.177784	6.62352	7.42268	7.38621	6.25877	5.93273	5.21132	4.73175	4.2026
MM9LINCRNAEXON10136+_P1	mouselincRNA1563	mouselincRNA1563+	1.1457	0.740549	0.695809	0.0692814	0.0726895	0.0697432	0.0621883	0.101546	0.0620081	0.860685	0.0705713	0.0752476	0.302978	1.52055e-05	1.88584e-05	P	P	P	P	P	P	A	A	A	A	A	A	0.464333	0.476087	0.523551	0.531985	0.352566	0.364291	0.0321696	0.0346065	0.0365141	0.0288761	0.0483449	0.0324644	6.61473	6.61116	6.7896	6.18618	5.60084	5.59152	2.47985	1.91407
ASMM10P030736	Zfp951	uc008yks.2	1.23402	1.25882	0.905907	0.0637403	0.110767	0.0831302	0.555346	0.417537	0.26822	1.13292	0.0858792	0.413701	0.528057	0.00118461	0.0189349	P	P	P	P	P	P	A	A	A	P	P	P	0.452367	0.312426	0.43924	0.558232	0.393288	0.39791	0.0288341	0.0346065	0.0365141	0.25122	0.13045	0.117813	6.57707	6.00345	6.53628	6.25566	5.75853	5.71887	2.10949	1.70486
ASMM10P039654	XLOC_024527	TCONS_00032519	2.25489	0.950114	1.2592	0.0644581	0.0870676	0.10145	0.064552	0.0783057	0.090198	1.48807	0.0843251	0.0776853	0.350894	0.000132016	0.000126896	P	P	P	P	P	P	A	A	A	A	A	A	0.44733	0.397467	0.359924	1.00868	0.377639	0.453216	0.0288341	0.0346065	0.0365141	0.0288761	0.0311239	0.0324644	6.56091	6.35077	6.24897	7.10919	5.69995	5.90663	1.81241	1.69042
ASMM10P055982	XLOC_006222	TCONS_00008089	1.29814	0.614943	0.408233	0.0665495	0.0996001	0.0639222	0.0666466	0.0664937	0.0568327	0.773774	0.0766906	0.0633243	0.30361	0.000407201	0.000374384	P	P	P	P	P	P	A	A	A	A	A	A	0.433272	0.468073	0.571227	0.56245	0.287839	0.233194	0.0288341	0.0466202	0.0365141	0.0288761	0.0311239	0.0324644	6.51484	6.58667	6.91534	6.26652	5.30821	4.94796	1.96286	2.75184
ASMM10P057181	Dlgap5	uc011zjn.1	7.03728	4.24265	4.18141	3.91696	2.86026	2.54817	3.05527	2.44877	1.84186	5.15378	3.10846	2.44863	3.18474e-05	0.000377724	0.00366549	P	P	P	P	P	P	P	P	P	P	P	P	0.421597	0.649097	0.706038	2.9669	2.75389	2.95223	1.65138	1.85658	1.79911	1.2881	1.58949	1.30042	6.47544	7.05836	7.22102	8.66568	8.56634	8.61016	8.16168	8.06739
ASMM10P042286	AK012078	AK012078	1.50225	0.461791	0.498938	0.0693473	0.10306	0.100056	0.0694484	0.0926887	0.0889592	0.820993	0.0908211	0.0836987	0.75449	0.000134228	0.000128441	P	P	P	P	P	P	A	A	A	A	A	A	0.415792	0.33579	0.364936	0.624624	0.155065	0.182081	0.0288341	0.0346065	0.0365141	0.0288761	0.0311239	0.0324644	6.45543	6.10749	6.26892	6.41778	4.41582	4.59101	2.13356	1.84
ASMM10P051583	Gm11369	ENSMUST00000120812	14.9756	11.7657	10.1247	11.4242	15.3605	16.2239	21.7739	20.9054	20.7356	12.2887	14.3362	21.1383	0.0037646	0.000571822	0.000132206	P	P	P	P	P	P	P	P	P	P	P	P	0.409851	0.339494	0.394317	6.13777	3.99438	3.99235	4.68219	5.21478	6.39736	8.92405	7.09726	8.17641	6.43467	6.12332	6.38063	9.71444	9.10285	9.0456	9.6652	9.55735
ASMM10P003883	Rad54b	ENSMUST00000178725	1.38061	0.750241	0.539261	1.012	0.932744	0.906748	2.3314	1.22895	1.32697	0.890038	0.950498	1.62911	0.928624	0.867031	0.328137	P	P	P	P	P	P	P	P	P	P	P	P	0.371963	0.231925	0.260169	0.513536	0.173999	0.140299	0.376428	0.216326	0.235908	0.867195	0.285023	0.345237	6.29473	5.57359	5.78072	6.13526	4.58203	4.21493	6.02845	4.96602
ASMM10P056596	XLOC_026183	TCONS_00034305	1.05853	0.994249	0.797289	0.0787499	0.152298	0.144719	0.0788647	0.136972	0.128668	0.950022	0.125256	0.114835	0.893345	0.00437516	0.00420074	P	P	P	P	P	P	A	A	A	A	A	A	0.366147	0.227229	0.252311	0.387577	0.225922	0.201165	0.0288341	0.0346065	0.0365141	0.0288761	0.0311239	0.0324644	6.27199	5.54408	5.73648	5.72928	4.95877	4.7348	1.94905	1.71212
ASMM10P014239	Rfc4	ENSMUST00000133847	0.701475	0.546261	0.587662	1.07178	0.69449	0.845002	1.05393	1.13734	2.04947	0.611799	0.870423	1.41358	0.0264296	0.558471	0.222449	P	P	P	P	P	P	P	P	P	P	P	P	0.36183	0.299331	0.296715	0.253814	0.163513	0.174368	0.387801	0.207882	0.250725	0.381342	0.340441	0.608109	6.25488	5.94167	5.97035	5.11857	4.49235	4.52857	6.0714	4.90858
ASMM10P057073	Slc7a5	uc009nsd.1	5.64449	4.40896	5.31346	0.896535	0.489998	0.422924	3.0948	0.781924	0.673656	5.1223	0.603152	1.51679	9.33834e-05	0.0260347	0.555236	P	P	P	P	P	P	P	P	P	P	P	P	0.343848	0.439912	0.421209	1.94085	1.93956	2.23808	0.308272	0.215556	0.178139	1.06414	0.343978	0.28375	6.18134	6.49715	6.47581	8.05341	8.0606	8.21062	5.74029	4.96088
ASMM10P056547	XLOC_024527	TCONS_00032514	2.74266	1.22403	0.976124	0.0848714	0.114351	0.0966916	0.0849951	0.102844	0.0859677	1.64761	0.098638	0.0912688	0.314267	0.000147464	0.000140335	P	P	P	P	P	P	A	A	A	A	A	A	0.339738	0.302634	0.377635	0.931788	0.370434	0.368618	0.0288341	0.0346065	0.0365141	0.0288761	0.0311239	0.0324644	6.16399	5.9575	6.31827	6.99479	5.67216	5.60856	1.95907	1.84944
ASMM10P015155	Gm15953	ENSMUST00000117656	1.65222	2.41849	1.65892	1.01652	2.30723	2.1662	2.22673	2.16125	1.7104	1.90988	1.82998	2.03279	0.00481436	0.111594	0.00184672	P	P	P	P	P	P	P	P	P	P	P	P	0.328316	0.288649	0.348212	0.542452	0.698096	0.577656	0.33374	0.665981	0.754295	0.73107	0.623843	0.595581	6.11465	5.88925	6.20124	6.21429	6.58637	6.25664	5.85481	6.58829
ASMM10P027273	Gm11485	ENSMUST00000120048	11.4546	8.77337	5.99265	4.87583	12.0153	7.05972	8.08611	11.6945	8.22998	8.74022	7.98363	9.33685	0.0078618	0.00856221	7.6412e-05	P	P	P	P	P	P	P	P	P	P	P	P	0.311968	0.242689	0.36682	3.57348	2.1292	2.19823	1.5211	2.91599	2.58965	2.52261	2.83812	3.01893	6.04097	5.63904	6.27635	8.93405	8.19519	8.1847	8.04313	8.71873
ASMM10P049134	Gm11489	ENSMUST00000118342	2.77421	1.39463	0.558923	0.866543	2.28115	2.5162	0.28701	0.16236	0.167515	1.57592	1.88796	0.205628	0.391762	0.206597	0.00125493	P	P	P	P	P	P	P	P	P	A	A	A	0.303455	0.415364	0.411858	0.841848	0.579278	0.230197	0.262957	0.947505	1.03632	0.0870945	0.0674383	0.0689923	6.00105	6.41431	6.44342	6.84835	6.3172	4.9293	5.51091	7.09695
ASMM10P047942	Gm11761	ENSMUST00000121392	0.509296	0.466878	0.495997	0.387045	0.705531	0.497029	0.346022	0.447038	0.642965	0.490724	0.529868	0.478675	0.00063327	0.0116329	0.0131514	P	P	P	P	P	P	P	P	P	P	P	P	0.262539	0.276544	0.306719	0.13371	0.129112	0.152132	0.101614	0.19511	0.152448	0.0908443	0.123625	0.19721	5.7921	5.82744	6.01819	4.1939	4.15157	4.33175	4.13919	4.8171
ASMM10P020094	Gm13176	ENSMUST00000117910	2.1187	0.798497	0.734534	2.48263	1.35728	1.01088	2.52892	2.26872	1.34859	1.21724	1.61693	2.04874	0.974766	0.178539	0.0844715	P	P	P	P	P	P	P	P	P	P	P	P	0.258129	0.507552	0.655737	0.546899	0.405279	0.481661	0.640839	0.688888	0.662871	0.652787	1.15149	0.884317	5.76766	6.70349	7.11439	6.22607	5.80186	5.99445	6.79604	6.63708
ASMM10P002765	Nespos	ENSMUST00000150276	1.91706	0.778697	0.464986	0.511712	0.268739	0.317966	0.307105	0.224707	0.452916	1.05358	0.366139	0.328243	0.755389	0.0203191	0.0282388	P	P	P	P	P	P	A	A	A	A	A	P	0.198395	0.373098	0.342521	0.380335	0.29053	0.159267	0.101521	0.100266	0.10891	0.060928	0.0838379	0.155133	5.38794	6.25949	6.17747	5.70206	5.32163	4.39788	4.13786	3.85665
ASMM10P042284	XLOC_026183	TCONS_00034304	15.6338	6.16905	5.96527	0.247737	0.087547	0.0984772	0.153501	0.0787369	0.0875553	9.25603	0.144587	0.106598	0.000601241	0.0130621	0.0117427	P	P	P	P	P	P	A	A	A	A	A	A	0.188116	0.395291	0.370787	2.94097	2.43857	2.21185	0.0466034	0.0346065	0.0365141	0.0288761	0.0311239	0.0324644	5.3112	6.34284	6.29187	8.65301	8.39091	8.19361	3.01459	1.8581
[truncated: 22 more columns]

## Sheet: testis-specific lncRNAs in GC-1
Annotation			Fold change									Average of fold-change (n = 3)			P-value (n = 3)			Flags												Normalized												Raw (log2)
Systematic	Gene Symbol	seqname	F9 1/Testis 1	F9 2/Testis 2	F9 3/Testis 3	GC-1 1/Testis 1	GC-1 2/Testis 2	GC-1 3/Testis 3	GC-2 1/Testis 1	GC-2 2/Testis 2	GC-2 3/Testis 3	F9/Testis	GC-1/Testis	GC-2/Testis	F9/Testis	GC-1/Testis	GC-2/Testis	Testis 1	Testis 2	Testis 3	F9 1	F9 2	F9 3	GC-1 1	GC-1 2	GC-1 3	GC-2 1	GC-2 2	GC-2 3	Testis 1	Testis 2	Testis 3	F9 1	F9 2	F9 3	GC-1 1	GC-1 2	GC-1 3	GC-2 1	GC-2 2	GC-2 3	Testis 1	Testis 2	Testis 3	F9 1	F9 2	F9 3	GC-1 1	GC-1 2
ASMM10P045997	LOC100041346	uc029xya.1	0.0044694	0.00311566	0.00311993	0.00169416	0.00248118	0.00225237	0.0203404	0.01099	0.00978533	0.00356833	0.00214257	0.0137052	0.00584285	0.00580723	0.00609671	P	P	P	P	P	P	P	P	P	P	P	P	137.625	77.3709	86.8935	0.6151	0.241062	0.271102	0.233159	0.191971	0.195717	2.79935	0.850304	0.850282	14.8261	13.9556	14.1644	6.39561	5.05235	5.16526	5.33739	4.7937
ASMM10P015914	AK018904	AK018904	0.00309195	0.00185413	0.00198917	0.00139252	0.00132246	0.00134747	0.000897305	0.00129501	0.00129132	0.00231175	0.00135415	0.00116121	5.80296e-06	5.77923e-06	5.77505e-06	P	P	P	P	P	P	P	P	P	P	P	P	137.069	133.171	147.777	0.423812	0.246916	0.293953	0.190871	0.176113	0.199124	0.122993	0.172457	0.190826	14.8203	14.739	14.9305	5.85822	5.08697	5.28202	5.04868	4.66932
ASMM10P033861	Gm8778	ENSMUST00000127246	0.00545451	0.0112875	0.00804656	0.00351051	0.00967801	0.00692613	0.00740702	0.011313	0.0107743	0.00826287	0.00670488	0.00983144	0.000868472	0.000863245	0.000874085	P	P	P	P	P	P	P	P	P	P	P	P	54.224	36.9801	44.0159	0.295765	0.417415	0.354177	0.190354	0.357894	0.30486	0.401638	0.418355	0.474243	13.4824	12.8905	13.1832	5.33925	5.84443	5.5509	5.04476	5.69235
ASMM10P002310	Nfatc2ip	ENSMUST00000142947	0.0166806	0.0309937	0.0279914	0.0058541	0.00802182	0.0104384	0.0121211	0.0129201	0.0126669	0.0252219	0.00810476	0.0125694	0.00593735	0.00560203	0.00570116	P	P	P	P	P	P	P	P	P	P	P	P	45.0077	26.206	27.709	0.750757	0.812221	0.775613	0.26348	0.21022	0.289237	0.545543	0.338585	0.350987	13.2136	12.3937	12.5155	6.68314	6.80482	6.68177	5.51377	4.92471
ASMM10P041071	BC048644	ENSMUST00000181944	0.00921561	0.00837856	0.0097092	0.00454667	0.00768366	0.00659846	0.00744095	0.00930413	0.00830617	0.00910112	0.00627626	0.00835042	0.0107587	0.0106362	0.0107204	P	P	P	P	P	P	P	P	P	P	P	P	42.5227	22.2306	23.9378	0.391873	0.18626	0.232417	0.193337	0.170812	0.157953	0.316409	0.206836	0.198832	13.1317	12.1563	12.3044	5.74518	4.68027	4.94315	5.0672	4.62522
ASMM10P051599	1700018A04Rik	uc007pzm.1	0.00137414	0.00133703	0.00138228	0.0100391	0.0344458	0.0322255	0.0197374	0.00745497	0.0131918	0.00136448	0.0255701	0.0134614	0.000992723	0.00108782	0.00104721	P	P	P	A	A	A	P	P	P	P	P	P	37.948	27.1674	27.3279	0.0521458	0.0363237	0.0377749	0.380963	0.935804	0.880656	0.748995	0.202532	0.360504	12.9675	12.4457	12.4955	2.83542	1.89671	1.80499	6.04573	7.07902
ASMM10P003981	Gm26701	ENSMUST00000181571	0.0128613	0.0102471	0.010746	0.0112764	0.0189679	0.0176495	0.017624	0.0169201	0.0175113	0.0112848	0.0159646	0.0173518	0.0033404	0.00338482	0.0034148	P	P	P	P	P	P	P	P	P	P	P	P	26.6341	16.434	17.7381	0.342549	0.168402	0.190614	0.300337	0.311718	0.313067	0.469399	0.278065	0.310617	12.4567	11.7205	11.872	5.5511	4.53485	4.65708	5.70267	5.49306
ASMM10P054375	Diap3	uc007uuc.1	0.332774	0.301739	0.295587	0.182236	0.150237	0.151372	1.00473	0.676273	0.769587	0.310033	0.161282	0.816863	0.00646674	0.00266399	0.542164	P	P	P	P	P	P	P	P	P	P	P	P	21.5783	14.8461	15.691	7.1807	4.47965	4.63807	3.93236	2.23044	2.37519	21.6804	10.04	12.0756	12.153	11.5739	11.6951	9.94085	9.26826	9.26188	9.4134	8.33207
ASMM10P003001	Gm13166	ENSMUST00000154592	0.0325227	0.0413596	0.0344243	0.0653924	0.0813612	0.0715734	0.222899	0.176396	0.191891	0.0361022	0.0727757	0.197062	0.000492976	0.000573018	0.00126167	P	P	P	P	P	P	P	P	P	P	P	P	17.3122	13.1113	13.3633	0.563038	0.542279	0.460024	1.13209	1.06675	0.956461	3.85888	2.31279	2.56431	11.8352	11.3946	11.4634	6.26803	6.22198	5.92814	7.61699	7.26797
ASMM10P031676	Plk-ps1	ENSMUST00000119494	1.2769	1.21805	1.04374	0.617117	1.11409	1.02739	0.497006	1.27914	1.4852	1.17956	0.919532	1.08712	0.461751	0.441306	0.936007	P	P	P	P	P	P	P	P	P	P	P	P	16.6447	11.0402	12.7539	21.2536	13.4475	13.3118	10.2717	12.2998	13.1033	8.27251	14.122	18.9422	11.7785	11.1465	11.3961	11.5064	10.8541	10.783	10.7986	10.7953
ASMM10P030950	4930562A09Rik	ENSMUST00000153818	0.00994575	0.00311196	0.00755076	0.0234608	0.0329937	0.0397888	0.00882901	0.0161198	0.0181869	0.00686949	0.0320811	0.0143786	0.000651069	0.00071507	0.000667835	P	P	P	P	A	A	P	P	P	P	P	P	14.5753	11.6723	10.3146	0.144962	0.0363237	0.0778832	0.341948	0.385112	0.410407	0.128685	0.188155	0.187591	11.587	11.2269	11.0898	4.31047	1.98196	3.36581	5.88986	5.79809
ASMM10P057161	Tomm20l	uc011ynn.1	0.00382428	0.00293748	0.00560413	0.0113217	0.0142777	0.0102231	0.00697911	0.0144363	0.0145584	0.00412196	0.0119408	0.0119913	3.57483e-05	3.68959e-05	3.69639e-05	P	P	P	A	A	A	P	P	P	P	P	P	14.4285	12.3656	12.6228	0.0551786	0.0363237	0.0707397	0.163355	0.176552	0.129043	0.100698	0.178513	0.183768	11.5723	11.3101	11.3812	2.91697	1.95954	3.22702	4.82409	4.6729
ASMM10P049625	AK133413	AK133413	0.0123529	0.00546517	0.00579653	0.0185	0.0171327	0.0161031	0.00847228	0.00332413	0.00347388	0.00787154	0.0172452	0.0050901	0.000173525	0.000180142	0.000171624	P	P	P	P	A	A	P	P	P	P	A	A	13.3826	16.2083	17.2075	0.165314	0.0885813	0.0997441	0.247577	0.277692	0.277094	0.113381	0.0538785	0.0597769	11.4638	11.7005	11.8282	4.5	3.60802	3.72273	5.42396	5.3263
ASMM10P037944	AK131672	AK131672	0.0167253	0.0106918	0.0089545	0.0205754	0.035675	0.0289887	0.00218457	0.00373086	0.00234536	0.0121239	0.028413	0.0027536	0.000275614	0.000293642	0.00026491	P	P	P	P	A	A	P	P	P	A	A	A	13.2182	10.4906	13.8419	0.221079	0.112164	0.123948	0.27197	0.374253	0.40126	0.0288761	0.0391391	0.0324644	11.446	11.0729	11.5142	4.91936	3.94855	4.03616	5.55953	5.75683
ASMM10P032720	AK016288	AK016288	0.00277294	0.00257394	0.00268234	0.179987	0.398633	0.413189	0.0156385	0.00220548	0.00534209	0.00267641	0.330603	0.00772869	1.50597e-06	0.00137753	1.62611e-06	P	P	P	A	A	A	P	P	P	P	A	A	13.1736	14.1121	14.0828	0.0365295	0.0363237	0.0377749	2.37107	5.62555	5.81888	0.206015	0.0311239	0.0752318	11.4411	11.5007	11.5391	1.77094	1.90897	1.8119	8.68355	9.66673
ASMM10P030766	4930558J18Rik	NR_037999	0.246932	0.092015	0.0952542	0.275256	0.185972	0.203957	0.238663	0.111099	0.121531	0.144734	0.221729	0.157098	0.00153125	0.00146028	0.00130414	P	P	P	P	P	P	P	P	P	P	P	P	12.5334	9.4956	10.1081	3.0949	0.873737	0.962842	3.4499	1.76592	2.06163	2.99126	1.05495	1.22845	11.3692	10.9291	11.0606	8.72661	6.91015	6.99373	9.22456	7.99516
ASMM10P012828	AK015106	AK015106	0.00302405	0.00379132	0.00324417	0.0253371	0.0794028	0.0735535	0.00591517	0.00926957	0.00584848	0.00335318	0.0594311	0.00701107	0.000136773	0.000187209	0.000138719	P	P	P	A	A	A	P	P	P	A	A	A	12.0797	9.58076	11.6439	0.0365295	0.0363237	0.0377749	0.306065	0.760739	0.856452	0.0714533	0.0888095	0.0680993	11.316	10.942	11.2647	1.56963	2.18591	1.73157	5.72992	6.78021
ASMM10P002862	Pbk	ENSMUST00000152130	0.512132	0.420088	0.328089	0.254548	0.27877	0.227532	0.777677	0.541737	0.528946	0.420103	0.253617	0.61612	0.0247593	0.00452639	0.153998	P	P	P	P	P	P	P	P	P	P	P	P	11.7526	7.69649	9.00415	6.01889	3.23321	2.95417	2.9916	2.14555	2.04874	9.13974	4.16947	4.76271	11.2764	10.6261	10.8938	9.68622	8.79784	8.61111	9.01893	8.27609
ASMM10P042723	Gm16322	ENSMUST00000141275	0.00313443	0.00440613	0.00424841	0.0511119	0.0817213	0.073697	0.00247773	0.00377539	0.00365116	0.00392966	0.0688434	0.00330142	0.000794562	0.00102199	0.000792631	P	P	P	A	A	A	P	P	P	A	A	A	11.6543	8.2439	8.89154	0.0365295	0.0363237	0.0377749	0.595671	0.673702	0.65528	0.0288761	0.0311239	0.0324644	11.2643	10.7252	10.8756	1.75731	1.96686	1.7897	6.6906	6.60492
ASMM10P038738	AK014962	AK014962	0.0129216	0.016521	0.0131575	0.0140318	0.034422	0.0437538	0.0098516	0.0256822	0.0186865	0.0142	0.0307358	0.0180734	0.0057457	0.00605103	0.00580017	P	P	P	P	A	A	P	P	P	P	P	P	10.1889	5.94148	6.25759	0.131657	0.0981591	0.0823345	0.142969	0.204518	0.273793	0.100377	0.152591	0.116932	11.0704	10.2527	10.3688	4.17158	3.75614	3.446	4.63178	4.88504
ASMM10P012558	Dscc1	ENSMUST00000143523	0.0774703	0.0218574	0.00823838	0.137059	0.0959387	0.0843676	0.186091	0.0820594	0.087061	0.0358554	0.105789	0.118404	5.1076e-06	4.56383e-06	2.90324e-05	P	P	P	P	P	A	P	P	P	P	P	P	10.0981	9.55931	9.52359	0.7823	0.208942	0.0784589	1.38403	0.917107	0.803483	1.87916	0.784431	0.829133	11.0575	10.9388	10.9747	6.74252	4.84605	3.37644	7.90689	7.0499
ASMM10P030543	AK007181	AK007181	0.00386456	0.00504828	0.00465374	0.0194258	0.0588975	0.048663	0.0064574	0.0122446	0.00860869	0.00452219	0.0423288	0.00910356	0.000232524	0.000275651	0.00023664	P	P	P	A	A	A	P	P	P	A	A	A	9.45245	7.19525	8.11711	0.0365295	0.0363237	0.0377749	0.183622	0.423782	0.395003	0.0610383	0.0881029	0.0698776	10.9622	10.5289	10.7442	1.79258	1.87505	1.70715	4.99282	5.93614
ASMM10P031121	AK015639	AK015639	0.00971245	0.00670989	0.00609612	0.0260845	0.0449824	0.0314514	0.0197595	0.0115396	0.00800274	0.00750615	0.0341728	0.0131006	0.00062577	0.000691983	0.000643005	P	P	P	A	A	A	P	P	P	P	A	A	7.64876	5.41345	6.19655	0.0742882	0.0363237	0.0377749	0.199514	0.24351	0.19489	0.151136	0.0624692	0.0495894	10.6567	10.1184	10.3547	3.346	2.24992	1.7785	5.11257	5.13679
ASMM10P023275	AK076659	AK076659	0.0173302	0.00897798	0.0094394	0.0372839	0.134251	0.128916	0.0176511	0.030713	0.0186831	0.0119159	0.10015	0.0223491	0.000385294	0.00063233	0.000398822	P	P	P	A	A	A	P	P	P	P	P	A	6.84221	5.01174	5.86553	0.118577	0.0449953	0.0553671	0.255104	0.672829	0.756162	0.120772	0.153925	0.109586	10.496	10.0072	10.2755	4.02062	2.63079	2.87353	5.46717	6.60305
ASMM10P012175	Gm16549	ENSMUST00000160445	0.00577277	0.00790495	0.0137219	0.024258	0.0756946	0.0677345	0.00840098	0.014673	0.0219584	0.0091332	0.0558957	0.0150108	0.000874557	0.0010602	0.000894136	P	P	P	A	A	A	P	P	P	A	A	A	6.3279	4.59505	4.60812	0.0365295	0.0363237	0.0632322	0.153502	0.347821	0.312129	0.0531605	0.067423	0.101187	10.3832	9.88194	9.92738	1.61559	1.83672	3.06516	4.73434	5.65116
ASMM10P021765	Gm14154	ENSMUST00000142642	0.0222574	0.00716259	0.0129805	0.198529	0.118527	0.124757	0.186745	0.0812034	0.0747428	0.0141335	0.147271	0.11423	1.29856e-05	6.69866e-05	9.65144e-05	P	P	P	P	A	A	P	P	P	P	P	P	6.24599	5.57512	5.60878	0.13902	0.0399323	0.0728048	1.24001	0.660802	0.699737	1.16641	0.452719	0.419216	10.3644	10.1609	10.2109	4.25008	2.45857	3.26853	7.74836	6.57703
ASMM10P003255	Efhc1	ENSMUST00000160782	0.0532832	0.0549809	0.0207096	0.0485212	0.0357309	0.0221497	0.0513026	0.00605856	0.00484742	0.0429912	0.0354673	0.0207362	0.000104734	9.94556e-05	0.00010202	P	P	P	P	P	P	P	P	P	P	A	A	5.68015	5.5224	6.69725	0.302657	0.303627	0.138697	0.275607	0.19732	0.148342	0.291406	0.0334578	0.0324644	10.2274	10.1472	10.4668	5.37248	5.38524	4.19837	5.5787	4.83335
ASMM10P012834	AK052663	AK052663	0.00694328	0.00854448	0.00780948	0.0224874	0.031662	0.0322143	0.0263701	0.00732133	0.0067116	0.00776575	0.0287879	0.0134677	8.47516e-05	9.23871e-05	8.95048e-05	P	P	P	A	A	A	P	P	P	P	A	A	5.26113	4.25113	4.83706	0.0365295	0.0363237	0.0377749	0.118309	0.134599	0.155823	0.138737	0.0311239	0.0324644	10.1169	9.76971	9.99733	1.59443	1.82983	1.72712	4.35865	4.28148
ASMM10P012153	AK041297	AK041297	0.00808404	0.0166991	0.0106398	0.0366741	0.0897028	0.085077	0.0217596	0.0301592	0.0273381	0.0118077	0.0704847	0.026419	3.29876e-05	4.94291e-05	3.4918e-05	P	P	P	A	A	A	P	P	P	P	P	P	5.1791	4.41447	4.63016	0.0418681	0.0737177	0.0492641	0.189939	0.39599	0.39392	0.112695	0.133137	0.12658	10.0942	9.8241	9.93426	2.51872	3.34303	2.70504	5.04162	5.83828
ASMM10P047114	Nxn	ENSMUST00000131472	0.0213595	0.0118538	0.00911322	0.206733	0.126204	0.123763	0.777734	0.529123	0.562396	0.0141089	0.152233	0.623084	4.76366e-06	3.8976e-05	0.0201142	P	P	P	A	A	A	P	P	P	P	P	P	5.10371	4.61457	4.91263	0.109013	0.0547001	0.0447699	1.0551	0.582375	0.608002	3.96933	2.44167	2.76284	10.073	9.88805	10.0197	3.89929	2.91256	2.56703	7.51539	6.39476
ASMM10P023392	Gas5	ENSMUST00000159706	0.0237802	0.0489214	0.0116369	0.0502029	0.0864128	0.0380357	0.05727	0.0271031	0.0311385	0.0281128	0.0582171	0.0385039	3.9154e-05	4.62832e-05	4.24568e-05	P	P	P	P	P	A	P	P	P	P	A	P	4.60319	3.89887	4.18217	0.109465	0.190738	0.0486675	0.231094	0.336912	0.159072	0.263625	0.105671	0.130227	9.92413	9.64492	9.78746	3.90526	4.71454	2.68746	5.32456	5.60519
ASMM10P051598	1700018A04Rik	NR_029439	0.00822004	0.00875902	0.00787105	0.110252	0.347487	0.294731	0.173783	0.103537	0.0803186	0.00828337	0.250823	0.119213	1.9507e-05	0.000785253	6.24863e-05	P	P	P	A	A	A	P	P	P	P	P	P	4.44396	4.147	4.79922	0.0365295	0.0363237	0.0377749	0.489956	1.44103	1.41448	0.772285	0.429369	0.385467	9.87334	9.73393	9.986	1.60653	1.78055	1.67382	6.40874	7.70184
ASMM10P055980	XLOC_006221	TCONS_00008087	1.66589	0.850588	0.752406	0.163177	0.129994	0.113778	0.00689518	0.00780894	0.00693552	1.08963	0.13565	0.00721322	0.786816	6.41349e-05	3.27749e-05	P	P	P	P	P	P	P	P	P	A	A	A	4.18787	3.98568	4.68089	6.97654	3.39017	3.52193	0.683363	0.518115	0.53258	0.0288761	0.0311239	0.0324644	9.78771	9.67668	9.94998	9.89923	8.86623	8.86472	6.88873	6.22609
ASMM10P022833	Arl6ip6	ENSMUST00000155517	0.0213148	0.0466932	0.016815	0.036248	0.116083	0.0576128	0.0499327	0.0393341	0.0371571	0.0282743	0.0699813	0.0421413	0.000304042	0.000394002	0.000319621	P	P	P	A	P	A	P	P	P	P	P	P	4.05506	3.73364	4.9078	0.0864326	0.174336	0.0825246	0.146988	0.433413	0.282752	0.20248	0.146859	0.18236	9.74122	9.58244	10.0183	3.56444	4.58481	3.44932	4.67178	5.96855
ASMM10P055978	TCONS_00008084	TCONS_00008084	1.54753	0.754292	0.666778	0.15864	0.104786	0.104592	0.00714079	0.0079566	0.00770525	0.989532	0.122673	0.00760088	0.966609	6.17373e-06	1.32217e-06	P	P	P	P	P	P	P	P	P	A	A	A	4.04383	3.91171	4.21328	6.25792	2.95057	2.80932	0.641513	0.409892	0.440676	0.0288761	0.0311239	0.0324644	9.73722	9.64966	9.79815	9.74241	8.66587	8.53858	6.79756	5.88806
ASMM10P001645	Ddx20	ENSMUST00000132008	0.164259	0.284853	0.180955	0.0826783	0.115143	0.118566	0.140413	0.201462	0.199681	0.210022	0.105463	0.180519	0.00187767	0.0011445	0.00159127	P	P	P	P	P	P	P	P	P	P	P	P	3.87264	2.68306	3.1193	0.636115	0.764279	0.564452	0.320183	0.308936	0.369844	0.543769	0.540534	0.622866	9.67482	9.10574	9.36443	6.44408	6.71704	6.22328	5.79498	5.48012
ASMM10P054394	4930556M19Rik	NR_045064	0.0220207	0.0339054	0.0137586	0.0371495	0.0811786	0.0763794	0.0557542	0.0362892	0.0589907	0.0232282	0.0649025	0.0503447	4.02679e-05	5.2844e-05	4.74873e-05	P	P	P	A	A	A	P	P	P	P	A	P	3.77137	3.20223	3.68139	0.0830483	0.108573	0.0506507	0.140104	0.259953	0.281182	0.21027	0.116206	0.217168	9.63659	9.36094	9.60345	3.50682	3.90161	2.74508	4.60259	5.23106
ASMM10P056329	TCONS_00022752	TCONS_00022752	0.94636	0.32336	0.336253	0.114954	0.0849334	0.080718	0.0208172	0.00958733	0.0208259	0.535324	0.0935352	0.0170768	0.0622181	1.06688e-05	7.06188e-06	P	P	P	P	P	P	P	P	P	A	A	A	3.76226	4.20318	4.0489	3.56045	1.35914	1.36146	0.432487	0.35699	0.326819	0.0783195	0.0402973	0.0843222	9.6331	9.75334	9.74073	8.92878	7.54757	7.49351	6.22874	5.6887
ASMM10P012186	XLOC_007344	TCONS_00009561	0.917422	0.987865	0.948374	0.190148	0.283692	0.26252	0.302044	0.375497	0.273304	0.95122	0.245453	0.316948	0.769927	0.00239252	0.0033271	P	P	P	P	P	P	P	P	P	P	P	P	3.66987	4.94124	5.06969	3.36682	4.88128	4.80797	0.697819	1.40179	1.3309	1.10846	1.85542	1.38557	9.59723	9.98673	10.0651	8.84811	9.39213	9.31378	6.91893	7.66201
ASMM10P002086	Zfp451	ENSMUST00000139143	0.122076	0.125192	0.0838727	0.0532226	0.0556556	0.0431456	0.133891	0.0548071	0.055635	0.11038	0.0506746	0.0814443	0.000801237	0.000586524	0.000868366	P	P	P	P	P	P	P	P	P	P	P	P	3.49946	2.5278	2.87554	0.427199	0.31646	0.241179	0.186251	0.140686	0.124067	0.468545	0.138542	0.159981	9.52863	9.01974	9.24703	5.8697	5.44497	4.99653	5.01333	4.3453
ASMM10P020565	AK015570	AK015570	0.0704357	0.0563399	0.0761961	0.0679683	0.0376875	0.0686706	0.0603029	0.0400059	0.0487752	0.0676572	0.0581088	0.0496947	0.000289792	0.000280737	0.000266614	P	P	P	P	P	P	P	P	P	P	P	P	3.14018	4.13211	3.71688	0.221181	0.232803	0.283211	0.213433	0.155729	0.25524	0.189362	0.165309	0.181291	9.37235	9.72874	9.61729	4.92002	5.00206	5.22831	5.20986	4.49185
ASMM10P040824	4930513N10Rik	ENSMUST00000098472	0.0985398	0.0949505	0.0482552	0.0677626	0.118218	0.0522244	0.0692919	0.0971608	0.0487793	0.0805818	0.0794017	0.071744	0.00194167	0.00195908	0.00187891	P	P	P	P	P	P	P	P	P	P	P	P	3.08974	3.00037	4.37714	0.304462	0.284887	0.21122	0.209369	0.354698	0.228594	0.214094	0.291518	0.213514	9.34898	9.267	9.85319	5.38106	5.29333	4.80517	5.18213	5.6794
ASMM10P055573	Hnrnpr	ENSMUST00000125696	0.113656	0.102157	0.10225	0.161239	0.186586	0.261338	0.182469	0.428703	0.554184	0.106021	0.203054	0.388452	0.000310266	0.000649441	0.0124275	P	P	P	P	P	P	P	P	P	P	P	P	3.08451	3.96977	3.32026	0.350573	0.405539	0.339496	0.497343	0.740703	0.867712	0.562827	1.70185	1.84004	9.34654	9.67092	9.4545	5.58451	5.80279	5.48982	6.43032	6.74171
ASMM10P035806	1700049G17Rik	ENSMUST00000152330	0.0138288	0.0398752	0.0146271	0.0869755	0.0981145	0.0734854	0.0232495	0.0211345	0.0314938	0.022777	0.0861918	0.0252926	0.000382228	0.000499881	0.000386457	P	P	P	A	A	A	P	P	P	A	A	A	2.93349	2.1521	2.58253	0.0405665	0.0858153	0.0377749	0.255142	0.211152	0.189778	0.0682022	0.0454834	0.0813338	9.27412	8.7876	9.09199	2.47316	3.56225	1.80024	5.46738	4.93109
ASMM10P055973	XLOC_006216	TCONS_00008075	1.5823	0.836731	0.725207	0.150199	0.132951	0.134098	0.0102363	0.0116779	0.0110812	1.04808	0.139083	0.0109985	0.869578	6.93491e-06	3.49644e-06	P	P	P	P	P	P	P	P	P	A	A	A	2.82094	2.66521	2.92968	4.46359	2.23006	2.12463	0.423702	0.354343	0.392865	0.0288761	0.0311239	0.0324644	9.21768	9.09611	9.27395	9.25493	8.26196	8.13557	6.19913	5.67796
ASMM10P048031	AK079217	AK079217	0.0357119	0.0215827	0.0165186	0.833097	1.82678	1.99882	0.0103156	0.0151064	0.0260214	0.0246044	1.5529	0.0171478	4.89608e-06	0.18344	4.46596e-06	P	P	P	A	A	A	P	P	P	A	A	A	2.79927	2.68384	2.53494	0.0999671	0.0579244	0.0418736	2.33206	4.90279	5.06688	0.0288761	0.0405433	0.0659626	9.20655	9.10616	9.06515	3.77432	2.99519	2.47054	8.65962	9.46834
ASMM10P051676	A730081D07Rik	ENSMUST00000153685	0.0139386	0.0234358	0.016959	0.223276	0.234754	0.236226	0.0318311	0.063289	0.057152	0.0181112	0.231419	0.0507574	6.82722e-06	1.88575e-05	9.01188e-06	P	P	P	A	A	A	P	P	P	A	P	P	2.62074	2.58215	2.36178	0.0365295	0.0605148	0.0400535	0.585149	0.60617	0.557915	0.0834209	0.163422	0.13498	9.11147	9.05043	8.96308	2.06906	3.0583	2.40643	6.66489	6.45254
ASMM10P010068	1700097N02Rik	NR_045287	1.25249	0.90063	0.826831	0.0705159	0.135218	0.120294	0.0295126	0.0759601	0.0649232	0.993318	0.108676	0.0567987	0.918052	0.0120821	0.0100536	P	P	P	P	P	P	P	P	P	A	A	A	2.58932	1.38638	1.53285	3.2431	1.24861	1.26741	0.182588	0.187463	0.184392	0.0764175	0.105309	0.0995175	9.09407	8.15318	8.33942	8.7941	7.4252	7.39024	4.98467	4.75942
ASMM10P019306	Pitx3	ENSMUST00000172980	0.218843	0.254141	0.135359	0.110895	0.236092	0.270749	0.0607266	0.179123	0.212154	0.202781	0.205912	0.150668	0.0416183	0.0343654	0.0284171	P	P	P	P	P	P	P	P	P	P	P	P	2.40043	1.17204	1.16918	0.525319	0.297863	0.158259	0.266195	0.276709	0.316555	0.14577	0.209939	0.248046	8.98479	7.91088	7.9487	6.16799	5.35759	4.38872	5.52857	5.32118
ASMM10P056729	AK145544	uc007qzm.1	2.17843	0.689994	0.548741	0.104917	0.047204	0.0559615	0.0122174	0.00928576	0.00839571	1.13905	0.0693607	0.00996629	0.99971	0.00249878	0.0020015	P	P	P	P	P	P	P	P	P	A	A	A	2.36352	3.35179	3.86678	5.14877	2.31272	2.12186	0.247973	0.158218	0.216391	0.0288761	0.0311239	0.0324644	8.96244	9.42679	9.67434	9.46095	8.31446	8.13369	5.42626	4.51473
ASMM10P001632	Uvssa	ENSMUST00000131752	0.072237	0.0518715	0.0609201	0.183559	0.128252	0.12697	0.136035	0.0766123	0.0617352	0.0616762	0.14626	0.0914608	0.000167155	0.000328714	0.000260273	P	P	P	P	A	A	P	P	P	P	P	P	2.31862	1.86302	1.95566	0.16749	0.0966376	0.119139	0.425602	0.238935	0.24831	0.315413	0.14273	0.120733	8.93476	8.5795	8.69086	4.51887	3.7336	3.97907	6.20559	5.10943
ASMM10P016249	XLOC_010857	TCONS_00013605	0.048897	0.0760571	0.102199	0.0735183	0.0896412	0.0975342	0.0588659	0.049133	0.0361435	0.0757176	0.0868979	0.0480474	0.00399596	0.0041939	0.00368836	P	P	P	A	A	P	P	P	P	P	A	A	2.31413	1.4208	1.57673	0.113154	0.108062	0.16114	0.170131	0.127362	0.153785	0.136224	0.0698079	0.0569884	8.93197	8.18856	8.38014	3.95308	3.8948	4.41474	4.88273	4.20175
ASMM10P009835	2700099C18Rik	NR_024720	1.69389	1.25055	0.926813	3.20029	1.62907	1.23235	4.05845	0.84337	0.90989	1.29042	2.02057	1.93724	0.164515	0.085158	0.404562	P	P	P	P	P	P	P	P	P	P	P	P	2.23794	2.87587	2.89222	3.79082	3.59641	2.68055	7.16204	4.685	3.56423	9.08254	2.42542	2.6316	8.88367	9.20586	9.25538	9.01923	8.95143	8.47088	10.2784	9.40279
ASMM10P012678	AK031914	AK031914	0.0167289	0.0206434	0.0196205	0.107762	0.303225	0.314172	0.0152437	0.0276231	0.0168622	0.0189976	0.24172	0.0199097	9.97056e-05	0.000862714	0.000100315	P	P	P	A	A	A	P	P	P	A	A	A	2.18362	1.75958	1.92527	0.0365295	0.0363237	0.0377749	0.235311	0.533548	0.604868	0.0332865	0.048605	0.0324644	8.84822	8.49709	8.66827	1.7213	1.96894	1.80064	5.35065	6.26843
ASMM10P042217	AK132659	AK132659	0.0329626	0.0225463	0.025254	0.0903796	0.337163	0.230735	0.0474563	0.0806558	0.0475071	0.026921	0.219426	0.0585397	0.000320137	0.00164976	0.000369987	P	P	P	A	A	A	P	P	P	P	P	A	1.96772	1.61107	1.4958	0.0648612	0.0363237	0.0377749	0.177842	0.543194	0.345133	0.0933808	0.129942	0.071061	8.69802	8.36988	8.30412	3.15022	1.68248	1.57388	4.94668	6.29428
ASMM10P030656	XLOC_019217	TCONS_00025276	0.046705	0.0273154	0.0216023	0.105727	0.0905204	0.065022	0.53606	0.120451	0.0590527	0.0318742	0.0870899	0.238521	0.0162497	0.0197691	0.0290787	P	P	P	A	A	A	P	P	P	P	P	P	1.94999	4.6591	4.78453	0.0910741	0.127265	0.103357	0.206167	0.421743	0.3111	1.04531	0.561193	0.282539	8.68496	9.90191	9.98158	3.63991	4.13079	3.77406	5.1599	5.92918
ASMM10P010282	AK161420	AK161420	0.0304166	0.0307065	0.0297786	0.169597	0.376792	0.300211	0.0999961	0.125748	0.132222	0.0303006	0.2822	0.119322	0.00408755	0.011209	0.00574392	P	P	P	A	A	A	P	P	P	P	P	P	1.9416	1.18293	1.26853	0.0590567	0.0363237	0.0377749	0.329288	0.445719	0.380825	0.194152	0.148751	0.167727	8.67874	7.92423	8.06635	3.01497	1.91054	1.75496	5.83543	6.00895
ASMM10P003889	4933436C20Rik	ENSMUST00000179029	0.0505415	0.0377603	0.0320402	0.140401	0.0887837	0.101176	0.093009	0.0394622	0.076968	0.040114	0.11012	0.0698131	0.000166433	0.000227828	0.000201097	P	P	P	A	A	A	P	P	P	P	A	P	1.93222	2.36094	2.44009	0.0976573	0.0891497	0.078181	0.271285	0.209613	0.246878	0.179714	0.0931678	0.187809	8.67176	8.92122	9.01014	3.74059	3.61725	3.37132	5.55589	4.92054
ASMM10P003916	Gm19791	ENSMUST00000180398	0.138333	0.164709	0.126775	0.552003	2.05428	1.39533	0.0903844	0.0849444	0.11207	0.143272	1.33387	0.0957997	0.0563049	0.833129	0.0477443	P	P	P	P	A	A	P	P	P	P	A	A	1.91341	0.76102	0.828612	0.264688	0.125347	0.105047	1.05621	1.56335	1.15619	0.172943	0.0646444	0.0928628	8.65765	7.28787	7.45197	5.17909	4.10887	3.79746	7.51691	7.81938
ASMM10P041274	Gm7904	NR_003372	0.0425538	0.0446029	0.0684297	0.0837496	0.144437	0.0814415	0.0153	0.0203051	0.017605	0.0518622	0.103209	0.0177367	0.000124209	0.000157343	0.000102728	P	P	P	A	A	P	P	P	P	A	A	A	1.88733	1.53281	1.84404	0.080313	0.068368	0.126187	0.158063	0.221395	0.150182	0.0288761	0.0311239	0.0324644	8.63784	8.29804	8.60607	3.4585	3.23434	4.06199	4.77658	4.99944
ASMM10P056663	4933412E12Rik	uc007hcm.2	0.0323599	0.0375833	0.0255167	0.13503	0.131409	0.112097	0.174149	0.189939	0.221742	0.03182	0.126179	0.195277	9.50371e-05	0.000156587	0.000194651	P	P	P	A	A	A	P	P	P	P	P	P	1.82484	1.6098	1.4804	0.0590516	0.0605018	0.0377749	0.246409	0.211543	0.165949	0.317794	0.305765	0.328268	8.58927	8.36874	8.28919	3.01484	3.058	1.57792	5.41714	4.93377
ASMM10P035234	2810454H06Rik	NR_029441	0.0537978	0.0291113	0.0255544	0.275459	0.28021	0.189295	0.337555	0.199556	0.153442	0.0361545	0.248321	0.230184	0.000781505	0.00256822	0.00447887	P	P	P	A	A	A	P	P	P	P	P	P	1.7878	1.24775	1.47822	0.0961797	0.0363237	0.0377749	0.492465	0.349633	0.279819	0.603481	0.248996	0.226821	8.55968	8.00119	8.28706	3.7186	1.96751	1.86919	6.4161	5.65865
ASMM10P021066	AK018903	AK018903	0.109973	0.0641884	0.0528704	0.153988	0.323643	0.338847	0.072594	0.0872186	0.0864631	0.0756774	0.272159	0.0820919	3.51301e-06	0.000365998	1.46109e-06	P	P	P	P	A	A	P	P	P	P	P	P	1.70045	1.69904	1.80175	0.187004	0.109059	0.0952594	0.261849	0.549883	0.610518	0.123443	0.148188	0.155785	8.48742	8.44658	8.5726	4.67787	3.90805	3.65636	5.50482	6.31194
ASMM10P001159	Spata5	ENSMUST00000124347	0.306264	0.467726	0.294215	0.192351	0.183549	0.1004	0.516251	0.287	0.167905	0.356068	0.158767	0.323719	0.00227413	0.000774736	0.00649964	P	P	P	P	P	P	P	P	P	P	P	P	1.6175	1.41167	1.92036	0.495383	0.660275	0.564998	0.311128	0.259112	0.192804	0.835037	0.40515	0.322438	8.41526	8.17926	8.66458	6.08334	6.50601	6.22467	5.75359	5.22639
ASMM10P019885	Gm19424	NR_040320	0.111993	0.232872	0.184765	0.0819183	0.209098	0.203922	0.167584	0.0970336	0.102169	0.176543	0.164979	0.122262	0.0132879	0.0126804	0.0130354	P	P	P	P	P	P	P	P	P	P	A	A	1.60007	0.873806	0.976211	0.179197	0.203485	0.180369	0.131075	0.182711	0.199071	0.268146	0.0847885	0.0997386	8.39963	7.48724	7.68847	4.61634	4.80787	4.57738	4.50647	4.72238
ASMM10P047391	Gm11527	ENSMUST00000153795	0.129349	0.0552734	0.0520029	0.223994	0.387931	0.346505	0.131567	0.0230699	0.0556301	0.0788751	0.319477	0.070089	6.74698e-05	0.000317131	8.56655e-05	P	P	P	P	A	A	P	P	P	P	A	A	1.57547	1.34911	1.50029	0.203785	0.0745702	0.0780192	0.352895	0.523363	0.519857	0.20728	0.0311239	0.083461	8.37728	8.11387	8.30844	4.80184	3.35962	3.36833	5.93532	6.24062
ASMM10P034032	Gm15767	ENSMUST00000153786	0.029012	0.0305026	0.0317218	0.263728	0.552799	0.54568	0.597798	0.696467	0.816405	0.0304121	0.454069	0.703557	0.00056069	0.00780269	0.0400395	P	P	P	A	A	A	P	P	P	P	P	P	1.5741	1.19084	1.19082	0.0456676	0.0363237	0.0377749	0.415133	0.658293	0.649805	0.940991	0.829379	0.97219	8.37602	7.93384	7.97515	2.64404	2.29025	1.95514	6.16966	6.57154
ASMM10P027659	Kif2c	ENSMUST00000141675	1.1697	0.488946	0.302022	0.374014	0.248329	0.246693	0.380792	0.695721	1.06771	0.653558	0.289678	0.714742	0.120752	0.00296252	0.403893	P	P	P	P	P	P	P	P	P	P	P	P	1.54983	2.26706	2.13712	1.81284	1.10847	0.645457	0.579657	0.562977	0.527212	0.590162	1.57724	2.28183	8.35361	8.86268	8.81887	7.95498	7.25344	6.41675	6.65128	6.34589
ASMM10P046063	AK050907	AK050907	0.160477	0.126077	0.128716	0.259603	0.827263	0.747222	0.310684	0.419553	0.26942	0.138423	0.611363	0.333219	0.0022351	0.0668413	0.00613253	P	P	P	P	A	P	P	P	P	P	P	P	1.52305	1.04191	1.13129	0.244414	0.131361	0.145616	0.395388	0.861934	0.845328	0.473187	0.437137	0.304793	8.32846	7.74109	7.90118	5.06412	4.17648	4.2686	6.09935	6.96039
ASMM10P020063	AK006235	AK006235	0.0243751	0.0293751	0.0271373	0.286774	0.525797	0.379746	0.174736	0.0724899	0.0873388	0.0269625	0.397439	0.111521	6.12938e-05	0.00107075	0.000193549	P	P	P	A	A	A	P	P	P	P	A	A	1.49864	1.23655	1.39199	0.0365295	0.0363237	0.0377749	0.429772	0.650171	0.528603	0.261866	0.0896371	0.121575	8.30515	7.98817	8.20035	1.74067	2.04262	1.93793	6.21965	6.55363
ASMM10P026786	Gm11854	ENSMUST00000117839	0.24872	0.109173	0.0803907	0.128966	0.0948128	0.0772109	0.100311	0.180557	0.160893	0.146095	0.10033	0.147254	0.00230721	0.00174328	0.00258653	P	P	P	P	P	P	P	P	P	P	P	P	1.46767	1.85283	2.24819	0.365039	0.20228	0.180734	0.18928	0.175672	0.173585	0.147224	0.334543	0.361718	8.27502	8.57159	8.89197	5.64284	4.7993	4.58029	5.0366	4.6657
ASMM10P023568	Knstrn	ENSMUST00000123104	0.143059	0.0993932	0.0514433	0.198544	0.151775	0.137243	0.172113	0.0820506	0.132877	0.0979652	0.162521	0.129014	0.00167528	0.00221723	0.00195912	P	P	P	P	A	A	P	P	P	P	A	P	1.44942	1.05357	1.04384	0.207353	0.104718	0.0536987	0.287774	0.159906	0.14326	0.249464	0.0864461	0.138703	8.25698	7.75715	7.78511	4.82688	3.84945	2.82939	5.64102	4.53004
ASMM10P047378	Dlx4	uc007laa.2	0.105134	0.0324498	0.031536	8.06702	17.235	17.6377	0.142163	0.201574	0.210402	0.0563732	14.3132	0.184713	0.000239714	0.00591585	0.000314785	P	P	P	P	A	A	P	P	P	P	P	P	1.40821	1.11938	1.19783	0.148051	0.0363237	0.0377749	11.3601	19.2925	21.1271	0.200196	0.225638	0.252026	8.21536	7.84456	7.98363	4.34088	2.03851	1.84646	10.9439	11.4447
ASMM10P040538	Lsm4	ENSMUST00000153689	0.128721	0.154169	0.0829876	0.129899	0.198111	0.156904	0.111405	0.155884	0.217878	0.121959	0.161638	0.161722	0.000310266	0.00041901	0.000615196	P	P	P	P	P	P	P	P	P	P	P	P	1.35309	1.52943	1.74528	0.17417	0.23579	0.144837	0.175764	0.302996	0.273843	0.150741	0.238413	0.38026	8.15775	8.29485	8.52666	4.57529	5.02045	4.26086	4.92972	5.45211
ASMM10P024558	AK007174	uc008ouc.1	0.499464	0.331	0.241454	0.501532	0.982755	0.787081	0.4833	0.783733	0.632489	0.357306	0.757122	0.633174	0.0222675	0.108702	0.0352384	P	P	P	P	P	P	P	P	P	P	P	P	1.31594	0.862245	1.03336	0.657264	0.285403	0.249508	0.659985	0.847376	0.813334	0.635994	0.67577	0.653586	8.11759	7.46803	7.77054	6.49127	5.29595	5.04552	6.83852	6.93581
ASMM10P038405	AK038039	AK038039	0.135911	0.150852	0.0231375	0.111689	0.486558	0.0873356	0.112685	0.0962549	0.0437072	0.1033	0.228528	0.0842156	0.0366912	0.0460513	0.0354804	P	P	P	P	A	A	P	P	P	P	A	A	1.2941	0.498415	1.63263	0.175883	0.0751869	0.0377749	0.144537	0.242507	0.142586	0.145826	0.0479748	0.0713576	8.09345	6.67728	8.4304	4.58941	3.3715	1.67285	4.64752	5.13084
ASMM10P013812	Gm15569	ENSMUST00000133675	0.145244	0.0543398	0.0892809	0.243796	0.506537	0.575774	0.0943769	0.0660674	0.0769765	0.0962882	0.442035	0.0791403	6.37466e-06	0.00641459	6.3844e-07	P	P	P	P	A	A	P	P	P	P	A	A	1.2796	1.3477	1.32257	0.185854	0.0732338	0.11808	0.311961	0.68266	0.761502	0.120764	0.0890391	0.101807	8.07719	8.11236	8.12655	4.66896	3.33353	3.9662	5.75745	6.62398
ASMM10P019497	AK131748	AK131748	0.119294	0.105447	0.157435	0.556653	2.17525	2.6214	0.173763	0.455344	0.449981	0.127392	1.78444	0.359696	0.00821515	0.277482	0.0216482	P	P	P	P	A	A	P	P	P	P	P	P	1.21182	0.754332	0.715457	0.144562	0.0795423	0.112638	0.674562	1.64086	1.8755	0.21057	0.34348	0.321942	7.99867	7.27513	7.24014	4.30648	3.45274	3.89812	6.87003	7.8892
ASMM10P032056	4930522N08Rik	ENSMUST00000031274	0.0902892	0.143266	0.0858676	0.125012	0.154273	0.17585	0.128843	0.112921	0.148187	0.106474	0.151712	0.129984	9.28429e-05	0.000101713	9.6693e-05	P	P	P	A	P	A	P	P	P	P	A	P	1.20474	1.02486	1.03107	0.108775	0.146828	0.0885355	0.150607	0.158109	0.181314	0.155222	0.115729	0.152791	7.99022	7.71729	7.76734	3.89614	4.33708	3.55076	4.70687	4.51373
ASMM10P001745	Nlrp4e	ENSMUST00000133392	0.481996	0.285664	0.245204	0.223513	0.24995	0.14416	0.289832	0.303615	0.19555	0.337621	0.205874	0.262999	0.00154417	0.000101143	0.000140715	P	P	P	P	P	P	P	P	P	P	P	P	1.19254	1.0932	1.28034	0.574797	0.312287	0.313945	0.266547	0.273244	0.184574	0.345635	0.331911	0.250372	7.97553	7.81041	8.07973	6.29785	5.42582	5.37694	5.53047	5.303
ASMM10P040174	Gm16425	ENSMUST00000118143	0.160774	0.141621	0.150886	0.21531	0.171914	0.157454	0.296079	0.241993	0.248476	0.151093	0.18156	0.262183	7.32337e-06	1.64731e-05	2.95728e-05	P	P	P	P	P	P	P	P	P	P	P	P	1.12816	1.03602	1.11835	0.181378	0.146722	0.168744	0.242904	0.178107	0.17609	0.334024	0.25071	0.277884	7.89547	7.73291	7.88458	4.6338	4.33603	4.48126	5.39647	4.68555
ASMM10P049131	AK031104	AK031104	0.134156	0.115377	0.0874551	0.247529	0.242032	0.201292	0.27536	0.556022	0.37071	0.112329	0.230284	0.400698	0.00499339	0.0088097	0.0163194	P	P	P	P	A	A	P	P	P	P	P	P	1.12706	0.643121	0.938499	0.151201	0.0742014	0.0820766	0.278979	0.155656	0.188913	0.310347	0.35759	0.347911	7.89406	7.04502	7.63163	4.37126	3.35246	3.44147	5.59624	4.49118
ASMM10P025164	Fam46c	ENSMUST00000139833	0.0326927	0.0419424	0.0366424	0.161613	0.15368	0.185664	0.0258431	0.0359383	0.0314911	0.0370925	0.166985	0.0310908	0.000194344	0.000384706	0.000189706	P	P	P	A	A	A	P	P	P	A	A	A	1.11736	0.866038	1.03091	0.0365295	0.0363237	0.0377749	0.18058	0.133093	0.191402	0.0288761	0.0311239	0.0324644	7.88159	7.47436	7.76712	1.76863	1.89143	1.74873	4.96872	4.26525
ASMM10P001955	Whsc1	ENSMUST00000137191	0.399409	0.296993	0.319382	1.28065	1.42131	1.72334	0.95268	1.1829	1.24056	0.338595	1.4751	1.12538	0.0239081	0.111801	0.616451	P	P	P	P	P	P	P	P	P	P	P	P	1.10222	0.690784	0.711214	0.440236	0.205158	0.227149	1.41156	0.981822	1.22566	1.05006	0.817128	0.882304	7.86191	7.14817	7.23156	5.91307	4.81968	4.91006	7.9353	7.14827
ASMM10P046066	Kifc5c-ps	ENSMUST00000179040	11.247	5.49621	6.01854	5.25082	4.05342	4.72873	5.21628	6.4032	7.00062	7.58726	4.67766	6.2067	0.00459163	0.000498578	0.0068733	P	P	P	P	P	P	P	P	P	P	P	P	1.0962	1.36431	1.47528	12.329	7.49855	8.87901	5.75596	5.53013	6.9762	5.71809	8.73598	10.3279	7.85401	8.13004	8.28419	10.7207	10.0115	10.1988	9.96307	9.64206
ASMM10P057294	Miip	uc012dpi.1	0.565447	0.456621	0.395646	0.35347	0.234875	0.159013	0.213414	0.190543	0.13913	0.472572	0.24912	0.181029	0.00347214	0.00120452	0.000678545	P	P	P	P	P	P	P	P	P	P	P	P	1.092	1.25666	1.47003	0.617468	0.573817	0.581611	0.385989	0.295158	0.233754	0.233048	0.239447	0.204524	7.84847	8.01145	8.27904	6.40116	6.30354	6.26648	6.06464	5.4143
ASMM10P030666	AK142996	AK142996	0.0344469	0.0404169	0.0363715	0.28892	0.156107	0.272244	0.309006	0.112978	0.103325	0.0370785	0.23909	0.175103	4.52416e-05	0.000477747	0.000804889	P	P	P	A	A	A	P	P	P	P	A	A	1.06046	0.898725	1.03858	0.0365295	0.0363237	0.0377749	0.306388	0.140297	0.282749	0.327688	0.101536	0.107312	7.80619	7.52781	7.77782	1.77493	1.85708	1.75189	5.73144	4.3413
ASMM10P026013	AK080030	uc008prd.1	0.043884	0.051544	0.0437009	0.265839	0.618665	0.477114	0.230594	0.38399	0.371322	0.0463763	0.453872	0.328635	0.00104493	0.0105865	0.00409643	P	P	P	A	A	A	P	P	P	P	P	P	1.0424	0.704713	0.864397	0.0457449	0.0363237	0.0377749	0.277112	0.435981	0.412416	0.240372	0.270603	0.320969	7.78141	7.17697	7.51297	2.64648	2.16256	1.82333	5.58655	5.97708
ASMM10P012987	1700034P13Rik	ENSMUST00000181358	0.242473	0.145091	0.196017	0.17834	0.194729	0.318077	0.284684	0.119936	0.181859	0.194527	0.230382	0.195493	0.000298795	0.000333328	0.000634076	P	P	P	P	P	P	P	P	P	P	A	P	1.02967	0.867868	0.880976	0.249667	0.12592	0.172686	0.183631	0.168999	0.280218	0.293131	0.104089	0.160214	7.76368	7.47741	7.54038	5.0948	4.11545	4.51458	4.99289	4.60983
ASMM10P003325	Ppp4r1	ENSMUST00000162109	0.553286	0.288955	2.37938	0.31438	0.2918	0.187844	0.414723	0.299177	0.195703	1.07387	0.264675	0.303201	0.815756	0.00399115	0.00494899	P	P	P	P	P	P	P	P	P	P	P	P	1.0267	1.24742	1.57479	0.568061	0.360448	3.74703	0.322775	0.363998	0.295816	0.425798	0.3732	0.308191	7.75952	8.00081	8.37836	6.28084	5.63274	8.9541	5.80661	5.71674
ASMM10P010825	XLOC_007523	TCONS_00009650	0.0677356	0.0536848	0.0686752	0.150419	0.407894	0.264425	0.0836577	0.0628803	0.0716823	0.0633652	0.274246	0.0727401	0.00202882	0.00599325	0.00214211	P	P	P	A	A	A	P	P	P	A	A	A	0.985562	0.67661	0.682644	0.0667576	0.0363237	0.0468807	0.148248	0.275985	0.180508	0.0824499	0.0425454	0.0489335	7.70052	7.11826	7.17241	3.1918	2.00867	2.63349	4.68409	5.3174
ASMM10P049892	Gm15850	NR_046167	0.302696	0.130414	0.0731713	0.894803	0.338671	0.375771	0.199956	0.029014	0.0286394	0.16876	0.536415	0.0858697	0.00035331	0.0381865	0.000170884	P	P	P	P	A	A	P	P	P	P	A	A	0.972291	1.07272	1.13356	0.294308	0.139898	0.082944	0.870009	0.3633	0.425958	0.194415	0.0311239	0.0324644	7.68096	7.78314	7.90406	5.33212	4.26732	3.45664	7.23711	5.71397
ASMM10P039185	Ido2	ENSMUST00000140417	2.11033	3.48683	2.91264	2.13166	1.50869	1.25266	2.20929	0.10551	0.0969754	2.8366	1.631	0.803924	0.00380278	0.146962	0.888062	P	P	P	P	P	P	P	P	P	P	A	A	0.955287	0.825296	0.799421	2.01597	2.87767	2.32843	2.03634	1.24512	1.0014	2.1105	0.0870768	0.0775242	7.6555	7.40484	7.40023	8.1082	8.62978	8.26771	8.46399	7.49102
ASMM10P056789	Atad2	uc007vth.1	1.80433	1.5137	1.38503	3.94424	4.60687	3.75122	4.90453	5.19834	3.59163	1.56769	4.10078	4.56483	0.263305	0.0114079	0.0293556	P	P	P	P	P	P	P	P	P	P	P	P	0.927945	0.49925	0.617123	1.67432	0.755716	0.854734	3.66004	2.29998	2.31496	4.55113	2.59527	2.21648	7.61361	6.67969	7.02683	7.8403	6.70079	6.8219	9.30987	8.37636
ASMM10P002887	Gm15892	ENSMUST00000152627	0.0455968	0.0216198	0.0223713	0.152918	0.138102	0.10579	0.0342568	0.0199546	0.0192263	0.0298626	0.13227	0.0244792	0.00530818	0.0080149	0.00522328	P	P	P	A	A	A	P	P	P	A	A	A	0.925551	1.68012	1.68854	0.0422021	0.0363237	0.0377749	0.141533	0.232027	0.17863	0.0317064	0.0335261	0.0324644	7.60988	8.43042	8.47898	2.53018	1.79623	1.72703	4.61722	5.0671
ASMM10P029558	Gm20630	ENSMUST00000177387	5.83367	6.63435	6.01574	1.24833	2.44344	1.80746	1.25034	1.18693	1.39533	6.16125	1.83308	1.27753	0.0241416	0.0873787	0.548321	P	P	P	P	P	P	P	P	P	P	P	P	0.920449	0.418569	0.474299	5.36959	2.77694	2.85326	1.14902	1.02275	0.857278	1.15087	0.496814	0.661801	7.60191	6.4254	6.64707	9.52153	8.57837	8.56097	7.63842	7.20719
ASMM10P001901	4930500J02Rik	ENSMUST00000136364	2.17618	1.14135	1.01291	2.66694	2.46551	1.88182	0.0317673	0.0545141	0.0370825	1.44348	2.33809	0.0411213	0.338397	0.0077266	3.00893e-05	P	P	P	P	P	P	P	P	P	A	A	A	0.908989	0.77969	0.875465	1.97812	0.889903	0.886763	2.42422	1.92233	1.64746	0.0288761	0.0425041	0.0324644	7.58383	7.32283	7.53132	8.08085	6.93659	6.87498	8.71553	8.1176
ASMM10P035256	AK044622	uc009emh.1	0.21721	0.124481	0.143068	0.129138	0.360168	0.388317	0.136457	0.150402	0.184894	0.161586	0.292541	0.157251	6.38667e-05	0.0017755	4.2708e-05	P	P	P	P	A	P	P	P	P	P	P	P	0.899665	1.01344	0.893779	0.195416	0.126155	0.127871	0.116181	0.36501	0.347069	0.122766	0.152424	0.165254	7.56896	7.70113	7.56119	4.74134	4.11814	4.08112	4.33245	5.72075
ASMM10P049515	AK028019	AK028019	0.16898	0.31271	0.104923	0.272184	0.231572	0.190986	0.116038	0.0453425	0.0788867	0.195538	0.231581	0.0800891	0.00144038	0.00147326	0.00058298	P	P	P	P	P	A	P	P	P	P	A	A	0.894573	0.686419	0.70111	0.151165	0.21465	0.0735629	0.243488	0.158955	0.133902	0.103804	0.0311239	0.0553082	7.56077	7.13902	7.21091	4.37092	4.88493	3.28348	5.39993	4.52143
ASMM10P048691	Tvp23b	ENSMUST00000154176	0.359418	0.23187	0.338817	0.260497	0.534661	0.573077	0.159882	0.358979	0.430094	0.310035	0.456078	0.316319	0.0397253	0.0477941	0.0263388	P	P	P	P	A	P	P	P	P	P	P	P	0.884612	0.475433	0.529218	0.317946	0.110239	0.179308	0.230439	0.254196	0.303283	0.141434	0.170671	0.227614	7.54461	6.60917	6.80514	5.44357	3.92358	4.56887	5.32047	5.19875
ASMM10P057298	4933407H18Rik	uc012duq.1	0.211978	0.137997	0.181732	0.182319	0.213918	0.139233	0.131134	0.151326	0.115212	0.177235	0.17849	0.132557	9.36498e-05	0.000107526	6.84107e-05	P	P	P	P	P	P	P	P	P	P	P	P	0.878847	1.00072	1.03757	0.186296	0.138096	0.18856	0.160231	0.214072	0.144465	0.115247	0.151435	0.119541	7.53518	7.6829	7.77642	4.67239	4.24862	4.64145	4.79623	4.95091
ASMM10P056858	2700099C18Rik	uc008dwq.2	1.8098	0.935547	0.727659	3.11406	1.34506	1.07695	3.96109	0.600473	0.792522	1.15767	1.84535	1.7847	0.748377	0.116071	0.532267	P	P	P	P	P	P	P	P	P	P	P	P	0.876976	1.39294	1.37139	1.58715	1.30316	0.997907	2.73095	1.87359	1.47692	3.47378	0.836423	1.08686	7.53211	8.15999	8.17884	7.76316	7.48689	7.04533	8.88741	8.08054
ASMM10P043101	C920006O11Rik	NR_040401	4.98347	0.870567	0.844045	0.202234	0.421023	0.392451	3.0319	0.333073	0.293777	2.23269	0.338569	1.21958	0.392556	0.023535	0.961379	P	P	P	P	P	P	P	P	P	P	P	P	0.876853	1.28051	1.48067	4.36977	1.11477	1.24976	0.17733	0.539126	0.581092	2.65853	0.426504	0.434989	7.53191	8.03858	8.28946	9.22428	7.26162	7.37	4.94252	6.28343
ASMM10P043637	Gm9430	ENSMUST00000121232	7.90323	5.19476	5.00396	5.53242	7.6801	6.31002	7.63146	5.08476	5.55689	6.03398	6.50751	6.09104	0.027413	3.46605e-05	0.0188064	P	P	P	P	P	P	P	P	P	P	P	P	0.873942	0.663223	0.704529	6.90697	3.44528	3.52543	4.83502	5.09362	4.44559	6.66945	3.37233	3.91499	7.52711	7.08943	7.21793	9.88477	8.8895	8.86616	9.71153	9.52343
ASMM10P029094	XLOC_016613	TCONS_00022645	0.0421519	0.0544395	0.0536685	0.983125	1.093	1.05599	0.344356	0.569728	0.78774	0.0500867	1.04404	0.567275	0.000318722	0.710171	0.0261982	P	P	P	A	A	A	P	P	P	P	P	P	0.866616	0.66723	0.703856	0.0365295	0.0363237	0.0377749	0.851992	0.729283	0.743266	0.298424	0.38014	0.554456	7.51496	7.09811	7.21655	1.58126	1.98245	1.80211	7.20692	6.71929
ASMM10P040403	4933411K20Rik	ENSMUST00000145080	0.999438	0.904703	0.962785	0.530415	0.379741	0.288687	0.495482	0.424741	0.400968	0.955642	0.399614	0.440397	0.301472	0.00121346	6.46997e-05	P	P	P	P	P	P	P	P	P	P	P	P	0.864508	0.838841	0.85638	0.864022	0.758902	0.82451	0.458548	0.318542	0.247226	0.428348	0.35629	0.343381	7.51145	7.42833	7.49952	6.88586	6.70686	6.76996	6.31315	5.5243
ASMM10P042479	AK076610	AK076610	0.0557318	0.0415812	0.0415389	0.390581	0.275609	0.22612	0.181054	0.0356288	0.0356993	0.046284	0.297437	0.0841275	4.50411e-06	0.000131256	6.53642e-05	P	P	P	A	A	A	P	P	P	P	A	A	0.825623	0.87356	0.909386	0.0460134	0.0363237	0.0377749	0.322473	0.240761	0.205631	0.149483	0.0311239	0.0324644	7.44505	7.48684	7.58617	2.65492	2.05999	1.78053	5.80526	5.12042
ASMM10P057149	Rpa1	uc011xzi.1	0.894907	0.475458	0.429019	0.932448	0.817047	0.977007	0.704596	1.17623	0.897745	0.599795	0.908834	0.926189	0.0280655	0.541934	0.756583	P	P	P	P	P	P	P	P	P	P	P	P	0.81896	0.963856	1.09975	0.732892	0.458273	0.471813	0.763637	0.787515	1.07446	0.577035	1.13371	0.987293	7.43336	7.62875	7.86038	6.64839	5.97915	5.96464	7.04897	6.83012
ASMM10P002341	Col16a1	ENSMUST00000143432	0.142184	0.0414309	0.114433	0.323045	0.241864	0.119544	0.349517	0.168262	0.138191	0.0993494	0.228151	0.218657	0.0003343	0.000802035	0.000856711	P	P	P	P	A	A	P	P	P	P	P	P	0.780591	0.876729	1.00552	0.110988	0.0363237	0.115064	0.252166	0.212049	0.120204	0.27283	0.14752	0.138954	7.36414	7.49206	7.73114	3.92519	2.03629	3.92887	5.45045	4.93721
ASMM10P056175	2700099C18Rik	uc008dwo.2	2.60848	2.02225	1.565	2.44055	1.58047	1.29506	6.30425	1.79811	1.92482	2.06524	1.77203	3.34239	0.00528249	0.0201834	0.11582	P	P	P	P	P	P	P	P	P	P	P	P	0.748452	1.01488	1.00566	1.95232	2.05234	1.57386	1.82663	1.60399	1.30239	4.71842	1.82487	1.93571	7.30348	7.70317	7.73134	8.06191	8.14214	7.70266	8.3072	7.8564
ASMM10P056011	TCONS_00008355	TCONS_00008355	0.933084	0.295486	0.256736	0.567932	0.157674	0.149208	0.602375	0.140593	0.133454	0.495102	0.291605	0.292141	0.0367701	0.006319	0.0080219	P	P	P	P	P	P	P	P	P	P	P	P	0.740373	1.02787	1.04633	0.69083	0.303721	0.268629	0.420482	0.162068	0.15612	0.445982	0.144511	0.139637	7.28782	7.72152	7.78853	6.56312	5.38569	5.15204	6.18813	4.54942
ASMM10P050289	Ston2	uc007okw.1	1.24601	0.412209	0.561072	1.15239	0.998849	1.05075	0.347881	0.106623	0.218332	0.739762	1.06733	0.224279	0.647061	0.740579	0.009073	P	P	P	P	P	P	P	P	P	P	A	P	0.733016	0.509201	0.518947	0.913342	0.209897	0.291167	0.844719	0.508615	0.545283	0.255002	0.0542928	0.113303	7.27341	6.70817	6.77686	6.96595	4.85263	5.26827	7.19455	6.19939
ASMM10P013887	AK033021	AK033021	0.0501398	0.0360032	0.0307343	0.476887	1.43364	1.32364	0.0396349	0.0308493	0.0307666	0.0389591	1.07806	0.0337503	0.00277313	0.739814	0.00272905	P	P	P	A	A	A	P	P	P	A	A	A	0.728553	1.0089	1.22908	0.0365295	0.0363237	0.0377749	0.347437	1.4464	1.62686	0.0288761	0.0311239	0.0378145	7.2646	7.69464	8.02078	1.80589	1.85627	1.81385	5.91284	7.70721
ASMM10P057557	humanlincRNA0807	BY055800	0.151353	0.0483245	0.048636	0.559269	0.793041	0.694539	0.203924	0.401622	0.44259	0.082771	0.682283	0.349379	2.06979e-05	0.0179576	0.00152596	P	P	P	A	A	A	P	P	P	P	P	P	0.715186	0.751661	0.776686	0.108245	0.0363237	0.0377749	0.399981	0.596098	0.539439	0.145844	0.301883	0.343754	7.23789	7.27001	7.35861	3.8891	1.91761	1.74311	6.11601	6.42836
ASMM10P037707	Hspb6	ENSMUST00000126989	0.943687	0.404199	0.277359	0.234959	0.327874	0.47475	0.237329	0.0455461	0.0981841	0.541748	0.345861	0.12702	0.0936172	0.000908194	0.00013199	P	P	P	P	P	P	P	P	P	P	A	A	0.712429	0.68335	0.717788	0.67231	0.27621	0.199085	0.167392	0.224052	0.340769	0.16908	0.0311239	0.0704753	7.23232	7.13256	7.24483	6.52392	5.24871	4.71981	4.85931	5.01665
ASMM10P010097	Ccdc77	NR_045558	0.665978	0.370513	0.321016	0.368189	0.270444	0.107135	0.543539	0.216487	0.193129	0.452502	0.248589	0.317719	0.0135681	0.00533717	0.00788269	P	P	P	P	P	P	P	P	P	P	P	P	0.708662	0.976399	1.12822	0.471953	0.361768	0.362176	0.260922	0.264061	0.120872	0.385186	0.211378	0.217892	7.22467	7.6474	7.89725	6.01344	5.63801	5.58312	5.4997	5.25368
ASMM10P000176	Gm5229	ENSMUST00000039375	588.12	735.317	766.632	0.229392	0.898599	0.700423	0.0415648	0.107103	0.229454	696.69	0.609471	0.126041	0.000113781	0.0886026	0.00483475	P	P	P	P	P	P	P	P	P	A	A	P	0.694725	0.443114	0.465331	408.581	325.829	356.738	0.159364	0.398182	0.325928	0.0288761	0.0474589	0.106772	7.19601	6.50761	6.61953	15.7712	15.4528	15.5271	4.78841	5.84624
ASMM10P056802	Ccdc134	uc007wyg.1	0.347355	0.154871	0.0723842	0.529923	0.334263	0.223252	0.777831	0.566419	0.460499	0.191537	0.362479	0.601583	0.000945344	0.00298846	0.017674	P	P	P	P	A	A	P	P	P	P	P	P	0.684865	0.624405	0.721436	0.237891	0.0967024	0.0522205	0.362926	0.208715	0.161062	0.532709	0.353675	0.332221	7.17539	7.00241	7.25215	5.02509	3.73457	2.78912	5.97576	4.91435
ASMM10P019174	AK084061	AK084061	0.0807655	0.0851134	0.0788704	0.308295	0.523442	0.373981	0.0981792	0.117112	0.0677826	0.0815831	0.401906	0.0943579	0.00348256	0.0150114	0.00373522	P	P	P	A	A	A	P	P	P	A	A	A	0.684091	0.426768	0.478949	0.055251	0.0363237	0.0377749	0.210902	0.223388	0.179118	0.0671635	0.0499796	0.0324644	7.17376	6.45338	6.66115	2.91887	1.69855	1.89731	5.19266	5.01237
ASMM10P017567	2700099C18Rik	uc008dwn.2	0.901627	0.546587	0.259657	0.705607	0.405021	0.343906	1.29779	0.776494	1.13527	0.56929	0.484845	1.06985	0.0664373	0.0105328	0.721188	P	P	P	P	P	P	P	P	P	P	P	P	0.624042	0.842087	0.713212	0.562653	0.460274	0.18519	0.440329	0.341063	0.245278	0.809876	0.653876	0.80969	7.04121	7.4339	7.2356	6.26704	5.98544	4.61544	6.25466	5.62285
ASMM10P003069	Tex10	ENSMUST00000155905	0.421335	0.443616	0.250113	0.250639	0.28033	0.26095	0.568429	0.210988	0.330612	0.371688	0.263973	0.37001	0.000768386	2.79765e-05	0.007011	P	P	P	P	P	P	P	P	P	P	A	P	0.613653	0.545617	0.591671	0.258554	0.242044	0.147985	0.153805	0.152953	0.154397	0.348818	0.115118	0.195614	7.01699	6.80782	6.96607	5.14526	5.05822	4.29187	4.73719	4.4659
ASMM10P036729	Gm3765	ENSMUST00000130985	1.16654	1.5059	1.33738	0.825813	1.06303	1.23751	1.75761	1.4702	1.79209	1.33661	1.04212	1.6733	0.0215913	0.736063	0.00297811	P	P	P	P	P	P	P	P	P	P	P	P	0.579738	0.568088	0.561621	0.67629	0.855484	0.751101	0.478755	0.603892	0.695011	1.01895	0.835206	1.00647	6.93497	6.86605	6.89087	6.53243	6.87969	6.63543	6.37537	6.4471
ASMM10P010307	XLOC_006223	TCONS_00008091	0.709261	0.353343	0.226607	0.388171	0.281778	0.21006	0.218014	0.154473	0.219074	0.429737	0.293336	0.197187	0.0150639	0.00316752	0.00234241	P	P	P	P	P	P	P	P	P	P	A	P	0.537154	0.622725	0.783167	0.380982	0.220036	0.177471	0.208508	0.17547	0.164512	0.117107	0.096194	0.171571	6.82491	6.99853	7.37059	5.70452	4.92068	4.55401	5.17618	4.66404
ASMM10P031720	1700021O21Rik	ENSMUST00000177682	0.0762518	0.0993536	0.0880702	2.08115	3.10356	3.00341	0.0544709	0.08355	0.0756891	0.0878919	2.72937	0.0712367	0.000923082	0.00050259	0.00085974	P	P	P	A	A	A	P	P	P	A	A	A	0.530119	0.372519	0.428918	0.0404225	0.0370111	0.0377749	1.10326	1.15613	1.28822	0.0288761	0.0311239	0.0324644	6.80589	6.25724	6.50198	2.46803	2.34898	1.8252	7.57978	7.38405
ASMM10P027623	Rad54l	ENSMUST00000139147	6.26899	5.77868	4.42669	2.52785	3.68603	2.00381	4.1405	3.77235	3.43518	5.49145	2.73923	3.78268	0.00161905	0.00888519	0.000758918	P	P	P	P	P	P	P	P	P	P	P	P	0.526981	0.449373	0.523007	3.30364	2.59678	2.31519	1.33213	1.65641	1.04801	2.18196	1.69519	1.79662	6.79732	6.52785	6.7881	8.82078	8.4816	8.25949	7.85174	7.9028
ASMM10P034812	AK158500	AK158500	0.126472	0.239836	0.117281	0.394357	0.89179	0.893396	0.168773	0.178811	0.140805	0.161196	0.726514	0.162796	0.00413642	0.143963	0.00391338	P	P	P	A	A	A	P	P	P	A	A	A	0.515894	0.400419	0.322089	0.065246	0.0960349	0.0377749	0.203447	0.357089	0.287753	0.0870689	0.0715992	0.0453517	6.76664	6.36144	6.08873	3.15876	3.72458	2.27957	5.14073	5.6891
ASMM10P001678	Gm20517	ENSMUST00000132397	0.626495	0.125647	0.125098	0.588728	0.24805	0.398612	0.995379	0.416989	0.7829	0.292414	0.411797	0.731756	0.0141534	0.0177057	0.161658	P	P	P	P	A	A	P	P	P	P	P	P	0.5061	0.871924	0.787214	0.317069	0.109555	0.098479	0.297955	0.21628	0.313793	0.503761	0.363582	0.61631	6.73899	7.48413	7.37803	5.43959	3.9146	3.70432	5.69118	4.96572
ASMM10P015832	AK144595	AK144595	0.0723685	0.0836271	0.0922288	1.49105	0.57528	0.596671	0.52457	0.115419	0.254282	0.0827415	0.887666	0.29809	0.000132545	0.852288	0.0117259	P	P	P	A	A	A	P	P	P	P	A	P	0.504771	0.434353	0.409578	0.0365295	0.0363237	0.0377749	0.752637	0.249875	0.244384	0.264788	0.0501325	0.104148	6.7352	6.4788	6.43541	1.48692	1.69222	1.59545	7.02804	5.17402
ASMM10P012142	Cenpf	ENSMUST00000165663	1.27093	0.371463	0.480283	0.520754	0.323068	0.292781	0.75858	0.718869	0.581116	0.707559	0.378868	0.686188	0.356387	0.0021189	0.0281228	P	P	P	P	P	P	P	P	P	P	P	P	0.468356	0.511408	0.432506	0.595249	0.189969	0.207725	0.243898	0.16522	0.12663	0.355285	0.367635	0.251336	6.62718	6.71441	6.51399	6.34829	4.70871	4.78111	5.40236	4.5772
ASMM10P056869	Cep192	uc008fnb.2	1.32873	1.0264	1.06865	0.493123	0.562254	0.619177	0.955378	0.950244	1.09036	1.14126	0.558185	0.99866	0.26406	0.000208713	0.974164	P	P	P	P	P	P	P	P	P	P	P	P	0.468127	0.448653	0.454033	0.622012	0.460498	0.485204	0.230844	0.252257	0.281127	0.447238	0.42633	0.495058	6.62647	6.52553	6.58407	6.41174	5.98614	6.00502	5.323	5.18771
ASMM10P057181	Dlgap5	uc011zjn.1	7.03728	4.24265	4.18141	3.91696	2.86026	2.54817	3.05527	2.44877	1.84186	5.15378	3.10846	2.44863	3.18474e-05	0.000377724	0.00366549	P	P	P	P	P	P	P	P	P	P	P	P	0.421597	0.649097	0.706038	2.9669	2.75389	2.95223	1.65138	1.85658	1.79911	1.2881	1.58949	1.30042	6.47544	7.05836	7.22102	8.66568	8.56634	8.61016	8.16168	8.06739
ASMM10P029336	Stil	ENSMUST00000141933	0.923668	0.752362	0.296794	0.910161	0.750565	0.569106	1.30345	1.32837	1.91479	0.657608	0.743277	1.51554	0.137481	0.0540769	0.060665	P	P	P	P	P	A	P	P	P	P	P	P	0.413299	0.4308	0.420311	0.381751	0.324118	0.124746	0.376169	0.323343	0.239202	0.538716	0.572263	0.804807	6.44676	6.46695	6.47273	5.70743	5.47946	4.04542	6.02746	5.54588
ASMM10P051583	Gm11369	ENSMUST00000120812	14.9756	11.7657	10.1247	11.4242	15.3605	16.2239	21.7739	20.9054	20.7356	12.2887	14.3362	21.1383	0.0037646	0.000571822	0.000132206	P	P	P	P	P	P	P	P	P	P	P	P	0.409851	0.339494	0.394317	6.13777	3.99438	3.99235	4.68219	5.21478	6.39736	8.92405	7.09726	8.17641	6.43467	6.12332	6.38063	9.71444	9.10285	9.0456	9.6652	9.55735
ASMM10P003883	Rad54b	ENSMUST00000178725	1.38061	0.750241	0.539261	1.012	0.932744	0.906748	2.3314	1.22895	1.32697	0.890038	0.950498	1.62911	0.928624	0.867031	0.328137	P	P	P	P	P	P	P	P	P	P	P	P	0.371963	0.231925	0.260169	0.513536	0.173999	0.140299	0.376428	0.216326	0.235908	0.867195	0.285023	0.345237	6.29473	5.57359	5.78072	6.13526	4.58203	4.21493	6.02845	4.96602
ASMM10P014239	Rfc4	ENSMUST00000133847	0.701475	0.546261	0.587662	1.07178	0.69449	0.845002	1.05393	1.13734	2.04947	0.611799	0.870423	1.41358	0.0264296	0.558471	0.222449	P	P	P	P	P	P	P	P	P	P	P	P	0.36183	0.299331	0.296715	0.253814	0.163513	0.174368	0.387801	0.207882	0.250725	0.381342	0.340441	0.608109	6.25488	5.94167	5.97035	5.11857	4.49235	4.52857	6.0714	4.90858
ASMM10P043029	AK149221	AK149221	0.105317	0.147327	0.120889	1.54164	1.30759	1.58326	0.1844	0.0899082	0.103894	0.124511	1.4775	0.126068	1.80597e-05	0.00377236	4.77439e-05	P	P	P	A	A	A	P	P	P	A	A	A	0.346854	0.346175	0.312475	0.0365295	0.0510009	0.0377749	0.534723	0.452655	0.494728	0.0639598	0.0311239	0.0324644	6.1939	6.15143	6.04502	2.07542	2.81154	1.79863	6.53487	6.03122
ASMM10P057073	Slc7a5	uc009nsd.1	5.64449	4.40896	5.31346	0.896535	0.489998	0.422924	3.0948	0.781924	0.673656	5.1223	0.603152	1.51679	9.33834e-05	0.0260347	0.555236	P	P	P	P	P	P	P	P	P	P	P	P	0.343848	0.439912	0.421209	1.94085	1.93956	2.23808	0.308272	0.215556	0.178139	1.06414	0.343978	0.28375	6.18134	6.49715	6.47581	8.05341	8.0606	8.21062	5.74029	4.96088
ASMM10P015155	Gm15953	ENSMUST00000117656	1.65222	2.41849	1.65892	1.01652	2.30723	2.1662	2.22673	2.16125	1.7104	1.90988	1.82998	2.03279	0.00481436	0.111594	0.00184672	P	P	P	P	P	P	P	P	P	P	P	P	0.328316	0.288649	0.348212	0.542452	0.698096	0.577656	0.33374	0.665981	0.754295	0.73107	0.623843	0.595581	6.11465	5.88925	6.20124	6.21429	6.58637	6.25664	5.85481	6.58829
ASMM10P031721	1700021O21Rik	ENSMUST00000114080	0.114328	0.142799	0.127677	2.21841	3.13373	2.72217	0.0903745	0.122357	0.109728	0.128268	2.69144	0.107487	0.000185484	0.000188147	0.00016985	P	P	P	A	A	A	P	P	P	A	A	A	0.319516	0.254369	0.295862	0.0365295	0.0363237	0.0377749	0.708818	0.797124	0.805386	0.0288761	0.0311239	0.0324644	6.07546	5.70686	5.9662	1.42817	1.95466	1.58492	6.9415	6.84762
ASMM10P027273	Gm11485	ENSMUST00000120048	11.4546	8.77337	5.99265	4.87583	12.0153	7.05972	8.08611	11.6945	8.22998	8.74022	7.98363	9.33685	0.0078618	0.00856221	7.6412e-05	P	P	P	P	P	P	P	P	P	P	P	P	0.311968	0.242689	0.36682	3.57348	2.1292	2.19823	1.5211	2.91599	2.58965	2.52261	2.83812	3.01893	6.04097	5.63904	6.27635	8.93405	8.19519	8.1847	8.04313	8.71873
ASMM10P049134	Gm11489	ENSMUST00000118342	2.77421	1.39463	0.558923	0.866543	2.28115	2.5162	0.28701	0.16236	0.167515	1.57592	1.88796	0.205628	0.391762	0.206597	0.00125493	P	P	P	P	P	P	P	P	P	A	A	A	0.303455	0.415364	0.411858	0.841848	0.579278	0.230197	0.262957	0.947505	1.03632	0.0870945	0.0674383	0.0689923	6.00105	6.41431	6.44342	6.84835	6.3172	4.9293	5.51091	7.09695
ASMM10P047942	Gm11761	ENSMUST00000121392	0.509296	0.466878	0.495997	0.387045	0.705531	0.497029	0.346022	0.447038	0.642965	0.490724	0.529868	0.478675	0.00063327	0.0116329	0.0131514	P	P	P	P	P	P	P	P	P	P	P	P	0.262539	0.276544	0.306719	0.13371	0.129112	0.152132	0.101614	0.19511	0.152448	0.0908443	0.123625	0.19721	5.7921	5.82744	6.01819	4.1939	4.15157	4.33175	4.13919	4.8171
ASMM10P020094	Gm13176	ENSMUST00000117910	2.1187	0.798497	0.734534	2.48263	1.35728	1.01088	2.52892	2.26872	1.34859	1.21724	1.61693	2.04874	0.974766	0.178539	0.0844715	P	P	P	P	P	P	P	P	P	P	P	P	0.258129	0.507552	0.655737	0.546899	0.405279	0.481661	0.640839	0.688888	0.662871	0.652787	1.15149	0.884317	5.76766	6.70349	7.11439	6.22607	5.80186	5.99445	6.79604	6.63708
[truncated: 22 more columns]

## Sheet: testis-specific lncRNAs in GC-2
Annotation			Fold change									Average of fold-change (n = 3)			P-value (n = 3)			Flags												Normalized												Raw (log2)
Systematic	Gene Symbol	seqname	F9 1/Testis 1	F9 2/Testis 2	F9 3/Testis 3	GC-1 1/Testis 1	GC-1 2/Testis 2	GC-1 3/Testis 3	GC-2 1/Testis 1	GC-2 2/Testis 2	GC-2 3/Testis 3	F9/Testis	GC-1/Testis	GC-2/Testis	F9/Testis	GC-1/Testis	GC-2/Testis	Testis 1	Testis 2	Testis 3	F9 1	F9 2	F9 3	GC-1 1	GC-1 2	GC-1 3	GC-2 1	GC-2 2	GC-2 3	Testis 1	Testis 2	Testis 3	F9 1	F9 2	F9 3	GC-1 1	GC-1 2	GC-1 3	GC-2 1	GC-2 2	GC-2 3	Testis 1	Testis 2	Testis 3	F9 1	F9 2	F9 3	GC-1 1	GC-1 2
ASMM10P045997	LOC100041346	uc029xya.1	0.0044694	0.00311566	0.00311993	0.00169416	0.00248118	0.00225237	0.0203404	0.01099	0.00978533	0.00356833	0.00214257	0.0137052	0.00584285	0.00580723	0.00609671	P	P	P	P	P	P	P	P	P	P	P	P	137.625	77.3709	86.8935	0.6151	0.241062	0.271102	0.233159	0.191971	0.195717	2.79935	0.850304	0.850282	14.8261	13.9556	14.1644	6.39561	5.05235	5.16526	5.33739	4.7937
ASMM10P015914	AK018904	AK018904	0.00309195	0.00185413	0.00198917	0.00139252	0.00132246	0.00134747	0.000897305	0.00129501	0.00129132	0.00231175	0.00135415	0.00116121	5.80296e-06	5.77923e-06	5.77505e-06	P	P	P	P	P	P	P	P	P	P	P	P	137.069	133.171	147.777	0.423812	0.246916	0.293953	0.190871	0.176113	0.199124	0.122993	0.172457	0.190826	14.8203	14.739	14.9305	5.85822	5.08697	5.28202	5.04868	4.66932
ASMM10P009792	Gm6455	NR_003596	0.00173163	0.00232715	0.0014009	0.00128245	0.00193907	0.00166288	0.00180243	0.0020333	0.00228275	0.00181989	0.00162813	0.00203949	8.93857e-07	8.93073e-07	8.94548e-07	P	P	P	P	P	A	A	P	A	P	P	P	68.4746	65.1354	69.5487	0.118573	0.15158	0.0974311	0.0878151	0.126302	0.115651	0.123421	0.13244	0.158762	13.819	13.7072	13.8432	4.02057	4.38302	3.68888	3.92862	4.18969
ASMM10P053759	FJ541090	uc029xtk.1	0.00196437	0.000746837	0.00114647	0.000945688	0.00142438	0.00148839	0.0604377	0.0117627	0.0113554	0.00128589	0.00128615	0.0278519	3.64906e-05	3.64799e-05	5.18971e-05	P	P	P	P	A	A	A	A	A	P	P	P	63.3719	53.4525	60.4444	0.124486	0.0399203	0.0692975	0.0599301	0.0761367	0.0899648	3.83005	0.628747	0.686368	13.7073	13.422	13.6407	4.09078	2.45814	3.1973	3.37743	3.45948
ASMM10P045933	LOC100041014	uc029xst.1	0.00338674	0.000562242	0.000863138	0.000494041	0.00177816	0.000709622	0.0573577	0.0123863	0.0123428	0.00160404	0.00099394	0.0273623	6.67512e-05	6.65964e-05	8.09489e-05	P	P	P	P	A	A	A	A	A	P	P	P	58.3637	64.6051	71.3719	0.197663	0.0363237	0.0616038	0.0288341	0.114878	0.0506471	3.34761	0.800221	0.880927	13.5885	13.6954	13.8805	4.75783	1.91337	3.02752	2.27404	4.05291
ASMM10P033861	Gm8778	ENSMUST00000127246	0.00545451	0.0112875	0.00804656	0.00351051	0.00967801	0.00692613	0.00740702	0.011313	0.0107743	0.00826287	0.00670488	0.00983144	0.000868472	0.000863245	0.000874085	P	P	P	P	P	P	P	P	P	P	P	P	54.224	36.9801	44.0159	0.295765	0.417415	0.354177	0.190354	0.357894	0.30486	0.401638	0.418355	0.474243	13.4824	12.8905	13.1832	5.33925	5.84443	5.5509	5.04476	5.69235
ASMM10P002310	Nfatc2ip	ENSMUST00000142947	0.0166806	0.0309937	0.0279914	0.0058541	0.00802182	0.0104384	0.0121211	0.0129201	0.0126669	0.0252219	0.00810476	0.0125694	0.00593735	0.00560203	0.00570116	P	P	P	P	P	P	P	P	P	P	P	P	45.0077	26.206	27.709	0.750757	0.812221	0.775613	0.26348	0.21022	0.289237	0.545543	0.338585	0.350987	13.2136	12.3937	12.5155	6.68314	6.80482	6.68177	5.51377	4.92471
ASMM10P041071	BC048644	ENSMUST00000181944	0.00921561	0.00837856	0.0097092	0.00454667	0.00768366	0.00659846	0.00744095	0.00930413	0.00830617	0.00910112	0.00627626	0.00835042	0.0107587	0.0106362	0.0107204	P	P	P	P	P	P	P	P	P	P	P	P	42.5227	22.2306	23.9378	0.391873	0.18626	0.232417	0.193337	0.170812	0.157953	0.316409	0.206836	0.198832	13.1317	12.1563	12.3044	5.74518	4.68027	4.94315	5.0672	4.62522
ASMM10P051599	1700018A04Rik	uc007pzm.1	0.00137414	0.00133703	0.00138228	0.0100391	0.0344458	0.0322255	0.0197374	0.00745497	0.0131918	0.00136448	0.0255701	0.0134614	0.000992723	0.00108782	0.00104721	P	P	P	A	A	A	P	P	P	P	P	P	37.948	27.1674	27.3279	0.0521458	0.0363237	0.0377749	0.380963	0.935804	0.880656	0.748995	0.202532	0.360504	12.9675	12.4457	12.4955	2.83542	1.89671	1.80499	6.04573	7.07902
ASMM10P017883	4930511M06Rik	NR_027945	0.00667477	0.00189343	0.00463477	0.00271132	0.0036264	0.00267216	0.00383423	0.0203776	0.0171675	0.00440099	0.00300329	0.0137931	0.000717875	0.000712753	0.000742384	P	P	P	P	A	A	A	A	A	P	P	P	28.196	20.255	21.4597	0.188202	0.0383514	0.0994607	0.0764482	0.0734526	0.0573437	0.10811	0.412747	0.368409	12.5389	12.0221	12.1468	4.68707	2.4003	3.71863	3.72864	3.4077
ASMM10P045121	Gm14891	ENSMUST00000117378	0.00670321	0.0101529	0.00707157	0.00237598	0.011566	0.00364342	0.00797479	0.0141391	0.0211532	0.00797588	0.0058618	0.0144224	0.00492242	0.00487782	0.00502624	P	P	P	P	P	A	A	P	A	P	P	P	27.8851	16.4416	17.5669	0.18692	0.166929	0.124226	0.0662545	0.190163	0.0640037	0.222378	0.232469	0.371597	12.5229	11.7211	11.858	4.67721	4.52218	4.03939	3.52217	4.78005
ASMM10P003981	Gm26701	ENSMUST00000181571	0.0128613	0.0102471	0.010746	0.0112764	0.0189679	0.0176495	0.017624	0.0169201	0.0175113	0.0112848	0.0159646	0.0173518	0.0033404	0.00338482	0.0034148	P	P	P	P	P	P	P	P	P	P	P	P	26.6341	16.434	17.7381	0.342549	0.168402	0.190614	0.300337	0.311718	0.313067	0.469399	0.278065	0.310617	12.4567	11.7205	11.872	5.5511	4.53485	4.65708	5.70267	5.49306
ASMM10P054375	Diap3	uc007uuc.1	0.332774	0.301739	0.295587	0.182236	0.150237	0.151372	1.00473	0.676273	0.769587	0.310033	0.161282	0.816863	0.00646674	0.00266399	0.542164	P	P	P	P	P	P	P	P	P	P	P	P	21.5783	14.8461	15.691	7.1807	4.47965	4.63807	3.93236	2.23044	2.37519	21.6804	10.04	12.0756	12.153	11.5739	11.6951	9.94085	9.26826	9.26188	9.4134	8.33207
ASMM10P003001	Gm13166	ENSMUST00000154592	0.0325227	0.0413596	0.0344243	0.0653924	0.0813612	0.0715734	0.222899	0.176396	0.191891	0.0361022	0.0727757	0.197062	0.000492976	0.000573018	0.00126167	P	P	P	P	P	P	P	P	P	P	P	P	17.3122	13.1113	13.3633	0.563038	0.542279	0.460024	1.13209	1.06675	0.956461	3.85888	2.31279	2.56431	11.8352	11.3946	11.4634	6.26803	6.22198	5.92814	7.61699	7.26797
ASMM10P031676	Plk-ps1	ENSMUST00000119494	1.2769	1.21805	1.04374	0.617117	1.11409	1.02739	0.497006	1.27914	1.4852	1.17956	0.919532	1.08712	0.461751	0.441306	0.936007	P	P	P	P	P	P	P	P	P	P	P	P	16.6447	11.0402	12.7539	21.2536	13.4475	13.3118	10.2717	12.2998	13.1033	8.27251	14.122	18.9422	11.7785	11.1465	11.3961	11.5064	10.8541	10.783	10.7986	10.7953
ASMM10P023624	AV039307	ENSMUST00000171483	0.00227957	0.00231123	0.00249505	0.00504537	0.00220197	0.00241177	0.0144997	0.00981378	0.00819326	0.00236195	0.0032197	0.0108356	4.58223e-07	4.62967e-07	4.89012e-07	P	P	P	A	A	A	A	A	A	P	P	P	16.0247	15.7162	15.1399	0.0365295	0.0363237	0.0377749	0.0808507	0.0346065	0.0365141	0.232353	0.154235	0.124045	11.7237	11.656	11.6435	1.64148	1.91886	1.75452	3.80941	1.82094
ASMM10P030950	4930562A09Rik	ENSMUST00000153818	0.00994575	0.00311196	0.00755076	0.0234608	0.0329937	0.0397888	0.00882901	0.0161198	0.0181869	0.00686949	0.0320811	0.0143786	0.000651069	0.00071507	0.000667835	P	P	P	P	A	A	P	P	P	P	P	P	14.5753	11.6723	10.3146	0.144962	0.0363237	0.0778832	0.341948	0.385112	0.410407	0.128685	0.188155	0.187591	11.587	11.2269	11.0898	4.31047	1.98196	3.36581	5.88986	5.79809
ASMM10P057161	Tomm20l	uc011ynn.1	0.00382428	0.00293748	0.00560413	0.0113217	0.0142777	0.0102231	0.00697911	0.0144363	0.0145584	0.00412196	0.0119408	0.0119913	3.57483e-05	3.68959e-05	3.69639e-05	P	P	P	A	A	A	P	P	P	P	P	P	14.4285	12.3656	12.6228	0.0551786	0.0363237	0.0707397	0.163355	0.176552	0.129043	0.100698	0.178513	0.183768	11.5723	11.3101	11.3812	2.91697	1.95954	3.22702	4.82409	4.6729
ASMM10P046925	Gm16040	ENSMUST00000136196	0.0215883	0.00602385	0.00452532	0.0312241	0.0155754	0.00883754	0.1804	0.0866266	0.0770534	0.0107125	0.0185457	0.114693	0.000131893	0.000137334	0.000371598	P	P	P	P	A	A	P	P	A	P	P	P	14.0986	11.1305	12.9766	0.304365	0.0670485	0.0587234	0.440215	0.173362	0.114681	2.54338	0.964198	0.999893	11.539	11.1583	11.421	5.3806	3.20622	2.95843	6.25429	4.6466
ASMM10P030766	4930558J18Rik	NR_037999	0.246932	0.092015	0.0952542	0.275256	0.185972	0.203957	0.238663	0.111099	0.121531	0.144734	0.221729	0.157098	0.00153125	0.00146028	0.00130414	P	P	P	P	P	P	P	P	P	P	P	P	12.5334	9.4956	10.1081	3.0949	0.873737	0.962842	3.4499	1.76592	2.06163	2.99126	1.05495	1.22845	11.3692	10.9291	11.0606	8.72661	6.91015	6.99373	9.22456	7.99516
ASMM10P045936	FJ541082	uc029xua.1	0.0124569	0.0102565	0.0109743	0.0120429	0.012803	0.00359516	0.0383198	0.0090801	0.00882794	0.0112292	0.00948032	0.0187426	1.6051e-05	1.60668e-05	1.81679e-05	P	P	P	P	P	P	P	P	A	P	P	P	12.5089	13.113	14.3247	0.155822	0.134494	0.157203	0.150642	0.167885	0.0514996	0.479337	0.119067	0.126458	11.3664	11.3948	11.5636	4.41469	4.21048	4.37906	4.70721	4.60028
ASMM10P002862	Pbk	ENSMUST00000152130	0.512132	0.420088	0.328089	0.254548	0.27877	0.227532	0.777677	0.541737	0.528946	0.420103	0.253617	0.61612	0.0247593	0.00452639	0.153998	P	P	P	P	P	P	P	P	P	P	P	P	11.7526	7.69649	9.00415	6.01889	3.23321	2.95417	2.9916	2.14555	2.04874	9.13974	4.16947	4.76271	11.2764	10.6261	10.8938	9.68622	8.79784	8.61111	9.01893	8.27609
ASMM10P038738	AK014962	AK014962	0.0129216	0.016521	0.0131575	0.0140318	0.034422	0.0437538	0.0098516	0.0256822	0.0186865	0.0142	0.0307358	0.0180734	0.0057457	0.00605103	0.00580017	P	P	P	P	A	A	P	P	P	P	P	P	10.1889	5.94148	6.25759	0.131657	0.0981591	0.0823345	0.142969	0.204518	0.273793	0.100377	0.152591	0.116932	11.0704	10.2527	10.3688	4.17158	3.75614	3.446	4.63178	4.88504
ASMM10P012558	Dscc1	ENSMUST00000143523	0.0774703	0.0218574	0.00823838	0.137059	0.0959387	0.0843676	0.186091	0.0820594	0.087061	0.0358554	0.105789	0.118404	5.1076e-06	4.56383e-06	2.90324e-05	P	P	P	P	P	A	P	P	P	P	P	P	10.0981	9.55931	9.52359	0.7823	0.208942	0.0784589	1.38403	0.917107	0.803483	1.87916	0.784431	0.829133	11.0575	10.9388	10.9747	6.74252	4.84605	3.37644	7.90689	7.0499
ASMM10P045096	1600025M17Rik	NR_038168	0.00366661	0.00618012	0.00569259	0.00289418	0.00588796	0.00795307	0.0129786	0.14386	0.1344	0.00517977	0.00557841	0.0970797	0.0040227	0.00402662	0.00579711	P	P	P	A	A	A	A	A	A	P	P	P	9.96276	5.8775	6.6358	0.0365295	0.0363237	0.0377749	0.0288341	0.0346065	0.052775	0.129303	0.84554	0.891851	11.038	10.2371	10.4535	1.63161	1.81246	1.73168	1.92951	2.01597
ASMM10P050422	4933406K04Rik	ENSMUST00000149382	0.0178589	0.00958426	0.0151953	0.0106206	0.0266469	0.0231079	0.0138292	0.0247593	0.0194972	0.0142128	0.0201251	0.0193619	0.0033199	0.00336272	0.00335918	P	P	P	P	A	A	A	P	P	P	P	P	9.47712	5.75186	6.49123	0.169251	0.0551273	0.0986363	0.100652	0.153269	0.149999	0.131061	0.142412	0.126561	10.9659	10.2059	10.4217	4.53396	2.92379	3.70662	4.12546	4.46888
ASMM10P012663	AK016287	AK016287	0.0474541	0.076396	0.0675053	0.0127338	0.0173523	0.0105368	0.0529914	0.0213147	0.0222229	0.0637851	0.013541	0.0321763	0.000877952	0.000721199	0.000812571	P	P	P	P	P	P	A	A	A	P	P	P	8.49551	6.47546	6.12051	0.403147	0.494699	0.413167	0.10818	0.112364	0.0644903	0.450189	0.138022	0.136015	10.8082	10.3768	10.3369	5.7861	6.0895	5.77315	4.22952	4.021
ASMM10P051657	AK016326	AK016326	0.00519215	0.00833261	0.00859961	0.0149823	0.0243713	0.0107791	0.0147932	0.0388992	0.0360053	0.00737479	0.0167109	0.0298992	0.00115969	0.00120395	0.00126193	P	P	P	A	A	A	A	A	A	P	P	P	7.03553	4.89393	5.10931	0.0365295	0.0407792	0.0439381	0.105409	0.119271	0.0550736	0.104078	0.19037	0.183962	10.5362	9.97285	10.0763	2.2941	2.48885	2.53997	4.19208	4.10706
ASMM10P021765	Gm14154	ENSMUST00000142642	0.0222574	0.00716259	0.0129805	0.198529	0.118527	0.124757	0.186745	0.0812034	0.0747428	0.0141335	0.147271	0.11423	1.29856e-05	6.69866e-05	9.65144e-05	P	P	P	P	A	A	P	P	P	P	P	P	6.24599	5.57512	5.60878	0.13902	0.0399323	0.0728048	1.24001	0.660802	0.699737	1.16641	0.452719	0.419216	10.3644	10.1609	10.2109	4.25008	2.45857	3.26853	7.74836	6.57703
ASMM10P013949	Gm21917	ENSMUST00000179575	0.00591974	0.00597191	0.0054618	0.00467267	0.00568959	0.00527951	0.0553497	0.111609	0.11292	0.00578449	0.00521392	0.0932931	1.78032e-05	1.77662e-05	4.02372e-05	P	P	P	A	A	A	A	A	A	P	P	P	6.17079	6.08242	6.9162	0.0365295	0.0363237	0.0377749	0.0288341	0.0346065	0.0365141	0.341552	0.678854	0.78098	10.347	10.2865	10.5132	1.52073	1.86965	1.70753	1.83786	1.76123
ASMM10P043168	AK006067	AK006067	0.0185861	0.0146108	0.0108316	0.0261787	0.0435187	0.0199319	0.0340931	0.0422712	0.0518328	0.0146761	0.0298765	0.0427324	0.00560033	0.00589316	0.00615865	P	P	P	A	A	A	P	P	A	P	P	P	5.65213	3.30954	3.48749	0.105051	0.048355	0.0377749	0.147966	0.144027	0.0695124	0.192699	0.139898	0.180766	10.2203	9.40849	9.52539	3.84588	2.73468	2.30811	4.68134	4.37915
ASMM10P012153	AK041297	AK041297	0.00808404	0.0166991	0.0106398	0.0366741	0.0897028	0.085077	0.0217596	0.0301592	0.0273381	0.0118077	0.0704847	0.026419	3.29876e-05	4.94291e-05	3.4918e-05	P	P	P	A	A	A	P	P	P	P	P	P	5.1791	4.41447	4.63016	0.0418681	0.0737177	0.0492641	0.189939	0.39599	0.39392	0.112695	0.133137	0.12658	10.0942	9.8241	9.93426	2.51872	3.34303	2.70504	5.04162	5.83828
ASMM10P047114	Nxn	ENSMUST00000131472	0.0213595	0.0118538	0.00911322	0.206733	0.126204	0.123763	0.777734	0.529123	0.562396	0.0141089	0.152233	0.623084	4.76366e-06	3.8976e-05	0.0201142	P	P	P	A	A	A	P	P	P	P	P	P	5.10371	4.61457	4.91263	0.109013	0.0547001	0.0447699	1.0551	0.582375	0.608002	3.96933	2.44167	2.76284	10.073	9.88805	10.0197	3.89929	2.91256	2.56703	7.51539	6.39476
ASMM10P051598	1700018A04Rik	NR_029439	0.00822004	0.00875902	0.00787105	0.110252	0.347487	0.294731	0.173783	0.103537	0.0803186	0.00828337	0.250823	0.119213	1.9507e-05	0.000785253	6.24863e-05	P	P	P	A	A	A	P	P	P	P	P	P	4.44396	4.147	4.79922	0.0365295	0.0363237	0.0377749	0.489956	1.44103	1.41448	0.772285	0.429369	0.385467	9.87334	9.73393	9.986	1.60653	1.78055	1.67382	6.40874	7.70184
ASMM10P002235	Gm15935	ENSMUST00000141656	0.00875817	0.0105992	0.012138	0.00691314	0.0141681	0.0117329	0.0746242	0.0542487	0.075259	0.0104984	0.010938	0.068044	0.000354924	0.000355582	0.000460743	P	P	P	A	A	A	A	A	A	P	P	P	4.17091	3.42703	3.11212	0.0365295	0.0363237	0.0377749	0.0288341	0.0485547	0.0365141	0.311251	0.185912	0.234215	9.78186	9.45882	9.3611	1.54562	1.88685	1.73711	2.23409	2.81049
ASMM10P022833	Arl6ip6	ENSMUST00000155517	0.0213148	0.0466932	0.016815	0.036248	0.116083	0.0576128	0.0499327	0.0393341	0.0371571	0.0282743	0.0699813	0.0421413	0.000304042	0.000394002	0.000319621	P	P	P	A	P	A	P	P	P	P	P	P	4.05506	3.73364	4.9078	0.0864326	0.174336	0.0825246	0.146988	0.433413	0.282752	0.20248	0.146859	0.18236	9.74122	9.58244	10.0183	3.56444	4.58481	3.44932	4.67178	5.96855
ASMM10P001645	Ddx20	ENSMUST00000132008	0.164259	0.284853	0.180955	0.0826783	0.115143	0.118566	0.140413	0.201462	0.199681	0.210022	0.105463	0.180519	0.00187767	0.0011445	0.00159127	P	P	P	P	P	P	P	P	P	P	P	P	3.87264	2.68306	3.1193	0.636115	0.764279	0.564452	0.320183	0.308936	0.369844	0.543769	0.540534	0.622866	9.67482	9.10574	9.36443	6.44408	6.71704	6.22328	5.79498	5.48012
ASMM10P012186	XLOC_007344	TCONS_00009561	0.917422	0.987865	0.948374	0.190148	0.283692	0.26252	0.302044	0.375497	0.273304	0.95122	0.245453	0.316948	0.769927	0.00239252	0.0033271	P	P	P	P	P	P	P	P	P	P	P	P	3.66987	4.94124	5.06969	3.36682	4.88128	4.80797	0.697819	1.40179	1.3309	1.10846	1.85542	1.38557	9.59723	9.98673	10.0651	8.84811	9.39213	9.31378	6.91893	7.66201
ASMM10P001533	4933407K13Rik	ENSMUST00000129980	0.0314433	0.0150496	0.0151461	0.0569325	0.0842117	0.0214879	0.0873307	0.107639	0.119239	0.0205463	0.0542107	0.104736	0.00172646	0.00200958	0.00237177	P	P	P	P	A	A	P	P	A	P	P	P	3.55933	2.41359	2.49404	0.111917	0.0363237	0.0377749	0.202641	0.203253	0.0535918	0.310838	0.259796	0.297386	9.5531	8.95304	9.04169	3.93722	1.7411	1.59898	5.13501	4.87609
ASMM10P001505	Arl5b	ENSMUST00000129509	0.0877263	0.101709	0.100256	0.0306704	0.0756066	0.0782077	0.0881578	0.135406	0.140027	0.096564	0.0614949	0.121197	0.0242682	0.0209093	0.0257729	P	P	P	P	P	P	A	P	P	P	P	P	3.54995	1.61181	1.90582	0.311424	0.163936	0.191071	0.108878	0.121864	0.14905	0.312956	0.218249	0.266865	9.5493	8.37054	8.65361	5.41367	4.49608	4.66053	4.2388	4.13808
ASMM10P002086	Zfp451	ENSMUST00000139143	0.122076	0.125192	0.0838727	0.0532226	0.0556556	0.0431456	0.133891	0.0548071	0.055635	0.11038	0.0506746	0.0814443	0.000801237	0.000586524	0.000868366	P	P	P	P	P	P	P	P	P	P	P	P	3.49946	2.5278	2.87554	0.427199	0.31646	0.241179	0.186251	0.140686	0.124067	0.468545	0.138542	0.159981	9.52863	9.01974	9.24703	5.8697	5.44497	4.99653	5.01333	4.3453
ASMM10P037454	Opa3	ENSMUST00000161711	0.0711147	0.151189	0.12493	0.0318813	0.0396981	0.0315984	0.187404	0.099419	0.126485	0.115745	0.0343926	0.137769	6.04384e-05	3.04699e-05	9.95794e-05	P	P	P	P	P	P	A	A	A	P	P	P	3.34282	2.90488	3.3501	0.237724	0.439186	0.418529	0.106574	0.115318	0.105858	0.626458	0.288801	0.423739	9.46257	9.22034	9.46741	5.02408	5.91778	5.79176	4.20793	4.05844
ASMM10P020565	AK015570	AK015570	0.0704357	0.0563399	0.0761961	0.0679683	0.0376875	0.0686706	0.0603029	0.0400059	0.0487752	0.0676572	0.0581088	0.0496947	0.000289792	0.000280737	0.000266614	P	P	P	P	P	P	P	P	P	P	P	P	3.14018	4.13211	3.71688	0.221181	0.232803	0.283211	0.213433	0.155729	0.25524	0.189362	0.165309	0.181291	9.37235	9.72874	9.61729	4.92002	5.00206	5.22831	5.20986	4.49185
ASMM10P040824	4930513N10Rik	ENSMUST00000098472	0.0985398	0.0949505	0.0482552	0.0677626	0.118218	0.0522244	0.0692919	0.0971608	0.0487793	0.0805818	0.0794017	0.071744	0.00194167	0.00195908	0.00187891	P	P	P	P	P	P	P	P	P	P	P	P	3.08974	3.00037	4.37714	0.304462	0.284887	0.21122	0.209369	0.354698	0.228594	0.214094	0.291518	0.213514	9.34898	9.267	9.85319	5.38106	5.29333	4.80517	5.18213	5.6794
ASMM10P055573	Hnrnpr	ENSMUST00000125696	0.113656	0.102157	0.10225	0.161239	0.186586	0.261338	0.182469	0.428703	0.554184	0.106021	0.203054	0.388452	0.000310266	0.000649441	0.0124275	P	P	P	P	P	P	P	P	P	P	P	P	3.08451	3.96977	3.32026	0.350573	0.405539	0.339496	0.497343	0.740703	0.867712	0.562827	1.70185	1.84004	9.34654	9.67092	9.4545	5.58451	5.80279	5.48982	6.43032	6.74171
ASMM10P031067	AK016911	AK016911	0.0394127	0.0106434	0.00989529	0.0281696	0.0192996	0.0159143	0.042868	0.0339845	0.0506071	0.0199838	0.0211278	0.0424865	0.00104813	0.00105275	0.00115125	P	P	P	A	A	A	A	A	A	P	P	P	2.86274	4.29845	3.81746	0.112828	0.0457502	0.0377749	0.0806422	0.0829584	0.0607524	0.12272	0.14608	0.193191	9.2389	9.78567	9.65582	3.94892	2.65479	1.81103	3.80569	3.58327
ASMM10P019306	Pitx3	ENSMUST00000172980	0.218843	0.254141	0.135359	0.110895	0.236092	0.270749	0.0607266	0.179123	0.212154	0.202781	0.205912	0.150668	0.0416183	0.0343654	0.0284171	P	P	P	P	P	P	P	P	P	P	P	P	2.40043	1.17204	1.16918	0.525319	0.297863	0.158259	0.266195	0.276709	0.316555	0.14577	0.209939	0.248046	8.98479	7.91088	7.9487	6.16799	5.35759	4.38872	5.52857	5.32118
ASMM10P001632	Uvssa	ENSMUST00000131752	0.072237	0.0518715	0.0609201	0.183559	0.128252	0.12697	0.136035	0.0766123	0.0617352	0.0616762	0.14626	0.0914608	0.000167155	0.000328714	0.000260273	P	P	P	P	A	A	P	P	P	P	P	P	2.31862	1.86302	1.95566	0.16749	0.0966376	0.119139	0.425602	0.238935	0.24831	0.315413	0.14273	0.120733	8.93476	8.5795	8.69086	4.51887	3.7336	3.97907	6.20559	5.10943
ASMM10P009835	2700099C18Rik	NR_024720	1.69389	1.25055	0.926813	3.20029	1.62907	1.23235	4.05845	0.84337	0.90989	1.29042	2.02057	1.93724	0.164515	0.085158	0.404562	P	P	P	P	P	P	P	P	P	P	P	P	2.23794	2.87587	2.89222	3.79082	3.59641	2.68055	7.16204	4.685	3.56423	9.08254	2.42542	2.6316	8.88367	9.20586	9.25538	9.01923	8.95143	8.47088	10.2784	9.40279
ASMM10P000486	Dapp1	ENSMUST00000098582	0.0199758	0.0448705	0.0395079	0.0667413	0.120135	0.112288	0.131965	0.413855	0.415435	0.0347847	0.0997214	0.320418	0.0446862	0.0535009	0.0921743	P	P	P	A	A	A	P	A	A	P	P	P	2.21422	0.809523	0.956136	0.0442308	0.0363237	0.0377749	0.14778	0.097252	0.107362	0.292199	0.335025	0.397212	8.86829	7.377	7.65849	2.59792	1.7938	1.87754	4.67953	3.81261
ASMM10P048684	4930557C09Rik	ENSMUST00000142492	0.0242024	0.0567996	0.108091	0.0446481	0.0994965	0.0992395	0.0603715	0.067322	0.0911862	0.0630309	0.081128	0.0729599	3.79395e-05	3.65397e-05	2.57862e-05	P	P	P	A	A	P	A	P	P	P	P	P	1.98753	2.14281	1.85436	0.0481029	0.121711	0.20044	0.0887393	0.213202	0.184026	0.11999	0.144258	0.169092	8.71247	8.78136	8.61413	2.71899	4.0664	4.7296	3.94373	4.94503
ASMM10P030656	XLOC_019217	TCONS_00025276	0.046705	0.0273154	0.0216023	0.105727	0.0905204	0.065022	0.53606	0.120451	0.0590527	0.0318742	0.0870899	0.238521	0.0162497	0.0197691	0.0290787	P	P	P	A	A	A	P	P	P	P	P	P	1.94999	4.6591	4.78453	0.0910741	0.127265	0.103357	0.206167	0.421743	0.3111	1.04531	0.561193	0.282539	8.68496	9.90191	9.98158	3.63991	4.13079	3.77406	5.1599	5.92918
ASMM10P010282	AK161420	AK161420	0.0304166	0.0307065	0.0297786	0.169597	0.376792	0.300211	0.0999961	0.125748	0.132222	0.0303006	0.2822	0.119322	0.00408755	0.011209	0.00574392	P	P	P	A	A	A	P	P	P	P	P	P	1.9416	1.18293	1.26853	0.0590567	0.0363237	0.0377749	0.329288	0.445719	0.380825	0.194152	0.148751	0.167727	8.67874	7.92423	8.06635	3.01497	1.91054	1.75496	5.83543	6.00895
ASMM10P034062	AK015764	AK015764	0.0197413	0.0452376	0.0256668	0.0155825	0.0365514	0.0305985	0.0761114	0.117383	0.13501	0.0302152	0.0275775	0.109502	0.000128405	0.000125105	0.000183834	P	P	P	A	A	A	A	A	A	P	P	P	1.85041	1.71571	1.47174	0.0365295	0.0776146	0.0377749	0.0288341	0.0627116	0.0450331	0.140837	0.201395	0.1987	8.60934	8.46067	8.28073	1.96359	3.41735	2.29677	2.08122	3.17962
ASMM10P056663	4933412E12Rik	uc007hcm.2	0.0323599	0.0375833	0.0255167	0.13503	0.131409	0.112097	0.174149	0.189939	0.221742	0.03182	0.126179	0.195277	9.50371e-05	0.000156587	0.000194651	P	P	P	A	A	A	P	P	P	P	P	P	1.82484	1.6098	1.4804	0.0590516	0.0605018	0.0377749	0.246409	0.211543	0.165949	0.317794	0.305765	0.328268	8.58927	8.36874	8.28919	3.01484	3.058	1.57792	5.41714	4.93377
ASMM10P035234	2810454H06Rik	NR_029441	0.0537978	0.0291113	0.0255544	0.275459	0.28021	0.189295	0.337555	0.199556	0.153442	0.0361545	0.248321	0.230184	0.000781505	0.00256822	0.00447887	P	P	P	A	A	A	P	P	P	P	P	P	1.7878	1.24775	1.47822	0.0961797	0.0363237	0.0377749	0.492465	0.349633	0.279819	0.603481	0.248996	0.226821	8.55968	8.00119	8.28706	3.7186	1.96751	1.86919	6.4161	5.65865
ASMM10P021066	AK018903	AK018903	0.109973	0.0641884	0.0528704	0.153988	0.323643	0.338847	0.072594	0.0872186	0.0864631	0.0756774	0.272159	0.0820919	3.51301e-06	0.000365998	1.46109e-06	P	P	P	P	A	A	P	P	P	P	P	P	1.70045	1.69904	1.80175	0.187004	0.109059	0.0952594	0.261849	0.549883	0.610518	0.123443	0.148188	0.155785	8.48742	8.44658	8.5726	4.67787	3.90805	3.65636	5.50482	6.31194
ASMM10P001159	Spata5	ENSMUST00000124347	0.306264	0.467726	0.294215	0.192351	0.183549	0.1004	0.516251	0.287	0.167905	0.356068	0.158767	0.323719	0.00227413	0.000774736	0.00649964	P	P	P	P	P	P	P	P	P	P	P	P	1.6175	1.41167	1.92036	0.495383	0.660275	0.564998	0.311128	0.259112	0.192804	0.835037	0.40515	0.322438	8.41526	8.17926	8.66458	6.08334	6.50601	6.22467	5.75359	5.22639
ASMM10P032980	Gm13858	ENSMUST00000118862	0.0820366	0.226273	0.116185	0.0276414	0.17507	0.0973927	0.0904646	0.191475	0.153772	0.141498	0.100035	0.145237	0.0279581	0.0242868	0.0289919	P	P	P	P	P	A	A	A	A	P	P	P	1.58696	0.61495	1.03631	0.130189	0.139147	0.120404	0.0438657	0.107659	0.100929	0.143564	0.117747	0.159356	8.38776	6.9804	7.77466	4.1554	4.25955	3.99431	2.92725	3.95928
ASMM10P034032	Gm15767	ENSMUST00000153786	0.029012	0.0305026	0.0317218	0.263728	0.552799	0.54568	0.597798	0.696467	0.816405	0.0304121	0.454069	0.703557	0.00056069	0.00780269	0.0400395	P	P	P	A	A	A	P	P	P	P	P	P	1.5741	1.19084	1.19082	0.0456676	0.0363237	0.0377749	0.415133	0.658293	0.649805	0.940991	0.829379	0.97219	8.37602	7.93384	7.97515	2.64404	2.29025	1.95514	6.16966	6.57154
ASMM10P027659	Kif2c	ENSMUST00000141675	1.1697	0.488946	0.302022	0.374014	0.248329	0.246693	0.380792	0.695721	1.06771	0.653558	0.289678	0.714742	0.120752	0.00296252	0.403893	P	P	P	P	P	P	P	P	P	P	P	P	1.54983	2.26706	2.13712	1.81284	1.10847	0.645457	0.579657	0.562977	0.527212	0.590162	1.57724	2.28183	8.35361	8.86268	8.81887	7.95498	7.25344	6.41675	6.65128	6.34589
ASMM10P051737	4930518P08Rik	NR_045364	0.0460465	0.0486645	0.0468347	0.0610523	0.0416819	0.0611994	2.15077	0.113835	0.176368	0.0471819	0.0546445	0.813658	0.00010779	0.000113661	0.880618	P	P	P	A	A	A	A	A	A	P	P	P	1.53239	1.40706	1.23302	0.0705614	0.0684737	0.0577481	0.0935561	0.0586487	0.0754601	3.29583	0.160172	0.217465	8.33729	8.17454	8.0254	3.27174	3.23657	2.93427	4.01999	3.08299
ASMM10P046063	AK050907	AK050907	0.160477	0.126077	0.128716	0.259603	0.827263	0.747222	0.310684	0.419553	0.26942	0.138423	0.611363	0.333219	0.0022351	0.0668413	0.00613253	P	P	P	P	A	P	P	P	P	P	P	P	1.52305	1.04191	1.13129	0.244414	0.131361	0.145616	0.395388	0.861934	0.845328	0.473187	0.437137	0.304793	8.32846	7.74109	7.90118	5.06412	4.17648	4.2686	6.09935	6.96039
ASMM10P026786	Gm11854	ENSMUST00000117839	0.24872	0.109173	0.0803907	0.128966	0.0948128	0.0772109	0.100311	0.180557	0.160893	0.146095	0.10033	0.147254	0.00230721	0.00174328	0.00258653	P	P	P	P	P	P	P	P	P	P	P	P	1.46767	1.85283	2.24819	0.365039	0.20228	0.180734	0.18928	0.175672	0.173585	0.147224	0.334543	0.361718	8.27502	8.57159	8.89197	5.64284	4.7993	4.58029	5.0366	4.6657
ASMM10P047378	Dlx4	uc007laa.2	0.105134	0.0324498	0.031536	8.06702	17.235	17.6377	0.142163	0.201574	0.210402	0.0563732	14.3132	0.184713	0.000239714	0.00591585	0.000314785	P	P	P	P	A	A	P	P	P	P	P	P	1.40821	1.11938	1.19783	0.148051	0.0363237	0.0377749	11.3601	19.2925	21.1271	0.200196	0.225638	0.252026	8.21536	7.84456	7.98363	4.34088	2.03851	1.84646	10.9439	11.4447
ASMM10P040538	Lsm4	ENSMUST00000153689	0.128721	0.154169	0.0829876	0.129899	0.198111	0.156904	0.111405	0.155884	0.217878	0.121959	0.161638	0.161722	0.000310266	0.00041901	0.000615196	P	P	P	P	P	P	P	P	P	P	P	P	1.35309	1.52943	1.74528	0.17417	0.23579	0.144837	0.175764	0.302996	0.273843	0.150741	0.238413	0.38026	8.15775	8.29485	8.52666	4.57529	5.02045	4.26086	4.92972	5.45211
ASMM10P024558	AK007174	uc008ouc.1	0.499464	0.331	0.241454	0.501532	0.982755	0.787081	0.4833	0.783733	0.632489	0.357306	0.757122	0.633174	0.0222675	0.108702	0.0352384	P	P	P	P	P	P	P	P	P	P	P	P	1.31594	0.862245	1.03336	0.657264	0.285403	0.249508	0.659985	0.847376	0.813334	0.635994	0.67577	0.653586	8.11759	7.46803	7.77054	6.49127	5.29595	5.04552	6.83852	6.93581
ASMM10P055874	AK148204	uc011xic.1	0.03314	0.0252602	0.0256327	0.0813288	0.14296	0.07254	0.105882	0.0831945	0.0847375	0.028011	0.098943	0.0912714	0.000116685	0.00021779	0.000151729	P	P	P	A	A	A	A	P	A	P	P	P	1.23111	1.53061	1.4737	0.0407989	0.0386635	0.0377749	0.100124	0.218816	0.106902	0.130352	0.127338	0.124878	8.02145	8.29597	8.28265	2.48139	2.41199	1.80917	4.11788	4.98253
ASMM10P019497	AK131748	AK131748	0.119294	0.105447	0.157435	0.556653	2.17525	2.6214	0.173763	0.455344	0.449981	0.127392	1.78444	0.359696	0.00821515	0.277482	0.0216482	P	P	P	P	A	A	P	P	P	P	P	P	1.21182	0.754332	0.715457	0.144562	0.0795423	0.112638	0.674562	1.64086	1.8755	0.21057	0.34348	0.321942	7.99867	7.27513	7.24014	4.30648	3.45274	3.89812	6.87003	7.8892
ASMM10P001745	Nlrp4e	ENSMUST00000133392	0.481996	0.285664	0.245204	0.223513	0.24995	0.14416	0.289832	0.303615	0.19555	0.337621	0.205874	0.262999	0.00154417	0.000101143	0.000140715	P	P	P	P	P	P	P	P	P	P	P	P	1.19254	1.0932	1.28034	0.574797	0.312287	0.313945	0.266547	0.273244	0.184574	0.345635	0.331911	0.250372	7.97553	7.81041	8.07973	6.29785	5.42582	5.37694	5.53047	5.303
ASMM10P048683	4930443B20Rik	ENSMUST00000128647	0.254328	0.250154	0.136012	0.189875	0.0487557	0.0874233	0.314118	0.214672	0.25543	0.213498	0.108685	0.261407	0.005384	0.00261221	0.00482678	P	P	P	P	P	P	P	A	A	P	P	P	1.19215	1.7478	1.21635	0.303197	0.437221	0.165438	0.226359	0.0852155	0.106337	0.374476	0.375205	0.310693	7.97506	8.4874	8.00576	5.37505	5.91131	4.45272	5.29469	3.622
ASMM10P049171	C030037D09Rik	NR_038058	0.0307009	0.0347901	0.0332095	0.0242333	0.0331454	0.0321011	0.683479	0.362531	0.449596	0.0329002	0.0298266	0.498535	1.4059e-05	1.39553e-05	0.014804	P	P	P	A	A	A	A	A	A	P	P	P	1.18985	1.04408	1.13747	0.0365295	0.0363237	0.0377749	0.0288341	0.0346065	0.0365141	0.813239	0.378512	0.511403	7.97228	7.74409	7.90903	1.54841	1.88404	1.73737	1.8196	1.75076
ASMM10P048070	AK080055	AK080055	0.0901083	0.0781401	0.0552097	0.0451978	0.207826	0.166658	0.0922813	0.247009	0.193427	0.0744861	0.139894	0.177573	0.000152827	0.000437227	0.000454645	P	P	P	A	A	A	A	P	P	P	P	P	1.12992	1.00726	1.26587	0.101815	0.0787078	0.0698886	0.0510698	0.209336	0.210969	0.10427	0.248803	0.244855	7.89771	7.6923	8.06334	3.80074	3.43752	3.20956	3.14662	4.91863
ASMM10P040174	Gm16425	ENSMUST00000118143	0.160774	0.141621	0.150886	0.21531	0.171914	0.157454	0.296079	0.241993	0.248476	0.151093	0.18156	0.262183	7.32337e-06	1.64731e-05	2.95728e-05	P	P	P	P	P	P	P	P	P	P	P	P	1.12816	1.03602	1.11835	0.181378	0.146722	0.168744	0.242904	0.178107	0.17609	0.334024	0.25071	0.277884	7.89547	7.73291	7.88458	4.6338	4.33603	4.48126	5.39647	4.68555
ASMM10P049131	AK031104	AK031104	0.134156	0.115377	0.0874551	0.247529	0.242032	0.201292	0.27536	0.556022	0.37071	0.112329	0.230284	0.400698	0.00499339	0.0088097	0.0163194	P	P	P	P	A	A	P	P	P	P	P	P	1.12706	0.643121	0.938499	0.151201	0.0742014	0.0820766	0.278979	0.155656	0.188913	0.310347	0.35759	0.347911	7.89406	7.04502	7.63163	4.37126	3.35246	3.44147	5.59624	4.49118
ASMM10P001955	Whsc1	ENSMUST00000137191	0.399409	0.296993	0.319382	1.28065	1.42131	1.72334	0.95268	1.1829	1.24056	0.338595	1.4751	1.12538	0.0239081	0.111801	0.616451	P	P	P	P	P	P	P	P	P	P	P	P	1.10222	0.690784	0.711214	0.440236	0.205158	0.227149	1.41156	0.981822	1.22566	1.05006	0.817128	0.882304	7.86191	7.14817	7.23156	5.91307	4.81968	4.91006	7.9353	7.14827
ASMM10P046066	Kifc5c-ps	ENSMUST00000179040	11.247	5.49621	6.01854	5.25082	4.05342	4.72873	5.21628	6.4032	7.00062	7.58726	4.67766	6.2067	0.00459163	0.000498578	0.0068733	P	P	P	P	P	P	P	P	P	P	P	P	1.0962	1.36431	1.47528	12.329	7.49855	8.87901	5.75596	5.53013	6.9762	5.71809	8.73598	10.3279	7.85401	8.13004	8.28419	10.7207	10.0115	10.1988	9.96307	9.64206
ASMM10P057294	Miip	uc012dpi.1	0.565447	0.456621	0.395646	0.35347	0.234875	0.159013	0.213414	0.190543	0.13913	0.472572	0.24912	0.181029	0.00347214	0.00120452	0.000678545	P	P	P	P	P	P	P	P	P	P	P	P	1.092	1.25666	1.47003	0.617468	0.573817	0.581611	0.385989	0.295158	0.233754	0.233048	0.239447	0.204524	7.84847	8.01145	8.27904	6.40116	6.30354	6.26648	6.06464	5.4143
ASMM10P026013	AK080030	uc008prd.1	0.043884	0.051544	0.0437009	0.265839	0.618665	0.477114	0.230594	0.38399	0.371322	0.0463763	0.453872	0.328635	0.00104493	0.0105865	0.00409643	P	P	P	A	A	A	P	P	P	P	P	P	1.0424	0.704713	0.864397	0.0457449	0.0363237	0.0377749	0.277112	0.435981	0.412416	0.240372	0.270603	0.320969	7.78141	7.17697	7.51297	2.64648	2.16256	1.82333	5.58655	5.97708
ASMM10P003325	Ppp4r1	ENSMUST00000162109	0.553286	0.288955	2.37938	0.31438	0.2918	0.187844	0.414723	0.299177	0.195703	1.07387	0.264675	0.303201	0.815756	0.00399115	0.00494899	P	P	P	P	P	P	P	P	P	P	P	P	1.0267	1.24742	1.57479	0.568061	0.360448	3.74703	0.322775	0.363998	0.295816	0.425798	0.3732	0.308191	7.75952	8.00081	8.37836	6.28084	5.63274	8.9541	5.80661	5.71674
ASMM10P031360	AK155259	AK155259	0.119639	0.0841511	0.0559893	0.110767	0.109232	0.21818	0.136968	0.117262	0.120089	0.0865931	0.146059	0.124773	3.54805e-05	6.96794e-05	2.83219e-05	P	P	P	P	A	A	P	A	P	P	P	P	0.997421	0.907516	0.87545	0.11933	0.0763685	0.0490158	0.110481	0.0991294	0.191006	0.136615	0.106417	0.105132	7.71777	7.54185	7.5313	4.02976	3.394	2.69775	4.25988	3.8402
ASMM10P056789	Atad2	uc007vth.1	1.80433	1.5137	1.38503	3.94424	4.60687	3.75122	4.90453	5.19834	3.59163	1.56769	4.10078	4.56483	0.263305	0.0114079	0.0293556	P	P	P	P	P	P	P	P	P	P	P	P	0.927945	0.49925	0.617123	1.67432	0.755716	0.854734	3.66004	2.29998	2.31496	4.55113	2.59527	2.21648	7.61361	6.67969	7.02683	7.8403	6.70079	6.8219	9.30987	8.37636
ASMM10P029558	Gm20630	ENSMUST00000177387	5.83367	6.63435	6.01574	1.24833	2.44344	1.80746	1.25034	1.18693	1.39533	6.16125	1.83308	1.27753	0.0241416	0.0873787	0.548321	P	P	P	P	P	P	P	P	P	P	P	P	0.920449	0.418569	0.474299	5.36959	2.77694	2.85326	1.14902	1.02275	0.857278	1.15087	0.496814	0.661801	7.60191	6.4254	6.64707	9.52153	8.57837	8.56097	7.63842	7.20719
ASMM10P035256	AK044622	uc009emh.1	0.21721	0.124481	0.143068	0.129138	0.360168	0.388317	0.136457	0.150402	0.184894	0.161586	0.292541	0.157251	6.38667e-05	0.0017755	4.2708e-05	P	P	P	P	A	P	P	P	P	P	P	P	0.899665	1.01344	0.893779	0.195416	0.126155	0.127871	0.116181	0.36501	0.347069	0.122766	0.152424	0.165254	7.56896	7.70113	7.56119	4.74134	4.11814	4.08112	4.33245	5.72075
ASMM10P048691	Tvp23b	ENSMUST00000154176	0.359418	0.23187	0.338817	0.260497	0.534661	0.573077	0.159882	0.358979	0.430094	0.310035	0.456078	0.316319	0.0397253	0.0477941	0.0263388	P	P	P	P	A	P	P	P	P	P	P	P	0.884612	0.475433	0.529218	0.317946	0.110239	0.179308	0.230439	0.254196	0.303283	0.141434	0.170671	0.227614	7.54461	6.60917	6.80514	5.44357	3.92358	4.56887	5.32047	5.19875
ASMM10P057298	4933407H18Rik	uc012duq.1	0.211978	0.137997	0.181732	0.182319	0.213918	0.139233	0.131134	0.151326	0.115212	0.177235	0.17849	0.132557	9.36498e-05	0.000107526	6.84107e-05	P	P	P	P	P	P	P	P	P	P	P	P	0.878847	1.00072	1.03757	0.186296	0.138096	0.18856	0.160231	0.214072	0.144465	0.115247	0.151435	0.119541	7.53518	7.6829	7.77642	4.67239	4.24862	4.64145	4.79623	4.95091
ASMM10P056858	2700099C18Rik	uc008dwq.2	1.8098	0.935547	0.727659	3.11406	1.34506	1.07695	3.96109	0.600473	0.792522	1.15767	1.84535	1.7847	0.748377	0.116071	0.532267	P	P	P	P	P	P	P	P	P	P	P	P	0.876976	1.39294	1.37139	1.58715	1.30316	0.997907	2.73095	1.87359	1.47692	3.47378	0.836423	1.08686	7.53211	8.15999	8.17884	7.76316	7.48689	7.04533	8.88741	8.08054
ASMM10P043101	C920006O11Rik	NR_040401	4.98347	0.870567	0.844045	0.202234	0.421023	0.392451	3.0319	0.333073	0.293777	2.23269	0.338569	1.21958	0.392556	0.023535	0.961379	P	P	P	P	P	P	P	P	P	P	P	P	0.876853	1.28051	1.48067	4.36977	1.11477	1.24976	0.17733	0.539126	0.581092	2.65853	0.426504	0.434989	7.53191	8.03858	8.28946	9.22428	7.26162	7.37	4.94252	6.28343
ASMM10P043637	Gm9430	ENSMUST00000121232	7.90323	5.19476	5.00396	5.53242	7.6801	6.31002	7.63146	5.08476	5.55689	6.03398	6.50751	6.09104	0.027413	3.46605e-05	0.0188064	P	P	P	P	P	P	P	P	P	P	P	P	0.873942	0.663223	0.704529	6.90697	3.44528	3.52543	4.83502	5.09362	4.44559	6.66945	3.37233	3.91499	7.52711	7.08943	7.21793	9.88477	8.8895	8.86616	9.71153	9.52343
ASMM10P029094	XLOC_016613	TCONS_00022645	0.0421519	0.0544395	0.0536685	0.983125	1.093	1.05599	0.344356	0.569728	0.78774	0.0500867	1.04404	0.567275	0.000318722	0.710171	0.0261982	P	P	P	A	A	A	P	P	P	P	P	P	0.866616	0.66723	0.703856	0.0365295	0.0363237	0.0377749	0.851992	0.729283	0.743266	0.298424	0.38014	0.554456	7.51496	7.09811	7.21655	1.58126	1.98245	1.80211	7.20692	6.71929
ASMM10P040403	4933411K20Rik	ENSMUST00000145080	0.999438	0.904703	0.962785	0.530415	0.379741	0.288687	0.495482	0.424741	0.400968	0.955642	0.399614	0.440397	0.301472	0.00121346	6.46997e-05	P	P	P	P	P	P	P	P	P	P	P	P	0.864508	0.838841	0.85638	0.864022	0.758902	0.82451	0.458548	0.318542	0.247226	0.428348	0.35629	0.343381	7.51145	7.42833	7.49952	6.88586	6.70686	6.76996	6.31315	5.5243
ASMM10P057149	Rpa1	uc011xzi.1	0.894907	0.475458	0.429019	0.932448	0.817047	0.977007	0.704596	1.17623	0.897745	0.599795	0.908834	0.926189	0.0280655	0.541934	0.756583	P	P	P	P	P	P	P	P	P	P	P	P	0.81896	0.963856	1.09975	0.732892	0.458273	0.471813	0.763637	0.787515	1.07446	0.577035	1.13371	0.987293	7.43336	7.62875	7.86038	6.64839	5.97915	5.96464	7.04897	6.83012
ASMM10P002341	Col16a1	ENSMUST00000143432	0.142184	0.0414309	0.114433	0.323045	0.241864	0.119544	0.349517	0.168262	0.138191	0.0993494	0.228151	0.218657	0.0003343	0.000802035	0.000856711	P	P	P	P	A	A	P	P	P	P	P	P	0.780591	0.876729	1.00552	0.110988	0.0363237	0.115064	0.252166	0.212049	0.120204	0.27283	0.14752	0.138954	7.36414	7.49206	7.73114	3.92519	2.03629	3.92887	5.45045	4.93721
ASMM10P056175	2700099C18Rik	uc008dwo.2	2.60848	2.02225	1.565	2.44055	1.58047	1.29506	6.30425	1.79811	1.92482	2.06524	1.77203	3.34239	0.00528249	0.0201834	0.11582	P	P	P	P	P	P	P	P	P	P	P	P	0.748452	1.01488	1.00566	1.95232	2.05234	1.57386	1.82663	1.60399	1.30239	4.71842	1.82487	1.93571	7.30348	7.70317	7.73134	8.06191	8.14214	7.70266	8.3072	7.8564
ASMM10P056011	TCONS_00008355	TCONS_00008355	0.933084	0.295486	0.256736	0.567932	0.157674	0.149208	0.602375	0.140593	0.133454	0.495102	0.291605	0.292141	0.0367701	0.006319	0.0080219	P	P	P	P	P	P	P	P	P	P	P	P	0.740373	1.02787	1.04633	0.69083	0.303721	0.268629	0.420482	0.162068	0.15612	0.445982	0.144511	0.139637	7.28782	7.72152	7.78853	6.56312	5.38569	5.15204	6.18813	4.54942
ASMM10P039599	AK015406	AK015406	0.0506812	0.127359	0.0786374	0.0893977	0.380654	0.278813	0.268463	0.425208	0.518931	0.0855591	0.249621	0.404201	1.89871e-05	0.00095285	0.00102417	P	P	P	A	A	A	A	P	P	P	P	P	0.720771	0.657542	0.651353	0.0365295	0.0837437	0.0512207	0.0644352	0.250296	0.181606	0.1935	0.279592	0.338007	7.24911	7.07701	7.10471	1.63909	3.527	2.76123	3.482	5.17645
ASMM10P057557	humanlincRNA0807	BY055800	0.151353	0.0483245	0.048636	0.559269	0.793041	0.694539	0.203924	0.401622	0.44259	0.082771	0.682283	0.349379	2.06979e-05	0.0179576	0.00152596	P	P	P	A	A	A	P	P	P	P	P	P	0.715186	0.751661	0.776686	0.108245	0.0363237	0.0377749	0.399981	0.596098	0.539439	0.145844	0.301883	0.343754	7.23789	7.27001	7.35861	3.8891	1.91761	1.74311	6.11601	6.42836
ASMM10P057444	4930503L19Rik	uc029tpt.1	0.503139	0.160557	0.204241	0.156069	0.127692	0.0770241	0.88828	0.348528	0.466598	0.289312	0.120262	0.567802	0.0041807	9.03198e-05	0.0723904	P	P	P	P	A	P	P	A	A	P	P	P	0.714116	0.6472	0.772926	0.3593	0.103912	0.157863	0.111452	0.0826424	0.059534	0.634335	0.225567	0.360646	7.23573	7.05414	7.35161	5.61998	3.83831	4.3851	4.2725	3.57777
ASMM10P010097	Ccdc77	NR_045558	0.665978	0.370513	0.321016	0.368189	0.270444	0.107135	0.543539	0.216487	0.193129	0.452502	0.248589	0.317719	0.0135681	0.00533717	0.00788269	P	P	P	P	P	P	P	P	P	P	P	P	0.708662	0.976399	1.12822	0.471953	0.361768	0.362176	0.260922	0.264061	0.120872	0.385186	0.211378	0.217892	7.22467	7.6474	7.89725	6.01344	5.63801	5.58312	5.4997	5.25368
ASMM10P056802	Ccdc134	uc007wyg.1	0.347355	0.154871	0.0723842	0.529923	0.334263	0.223252	0.777831	0.566419	0.460499	0.191537	0.362479	0.601583	0.000945344	0.00298846	0.017674	P	P	P	P	A	A	P	P	P	P	P	P	0.684865	0.624405	0.721436	0.237891	0.0967024	0.0522205	0.362926	0.208715	0.161062	0.532709	0.353675	0.332221	7.17539	7.00241	7.25215	5.02509	3.73457	2.78912	5.97576	4.91435
ASMM10P001826	Arid3a	ENSMUST00000135005	0.156723	0.0796251	0.0561599	0.212086	0.0873719	0.0947031	0.165941	0.120943	0.134439	0.0975028	0.131387	0.140441	0.00855334	0.00970735	0.0105802	P	P	P	A	A	A	P	A	P	P	P	P	0.67132	1.10125	1.34558	0.105212	0.0876867	0.0755678	0.142378	0.0962179	0.127431	0.111399	0.133188	0.180899	7.14657	7.82099	8.15143	3.84809	3.59338	3.32227	4.62581	3.79719
ASMM10P043070	AK158001	AK158001	0.151055	0.092693	0.0908743	0.0586863	0.136832	0.107921	0.197747	0.423764	0.296367	0.111541	0.101146	0.305959	4.70791e-06	5.96159e-06	0.00056825	P	P	P	A	A	A	A	A	A	P	P	P	0.654763	0.658693	0.624952	0.0989051	0.0610562	0.0567921	0.0384256	0.0901303	0.0674455	0.129477	0.27913	0.185215	7.11054	7.07954	7.04502	3.75891	3.07115	2.91019	2.73622	3.7029
ASMM10P032761	AK146146	uc009aqb.1	1.01056	1.08671	0.830509	0.180777	0.174695	0.640498	0.438368	0.21771	0.245867	0.975927	0.33199	0.300648	0.679996	0.0243923	0.00207384	P	P	P	P	P	P	P	A	P	P	P	P	0.634635	0.54437	0.669997	0.64134	0.591571	0.556439	0.114727	0.0950989	0.429132	0.278204	0.118515	0.16473	7.0655	6.80452	7.14543	6.45588	6.3475	6.20265	4.31429	3.78031
ASMM10P017567	2700099C18Rik	uc008dwn.2	0.901627	0.546587	0.259657	0.705607	0.405021	0.343906	1.29779	0.776494	1.13527	0.56929	0.484845	1.06985	0.0664373	0.0105328	0.721188	P	P	P	P	P	P	P	P	P	P	P	P	0.624042	0.842087	0.713212	0.562653	0.460274	0.18519	0.440329	0.341063	0.245278	0.809876	0.653876	0.80969	7.04121	7.4339	7.2356	6.26704	5.98544	4.61544	6.25466	5.62285
ASMM10P036729	Gm3765	ENSMUST00000130985	1.16654	1.5059	1.33738	0.825813	1.06303	1.23751	1.75761	1.4702	1.79209	1.33661	1.04212	1.6733	0.0215913	0.736063	0.00297811	P	P	P	P	P	P	P	P	P	P	P	P	0.579738	0.568088	0.561621	0.67629	0.855484	0.751101	0.478755	0.603892	0.695011	1.01895	0.835206	1.00647	6.93497	6.86605	6.89087	6.53243	6.87969	6.63543	6.37537	6.4471
ASMM10P014692	Urb1	ENSMUST00000142955	0.271251	0.17479	0.180706	0.196301	0.292926	0.254345	0.276662	0.497453	0.46382	0.208916	0.247857	0.412645	0.004022	0.00314338	0.0086143	P	P	P	P	A	A	P	A	P	P	P	P	0.571091	0.375159	0.478268	0.154909	0.065574	0.086426	0.112105	0.109894	0.121645	0.157999	0.186624	0.22183	6.91329	6.26743	6.65909	4.40621	3.17414	3.51596	4.28094	3.98892
ASMM10P001948	Cep110	ENSMUST00000137129	0.322658	0.254507	0.212927	0.191065	0.250966	0.0934923	0.320569	0.386097	0.291064	0.263364	0.178508	0.332577	0.00216103	0.00144223	0.00279476	P	P	P	P	P	P	P	P	A	P	P	P	0.556011	0.493462	0.693871	0.179402	0.125589	0.147744	0.106234	0.123842	0.0648716	0.17824	0.190524	0.201961	6.87468	6.66287	7.19594	4.61799	4.11166	4.28952	4.20333	4.16131
ASMM10P022110	AK083486	AK083486	0.63622	0.470895	0.330795	0.23321	0.14958	0.139267	0.23521	0.196665	0.286007	0.479303	0.174019	0.239294	0.0527584	0.009053	0.0126338	P	P	P	P	P	P	P	P	A	P	P	P	0.531416	0.974878	0.70552	0.338097	0.459066	0.233382	0.123931	0.145822	0.0982559	0.124994	0.191724	0.201783	6.80941	7.64515	7.21996	5.53223	5.98165	4.94912	4.42562	4.39702
ASMM10P027623	Rad54l	ENSMUST00000139147	6.26899	5.77868	4.42669	2.52785	3.68603	2.00381	4.1405	3.77235	3.43518	5.49145	2.73923	3.78268	0.00161905	0.00888519	0.000758918	P	P	P	P	P	P	P	P	P	P	P	P	0.526981	0.449373	0.523007	3.30364	2.59678	2.31519	1.33213	1.65641	1.04801	2.18196	1.69519	1.79662	6.79732	6.52785	6.7881	8.82078	8.4816	8.25949	7.85174	7.9028
ASMM10P001678	Gm20517	ENSMUST00000132397	0.626495	0.125647	0.125098	0.588728	0.24805	0.398612	0.995379	0.416989	0.7829	0.292414	0.411797	0.731756	0.0141534	0.0177057	0.161658	P	P	P	P	A	A	P	P	P	P	P	P	0.5061	0.871924	0.787214	0.317069	0.109555	0.098479	0.297955	0.21628	0.313793	0.503761	0.363582	0.61631	6.73899	7.48413	7.37803	5.43959	3.9146	3.70432	5.69118	4.96572
ASMM10P026562	Trmt10a	ENSMUST00000161791	0.489304	0.71671	0.32285	0.28635	0.228875	0.217685	0.440117	0.774519	1.11842	0.509621	0.244303	0.777686	0.0944759	0.0148674	0.19506	P	P	P	P	P	A	P	A	A	P	P	P	0.482169	0.340664	0.270844	0.235927	0.244157	0.087442	0.138069	0.0779694	0.0589586	0.212211	0.263851	0.302918	6.66911	6.12828	5.83874	5.01314	5.07076	3.53283	4.58147	3.49379
ASMM10P012142	Cenpf	ENSMUST00000165663	1.27093	0.371463	0.480283	0.520754	0.323068	0.292781	0.75858	0.718869	0.581116	0.707559	0.378868	0.686188	0.356387	0.0021189	0.0281228	P	P	P	P	P	P	P	P	P	P	P	P	0.468356	0.511408	0.432506	0.595249	0.189969	0.207725	0.243898	0.16522	0.12663	0.355285	0.367635	0.251336	6.62718	6.71441	6.51399	6.34829	4.70871	4.78111	5.40236	4.5772
ASMM10P056869	Cep192	uc008fnb.2	1.32873	1.0264	1.06865	0.493123	0.562254	0.619177	0.955378	0.950244	1.09036	1.14126	0.558185	0.99866	0.26406	0.000208713	0.974164	P	P	P	P	P	P	P	P	P	P	P	P	0.468127	0.448653	0.454033	0.622012	0.460498	0.485204	0.230844	0.252257	0.281127	0.447238	0.42633	0.495058	6.62647	6.52553	6.58407	6.41174	5.98614	6.00502	5.323	5.18771
ASMM10P022112	Nespos	ENSMUST00000143738	1.19751	0.531094	0.353542	0.327988	0.152517	0.172819	0.325617	0.264392	0.224563	0.694047	0.217775	0.271524	0.128925	0.00863969	0.0120224	P	P	P	P	P	P	P	A	P	P	P	P	0.467171	0.835561	0.791691	0.559439	0.443762	0.279896	0.153226	0.127437	0.136819	0.152119	0.220916	0.177784	6.62352	7.42268	7.38621	6.25877	5.93273	5.21132	4.73175	4.2026
ASMM10P030736	Zfp951	uc008yks.2	1.23402	1.25882	0.905907	0.0637403	0.110767	0.0831302	0.555346	0.417537	0.26822	1.13292	0.0858792	0.413701	0.528057	0.00118461	0.0189349	P	P	P	P	P	P	A	A	A	P	P	P	0.452367	0.312426	0.43924	0.558232	0.393288	0.39791	0.0288341	0.0346065	0.0365141	0.25122	0.13045	0.117813	6.57707	6.00345	6.53628	6.25566	5.75853	5.71887	2.10949	1.70486
ASMM10P057181	Dlgap5	uc011zjn.1	7.03728	4.24265	4.18141	3.91696	2.86026	2.54817	3.05527	2.44877	1.84186	5.15378	3.10846	2.44863	3.18474e-05	0.000377724	0.00366549	P	P	P	P	P	P	P	P	P	P	P	P	0.421597	0.649097	0.706038	2.9669	2.75389	2.95223	1.65138	1.85658	1.79911	1.2881	1.58949	1.30042	6.47544	7.05836	7.22102	8.66568	8.56634	8.61016	8.16168	8.06739
ASMM10P029336	Stil	ENSMUST00000141933	0.923668	0.752362	0.296794	0.910161	0.750565	0.569106	1.30345	1.32837	1.91479	0.657608	0.743277	1.51554	0.137481	0.0540769	0.060665	P	P	P	P	P	A	P	P	P	P	P	P	0.413299	0.4308	0.420311	0.381751	0.324118	0.124746	0.376169	0.323343	0.239202	0.538716	0.572263	0.804807	6.44676	6.46695	6.47273	5.70743	5.47946	4.04542	6.02746	5.54588
ASMM10P051583	Gm11369	ENSMUST00000120812	14.9756	11.7657	10.1247	11.4242	15.3605	16.2239	21.7739	20.9054	20.7356	12.2887	14.3362	21.1383	0.0037646	0.000571822	0.000132206	P	P	P	P	P	P	P	P	P	P	P	P	0.409851	0.339494	0.394317	6.13777	3.99438	3.99235	4.68219	5.21478	6.39736	8.92405	7.09726	8.17641	6.43467	6.12332	6.38063	9.71444	9.10285	9.0456	9.6652	9.55735
ASMM10P003883	Rad54b	ENSMUST00000178725	1.38061	0.750241	0.539261	1.012	0.932744	0.906748	2.3314	1.22895	1.32697	0.890038	0.950498	1.62911	0.928624	0.867031	0.328137	P	P	P	P	P	P	P	P	P	P	P	P	0.371963	0.231925	0.260169	0.513536	0.173999	0.140299	0.376428	0.216326	0.235908	0.867195	0.285023	0.345237	6.29473	5.57359	5.78072	6.13526	4.58203	4.21493	6.02845	4.96602
ASMM10P014239	Rfc4	ENSMUST00000133847	0.701475	0.546261	0.587662	1.07178	0.69449	0.845002	1.05393	1.13734	2.04947	0.611799	0.870423	1.41358	0.0264296	0.558471	0.222449	P	P	P	P	P	P	P	P	P	P	P	P	0.36183	0.299331	0.296715	0.253814	0.163513	0.174368	0.387801	0.207882	0.250725	0.381342	0.340441	0.608109	6.25488	5.94167	5.97035	5.11857	4.49235	4.52857	6.0714	4.90858
ASMM10P057073	Slc7a5	uc009nsd.1	5.64449	4.40896	5.31346	0.896535	0.489998	0.422924	3.0948	0.781924	0.673656	5.1223	0.603152	1.51679	9.33834e-05	0.0260347	0.555236	P	P	P	P	P	P	P	P	P	P	P	P	0.343848	0.439912	0.421209	1.94085	1.93956	2.23808	0.308272	0.215556	0.178139	1.06414	0.343978	0.28375	6.18134	6.49715	6.47581	8.05341	8.0606	8.21062	5.74029	4.96088
ASMM10P015155	Gm15953	ENSMUST00000117656	1.65222	2.41849	1.65892	1.01652	2.30723	2.1662	2.22673	2.16125	1.7104	1.90988	1.82998	2.03279	0.00481436	0.111594	0.00184672	P	P	P	P	P	P	P	P	P	P	P	P	0.328316	0.288649	0.348212	0.542452	0.698096	0.577656	0.33374	0.665981	0.754295	0.73107	0.623843	0.595581	6.11465	5.88925	6.20124	6.21429	6.58637	6.25664	5.85481	6.58829
ASMM10P027273	Gm11485	ENSMUST00000120048	11.4546	8.77337	5.99265	4.87583	12.0153	7.05972	8.08611	11.6945	8.22998	8.74022	7.98363	9.33685	0.0078618	0.00856221	7.6412e-05	P	P	P	P	P	P	P	P	P	P	P	P	0.311968	0.242689	0.36682	3.57348	2.1292	2.19823	1.5211	2.91599	2.58965	2.52261	2.83812	3.01893	6.04097	5.63904	6.27635	8.93405	8.19519	8.1847	8.04313	8.71873
ASMM10P047942	Gm11761	ENSMUST00000121392	0.509296	0.466878	0.495997	0.387045	0.705531	0.497029	0.346022	0.447038	0.642965	0.490724	0.529868	0.478675	0.00063327	0.0116329	0.0131514	P	P	P	P	P	P	P	P	P	P	P	P	0.262539	0.276544	0.306719	0.13371	0.129112	0.152132	0.101614	0.19511	0.152448	0.0908443	0.123625	0.19721	5.7921	5.82744	6.01819	4.1939	4.15157	4.33175	4.13919	4.8171
ASMM10P020094	Gm13176	ENSMUST00000117910	2.1187	0.798497	0.734534	2.48263	1.35728	1.01088	2.52892	2.26872	1.34859	1.21724	1.61693	2.04874	0.974766	0.178539	0.0844715	P	P	P	P	P	P	P	P	P	P	P	P	0.258129	0.507552	0.655737	0.546899	0.405279	0.481661	0.640839	0.688888	0.662871	0.652787	1.15149	0.884317	5.76766	6.70349	7.11439	6.22607	5.80186	5.99445	6.79604	6.63708
ASMM10P053722	Mum1l1	ENSMUST00000139359	0.261785	0.155051	0.185746	0.410293	0.296282	0.3556	0.813404	0.844959	1.24452	0.200861	0.354058	0.967629	0.00451425	0.00971807	0.729714	P	P	P	A	A	A	A	A	A	P	P	P	0.244795	0.322854	0.203368	0.0640837	0.0500587	0.0377749	0.100438	0.0956556	0.0723178	0.199117	0.272798	0.253097	5.69114	6.05081	5.42537	3.13282	2.78464	1.99665	4.12238	3.78873
[truncated: 22 more columns]

## Sheet: testis-specific mRNAs in F9
Annotation		Fold change									Average of fold-change (n = 3)			P-value (n = 3)			Flags												Normalized												Raw (log2)
Systematic	Gene Symbol	F9 1/Testis 1	F9 2/Testis 2	F9 3/Testis 3	GC-1 1/ Testis 1	GC-1 2/ Testis 2	GC-1 3/ Testis 3	GC-2 1/Testis 1	GC-2 2/Testis 2	GC-2 3/Testis 3	F9/Testis	GC-1/Testis	GC-2/Testis	F9/Testis	GC-1/Testis	GC-2/Testis	Testis 1	Testis 2	Testis 3	F9 1	F9 2	F9 3	GC-1 1	GC-1 2	GC-1 3	GC-2 1	GC-2 2	GC-2 3	Testis 1	Testis 2	Testis 3	F9 1	F9 2	F9 3	GC-1 1	GC-1 2	GC-1 3	GC-2 1	GC-2 2	GC-2 3	Testis 1	Testis 2	Testis 3	F9 1	F9 2	F9 3	GC-1 1	GC-1 2	GC-1 3
ASMM10P029480	Oxct2b	0.000383541	0.000655303	0.000571793	0.000152278	5.31101e-05	9.58164e-05	3.28825e-05	0.000249215	3.33879e-05	0.000536879	0.000100402	0.000105162	1.00911e-05	1.00734e-05	1.00735e-05	P	P	P	P	P	P	P	A	A	A	P	A	878.161	870.646	972.34	0.336811	0.570537	0.555977	0.133725	0.0462401	0.0931662	0.0288761	0.216978	0.0324644	185343	178777	205463	46.1012	78.5351	73.5908	23.1887	6.68084	12.7576
ASMM10P047884	Qrich2	0.00790192	0.00265904	0.00325042	0.000175731	0.000210581	0.000243404	9.80551e-05	0.000206945	0.000176627	0.00460379	0.000209905	0.000160543	0.000646737	0.000634375	0.000634247	P	P	P	P	P	P	P	A	A	A	A	A	693.177	520.484	510.547	5.47743	1.38399	1.65949	0.121813	0.109604	0.124269	0.0679695	0.107712	0.0901766	146301	106875	107883	749.726	190.508	219.655	21.1231	15.8358	17.0166
ASMM10P028876	Actl7a	0.00114435	0.000329791	0.000396564	0.00148707	0.000725984	0.000793649	0.00118696	0.000486898	0.000576368	0.000623568	0.00100223	0.000750076	0.000128652	0.000128843	0.000128712	P	P	P	P	P	P	P	P	P	P	P	P	585.24	460.793	528.907	0.66972	0.151965	0.209745	0.870291	0.334528	0.419767	0.694658	0.224359	0.304845	123520	94618.4	111762	91.6683	20.9182	27.7625	150.914	48.3331	57.4801
ASMM10P044034	Eid3	0.00100633	0.00115421	0.000703484	0.0016643	0.00246722	0.00180073	0.00063384	0.00142596	0.00127763	0.000954674	0.00197742	0.00111248	0.000312336	0.000313549	0.0003125	P	P	P	P	P	P	P	P	P	P	P	P	391.117	289.962	357.329	0.393593	0.334676	0.251375	0.650937	0.7154	0.643453	0.247906	0.413474	0.456536	82548.5	59540.3	75506.4	53.8733	46.0686	33.2728	112.876	103.362	88.1102
ASMM10P043743	Gm5935	0.00494362	0.0033516	0.00436829	0.000456468	0.000922449	0.00108011	0.013486	0.00512089	0.00565923	0.00422117	0.000819675	0.00808871	0.0103569	0.0102263	0.0105436	P	P	P	P	P	P	A	A	P	P	P	P	244.155	132.339	133.268	1.20701	0.443547	0.582154	0.111449	0.122076	0.143944	3.29268	0.677692	0.754195	51530.9	27174.2	28160.6	165.21	61.0548	77.0557	19.3259	17.6377	19.7107
ASMM10P008351	Gtsf1	0.00118273	0.00147082	0.00111369	0.00012288	0.000260217	0.000210726	0.000399332	0.00023403	0.000187355	0.00125575	0.000197941	0.000273572	0.0036698	0.0036557	0.00365712	P	P	P	P	P	P	A	A	A	P	A	A	234.652	132.991	173.278	0.277531	0.195606	0.192978	0.0288341	0.0346065	0.0365141	0.0937041	0.0311239	0.0324644	49525.4	27308.2	36615	37.9872	26.9254	25.5432	3.80839	3.40424	3.17614
ASMM10P054216	2410141K09Rik	0.00255187	0.00101273	0.000996212	0.000149175	0.000182631	0.000168156	0.000149392	0.000164252	0.000149506	0.00152027	0.000166654	0.000154384	2.09193e-05	2.08033e-05	2.08022e-05	P	P	P	P	P	P	A	A	A	A	A	A	193.29	189.489	217.144	0.493252	0.191901	0.216321	0.0288341	0.0346065	0.0365141	0.0288761	0.0311239	0.0324644	40795.6	38909.3	45884.2	67.5141	26.4155	28.633	3.73445	3.49457	3.34946
ASMM10P029784	Sept10	0.00185498	0.0010905	0.00089261	0.000488705	0.000593445	0.000602675	0.00106079	0.00106745	0.000777513	0.00127937	0.000561608	0.000968583	0.000317299	0.000316348	0.000316856	P	P	P	P	P	P	A	A	A	P	P	P	165.824	122.596	147.693	0.307601	0.133691	0.131833	0.081039	0.0727538	0.0890111	0.175905	0.130865	0.114833	34998.6	25173.6	31208.8	42.1031	18.4028	17.4498	14.0527	10.5116	12.1886
ASMM10P026169	1700022P22Rik	0.00213403	0.00182886	0.0018421	0.000211188	0.000310653	0.000326117	0.000211496	0.000279391	0.000289948	0.001935	0.000282653	0.000260278	0.000133268	0.00013239	0.000132379	P	P	P	P	P	P	A	A	A	A	A	A	136.533	111.399	111.966	0.291365	0.203734	0.206253	0.0288341	0.0346065	0.0365141	0.0288761	0.0311239	0.0324644	28816.4	22874.5	23659.3	39.8807	28.0442	27.3003	3.57507	3.3683	3.21189
ASMM10P046001	Gm20736	0.00528675	0.00363902	0.00379232	0.00144117	0.00352476	0.0025051	0.0209715	0.0107251	0.0113683	0.00423936	0.00249035	0.0143549	0.00520892	0.00516814	0.00543637	P	P	P	P	P	P	P	P	P	P	P	P	133.067	76.3447	84.9466	0.703495	0.27782	0.322145	0.191773	0.269097	0.2128	2.79062	0.818804	0.965696	28085	15676.5	17949.9	96.2912	38.2423	42.64	33.2546	38.8796	29.1394
ASMM10P016979	Dnah8	0.00322567	0.00573542	0.00402388	0.00130428	0.00247684	0.00106999	0.000239456	0.000473338	0.00187227	0.00432833	0.00161704	0.000861688	0.00522498	0.00517663	0.00516325	P	P	P	P	P	P	P	P	A	A	A	P	120.59	65.7541	83.1505	0.388985	0.377128	0.334588	0.157284	0.162862	0.0889703	0.0288761	0.0311239	0.15568	25451.6	13501.8	17570.3	53.2425	51.9121	44.2871	27.274	23.5306	12.183
ASMM10P017762	Slc25a2	0.0013498	0.00409681	0.00333388	0.000853849	0.000456519	0.000745905	0.00163409	0.0025794	0.00263818	0.00292683	0.000685424	0.00228389	0.000959378	0.000951811	0.00095733	P	P	P	P	P	P	A	A	A	P	P	P	102.587	75.8052	72.2614	0.138471	0.310559	0.240911	0.0875935	0.0346065	0.0539001	0.167636	0.195532	0.190639	21651.8	15565.7	15269.4	18.9533	42.7489	31.8877	15.1892	3.62409	7.38073
ASMM10P045155	Ctag2	0.0040337	0.00273575	0.00265261	0.000577178	0.000421187	0.000501077	0.000303969	0.000412535	0.000373908	0.00314069	0.000499814	0.000363471	1.9816e-05	1.95988e-05	1.95876e-05	P	P	P	P	P	P	A	A	A	A	A	A	94.9967	82.1643	86.8246	0.383188	0.224781	0.230312	0.05483	0.0346065	0.0435058	0.0288761	0.0338957	0.0324644	20049.8	16871.5	18346.7	52.4491	30.9414	30.4847	9.50786	3.05233	5.9574
ASMM10P008421	Sept12	0.0029858	0.00293553	0.0025155	0.00225909	0.00471918	0.00402982	0.00346404	0.00517974	0.00507923	0.00281228	0.00366936	0.00457434	0.000285054	0.000285879	0.000286922	P	P	P	P	P	P	P	P	P	P	P	P	84.3655	63.4709	71.0028	0.251898	0.186321	0.178608	0.190589	0.299531	0.286128	0.292245	0.328763	0.36064	17806	13033	15003.5	34.4787	25.6473	23.641	33.0493	43.2767	39.1805
ASMM10P004046	AA467197	0.00556693	0.00533652	0.00453613	0.00123559	0.000713112	0.000618166	0.0517231	0.000641349	0.000549606	0.00514652	0.000855622	0.017638	0.00078672	0.000773788	0.000893852	P	P	P	P	P	P	A	A	A	P	A	A	70.8859	48.5289	59.0685	0.394617	0.258975	0.267942	0.0875859	0.0346065	0.0365141	3.66644	0.0311239	0.0324644	14961.1	9964.83	12481.6	54.0134	35.6482	35.4656	15.1879	3.22382	3.03172
ASMM10P033154	4921507P07Rik	0.00681148	0.00730274	0.00506531	0.00093911	0.00111624	0.000984968	0.000585784	0.00100391	0.000875728	0.00639318	0.00101344	0.000821808	0.00194529	0.00190585	0.00190432	P	P	P	P	P	P	A	A	A	A	A	A	49.2948	31.0027	37.0713	0.335771	0.226405	0.187778	0.0462932	0.0346065	0.0365141	0.0288761	0.0311239	0.0324644	10404.1	6366.03	7833.47	45.9588	31.1649	24.8549	8.02753	3.17409	4.86075
ASMM10P050901	Lrrc9	0.00971896	0.00891063	0.00818659	0.000625025	0.0066888	0.00143403	0.00605069	0.00119615	0.00117028	0.00893873	0.00291595	0.00280571	0.00685805	0.00669571	0.00672104	P	P	P	P	P	P	A	P	A	P	A	A	46.1327	26.0201	27.7407	0.448361	0.231856	0.227102	0.0288341	0.174044	0.0397811	0.279135	0.0311239	0.0324644	9736.68	5342.93	5861.83	61.3697	31.9152	30.0599	3.9668	25.1461	5.44737
ASMM10P044475	1700008I05Rik	0.139761	0.0760351	0.0699535	0.00168448	0.00113705	0.00871056	0.00131054	0.000778707	0.00164184	0.0952498	0.00384403	0.00124369	2.64574e-05	8.01305e-06	7.83986e-06	P	P	P	P	P	P	A	A	P	A	A	A	44.2236	39.9688	44.4092	6.18072	3.03903	3.10658	0.0744937	0.0454463	0.386829	0.0579568	0.0311239	0.0729127	9333.76	8207.11	9384.01	845.99	418.326	411.197	12.9177	6.56615	52.9698
ASMM10P033143	Igf2bp3	0.0127686	0.00522973	0.00441507	0.119063	0.154278	0.133874	0.177045	0.205363	0.204832	0.00747114	0.135738	0.195747	3.43928e-05	5.94807e-05	7.89498e-05	P	P	P	P	P	P	P	P	P	P	P	P	39.1964	33.2032	35.4367	0.500483	0.173644	0.156455	4.66685	5.12251	4.74406	6.93952	6.8187	7.25858	8272.73	6817.88	7488.05	68.504	23.9022	20.7089	809.26	740.108	649.62
ASMM10P026030	Isg20l2	0.018423	0.0261916	0.0231246	0.00956094	0.0137833	0.0173222	0.0178944	0.0320996	0.0318551	0.0225798	0.0135555	0.027283	0.00545841	0.00528291	0.00553556	P	P	P	P	P	P	P	P	P	P	P	P	35.5618	20.3571	22.8892	0.655156	0.533185	0.529305	0.340004	0.280588	0.396491	0.636357	0.653455	0.729139	7505.62	4180.09	4836.67	89.6748	73.3936	70.0604	58.9588	40.5398	54.2929
ASMM10P004701	Gm6880	0.0362598	0.0356319	0.0303536	0.000815883	0.00148225	0.00141469	0.000817073	0.00133309	0.00125779	0.0340818	0.00123761	0.00113598	0.00175115	0.00153617	0.00153565	P	P	P	P	P	P	A	A	A	A	A	A	35.3409	23.3472	25.8107	1.28146	0.831906	0.783447	0.0288341	0.0346065	0.0365141	0.0288761	0.0311239	0.0324644	7458.99	4794.08	5454	175.4	114.513	103.699	3.71901	3.24858	3.07113
ASMM10P045175	1700020N15Rik	0.0104021	0.00490476	0.00487224	0.0030754	0.00137096	0.00105969	0.00169708	0.00186464	0.00124549	0.00672637	0.00183535	0.0016024	0.000303197	0.000297498	0.000297289	P	P	P	P	P	P	A	A	A	A	A	A	31.6725	35.6578	42.2926	0.329461	0.174893	0.20606	0.0974055	0.0488854	0.0448169	0.0537507	0.066489	0.052675	6684.75	7321.9	8936.76	45.0951	24.0742	27.2747	16.8907	7.06304	6.13692
ASMM10P005770	Gm9112	0.0100221	0.00406734	0.00529745	0.000912064	0.000628958	0.000733958	0.000913394	0.000565664	0.000516763	0.00646229	0.000758327	0.000665274	0.00616264	0.00605035	0.00604787	P	P	P	P	P	P	A	A	A	A	A	A	31.6141	55.022	62.8226	0.316839	0.223793	0.332799	0.0288341	0.0346065	0.0461091	0.0288761	0.0311239	0.0324644	6672.42	11298.1	13274.9	43.3676	30.8054	44.0503	4.10414	3.74851	6.31388
ASMM10P012023	Rnf17	0.0440262	0.0718887	0.0551439	0.000994861	0.00177208	0.00175805	0.000996311	0.00159375	0.00156307	0.0570196	0.00150833	0.00138438	0.00182185	0.00147603	0.00147542	P	P	P	P	P	P	A	A	A	A	A	A	28.983	19.5287	20.7697	1.27601	1.40389	1.14532	0.0288341	0.0346065	0.0365141	0.0288761	0.0311239	0.0324644	6117.11	4010	4388.8	174.655	193.248	151.598	4.15823	3.55525	3.32643
ASMM10P005968	4930522H14Rik	0.0078133	0.0121255	0.00878134	0.00455695	0.00664678	0.0113548	0.00627206	0.00769613	0.00961598	0.00957338	0.0075195	0.00786139	0.00303663	0.00301149	0.00301742	P	P	P	P	P	P	P	A	P	P	P	P	27.0891	17.5091	17.4891	0.211655	0.212306	0.153578	0.123444	0.116379	0.198585	0.169904	0.134752	0.168175	5717.39	3595.28	3695.59	28.9704	29.2242	20.3281	21.4059	16.8146	27.1929
ASMM10P035733	Gm4763	0.0128383	0.0191395	0.0177542	0.0107712	0.0251002	0.0208607	0.0104531	0.0201578	0.0586504	0.0165773	0.0189107	0.0297538	0.00104018	0.00104836	0.00111725	P	P	P	P	P	P	P	P	P	P	P	P	24.5053	16.9271	18.5182	0.314606	0.323976	0.328776	0.263952	0.424873	0.386303	0.256155	0.341213	1.0861	5172.04	3475.78	3913.04	43.0619	44.5957	43.5177	45.7709	61.3863	52.8978
ASMM10P054485	Atf7ip2	0.0427881	0.0472707	0.0310008	0.00952403	0.00910977	0.0066031	0.0059381	0.00363428	0.00524971	0.0403532	0.0084123	0.0049407	0.000434176	0.000381129	0.000376171	P	P	P	P	P	P	P	P	P	P	A	A	21.5301	15.8029	20.044	0.921234	0.747017	0.621382	0.205054	0.143961	0.132353	0.127848	0.0574322	0.105225	4544.12	3244.95	4235.46	126.094	102.828	82.248	35.5575	20.7997	18.1235
ASMM10P045249	Gm6890	0.0382351	0.0419259	0.0428846	0.00659768	0.0177528	0.00637135	0.00380334	0.0029426	0.00976293	0.0410152	0.0102406	0.00550296	0.01089	0.00974344	0.00959225	P	P	P	P	P	P	P	P	A	A	A	A	18.8301	10.577	10.1886	0.719972	0.443451	0.436934	0.124235	0.187772	0.0649152	0.0716174	0.0311239	0.0994706	3974.26	2171.87	2152.93	98.5465	61.0416	57.8339	21.5431	27.1296	8.88905
ASMM10P012121	Pbk	0.401714	0.376797	0.321776	0.214263	0.26202	0.213367	0.625964	0.511666	0.478722	0.366762	0.229883	0.538784	0.0456866	0.0184242	0.154145	P	P	P	P	P	P	P	P	P	P	P	P	18.2571	9.83294	11.2799	7.33412	3.70502	3.6296	3.91182	2.57642	2.40675	11.4283	5.03117	5.39993	3853.31	2019.08	2383.53	1003.86	510	480.425	678.334	372.245	329.565
ASMM10P043618	Gata1	0.0372511	0.0505974	0.0517048	0.00524666	0.0152215	0.014032	0.00163028	0.00181494	0.00167222	0.0465178	0.0115	0.00170581	1.50442e-05	1.26673e-05	1.20036e-05	P	P	P	P	P	P	A	P	P	A	A	A	17.7124	17.1488	19.414	0.659807	0.867683	1.00379	0.0929309	0.261029	0.272417	0.0288761	0.0311239	0.0324644	3738.35	3521.3	4102.32	90.3114	119.438	132.865	16.1148	37.7139	37.303
ASMM10P007353	Skp2	0.0492442	0.0454102	0.0389305	0.0135144	0.023733	0.0177238	0.0223835	0.0270614	0.028022	0.0445283	0.0183237	0.0258223	5.95187e-05	5.31763e-05	5.48602e-05	P	P	P	P	P	P	P	P	P	P	P	P	17.4066	14.9549	17.8512	0.857172	0.679103	0.694957	0.235238	0.354924	0.316392	0.389621	0.404699	0.500227	3673.8	3070.81	3772.1	117.326	93.4794	91.9866	40.7918	51.2799	43.3246
ASMM10P031123	Slc5a4b	0.0217724	0.0168583	0.0144524	0.00168533	0.00292189	0.00276582	0.00168778	0.00262785	0.00245907	0.0176944	0.00245768	0.00225823	0.00094572	0.0008874	0.00088679	P	P	P	P	P	P	A	A	A	A	A	A	17.1089	11.8439	13.2019	0.372501	0.199668	0.1908	0.0288341	0.0346065	0.0365141	0.0288761	0.0311239	0.0324644	3610.98	2432.01	2789.67	50.9863	27.4845	25.2549	3.43366	3.12576	2.97261
ASMM10P010936	4930503E14Rik	0.071785	0.0511953	0.0388514	0.178951	0.273898	0.260854	0.234871	0.0969271	0.0972279	0.0539439	0.237901	0.143009	0.00648804	0.0127819	0.0129183	P	P	P	P	P	P	P	P	P	P	P	P	15.4831	8.73894	10.0966	1.11145	0.447393	0.392267	2.77071	2.39358	2.63373	3.63653	0.847041	0.98167	3267.83	1794.44	2133.49	152.131	61.5841	51.9216	480.457	345.828	360.646
ASMM10P045757	Gm15091	0.220195	0.125484	0.104508	0.217728	0.413929	0.320839	0.0729184	0.110106	0.111117	0.150063	0.317499	0.0980472	0.0507866	0.0690695	0.0342751	P	P	P	P	P	P	P	P	P	P	P	P	15.1282	6.15916	7.65093	3.33116	0.772879	0.799587	3.29384	2.54945	2.45472	1.10313	0.678163	0.850147	3192.94	1264.71	1616.7	455.954	106.388	105.836	571.171	368.349	336.133
ASMM10P047479	Top2a	3.25368	2.62214	3.40748	3.51958	3.48938	4.35908	3.25153	4.52359	4.75269	3.09443	3.78935	4.17594	0.0342745	0.00751815	0.000297115	P	P	P	P	P	P	P	P	P	P	P	P	14.8059	9.4936	8.69372	48.1735	24.8935	29.6237	52.1105	33.1268	37.8966	48.1418	42.9451	41.3186	3124.9	1949.4	1837.05	6593.78	3426.63	3921.08	9036.27	4786.2	5189.31
ASMM10P015136	Fam178b	0.0192207	0.0274089	0.0249243	0.00331317	0.010365	0.007053	0.00196369	0.00345379	0.00312178	0.0238513	0.0069104	0.00284642	0.0029212	0.002742	0.00270503	P	P	P	P	P	P	A	A	A	A	A	A	14.705	9.01154	10.3993	0.282641	0.246996	0.259195	0.0487202	0.0934048	0.0733463	0.0288761	0.0311239	0.0324644	3103.61	1850.41	2197.46	38.6867	33.9993	34.3079	8.44838	13.4953	10.0436
ASMM10P003282	Tcfl5	0.0476351	0.0764723	0.0456934	0.00404895	0.00227272	0.0018106	0.00196658	0.00204401	0.00160979	0.0566003	0.00271076	0.00187346	0.000839975	0.000672952	0.000670947	P	P	P	P	P	P	A	A	A	A	A	A	14.6834	15.2269	20.1669	0.699446	1.16444	0.921493	0.0594524	0.0346065	0.0365141	0.0288761	0.0311239	0.0324644	3099.06	3126.67	4261.41	95.7371	160.286	121.972	10.3094	3.63555	3.44079
ASMM10P009599	Dscc1	0.69997	0.582017	0.523838	0.746643	0.94893	0.677048	1.93631	0.968981	0.875284	0.601942	0.790874	1.26019	0.209039	0.38095	0.594506	P	P	P	P	P	P	P	P	P	P	P	P	13.2206	7.1237	8.62665	9.25399	4.14612	4.51897	9.87104	6.75989	5.84066	25.5991	6.90272	7.55077	2790.31	1462.77	1822.88	1266.65	570.718	598.144	1711.7	976.679	799.782
ASMM10P005593	Fmr1nb	0.641483	0.311267	0.314318	0.00780004	0.00564324	0.00447992	0.00835249	0.00284717	0.0048973	0.422356	0.0059744	0.00536565	0.010265	3.42935e-06	3.43886e-06	P	P	P	P	P	P	A	A	A	P	A	A	12.798	11.6406	12.2196	8.2097	3.62334	3.84083	0.0998249	0.0656909	0.0547427	0.106895	0.0331428	0.0598429	2701.13	2390.26	2582.09	1123.71	498.757	508.384	17.3102	9.49112	7.49611
ASMM10P039379	Neil3	0.349539	0.223819	0.213996	0.650026	0.482121	0.443265	1.20093	0.655517	0.681104	0.262451	0.525138	0.84585	0.000116102	0.00199222	0.437119	P	P	P	P	P	P	P	P	P	P	P	P	12.5782	12.117	13.151	4.39656	2.71202	2.81427	8.17612	5.84189	5.8294	15.1054	7.94293	8.95723	2654.72	2488.09	2778.92	601.782	373.313	372.505	1417.79	844.044	798.24
ASMM10P049135	Tex14	0.489751	0.351685	0.28921	0.0131441	0.0100504	0.0134059	0.00957917	0.00840935	0.00838313	0.376882	0.0122001	0.00879055	0.0196384	0.00123857	0.00122154	P	P	P	P	P	P	P	A	P	P	A	A	11.8145	7.90909	9.01745	5.78617	2.78151	2.60794	0.155291	0.0794895	0.120887	0.113173	0.0665103	0.0755945	2493.55	1624.04	1905.46	791.986	382.878	345.195	26.9285	11.4848	16.5535
ASMM10P044478	Nxf3	0.0470088	0.0389083	0.025223	0.00381683	0.00275532	0.00267726	0.0798533	0.00808583	0.00443039	0.0370467	0.00308313	0.0307898	0.000750789	0.000659132	0.000781387	P	P	P	P	P	P	A	A	A	P	A	A	11.806	12.8442	16.5053	0.554986	0.499746	0.416312	0.0450615	0.0353898	0.044189	0.942748	0.103856	0.0731249	2491.76	2637.4	3487.7	75.964	68.7907	55.1044	7.81393	5.11317	6.05094
ASMM10P043107	Ddx43	0.213686	0.287665	0.201461	0.00933334	0.00733017	0.00300841	0.030935	0.0259838	0.0329218	0.234271	0.00655731	0.0299469	0.000121865	3.75076e-05	4.15719e-05	P	P	P	P	P	P	A	A	A	P	P	P	11.4171	10.2135	12.1373	2.43968	2.93807	2.4452	0.10656	0.0748668	0.0365141	0.353188	0.265386	0.399583	2409.68	2097.22	2564.71	333.933	404.428	323.654	18.4781	10.8169	3.43149
ASMM10P006024	Acr	0.023139	0.0137892	0.0117346	0.0223931	0.0281509	0.0215215	0.01118	0.0126207	0.0115548	0.0162209	0.0240218	0.0117852	4.58851e-06	4.59962e-06	4.36017e-06	P	P	P	P	P	P	P	P	P	P	P	P	11.3184	10.4124	11.4145	0.261897	0.143579	0.133945	0.253455	0.293119	0.245657	0.12654	0.131412	0.131893	2388.85	2138.06	2411.98	35.8474	19.7638	17.7294	43.9506	42.3502	33.6387
ASMM10P011379	Diap3	0.305059	0.339086	0.32665	0.214065	0.214651	0.214156	1.11448	0.870407	0.993401	0.323599	0.214291	0.992762	0.0550842	0.0348578	0.95496	P	P	P	P	P	P	P	P	P	P	P	P	10.5644	5.05593	5.69745	3.22278	1.71439	1.86107	2.26147	1.08526	1.22014	11.7738	4.40071	5.65985	2229.71	1038.17	1203.91	441.12	235.988	246.337	392.153	156.8	167.078
ASMM10P051312	Ncapg2	1.08358	0.509335	0.532237	1.28098	1.11876	0.955738	0.396394	0.268039	0.324899	0.708383	1.11849	0.329777	0.470753	0.613494	0.00861875	P	P	P	P	P	P	P	P	P	P	P	P	9.72423	6.98539	7.01671	10.5369	3.55791	3.73455	12.4566	7.81497	6.70614	3.85463	1.87236	2.27972	2052.38	1434.37	1482.68	1442.25	489.75	494.317	2160.05	1129.12	918.294
ASMM10P011288	Piwil2	0.0323352	0.035782	0.039297	0.0030765	0.00719433	0.00746861	0.00308099	0.00647034	0.00664028	0.0358047	0.00591315	0.00539721	0.0152561	0.0137592	0.0137408	P	P	P	P	P	P	A	A	A	A	A	A	9.37235	4.81025	4.88901	0.303057	0.17212	0.192123	0.0288341	0.0346065	0.0365141	0.0288761	0.0311239	0.0324644	1978.11	987.728	1033.09	41.4811	23.6926	25.43	3.83913	3.046	3.27795
ASMM10P041709	Kif23	1.9346	2.27037	1.98932	1.64647	2.2847	1.60756	1.91991	4.52138	4.01228	2.06476	1.84624	3.48452	0.0103428	0.0195442	0.00754403	P	P	P	P	P	P	P	P	P	P	P	P	9.32217	6.15661	6.86302	18.0347	13.9778	13.6527	15.3487	14.066	11.0327	17.8977	27.8363	27.5364	1967.52	1264.19	1450.21	2468.51	1924.06	1807.11	2661.56	2032.27	1510.74
ASMM10P008278	Cenpn	0.303657	0.335067	0.226277	0.156559	0.155709	0.108574	0.278801	0.120396	0.114928	0.288334	0.140281	0.171375	0.00183739	0.000861325	0.00129772	P	P	P	P	P	P	P	P	P	P	P	P	9.12185	9.96201	12.4916	2.76991	3.33794	2.82656	1.42811	1.55117	1.35627	2.54319	1.19938	1.43564	1925.24	2045.58	2639.57	379.133	459.472	374.132	247.643	224.115	185.718
ASMM10P054385	Zic5	0.0496788	0.0343928	0.0401499	0.0084545	0.0197218	0.0299017	0.00326838	0.0050739	0.00483474	0.0414072	0.0193593	0.00439234	0.00109745	0.000988529	0.000932648	P	P	P	P	P	P	A	P	P	A	A	A	8.83499	6.13413	6.71482	0.438912	0.21097	0.269599	0.0746954	0.120976	0.200785	0.0288761	0.0311239	0.0324644	1864.7	1259.57	1418.89	60.0763	29.0403	35.685	12.9526	17.4788	27.4941
ASMM10P043202	Atr	0.0804493	0.0718362	0.0807765	0.0775582	0.0684375	0.101293	0.149523	0.124158	0.13699	0.0776873	0.0824296	0.13689	0.0306943	0.0309212	0.0390683	P	P	P	P	P	P	P	P	P	P	P	P	8.38375	3.73753	3.9979	0.674467	0.26849	0.322937	0.650229	0.255787	0.40496	1.25356	0.464042	0.547671	1769.46	767.457	844.788	92.3181	36.9579	42.7448	112.754	36.9565	55.4525
ASMM10P002205	Mgarp	0.247651	0.315247	0.246317	0.0239483	0.0183092	0.0154876	0.542348	0.354755	0.320664	0.269738	0.0192484	0.405923	0.000485492	0.00015621	0.00575583	P	P	P	P	P	P	P	P	P	P	P	P	8.32879	6.74593	8.47816	2.06263	2.12663	2.08832	0.199461	0.123512	0.131307	4.51711	2.39315	2.71864	1757.86	1385.2	1791.5	282.324	292.734	276.416	34.5877	17.8453	17.9803
ASMM10P007385	Fbxo15	0.884229	1.36239	1.05119	0.0041344	0.0108388	0.00734531	0.00854758	0.0158064	0.0202996	1.09927	0.0074395	0.0148845	0.760037	0.00376604	0.00386955	P	P	P	P	P	P	A	A	A	A	A	A	6.97418	4.01021	4.97108	6.16677	5.46349	5.22555	0.0288341	0.0434659	0.0365141	0.0596124	0.063387	0.100911	1471.96	823.45	1050.43	844.081	752.056	691.669	3.78622	6.28002	3.1523
ASMM10P033618	Rad18	0.114796	0.141536	0.0844247	0.115029	0.093192	0.0810332	0.235911	0.156163	0.129698	0.113586	0.0964181	0.173924	0.00251736	0.00241704	0.00450255	P	P	P	P	P	P	P	P	P	P	P	P	6.43157	4.17683	4.82658	0.738318	0.591172	0.407482	0.739818	0.389247	0.391113	1.51727	0.652265	0.625998	1357.44	857.664	1019.89	101.058	81.3756	53.9356	128.289	56.239	53.5564
ASMM10P028831	Smc2	0.441129	0.520017	0.425293	0.61294	0.627146	0.55819	0.750365	0.683393	0.588712	0.462146	0.599425	0.674157	0.0565751	0.151241	0.289475	P	P	P	P	P	P	P	P	P	P	P	P	6.11716	3.37137	3.85734	2.69846	1.75317	1.6405	3.74945	2.11434	2.15313	4.59011	2.30397	2.27086	1291.08	692.271	815.085	369.353	241.326	217.141	650.178	305.483	294.835
ASMM10P043649	Gm14511	0.141237	0.068231	0.0646799	0.00816824	0.00932515	0.00899355	0.00527095	0.00569894	0.005349	0.0913825	0.00882898	0.00543963	2.57364e-05	6.54681e-06	6.45744e-06	P	P	P	P	P	P	A	A	A	A	A	A	5.9599	5.46136	6.06925	0.841756	0.372634	0.392558	0.0486819	0.050928	0.0545841	0.0314143	0.0311239	0.0324644	1257.89	1121.43	1282.48	115.216	51.2935	51.9602	8.44173	7.35815	7.47438
ASMM10P005941	Rcc1	0.0927989	0.0379167	0.0352592	0.0381256	0.0382666	0.052037	0.0476493	0.0452541	0.0254996	0.0553249	0.0428098	0.0394677	0.00234582	0.00228759	0.00221331	P	P	P	P	P	P	P	P	P	P	P	P	5.80943	7.801	9.4773	0.539109	0.295788	0.334162	0.221488	0.298518	0.493171	0.276816	0.353027	0.241668	1226.13	1601.85	2002.63	73.7909	40.7156	44.2307	38.4074	43.1304	67.5315
ASMM10P040311	Gtf2e2	0.0438558	0.0548536	0.0289516	0.0168065	0.0344407	0.0210586	0.0166039	0.0282938	0.0204145	0.0425537	0.0241019	0.0217708	0.000370578	0.000345232	0.000341361	P	P	P	P	P	P	A	P	P	P	P	P	5.65998	5.47543	7.1305	0.248223	0.300347	0.206439	0.0951242	0.188578	0.150158	0.093978	0.154921	0.145566	1194.59	1124.32	1506.73	33.9757	41.3432	27.3249	16.4951	27.246	20.5617
ASMM10P023597	Nusap1	1.48876	1.08798	1.36689	2.03091	1.80789	2.31322	1.35091	1.81881	2.10044	1.31454	2.05067	1.75672	0.166936	0.00311682	0.00516704	P	P	P	P	P	P	P	P	P	P	P	P	5.50497	4.78153	4.46478	8.19557	5.20219	6.10284	11.1801	8.64446	10.328	7.43673	8.69669	9.37798	1161.87	981.831	943.443	1121.77	716.088	807.791	1938.7	1248.96	1414.25
ASMM10P013923	Troap	1.80676	0.854783	0.81853	2.12517	3.01966	3.45648	2.16295	2.97744	4.01954	1.16002	2.8671	3.05331	0.65592	0.00401695	0.0126609	P	P	P	P	P	P	P	P	P	P	P	P	5.481	4.69667	4.90887	9.90283	4.01463	4.01806	11.6481	14.1824	16.9674	11.8551	13.984	19.7314	1156.81	964.407	1037.28	1355.46	552.619	531.842	2019.84	2049.09	2323.41
ASMM10P000213	Prc1	0.608288	0.626259	0.450301	0.88329	0.784201	0.604337	1.37462	1.22987	1.36946	0.561616	0.757276	1.32465	0.048838	0.316235	0.228834	P	P	P	P	P	P	P	P	P	P	P	P	5.47878	3.6204	4.23724	3.33268	2.26731	1.90803	4.83935	2.83912	2.56072	7.53124	4.45263	5.80272	1156.34	743.406	895.362	456.162	312.098	252.553	839.172	410.2	350.648
ASMM10P043535	Kif15	0.789371	0.580067	0.448236	0.375131	0.313243	0.332859	0.891214	0.450109	0.502716	0.605891	0.340411	0.614679	0.0109598	0.000921638	0.0310672	P	P	P	P	P	P	P	P	P	P	P	P	5.37341	6.03684	6.903	4.24161	3.50177	3.09417	2.01573	1.891	2.29773	4.78886	2.71724	3.47025	1134.1	1239.6	1458.66	580.573	482.024	409.554	349.54	273.215	314.636
ASMM10P050280	Cep128	0.10485	0.061467	0.0634852	0.0275832	0.0287951	0.0167483	0.0240618	0.03736	0.0239439	0.0766008	0.0243755	0.0284552	1.71906e-06	4.08928e-07	4.23235e-07	P	P	P	P	P	P	P	P	A	P	P	A	5.00955	4.7818	5.00819	0.525253	0.293923	0.317946	0.138179	0.137692	0.0838784	0.120539	0.178648	0.119915	1057.31	981.888	1058.27	71.8942	40.4589	42.0843	23.9611	19.894	11.4858
ASMM10P008811	Dlgap5	4.92671	4.09533	4.01552	2.74693	2.92993	2.43295	2.71425	2.91469	3.39205	4.34585	2.70327	3.007	0.0318519	0.0284885	0.00686429	P	P	P	P	P	P	P	P	P	P	P	P	4.51916	2.82914	2.85936	22.2646	11.5862	11.4818	12.4138	8.28916	6.95668	12.2661	8.24605	9.6991	953.806	580.93	604.205	3047.47	1594.86	1519.77	2152.63	1197.63	952.601
ASMM10P008968	Wdr62	0.0383219	0.0564559	0.0475799	0.0258519	0.0156666	0.0222305	0.0458689	0.0324783	0.0334817	0.0474526	0.0212496	0.0372763	5.79809e-07	4.27474e-07	4.77639e-07	P	P	P	P	P	P	P	A	A	P	P	P	4.44716	4.65304	4.67397	0.170424	0.262692	0.222387	0.114967	0.0728971	0.103905	0.203986	0.151123	0.156492	938.61	955.447	987.647	23.3268	36.1598	29.4358	19.936	10.5323	14.228
ASMM10P000779	Nr6a1	0.0369542	0.0716294	0.0610707	0.0188929	0.0205422	0.0139959	0.00831014	0.0133698	0.0122326	0.0565514	0.0178103	0.0113042	0.000539039	0.000455935	0.000444607	P	P	P	P	P	P	A	A	A	A	A	A	4.14886	3.16141	4.3187	0.153318	0.22645	0.263746	0.0783842	0.0649422	0.0604441	0.0344776	0.0422674	0.0528289	875.652	649.158	912.574	20.9855	31.1711	34.9102	13.5923	9.38295	8.27682
ASMM10P027262	Cdk5rap2	0.182026	0.138563	0.13656	0.103649	0.115095	0.161159	0.265724	0.209716	0.378431	0.152383	0.126634	0.284624	0.0194313	0.0154796	0.0319595	P	P	P	P	P	P	P	P	P	P	P	P	3.99441	2.43046	1.99113	0.727087	0.33677	0.271909	0.414017	0.279732	0.320888	1.06141	0.509704	0.753506	843.053	499.066	420.741	99.5204	46.3569	35.9907	71.7931	40.4162	43.9403
ASMM10P008657	Pask	0.291952	0.263166	0.167422	0.173261	0.111696	0.0938409	0.213012	0.083791	0.0831158	0.240846	0.126266	0.12664	0.000694336	0.000352365	0.000542783	P	P	P	P	P	P	P	P	P	P	P	P	3.8337	3.1805	4.0828	1.11925	0.837	0.68355	0.664229	0.35525	0.383133	0.816623	0.266497	0.339345	809.134	653.079	862.727	153.198	115.214	90.4767	115.181	51.327	52.4637
ASMM10P035892	Etv2	0.413273	0.232591	0.330023	0.0271172	0.0158197	0.00938188	0.0230708	0.029032	0.0249142	0.325296	0.0174396	0.0256723	0.0010531	0.00019642	0.000203237	P	P	P	P	P	P	A	A	A	A	P	A	3.76541	4.85917	4.16529	1.55614	1.1302	1.37464	0.102108	0.0768705	0.0390783	0.086871	0.141071	0.103775	794.722	997.774	880.159	212.998	155.573	181.952	17.7061	11.1064	5.35112
ASMM10P007359	Baz1a	0.0560951	0.109235	0.0678884	0.2356	0.401992	0.359658	0.297906	0.496988	0.446863	0.0777394	0.332416	0.413919	0.0120999	0.0319991	0.0458905	P	P	P	P	P	P	P	P	P	P	P	P	3.76066	1.89954	2.3039	0.210955	0.207495	0.156408	0.886011	0.763597	0.828615	1.12032	0.944047	1.02953	793.72	390.047	486.831	28.8746	28.5619	20.7026	153.64	110.326	113.465
ASMM10P019843	Kif11	2.43251	3.23482	2.65481	2.71123	3.54346	2.64042	2.84456	3.76359	3.48734	2.77405	2.96504	3.36516	0.00685811	0.0101148	0.00276219	P	P	P	P	P	P	P	P	P	P	P	P	3.65157	2.02261	2.50312	8.88246	6.54278	6.64532	9.90024	7.16704	6.60929	10.3871	7.61227	8.72922	770.694	415.319	528.929	1215.79	900.622	879.594	1716.76	1035.5	905.032
ASMM10P021932	Gtsf1l	0.478502	0.257039	0.242159	0.00839932	0.012511	0.0124243	0.00841157	0.011252	0.0110464	0.3259	0.0111116	0.0102366	0.00538793	0.00011277	0.000112379	P	P	P	P	P	P	A	A	A	A	A	A	3.4329	2.76609	2.93892	1.64265	0.710992	0.711683	0.0288341	0.0346065	0.0365141	0.0288761	0.0311239	0.0324644	724.543	567.984	621.016	224.839	97.869	94.2005	3.22405	2.99553	2.8479
ASMM10P004745	Zfp185	0.150269	0.0757758	0.0560651	0.101776	0.0726311	0.0388775	0.017618	0.0111089	0.0196099	0.0940366	0.0710949	0.0161122	4.73622e-05	2.50117e-05	1.33859e-05	P	P	P	P	P	P	P	P	P	A	A	A	3.42669	3.11182	3.53786	0.514925	0.235801	0.198351	0.348756	0.226015	0.137543	0.0603715	0.0345688	0.069377	723.232	638.977	747.578	70.4807	32.4583	26.2543	60.4763	32.655	18.8342
ASMM10P044523	Nup62cl	2.92348	3.3172	3.09762	0.00843739	0.0148316	0.0151167	0.00844969	0.013339	0.0134402	3.11277	0.0127952	0.011743	0.00283373	0.00151911	0.00151367	P	P	P	P	P	P	A	A	A	A	A	A	3.41742	2.3333	2.41547	9.99075	7.74002	7.48221	0.0288341	0.0346065	0.0365141	0.0288761	0.0311239	0.0324644	721.274	479.115	510.409	1367.49	1065.42	990.368	3.86311	3.62139	3.45861
ASMM10P040321	Dusp4	0.16705	0.441546	0.302585	0.233504	0.339043	0.273744	0.426805	0.26381	0.240006	0.303727	0.282097	0.310207	0.00134087	0.000396158	0.00210189	P	P	P	P	P	P	P	P	P	P	P	P	3.38237	2.74729	3.3274	0.565027	1.21306	1.00682	0.789797	0.931449	0.910856	1.44362	0.724763	0.798595	713.878	564.125	703.106	77.3384	166.979	133.266	136.956	134.577	124.727
ASMM10P019222	Arhgap19	0.125527	0.0964338	0.12086	0.0085519	0.0117904	0.0116275	0.0392405	0.0535516	0.05051	0.114274	0.0106566	0.0477674	3.03832e-05	1.59264e-05	1.86789e-05	P	P	P	P	P	P	A	A	A	P	P	P	3.37166	2.93515	3.14032	0.423232	0.283048	0.37954	0.0288341	0.0346065	0.0365141	0.132305	0.157182	0.158617	711.616	602.699	663.573	57.9302	38.9619	50.237	4.01637	3.80122	3.60248
ASMM10P009769	Bcl2l11	0.125234	0.0800783	0.0588274	0.336835	0.434976	0.402018	0.0947943	0.192294	0.140488	0.0880465	0.391276	0.142525	9.70703e-05	0.000434785	0.000118744	P	P	P	P	P	P	P	P	P	P	P	P	3.28512	2.77482	3.26894	0.411408	0.222203	0.192303	1.10654	1.20698	1.31417	0.31141	0.533581	0.459247	693.352	569.777	690.752	56.3117	30.5865	25.4538	191.881	174.386	179.954
ASMM10P010539	Cenpk	0.103535	0.116356	0.0544825	0.136474	0.175735	0.155466	0.182525	0.15137	0.142145	0.0914578	0.155892	0.15868	0.000419362	0.000508275	0.000607211	P	P	P	P	P	P	P	P	P	P	P	P	3.15381	2.36513	2.85761	0.32653	0.275197	0.15569	0.430413	0.415635	0.444261	0.57565	0.35801	0.406195	665.639	485.651	603.835	44.694	37.8811	20.6075	74.6363	60.0516	60.8341
ASMM10P004448	Oip5	1.06532	1.11479	0.842573	1.9	2.18783	1.95176	2.22337	0.882975	0.940854	1.00756	2.0132	1.34907	0.968896	0.0573485	0.554297	P	P	P	P	P	P	P	P	P	P	P	P	3.14666	1.69487	1.99873	3.3522	1.88942	1.68408	5.97866	3.70809	3.90104	6.9962	1.49653	1.88051	664.13	348.022	422.347	458.835	260.082	222.909	1036.74	535.751	534.183
ASMM10P027992	Rps6ka1	0.265342	0.160956	0.128164	0.139167	0.169043	0.105798	0.152742	0.116883	0.10756	0.184821	0.138003	0.125728	0.000517323	0.000180245	0.000189317	P	P	P	P	P	P	P	P	P	P	P	P	3.02674	2.48109	3.0172	0.803123	0.399347	0.386697	0.421224	0.41941	0.319212	0.462311	0.289996	0.324531	638.819	509.463	637.558	109.928	54.9706	51.1843	73.0428	60.597	43.7109
ASMM10P014182	Gsc2	0.249127	0.183219	0.187548	0.00969562	0.0141921	0.0147043	0.00970976	0.0127639	0.0130735	0.206631	0.012864	0.011849	0.000446499	0.000110697	0.000110248	P	P	P	P	P	P	A	A	A	A	A	A	2.97393	2.43843	2.48323	0.740886	0.446766	0.465725	0.0288341	0.0346065	0.0365141	0.0288761	0.0311239	0.0324644	627.672	500.703	524.726	101.409	61.4979	61.6447	4.02268	3.6872	3.45113
ASMM10P052734	Nol8	0.187108	0.279575	0.145391	0.110589	0.191661	0.164889	0.235583	0.262678	0.231432	0.204025	0.155713	0.243231	0.00290981	0.00217556	0.00350727	P	P	P	P	P	P	P	P	P	P	P	P	2.94023	1.92313	2.42571	0.550141	0.537658	0.352677	0.325156	0.368589	0.399973	0.692669	0.505162	0.561389	620.561	394.892	512.572	75.3009	74.0093	46.6814	56.3841	53.2543	54.7696
ASMM10P008103	Ap1s2	0.210937	0.16922	0.137105	0.070179	0.0544876	0.0548837	0.128352	0.112955	0.0903723	0.172421	0.0598501	0.11056	0.00723877	0.00385976	0.00492357	P	P	P	P	P	P	P	A	A	P	P	P	2.915	1.7649	2.03027	0.614881	0.298656	0.278361	0.204572	0.0961655	0.111429	0.374146	0.199355	0.18348	615.235	362.402	429.012	84.1623	41.1104	36.8447	35.474	13.8941	15.2583
ASMM10P009454	Zfp507	0.10138	0.0717164	0.0742248	0.0811186	0.0578024	0.0423111	0.0641833	0.0526944	0.0355733	0.0824405	0.0604107	0.050817	0.000170566	0.000155039	0.00014168	P	P	P	P	P	P	P	P	A	P	P	A	2.88417	2.31841	2.4792	0.292398	0.166268	0.184018	0.23396	0.134009	0.104898	0.185115	0.122167	0.0881934	608.728	476.058	523.874	40.0222	22.887	24.3572	40.57	19.3619	14.364
ASMM10P007750	Nuf2	1.52665	1.4203	1.12075	0.454751	0.698115	0.612361	0.716736	0.753589	0.75032	1.3559	0.588409	0.740215	0.370728	0.0668062	0.271189	P	P	P	P	P	P	P	P	P	P	P	P	2.78745	1.64543	1.79545	4.25546	2.33701	2.01225	1.2676	1.1487	1.09946	1.99787	1.23998	1.34716	588.315	337.869	379.393	582.469	321.692	266.347	219.809	165.965	150.553
ASMM10P027520	BC055111	0.922391	0.297075	0.167083	0.0104619	0.00648973	0.00481602	0.0104771	0.00583665	0.00428188	0.462183	0.00725588	0.00686522	0.0768767	0.0204234	0.0203915	P	P	P	P	P	P	A	A	A	A	A	A	2.7561	5.3325	7.58181	2.5422	1.58415	1.26679	0.0288341	0.0346065	0.0365141	0.0288761	0.0311239	0.0324644	581.699	1094.97	1602.1	347.966	218.061	167.676	3.7254	3.18202	2.99711
ASMM10P027375	Cdkn2a	0.466421	0.0875194	0.110418	9.08844	8.73762	13.3364	9.87517	9.96372	10.6136	0.221453	10.3875	10.1508	0.00288942	0.010537	0.000597763	P	P	P	P	P	P	P	P	P	P	P	P	2.61333	3.18726	3.3493	1.21891	0.278947	0.369823	23.7511	27.8491	44.6675	25.8071	31.757	35.5482	551.565	654.466	707.732	166.839	38.3974	48.9509	4118.58	4023.68	6116.48
ASMM10P009304	Bora	1.24888	0.882369	0.562327	0.169621	0.100673	0.0717373	0.187052	0.109395	0.0671869	0.897857	0.11401	0.121211	0.447345	0.000426124	0.000470576	P	P	P	P	P	P	P	P	P	P	P	P	2.58721	2.75579	3.35315	3.2311	2.43162	1.88557	0.438845	0.277433	0.240546	0.483942	0.30147	0.225288	546.052	565.869	708.547	442.259	334.716	249.579	76.0983	40.084	32.9388
ASMM10P006008	Lsm2	0.394294	0.302699	0.252506	0.330921	0.481005	0.515767	0.323199	0.430424	0.481908	0.3165	0.442565	0.411844	0.0247668	0.0247499	0.0216204	P	P	P	P	P	P	P	P	P	P	P	P	2.5397	1.66875	1.53821	1.00139	0.50513	0.388406	0.84044	0.802678	0.793357	0.820828	0.718272	0.741274	536.025	342.659	325.035	137.066	69.5318	51.4106	145.737	115.972	108.637
ASMM10P011246	Cdca2	3.33385	4.37332	3.47182	1.70235	3.5241	2.83299	1.72178	3.21755	3.00131	3.72633	2.68648	2.64688	0.00113521	0.0030146	0.0036761	P	P	P	P	P	P	P	P	P	P	P	P	2.39073	1.46631	1.81736	7.97033	6.41265	6.30952	4.06985	5.16743	5.14854	4.1163	4.71793	5.45445	504.583	301.09	384.021	1090.94	882.709	835.148	705.737	746.597	705.007
ASMM10P031752	Ncapg	1.36397	0.867616	1.06265	1.58907	1.14417	1.52362	1.42959	1.0707	1.17546	1.09808	1.41895	1.22525	0.709518	0.238664	0.455785	P	P	P	P	P	P	P	P	P	P	P	P	2.32051	1.7265	1.50583	3.16511	1.49794	1.60017	3.68746	1.97541	2.29431	3.31739	1.84857	1.77004	489.764	354.516	318.194	433.227	206.193	211.803	639.427	285.411	314.168
ASMM10P055498	Atad2b	0.252974	0.198688	0.252316	0.16016	0.172435	0.172547	0.300855	0.180816	0.185487	0.234659	0.168381	0.222386	0.010071	0.00658301	0.012677	P	P	P	P	P	P	P	P	P	P	P	P	2.31974	1.59307	1.39367	0.586834	0.316524	0.351644	0.37153	0.274701	0.240473	0.697906	0.288053	0.258508	489.601	327.118	294.493	80.3233	43.5699	46.5447	64.4256	39.6892	32.9288
ASMM10P054132	Atxn3	0.226209	0.174579	0.153368	0.052545	0.103565	0.0656448	0.0597584	0.0589323	0.0302269	0.184719	0.0739182	0.0496392	0.000604741	0.000269919	0.000247839	P	P	P	P	P	P	P	P	P	P	A	A	2.28318	1.7569	2.14434	0.516475	0.306717	0.328875	0.11997	0.181953	0.140765	0.136439	0.103538	0.064817	481.884	360.758	453.117	70.6928	42.2199	43.5308	20.8034	26.2888	19.2754
ASMM10P028248	Zfp534	4.90808	6.68854	5.09316	0.0131828	0.019797	0.0179169	0.013202	0.0178047	0.0136644	5.56326	0.0169655	0.0148904	2.96971e-05	0.000372157	0.000368703	P	P	P	P	P	P	A	A	A	A	A	A	2.18725	1.74807	2.37583	10.7352	11.6921	12.1005	0.0288341	0.0346065	0.0425674	0.0288761	0.0311239	0.0324644	461.637	358.946	502.032	1469.38	1609.43	1601.66	3.88839	3.58021	5.8289
ASMM10P000899	Fanci	0.825619	0.537921	0.40193	1.23133	1.22162	0.694217	1.05086	0.837486	0.738993	0.58849	1.04906	0.87578	0.102419	0.83488	0.550821	P	P	P	P	P	P	P	P	P	P	P	P	2.17468	1.6358	1.91672	1.79546	0.879931	0.770389	2.67776	1.99832	1.33062	2.28528	1.36996	1.41644	458.984	335.892	405.018	245.754	121.124	101.971	464.339	288.721	182.206
ASMM10P007721	Suv39h2	0.230928	0.541501	0.39352	0.328335	0.495619	0.295979	0.358069	0.335217	0.306543	0.38865	0.373311	0.333276	0.00622415	0.00303006	0.00282962	P	P	P	P	P	P	P	P	P	P	P	P	2.14631	1.66221	2.32992	0.495642	0.900089	0.916869	0.704707	0.823823	0.689608	0.768525	0.557201	0.71422	452.996	341.315	492.33	67.8413	123.898	121.36	122.201	119.027	94.4304
ASMM10P008191	Nup205	0.314445	0.276528	0.235094	0.177135	0.312502	0.269525	0.27822	0.373414	0.36147	0.275356	0.253054	0.337701	0.000347112	0.000287644	0.000377755	P	P	P	P	P	P	P	P	P	P	P	P	2.13085	1.7659	2.05257	0.670034	0.488319	0.482548	0.377448	0.551846	0.55322	0.592844	0.659411	0.741944	449.733	362.606	433.725	91.7113	67.2178	63.8715	65.4518	79.7316	75.7543
ASMM10P054618	Zscan10	4.42537	4.99499	4.66535	0.0182056	0.0438433	0.0353336	0.020662	0.0436515	0.0421865	4.69524	0.0324608	0.0355	0.00326675	0.0032446	0.003283	P	P	P	P	P	P	A	A	A	A	A	A	2.12487	1.29572	1.47966	9.40333	6.47213	6.90313	0.0386845	0.0568087	0.0522818	0.043904	0.0565603	0.0624217	448.471	266.062	312.664	1287.09	890.897	913.718	6.70813	8.20781	7.15912
ASMM10P011397	Dis3	1.61408	2.46508	2.27757	0.492405	0.919137	0.746027	0.792423	0.800223	0.925655	2.11891	0.71919	0.839434	0.00229451	0.0712573	0.354324	P	P	P	P	P	P	P	P	P	P	P	P	2.07275	1.37309	1.69849	3.34559	3.38477	3.86843	1.02063	1.26206	1.26712	1.6425	1.09878	1.57222	437.471	281.948	358.904	457.93	465.918	512.037	176.984	182.344	173.511
ASMM10P001542	Hormad2	0.684921	0.439613	0.301254	0.0139228	0.0304432	0.0279604	0.0139431	0.0273796	0.0248594	0.475263	0.0241088	0.0220607	0.16616	0.00689077	0.00684871	P	P	P	P	P	P	A	A	A	A	A	A	2.07099	1.13676	1.30592	1.41847	0.499734	0.393414	0.0288341	0.0346065	0.0365141	0.0288761	0.0311239	0.0324644	437.1	233.42	275.951	194.153	68.789	52.0735	4.2001	3.63562	3.40067
ASMM10P019529	Cdca5	1.00721	0.787213	0.725856	0.881261	0.8755	0.569505	0.760983	0.681621	0.627041	0.840092	0.775422	0.689882	0.151199	0.0569159	0.00629192	P	P	P	P	P	P	P	P	P	P	P	P	2.05543	1.94007	2.29088	2.07025	1.52725	1.66285	1.81137	1.69853	1.30467	1.56415	1.32239	1.43648	433.816	398.37	484.082	283.366	210.227	220.1	314.103	245.406	178.653
ASMM10P000761	Piga	0.386331	0.220117	0.152286	0.0722865	0.0420881	0.0547838	0.183331	0.183545	0.127376	0.252912	0.0563862	0.164751	0.00250039	0.000339575	0.000548463	P	P	P	P	P	P	P	A	A	P	P	P	2.05362	1.67001	2.21822	0.793378	0.367599	0.337803	0.148449	0.0702877	0.121522	0.376493	0.306523	0.282547	433.434	342.918	468.727	108.594	50.6005	44.7127	25.742	10.1553	16.6405
ASMM10P050403	Gsc	0.169427	0.0996674	0.082281	0.0141456	0.0173889	0.0164609	1.57908	1.46846	1.37612	0.117125	0.0159985	1.47456	2.90335e-05	7.85415e-06	0.000879004	P	P	P	P	P	P	A	A	A	P	P	P	2.03838	1.99015	2.21823	0.345357	0.198353	0.182518	0.0288341	0.0346065	0.0365141	3.21877	2.92246	3.05255	430.217	408.654	468.729	47.271	27.3035	24.1586	3.29392	3.07306	2.91071
ASMM10P018536	Lmnb1	5.27799	5.51435	4.1207	2.17424	2.66279	2.17959	1.15694	4.79738	4.33708	4.97101	2.33887	3.43047	0.00441817	0.00172057	0.0754009	P	P	P	P	P	P	P	P	P	P	P	P	2.01126	1.39478	1.66119	10.6154	7.69132	6.84528	4.37296	3.71401	3.62071	2.32691	6.69131	7.20472	424.494	286.402	351.023	1452.99	1058.72	906.061	758.298	536.606	495.797
ASMM10P022298	Sfmbt2	0.171846	0.34355	0.326528	0.0419834	0.0415851	0.080021	0.124641	0.0485257	0.083347	0.280641	0.0545298	0.0855046	0.0930853	0.0505989	0.0606584	P	P	P	P	P	P	A	A	A	P	A	A	2.00298	0.832185	0.730472	0.344203	0.285897	0.23852	0.0840918	0.0346065	0.0584531	0.249653	0.0403823	0.0608827	422.745	170.879	154.354	47.113	39.354	31.5712	14.582	3.30584	8.00418
ASMM10P000074	Bcl2l11	0.144401	0.0887891	0.0782948	0.436086	0.566012	0.443978	0.0779453	0.229355	0.202283	0.103828	0.482025	0.169861	0.000105253	0.000692415	0.000254913	P	P	P	P	P	P	P	P	P	P	P	P	2.00058	1.69535	1.99659	0.288886	0.150528	0.156323	0.872425	0.959586	0.886441	0.155936	0.388836	0.403877	422.239	348.119	421.895	39.5414	20.7204	20.6913	151.284	138.642	121.383
ASMM10P034281	Stra8	1.27312	0.70133	0.566583	0.0154473	0.0233626	0.0190008	0.0154698	0.0210116	0.0168935	0.847011	0.0192703	0.0177916	0.608014	0.000240381	0.000238918	P	P	P	P	P	P	A	A	A	A	A	A	1.86661	1.48128	1.92171	2.37641	1.03886	1.08881	0.0288341	0.0346065	0.0365141	0.0288761	0.0311239	0.0324644	393.963	304.163	406.072	325.273	143.001	144.118	4.08804	3.64238	3.39937
ASMM10P033685	Parpbp	5.82561	4.17121	3.33968	1.46853	1.59302	1.21611	4.49901	4.03001	3.62165	4.4455	1.42588	4.05023	0.0110446	0.00646603	0.000602405	P	P	P	P	P	P	P	P	P	P	P	P	1.83845	1.58847	1.96167	10.7101	6.62585	6.55136	2.69982	2.53046	2.38561	8.27123	6.40156	7.10449	388.021	326.174	414.516	1465.95	912.057	867.158	468.165	365.605	326.67
ASMM10P050062	Mis18bp1	2.45811	2.86252	2.34627	0.994538	1.09114	1.05669	0.794495	1.26262	1.20686	2.55563	1.04746	1.08799	0.0237244	0.881723	0.854362	P	P	P	P	P	P	P	P	P	P	P	P	1.78768	0.998596	1.20025	4.39432	2.8585	2.81612	1.77792	1.08961	1.26829	1.42031	1.26085	1.44853	377.305	205.05	253.623	601.475	393.476	372.75	308.302	157.429	173.672
ASMM10P040307	Tex15	0.102396	0.122605	0.0821227	0.0241248	0.0283971	0.0215256	0.0166883	0.0255394	0.0206711	0.102374	0.0246825	0.0209663	0.00109199	0.000793235	0.00078129	P	P	P	P	P	P	A	A	A	A	A	A	1.73032	1.21866	1.69631	0.177177	0.149414	0.139306	0.0417435	0.0346065	0.0365141	0.0288761	0.0311239	0.0350646	365.198	250.238	358.444	24.2512	20.5671	18.4389	7.23857	3.90468	3.09894
ASMM10P008438	4930447C04Rik	0.139803	0.281982	0.197763	0.0168733	0.0216656	0.0186829	0.0168979	0.0194853	0.0166108	0.206516	0.0190739	0.0176647	0.000341109	8.28185e-05	8.22835e-05	P	P	P	P	P	P	A	A	A	A	A	A	1.70886	1.5973	1.95441	0.238904	0.45041	0.386511	0.0288341	0.0346065	0.0365141	0.0288761	0.0311239	0.0324644	360.67	327.987	412.983	32.7001	61.9995	51.1598	4.02534	3.62283	3.37209
ASMM10P004197	Urb2	0.512332	0.711242	0.546131	0.206312	0.331571	0.264992	0.260311	0.354877	0.401656	0.589902	0.267625	0.338948	0.0141698	0.00079785	0.00204866	P	P	P	P	P	P	P	P	P	P	P	P	1.67488	1.86166	2.10944	0.858095	1.32409	1.15203	0.345548	0.617271	0.558985	0.43599	0.66066	0.84727	353.498	382.269	445.741	117.452	182.262	152.486	59.9202	89.1843	76.5437
ASMM10P008192	Serpinb7	0.233456	0.309634	0.337117	0.210075	0.264721	0.140949	0.249608	0.298619	0.229774	0.293402	0.205248	0.259334	0.0463763	0.0356447	0.0436787	P	P	P	P	P	P	P	P	P	P	P	P	1.65824	0.740326	0.946507	0.387125	0.22923	0.319083	0.348354	0.19598	0.133409	0.41391	0.221075	0.217483	349.985	152.017	200.004	52.988	31.5538	42.2348	60.4067	28.3155	18.2682
ASMM10P004876	Ppp4r1	0.288342	0.2736	0.288756	0.227883	0.336148	0.183182	0.291747	0.306287	0.207936	0.283566	0.249071	0.268656	0.00182595	0.00156153	0.00140383	P	P	P	P	P	P	P	P	P	P	P	P	1.65053	1.70251	2.18984	0.475918	0.465807	0.632328	0.376128	0.572295	0.401138	0.481537	0.521455	0.455345	348.358	349.59	462.729	65.1415	64.1189	83.6969	65.2229	82.686	54.9291
ASMM10P004561	Gpat2	0.368642	0.194552	0.1361	0.0174706	0.014605	0.0138562	0.0174961	0.156521	0.0123194	0.233098	0.0153106	0.0621123	0.0045319	0.00175354	0.00276209	P	P	P	P	P	P	A	A	A	A	P	A	1.65043	2.36949	2.63523	0.608418	0.460988	0.358654	0.0288341	0.0346065	0.0365141	0.0288761	0.370876	0.0324644	348.337	486.547	556.844	83.2775	63.4556	47.4725	4.70868	3.3205	3.17926
ASMM10P053966	Tmem194	0.360222	0.155064	0.192548	0.342571	0.200182	0.187566	0.633074	0.153224	0.179192	0.235945	0.24344	0.32183	0.00110705	0.000916095	0.00809045	P	P	P	P	P	P	P	P	P	P	P	P	1.60151	2.00401	2.12493	0.576898	0.310751	0.40915	0.54863	0.401166	0.398564	1.01387	0.307063	0.380769	338.011	411.5	449.014	78.9632	42.7752	54.1564	95.1358	57.9611	54.5767
ASMM10P007605	Supt20	0.17952	0.175549	0.116352	0.0947408	0.0350992	0.0689423	0.131745	0.117786	0.13893	0.15714	0.0662608	0.129487	3.73037e-05	2.60584e-05	2.86153e-05	P	P	P	P	P	P	P	A	P	P	P	P	1.59616	1.65834	1.82046	0.286542	0.29112	0.211813	0.151221	0.0582064	0.125506	0.210285	0.195329	0.252916	336.882	340.521	384.677	39.2207	40.073	28.0362	26.2227	8.40975	17.186
ASMM10P017368	Chaf1a	0.474353	0.310312	0.203253	0.74925	0.689052	0.622994	0.653303	0.740182	0.547306	0.329306	0.687099	0.64693	0.00332764	0.0304559	0.0175568	P	P	P	P	P	P	P	P	P	P	P	P	1.57405	1.53859	2.02234	0.746655	0.477444	0.411046	1.17935	1.06017	1.2599	1.02833	1.13884	1.10684	332.216	315.932	427.336	102.199	65.7207	54.4073	204.507	153.175	172.523
ASMM10P004370	Dmrtc1b	0.18828	0.700756	0.42743	0.188136	0.810974	0.464207	0.275948	0.0444785	0.0251845	0.438822	0.487772	0.115204	0.0148858	0.0340362	0.00145842	P	P	P	P	P	P	P	P	P	P	A	A	1.52714	1.25532	1.28907	0.287531	0.879676	0.550985	0.287311	1.01804	0.598393	0.421413	0.0558349	0.0324644	322.317	257.766	272.39	39.356	121.088	72.93	49.8214	147.087	81.94
ASMM10P006474	Trim24	0.275182	0.369393	0.324414	0.119089	0.0884254	0.0592555	0.276374	0.179268	0.165953	0.322996	0.0889232	0.207198	0.00076434	0.00027925	0.00081928	P	P	P	P	P	P	P	A	A	P	P	P	1.5266	1.18939	1.44131	0.420094	0.439353	0.46758	0.181801	0.105173	0.0854055	0.421914	0.21322	0.23919	322.203	244.228	304.56	57.5006	60.4774	61.8903	31.5254	15.1955	11.6949
ASMM10P053414	Gins2	3.31281	1.68328	1.66633	1.98019	1.55023	2.15323	3.89444	1.41415	1.99586	2.22081	1.89455	2.43481	0.104125	0.00389143	0.141433	P	P	P	P	P	P	P	P	P	P	P	P	1.48441	1.48476	1.35359	4.91759	2.49926	2.25552	2.93943	2.30172	2.91459	5.78095	2.09967	2.70157	313.298	304.877	286.024	673.097	344.026	298.548	509.714	332.556	399.105
ASMM10P002496	Irak3	0.192364	0.214678	0.104974	0.0682873	0.139386	0.0769132	0.0249427	0.0269121	0.0239688	0.170672	0.0948621	0.0252745	0.000470673	0.000265282	0.000187934	P	P	P	P	P	P	A	P	A	A	A	A	1.48047	1.15651	1.42097	0.284789	0.248276	0.149164	0.101097	0.1612	0.109291	0.036927	0.0311239	0.0340588	312.466	237.475	300.262	38.9807	34.1755	19.7438	17.5309	23.2905	14.9656
ASMM10P000531	Espn	0.324382	0.17569	0.160056	0.157818	0.145718	0.109637	0.124374	0.0849791	0.0741517	0.220043	0.137725	0.0945017	0.000989874	0.000554656	0.000458036	P	P	P	P	P	P	P	P	P	P	P	P	1.44956	1.74833	1.9584	0.470213	0.307165	0.313455	0.228768	0.254763	0.214714	0.180288	0.148572	0.145219	305.942	358.999	413.826	64.3606	42.2816	41.4898	39.6697	36.8086	29.4016
ASMM10P042261	Trim71	47.7889	53.1046	39.1517	0.0423044	0.071709	0.0310512	0.0199491	0.0358846	0.0276074	46.6817	0.0483549	0.0278137	0.0024145	0.00270531	0.002499	P	P	P	P	P	P	A	A	A	A	A	A	1.44749	0.867335	1.17593	69.1741	46.0594	46.0396	0.0612353	0.0621957	0.0365141	0.0288761	0.0311239	0.0324644	305.505	178.097	248.483	9468.24	6340.14	6093.95	10.6186	8.98613	3.2741
ASMM10P007727	Nup98	0.413381	0.34688	0.24772	0.194975	0.219116	0.255254	0.273989	0.41718	0.316323	0.335994	0.223115	0.335831	0.000755365	0.000262194	0.000489101	P	P	P	P	P	P	P	P	P	P	P	P	1.4436	1.28406	1.5684	0.596756	0.445414	0.388522	0.281466	0.281357	0.400339	0.39553	0.535683	0.49612	304.684	263.666	331.414	81.6814	61.3117	51.426	48.8079	40.6509	54.8197
ASMM10P007732	Pkmyt1	0.786516	0.401438	0.366817	1.36747	1.17114	1.1784	1.9197	0.716015	0.762923	0.518257	1.239	1.13288	0.0296477	0.347353	0.959994	P	P	P	P	P	P	P	P	P	P	P	P	1.41144	2.3345	2.37347	1.11012	0.937157	0.870628	1.9301	2.73402	2.7969	2.70953	1.67154	1.81077	297.896	479.362	501.532	151.948	129.001	115.239	334.691	395.015	382.989
ASMM10P043151	Prss35	0.141613	0.31253	0.279385	0.0276071	0.192785	0.0595716	0.0287622	0.0511882	0.0494158	0.244509	0.0933213	0.043122	0.0412801	0.0249892	0.0219583	P	P	P	P	P	P	A	P	A	A	A	A	1.40293	0.60803	0.759455	0.198673	0.190027	0.21218	0.0387308	0.117219	0.0452419	0.0403514	0.0311239	0.0375291	296.1	124.852	160.479	27.1935	26.1575	28.0848	6.71616	16.936	6.19513
ASMM10P036061	Gm581	0.120955	0.0664025	0.0894058	0.127218	0.102395	0.0870781	0.100474	0.0528	0.0666886	0.0922544	0.105564	0.073321	0.00415094	0.00436586	0.00383207	P	P	P	P	P	P	P	P	P	P	P	P	1.38692	2.17405	2.39847	0.167755	0.144363	0.214437	0.176442	0.222611	0.208854	0.13935	0.11479	0.15995	292.721	446.416	506.815	22.9616	19.8717	28.3835	30.5961	32.1632	28.5991
ASMM10P040086	Abhd13	0.163482	0.174918	0.18749	0.195992	0.150892	0.20021	0.105046	0.106468	0.140409	0.175297	0.182364	0.117307	0.00184792	0.00214422	0.001412	P	P	P	P	P	P	P	P	P	P	P	P	1.36128	1.01276	0.965955	0.222546	0.17715	0.181107	0.2668	0.152817	0.193394	0.142997	0.107826	0.135629	287.31	207.958	204.114	30.4611	24.3849	23.9718	46.2647	22.0792	26.482
ASMM10P032605	Zcwpw1	0.228052	0.215411	0.219154	0.0578589	0.0713739	0.0655211	0.244479	0.158273	0.125072	0.220872	0.0649179	0.175942	0.000801991	0.000343684	0.00109558	P	P	P	P	P	P	A	A	A	P	P	P	1.34353	1.0318	1.09342	0.306394	0.222261	0.239627	0.0777349	0.0736437	0.071642	0.328465	0.163307	0.136756	283.563	211.868	231.048	41.9378	30.5946	31.7178	13.4797	10.6402	9.81018
ASMM10P009374	Cep95	0.402689	0.128529	0.155557	0.610913	0.400222	0.30943	0.353337	0.156815	0.148985	0.228925	0.440188	0.219712	0.00132832	0.00351559	0.000647521	P	P	P	P	P	P	P	P	P	P	P	P	1.29837	1.29096	1.52205	0.522841	0.165926	0.236765	0.793193	0.516671	0.470967	0.458763	0.202442	0.226762	274.032	265.084	321.621	71.5641	22.8399	31.3389	137.544	74.6494	64.4911
ASMM10P009162	Rbm27	0.479792	0.428334	0.449154	0.113231	0.186305	0.205005	0.357789	0.435306	0.415508	0.452427	0.16818	0.402868	0.031677	0.00461547	0.0157169	P	P	P	P	P	P	P	P	P	P	P	P	1.2626	0.79243	0.888671	0.605786	0.339425	0.399151	0.142966	0.147634	0.182182	0.451744	0.344949	0.36925	266.482	162.716	187.783	82.9173	46.7223	52.8328	24.7911	21.3304	24.9468
ASMM10P019825	Kif20b	2.62073	1.05923	1.35085	3.34739	2.15067	2.03826	2.58638	2.34659	2.29291	1.67694	2.51211	2.40863	0.293525	0.0577491	0.00515859	P	P	P	P	P	P	P	P	P	P	P	P	1.23688	1.12298	0.981849	3.24152	1.18949	1.32633	4.1403	2.41515	2.00126	3.19903	2.63517	2.25129	261.053	230.59	207.472	443.685	163.735	175.557	717.954	348.945	274.04
ASMM10P046747	Gemin5	0.73915	0.540319	0.639534	0.545738	0.59223	0.678202	0.870338	1.10716	1.2122	0.639667	0.60539	1.06323	0.173407	0.0604116	0.82787	P	P	P	P	P	P	P	P	P	P	P	P	1.22837	0.812121	0.819612	0.907947	0.438804	0.52417	0.670367	0.480962	0.555863	1.06909	0.899149	0.993534	259.257	166.76	173.19	124.276	60.4019	69.3807	116.246	69.4901	76.1162
ASMM10P039161	Ckap2	2.45091	4.62378	3.63774	1.37678	2.46066	2.16111	2.323	3.78072	3.7977	3.57081	1.99952	3.30048	0.0021838	0.00919068	0.00242709	P	P	P	P	P	P	P	P	P	P	P	P	1.22619	0.91745	1.05761	3.00528	4.24209	3.8473	1.68819	2.25753	2.2856	2.84844	3.46863	4.01648	258.797	188.388	223.481	411.349	583.929	509.24	292.742	326.172	312.975
ASMM10P039204	Ash2l	6.31899	5.70112	4.0768	0.390038	0.784045	0.49641	0.0242211	0.029761	0.0223149	5.36564	0.556831	0.0254323	0.000639904	0.0245142	0.000555679	P	P	P	P	P	P	P	P	P	A	A	A	1.19219	1.0458	1.45483	7.53341	5.96222	5.93106	0.464998	0.819952	0.722192	0.0288761	0.0311239	0.0324644	251.621	214.742	307.417	1031.14	820.707	785.052	80.6335	118.468	98.8922
ASMM10P007283	Cep110	0.347985	0.114235	0.104068	0.416102	0.161152	0.127619	0.458634	0.235648	0.260906	0.188763	0.234957	0.318396	0.00271661	0.0035257	0.00423662	P	P	P	P	P	P	P	P	P	P	P	P	1.16494	1.63088	1.73025	0.405381	0.186303	0.180064	0.484734	0.262819	0.220812	0.534281	0.384313	0.451434	245.87	334.882	365.616	55.4868	25.6449	23.8338	84.0558	37.9724	30.2366
ASMM10P009279	Hspbap1	0.841987	1.00944	0.813005	0.276942	0.36528	0.270246	0.704194	0.336244	0.376235	0.888145	0.304156	0.472224	0.613032	0.018561	0.161569	P	P	P	P	P	P	P	P	P	P	P	P	1.16481	0.678504	0.73695	0.980759	0.684911	0.599144	0.322586	0.247844	0.199158	0.820256	0.228143	0.277267	245.844	139.323	155.723	134.242	94.2788	79.3046	55.9384	35.8089	27.2714
ASMM10P005224	Cbfb	0.634299	0.666151	0.486987	0.631553	0.978363	0.78196	0.889139	1.28417	0.891974	0.595812	0.797292	1.02176	0.0417409	0.109118	0.990886	P	P	P	P	P	P	P	P	P	P	P	P	1.16273	0.80047	0.9533	0.73752	0.533234	0.464245	0.734328	0.783151	0.745443	1.03383	1.02794	0.850318	245.405	164.367	201.44	100.948	73.4003	61.4488	127.337	113.151	102.076
ASMM10P040900	Slc7a6	0.359789	0.465787	0.383878	0.710032	0.635982	0.597246	0.81691	1.00102	0.8712	0.403152	0.647753	0.896376	0.000158696	0.00396958	0.0855838	P	P	P	P	P	P	P	P	P	P	P	P	1.15125	1.02887	1.17191	0.414208	0.479236	0.44987	0.817425	0.654344	0.699917	0.940469	1.02992	1.02097	242.981	211.267	247.633	56.695	65.9674	59.5461	141.746	94.5406	95.842
ASMM10P000918	Tbp	0.209246	0.206782	0.295473	0.250803	0.309124	0.391981	0.316322	0.276678	0.400227	0.237167	0.317303	0.331075	2.56528e-05	0.000126124	6.88982e-05	P	P	P	P	P	P	P	P	P	P	P	P	1.14361	1.2256	1.16437	0.239295	0.253433	0.34404	0.286821	0.378863	0.456412	0.361748	0.339097	0.466013	241.368	251.663	246.041	32.7537	34.8853	45.5382	49.7364	54.7387	62.4981
ASMM10P041747	Dis3l	0.522908	0.302078	0.222054	0.347974	0.487281	0.824479	0.240484	0.292518	0.347444	0.349013	0.553244	0.293482	0.00671653	0.0423489	0.000424259	P	P	P	P	P	P	P	P	P	P	P	P	1.13023	0.919949	1.03624	0.591008	0.277897	0.230101	0.393291	0.448273	0.85436	0.271803	0.269102	0.360036	238.545	188.901	218.966	80.8946	38.2529	30.4569	68.1991	64.7672	116.99
ASMM10P049588	D11Wsu47e	0.373365	0.302226	0.239556	0.249432	0.292857	0.320844	0.21824	0.246934	0.24801	0.305049	0.287711	0.237728	6.62614e-05	1.13135e-05	1.55651e-06	P	P	P	P	P	P	P	P	P	P	P	P	1.13005	1.09713	1.15119	0.421921	0.331583	0.275774	0.281871	0.321304	0.369353	0.246622	0.270919	0.285507	238.507	225.284	243.255	57.7507	45.6428	36.5023	48.8781	46.4224	50.5767
ASMM10P046165	Baz2a	0.33401	0.291064	0.352915	0.110712	0.154156	0.330122	0.146709	0.318043	0.350109	0.325997	0.19833	0.27162	0.00488323	0.0025498	0.00345092	P	P	P	P	P	P	P	P	P	P	P	P	1.12363	0.890396	0.76672	0.375303	0.259162	0.270587	0.124399	0.13726	0.253111	0.164846	0.283184	0.268436	237.151	182.832	162.014	51.3698	35.674	35.8158	21.5715	19.8315	34.6594
ASMM10P023720	Ap4e1	0.437117	0.505777	0.392416	0.860952	0.753089	0.635259	0.806889	0.641187	0.748109	0.445103	0.749766	0.732062	0.0612086	0.478747	0.408323	P	P	P	P	P	P	P	P	P	P	P	P	1.11363	0.641092	0.641283	0.486788	0.32425	0.25165	0.958784	0.482799	0.407381	0.898577	0.41106	0.47975	235.041	131.641	135.508	66.6293	44.6334	33.3091	166.259	69.7556	55.784
ASMM10P005011	Bcl2l15	0.289876	0.26395	0.187113	74.6015	82.0566	71.2388	0.226716	0.174685	0.110035	0.24698	75.9656	0.170479	0.00347335	0.00117442	0.00241245	P	P	P	P	P	P	P	P	P	P	P	P	1.07574	1.44014	1.65581	0.31183	0.380126	0.309824	80.2515	118.173	117.958	0.243886	0.251572	0.182197	227.043	295.717	349.886	42.6819	52.3249	41.0092	13916.1	17073.9	16152.4
ASMM10P055421	Tex19.1	4.30523	2.37205	2.08162	0.0268621	0.0324986	0.0224275	0.0584411	0.0254039	0.0199401	2.91963	0.0272627	0.034595	0.00448378	0.00122629	0.00125348	P	P	P	P	P	P	A	A	A	A	A	A	1.07341	1.4844	1.62809	4.62127	3.52106	3.38907	0.0288341	0.0482408	0.0365141	0.0627312	0.0377094	0.0324644	226.552	304.804	344.029	632.539	484.678	448.588	3.57939	6.9699	3.83517
ASMM10P039411	Gm4975	1.57592	1.11874	0.864099	0.350289	0.562926	0.383314	0.36506	0.728381	0.600219	1.18625	0.432176	0.564554	0.585433	0.00985666	0.0250657	P	P	P	P	P	P	P	P	P	P	P	P	1.06746	0.694124	0.85341	1.68224	0.776547	0.737431	0.373921	0.39074	0.327124	0.389688	0.505587	0.512233	225.297	142.53	180.332	230.257	106.893	97.6085	64.8401	56.4547	44.7942
ASMM10P005605	Gemin5	0.705435	0.412512	0.404571	0.613693	0.457732	0.614988	0.703345	0.829845	0.960417	0.507506	0.562137	0.831202	0.0251008	0.00699703	0.0565257	P	P	P	P	P	P	P	P	P	P	P	P	1.05625	0.915003	0.911598	0.745118	0.37745	0.368806	0.648215	0.418826	0.560622	0.742911	0.75931	0.875514	222.931	187.885	192.628	101.989	51.9564	48.8162	112.404	60.5125	76.7678
ASMM10P055317	Tpm3	0.523564	0.302862	0.235824	0.583887	0.659731	0.326888	0.404799	0.561979	0.293592	0.354083	0.523502	0.420123	0.0257344	0.0652613	0.0430285	P	P	P	P	P	P	P	P	P	P	P	P	1.01892	1.32184	1.9581	0.533468	0.400335	0.461767	0.594932	0.872058	0.640079	0.412457	0.742846	0.574883	215.051	271.424	413.762	73.0188	55.1065	61.1209	103.165	125.996	87.6483
ASMM10P004121	Ttll4	0.366092	0.197707	0.220056	0.194849	0.148457	0.245249	0.250399	0.213313	0.217691	0.261285	0.196185	0.227135	0.000362253	2.60065e-05	1.7776e-05	P	P	P	P	P	P	P	P	P	P	P	P	1.01662	0.971072	0.925581	0.372176	0.191988	0.203679	0.198088	0.144162	0.226998	0.254561	0.207143	0.201491	214.566	199.398	195.582	50.9418	26.4273	26.9596	34.3496	20.8288	31.0836
ASMM10P054048	Olfr330	0.799321	0.194381	0.279088	0.0592137	0.181242	0.0982324	0.0401709	0.0698548	0.0714882	0.424264	0.112896	0.0605046	0.0685935	0.000368795	0.00024955	P	P	P	P	P	P	A	P	A	A	A	A	1.0147	0.800813	1.01557	0.81107	0.155663	0.283433	0.0600841	0.145141	0.0997618	0.0407614	0.0559407	0.0726012	214.161	164.438	214.598	111.016	21.4272	37.5161	10.4189	20.9701	13.6607
ASMM10P029693	Clhc1	4.15604	2.88232	2.49958	5.08503	3.89854	3.22604	6.10695	3.38307	3.43151	3.17931	4.06987	4.30718	0.0069889	0.00247723	0.0143594	P	P	P	P	P	P	P	P	P	P	P	P	1.00134	1.06028	1.07668	4.16162	3.05608	2.69125	5.09185	4.13356	3.47342	6.11515	3.58701	3.69465	211.342	217.717	227.512	569.624	420.673	356.223	882.958	597.223	475.627
ASMM10P015240	Rpl24	0.150384	0.212331	0.189279	0.246337	0.424061	0.293996	0.1825	0.302579	0.341043	0.183998	0.321464	0.275374	0.000314772	0.00106627	0.00136034	P	P	P	P	P	P	P	P	P	P	P	P	0.995807	0.952394	1.18064	0.149754	0.202222	0.223469	0.245304	0.403873	0.347102	0.181735	0.288174	0.402647	210.173	195.563	249.477	20.4976	27.8362	29.5791	42.5372	58.3521	47.5298
ASMM10P003427	Racgap1	3.10222	1.74906	1.02208	3.75025	4.08027	2.26227	3.20432	4.15094	2.7441	1.95779	3.36426	3.36645	0.112673	0.000959273	0.00395995	P	P	P	P	P	P	P	P	P	P	P	P	0.89755	0.977763	1.46218	2.7844	1.71016	1.49447	3.36604	3.98954	3.30785	2.87604	4.05863	4.01237	189.435	200.772	308.971	381.116	235.406	197.813	583.692	576.415	452.956
ASMM10P028755	Melk	12.1839	10.8775	8.00097	10.0166	11.8743	6.77136	9.26231	13.7291	10.5031	10.3541	9.5541	11.1648	0.0256275	0.012398	0.000221459	P	P	P	P	P	P	P	P	P	P	P	P	0.892454	0.477275	0.673638	10.8736	5.19155	5.38975	8.93937	5.66732	4.56145	8.26619	6.55256	7.0753	188.36	98.0028	142.345	1488.33	714.624	713.404	1550.14	818.823	624.614
ASMM10P006957	Cdc25c	1.76348	1.29943	1.04238	1.23145	1.24215	0.967292	1.51771	1.32338	1.5403	1.36843	1.14696	1.46046	0.0956838	0.115595	0.011366	P	P	P	P	P	P	P	P	P	P	P	P	0.838907	0.892311	0.957239	1.47939	1.15949	0.997804	1.03307	1.10839	0.92593	1.27321	1.18087	1.47443	177.058	183.226	202.272	202.493	159.606	132.072	179.141	160.141	126.791
ASMM10P006630	Crygc	0.489387	0.370379	0.439467	0.134363	0.0880932	0.0728808	0.0382296	0.0635629	0.0883324	0.433078	0.0984457	0.063375	0.0646717	0.00943407	0.00732484	P	P	P	P	P	P	P	A	A	A	A	A	0.836811	0.489656	0.501011	0.409524	0.181358	0.220178	0.112436	0.0431353	0.0365141	0.031991	0.0311239	0.0442555	176.616	100.545	105.868	56.0539	24.9642	29.1434	19.4972	6.23226	4.39357
ASMM10P007626	Xrcc2	0.68466	0.432899	0.342463	0.528383	0.660672	0.618235	0.444983	0.498395	0.491003	0.486674	0.60243	0.478127	0.0242099	0.00284115	0.00109729	P	P	P	P	P	P	P	P	P	P	P	P	0.81901	0.663997	0.750158	0.560743	0.287444	0.256901	0.432751	0.438684	0.463774	0.364446	0.330933	0.36833	172.859	136.344	158.514	76.7521	39.567	34.0042	75.0417	63.3818	63.5061
ASMM10P019594	Eef1g	0.169024	0.2257	0.334559	0.843958	1.29903	0.948113	0.660181	0.933187	0.902045	0.243094	1.03037	0.831804	0.000218215	0.846833	0.101339	P	P	P	P	P	P	P	P	P	P	P	P	0.804444	0.733457	0.801492	0.13597	0.165541	0.268147	0.678917	0.95278	0.759905	0.531078	0.684452	0.722982	169.785	150.607	169.362	18.611	22.787	35.4927	117.728	137.659	104.056
ASMM10P031836	Chrna9	0.928967	1.83391	1.36183	0.0359942	0.0645028	0.0574483	0.0360466	0.0580117	0.0510768	1.3749	0.0526484	0.0483784	0.116749	0.00127009	0.00124925	P	P	P	P	P	P	A	A	A	A	A	A	0.801076	0.536512	0.6356	0.744173	0.983913	0.865576	0.0288341	0.0346065	0.0365141	0.0288761	0.0311239	0.0324644	169.074	110.166	134.307	101.859	135.437	114.57	4.04416	3.73249	3.52749
ASMM10P049133	Tex14	0.57251	0.593549	0.555202	0.186344	0.194683	0.243567	0.0508323	0.0437865	0.0498381	0.573754	0.208198	0.0481523	0.00304831	0.000143205	6.7608e-05	P	P	P	P	P	P	P	P	P	A	A	A	0.788371	0.710811	0.651398	0.451351	0.421902	0.361657	0.146909	0.138383	0.158659	0.0400747	0.0311239	0.0324644	166.392	145.957	137.645	61.7789	58.0753	47.8701	25.4748	19.9938	21.7257
ASMM10P050347	Efcab11	4.44176	1.35761	1.2471	3.27005	1.41679	1.37614	4.04723	0.909904	0.955183	2.34882	2.02099	1.97077	0.303627	0.234083	0.419293	P	P	P	P	P	P	P	P	P	P	P	P	0.775844	0.615109	0.69827	3.44611	0.835075	0.870814	2.53704	0.871478	0.96092	3.14002	0.55969	0.666976	163.748	126.305	147.55	471.689	114.949	115.264	439.939	125.912	131.582
ASMM10P009030	Atf7ip2	0.407779	0.431008	0.218771	0.268603	0.210711	0.167689	0.0747933	0.067187	0.070926	0.352519	0.215668	0.0709688	0.0107841	0.00431123	0.00173253	P	P	P	P	P	P	P	A	A	A	A	A	0.718951	0.463244	0.631803	0.293173	0.199662	0.13822	0.193113	0.0976104	0.105947	0.0537727	0.0311239	0.0448113	151.741	95.1217	133.505	40.1282	27.4837	18.2952	33.4869	14.1029	14.5076
ASMM10P005228	Cdc45	1.60516	2.11751	1.18708	1.98663	1.96691	1.36731	3.21486	1.2544	1.19133	1.63658	1.77362	1.88687	0.0210125	0.0157524	0.280073	P	P	P	P	P	P	P	P	P	P	P	P	0.711193	0.571131	0.758493	1.14158	1.20938	0.900388	1.41287	1.12336	1.03709	2.28639	0.71643	0.903616	150.103	117.275	160.275	156.254	166.472	119.178	245.001	162.305	142.013
ASMM10P000389	Phc1	1.43196	1.38798	1.36195	0.118468	0.11519	0.0739281	0.0708457	0.217773	0.14596	1.39396	0.102529	0.14486	0.0048684	3.24707e-05	0.000110096	P	P	P	P	P	P	A	A	A	A	P	P	0.669052	0.612588	0.708165	0.958059	0.85026	0.964482	0.0792613	0.070564	0.0523533	0.0473995	0.133405	0.103364	141.209	125.788	149.641	131.135	117.039	127.662	13.7444	10.1952	7.16891
ASMM10P003483	Xpo6	0.421988	0.304848	0.202587	0.159808	0.161211	0.248406	0.276577	0.445644	0.389155	0.309808	0.189808	0.370459	0.000903836	0.000423372	0.00167302	P	P	P	P	P	P	P	A	P	P	P	P	0.667883	0.669469	0.800285	0.281839	0.204086	0.162127	0.106733	0.107926	0.198795	0.184721	0.298345	0.311435	140.962	137.468	169.106	38.5769	28.0927	21.4597	18.5082	15.5933	27.2217
ASMM10P005505	Smpd4	0.543775	0.321927	0.205809	0.372168	0.223001	0.304652	0.240681	0.283234	0.22416	0.357171	0.29994	0.249358	0.0024024	0.000521797	0.000304769	P	P	P	P	P	P	P	P	P	P	P	P	0.648765	0.751624	0.79765	0.352782	0.241968	0.164164	0.24145	0.167613	0.243006	0.156146	0.212885	0.178801	136.927	154.337	168.55	48.2873	33.3073	21.7292	41.8688	24.217	33.2756
ASMM10P016292	Sgol1	8.95684	6.58175	4.49779	15.0834	13.9953	6.85236	16.7111	13.0481	12.295	6.67879	11.977	14.018	0.0357975	0.0235175	0.00890613	P	P	P	P	P	P	P	P	P	P	P	P	0.648522	0.435183	0.578756	5.80871	2.86426	2.60312	9.78191	6.09049	3.96584	10.8375	5.6783	7.1158	136.876	89.3596	122.296	795.07	394.269	344.557	1696.24	879.963	543.057
ASMM10P003182	Phc1	2.53366	1.40594	1.557	0.127073	0.0873614	0.100778	0.116487	0.20245	0.178464	1.8322	0.105071	0.1658	0.0312761	7.54635e-05	0.000189317	P	P	P	P	P	P	A	A	A	A	P	P	0.595562	0.709814	0.692324	1.50895	0.997958	1.07795	0.0756799	0.0620103	0.0697712	0.069375	0.143702	0.123555	125.698	145.752	146.293	206.539	137.37	142.681	13.1234	8.95934	9.554
ASMM10P007846	Tipin	4.0319	3.21605	2.6572	1.95514	2.02707	1.22879	3.95384	2.36269	2.23309	3.30172	1.737	2.84988	0.00187327	0.0189818	0.0216774	P	P	P	P	P	P	P	P	P	P	P	P	0.590478	0.573614	0.673988	2.38075	1.84477	1.79092	1.15447	1.16276	0.828189	2.33466	1.35527	1.50507	124.625	117.785	142.419	325.867	253.935	237.052	200.191	167.997	113.407
ASMM10P047366	Eme1	5.36229	3.27107	2.48439	5.50859	6.00159	3.61555	2.28104	4.60801	5.19989	3.70592	5.04191	4.02965	0.0200716	0.00183084	0.0415625	P	P	P	P	P	P	P	P	P	P	P	P	0.578909	0.598626	0.678533	3.10428	1.95815	1.68574	3.18898	3.59271	2.45327	1.32052	2.75848	3.5283	122.184	122.921	143.379	424.901	269.541	223.129	552.988	519.08	335.935
ASMM10P045328	Gm44	1.35922	0.660905	0.76277	0.0519272	0.0981131	0.0926762	0.177628	0.0852958	0.129058	0.927632	0.0809055	0.130661	0.933022	0.00155892	0.00242123	P	P	P	P	P	P	A	A	A	P	A	A	0.555278	0.364894	0.503908	0.754747	0.24116	0.384365	0.0288341	0.0358009	0.0467002	0.098633	0.0311239	0.0650332	117.196	74.9268	106.48	103.306	33.196	50.8757	3.84023	5.17257	6.39482
ASMM10P006905	Zfp42	25.875	23.9023	33.5926	0.0901295	0.0576081	0.0790095	0.0549846	0.0518108	0.0702468	27.79	0.0755824	0.059014	3.45472e-06	0.000262803	0.000238481	P	P	P	P	P	P	A	A	A	A	A	A	0.554693	0.600723	0.462148	14.3527	14.3586	15.5248	0.0499943	0.0346065	0.0365141	0.0304996	0.0311239	0.0324644	117.073	123.352	97.6555	1964.53	1976.48	2054.9	8.66931	3.9857	3.72939
ASMM10P006949	Ccna2	21.5718	21.8638	13.6114	13.3766	12.4151	9.06205	15.6918	16.5931	13.6685	19.0157	11.6179	15.3178	6.36821e-05	3.81206e-05	4.75404e-05	P	P	P	P	P	P	P	P	P	P	P	P	0.546153	0.508944	0.718815	11.7815	11.1274	9.78409	7.30567	6.31861	6.51394	8.5701	8.44495	9.82509	115.27	104.506	151.891	1612.6	1531.71	1295.05	1266.85	912.922	891.976
ASMM10P015212	Morc1	0.862032	0.628328	0.456139	0.135133	0.0996524	0.0639816	0.0556787	0.0605415	0.053273	0.648833	0.099589	0.0564977	0.0288971	0.000107069	7.65672e-05	P	P	P	P	P	P	A	A	A	A	A	A	0.51862	0.514093	0.609397	0.447068	0.323019	0.27797	0.0700827	0.0512306	0.0389902	0.0288761	0.0311239	0.0324644	109.459	105.563	128.77	61.1927	44.464	36.7929	12.1528	7.40187	5.33906
ASMM10P006601	Bmp8a	0.688075	1.87034	1.7857	0.316229	0.318227	0.214122	0.0730867	0.151541	0.0859153	1.44804	0.282859	0.103514	0.271701	0.00237305	0.000634229	P	P	P	P	P	P	P	P	A	A	A	A	0.482876	0.365459	0.377865	0.332255	0.683533	0.674754	0.152699	0.116299	0.0809093	0.0352918	0.0553822	0.0324644	101.915	75.0428	79.8458	45.4776	94.0892	89.3124	26.479	16.803	11.0792
ASMM10P055709	Zfp951	1.36451	1.04528	1.07101	0.403579	0.239482	0.253265	0.412912	0.354434	0.437728	1.16027	0.298775	0.401691	0.0930358	0.00026776	0.000240917	P	P	P	P	P	P	P	A	A	P	P	P	0.46835	0.545152	0.512505	0.63907	0.569834	0.548898	0.189016	0.130554	0.1298	0.193387	0.19322	0.224338	98.8492	111.941	108.296	87.4731	78.4384	72.6539	32.7765	18.8626	17.7739
ASMM10P054450	Fam118a	1.40657	0.635778	0.369357	1.77504	1.01789	1.44788	1.11372	0.667857	0.546228	0.803901	1.4136	0.775936	0.570725	0.166508	0.28237	P	P	P	P	P	P	P	P	P	P	P	P	0.462772	0.427435	0.478762	0.65092	0.271753	0.176834	0.821437	0.435081	0.69319	0.5154	0.285465	0.261513	97.6719	87.7687	101.166	89.0951	37.4072	23.4063	142.442	62.8612	94.9209
ASMM10P033616	Rad18	0.350175	0.575875	0.543857	0.737892	1.02659	0.63686	2.35621	1.35356	0.957267	0.489969	0.800447	1.55568	0.0116822	0.135246	0.348831	P	P	P	P	P	P	P	P	P	P	P	P	0.455006	0.314609	0.421202	0.159332	0.181176	0.229074	0.335745	0.322974	0.268247	1.07209	0.425841	0.403203	96.0328	64.6013	89.0034	21.8086	24.939	30.3209	58.2203	46.6638	36.732
ASMM10P004122	Espl1	1.20905	0.554305	0.655275	0.543292	0.580571	1.11614	0.340284	1.3289	1.83585	0.806209	0.746668	1.16834	0.392686	0.171176	0.726175	P	P	P	P	P	P	P	P	P	P	P	P	0.43686	0.469047	0.407862	0.528184	0.259995	0.267261	0.237343	0.272315	0.45523	0.148657	0.623315	0.748772	92.2029	96.3134	86.1843	72.2955	35.7887	35.3755	41.1566	39.3445	62.3363
ASMM10P045679	Mum1l1	0.398786	0.481496	0.513036	0.452982	0.241755	0.360361	0.742086	0.727145	0.754198	0.464439	0.351699	0.741143	0.00658304	0.00224948	0.0643738	P	P	P	P	P	P	P	P	P	P	P	P	0.434541	0.552812	0.428002	0.173289	0.266177	0.21958	0.196839	0.133645	0.154235	0.322467	0.401975	0.322798	91.7135	113.513	90.4401	23.719	36.6396	29.0643	34.1331	19.3092	21.12
ASMM10P046193	Sarnp	0.391411	0.40546	0.211232	0.198044	0.16847	0.0650044	0.111999	0.080703	0.11992	0.336034	0.14384	0.104207	0.00356963	0.00125974	0.00102027	P	P	P	P	P	P	A	A	A	A	A	A	0.431144	0.490693	0.609332	0.168755	0.198956	0.12871	0.0853855	0.082667	0.0396093	0.0482875	0.0396004	0.0730713	90.9965	100.758	128.757	23.0984	27.3866	17.0365	14.8064	11.9439	5.42383
ASMM10P003173	Phc1	2.40579	1.31048	1.72698	0.0808822	0.228406	0.102077	0.182753	0.220249	0.168601	1.81442	0.137122	0.190534	0.0429479	9.72275e-05	1.41676e-05	P	P	P	P	P	P	A	A	A	A	A	A	0.416274	0.448341	0.454372	1.00147	0.587541	0.784691	0.0336692	0.102404	0.0463808	0.0760754	0.0987466	0.0766076	87.8581	92.0616	96.0125	137.077	80.8758	103.864	5.83844	14.7955	6.35107
ASMM10P051995	Trip13	3.38494	2.32468	1.95111	2.67538	1.97275	1.52806	4.16346	1.38647	1.4649	2.55358	2.05873	2.33828	0.0035674	0.00727166	0.156175	P	P	P	P	P	P	P	P	P	P	P	P	0.358601	0.433801	0.451769	1.21384	1.00845	0.881453	0.959395	0.855783	0.69033	1.49302	0.601454	0.661796	75.6857	89.076	95.4624	166.145	138.814	116.672	166.365	123.645	94.5293
ASMM10P037183	Ascl2	1.15215	0.740552	0.507789	0.0867872	0.125186	0.106566	0.0869138	0.112588	0.0947468	0.800162	0.10618	0.0980828	0.406362	0.000163456	0.000154865	P	P	P	P	P	P	A	A	A	A	A	A	0.332238	0.276442	0.342644	0.382787	0.204719	0.173991	0.0288341	0.0346065	0.0365141	0.0288761	0.0311239	0.0324644	70.1217	56.7641	72.4033	52.3942	28.1799	23.03	3.64019	3.2856	3.13612
ASMM10P008866	Chtf18	3.42249	2.52201	1.78481	2.36605	3.34915	2.50188	1.09716	3.17231	2.16773	2.57644	2.73903	2.14573	0.0108886	0.00423633	0.124158	P	P	P	P	P	P	P	P	P	P	P	P	0.231221	0.235678	0.286587	0.791352	0.594383	0.511502	0.54708	0.789323	0.717005	0.253687	0.747644	0.621242	48.8012	48.3938	60.558	108.317	81.8175	67.704	94.8671	114.043	98.1819
[truncated: 19 more columns]

## Sheet: testis-specific mRNAs in GC-1
Annotation		Fold change									Average of fold-change (n = 3)			P-value (n = 3)			Flags												Normalized												Raw (log2)
Systematic	Gene Symbol	F9 1/Testis 1	F9 2/Testis 2	F9 3/Testis 3	GC-1 1/ Testis 1	GC-1 2/ Testis 2	GC-1 3/ Testis 3	GC-2 1/Testis 1	GC-2 2/Testis 2	GC-2 3/Testis 3	F9/Testis	GC-1/Testis	GC-2/Testis	F9/Testis	GC-1/Testis	GC-2/Testis	Testis 1	Testis 2	Testis 3	F9 1	F9 2	F9 3	GC-1 1	GC-1 2	GC-1 3	GC-2 1	GC-2 2	GC-2 3	Testis 1	Testis 2	Testis 3	F9 1	F9 2	F9 3	GC-1 1	GC-1 2	GC-1 3	GC-2 1	GC-2 2	GC-2 3	Testis 1	Testis 2	Testis 3	F9 1	F9 2	F9 3	GC-1 1	GC-1 2	GC-1 3
ASMM10P028876	Actl7a	0.00114435	0.000329791	0.000396564	0.00148707	0.000725984	0.000793649	0.00118696	0.000486898	0.000576368	0.000623568	0.00100223	0.000750076	0.000128652	0.000128843	0.000128712	P	P	P	P	P	P	P	P	P	P	P	P	585.24	460.793	528.907	0.66972	0.151965	0.209745	0.870291	0.334528	0.419767	0.694658	0.224359	0.304845	123520	94618.4	111762	91.6683	20.9182	27.7625	150.914	48.3331	57.4801
ASMM10P043313	Iqcf5	0.000669844	0.000318237	0.000106797	0.00122488	0.0020022	0.00150286	0.000160496	0.000553473	0.000411914	0.00036496	0.00157665	0.000375294	4.71726e-05	4.73957e-05	4.71723e-05	P	P	P	P	A	A	P	P	P	A	P	P	400.481	344.456	410.144	0.26826	0.109619	0.0438022	0.490542	0.689669	0.616388	0.0642755	0.190647	0.168944	84524.8	70730	86666.6	36.7182	15.0892	5.79779	85.0629	99.6444	84.4042
ASMM10P044034	Eid3	0.00100633	0.00115421	0.000703484	0.0016643	0.00246722	0.00180073	0.00063384	0.00142596	0.00127763	0.000954674	0.00197742	0.00111248	0.000312336	0.000313549	0.0003125	P	P	P	P	P	P	P	P	P	P	P	P	391.117	289.962	357.329	0.393593	0.334676	0.251375	0.650937	0.7154	0.643453	0.247906	0.413474	0.456536	82548.5	59540.3	75506.4	53.8733	46.0686	33.2728	112.876	103.362	88.1102
ASMM10P045272	Usp44	0.00137438	0.000734615	0.000665334	0.00320825	0.00128478	0.00110175	0.00129682	0.000251035	0.000271876	0.000924776	0.00186493	0.000606575	0.00028074	0.000281888	0.000280417	P	P	P	P	A	A	P	P	P	P	A	A	166.129	123.983	148.376	0.228324	0.0910795	0.0987193	0.532983	0.15929	0.163473	0.215438	0.0311239	0.0403398	35062.9	25458.4	31352.9	31.252	12.5372	13.0668	92.4225	23.0145	22.3849
ASMM10P023940	Cst13	0.000938923	0.000548115	0.000333202	0.00261313	0.00345361	0.00291603	0.000197058	0.000542976	0.000286359	0.000606746	0.00299426	0.000342131	0.000754506	0.000761249	0.000753583	P	P	P	P	A	A	P	P	P	A	A	A	146.536	103.312	113.37	0.137586	0.0566269	0.0377749	0.382917	0.3568	0.330589	0.0288761	0.056096	0.0324644	30927.6	21213.9	23955.9	18.8321	7.79476	4.2786	66.4002	51.551	45.2686
ASMM10P046001	Gm20736	0.00528675	0.00363902	0.00379232	0.00144117	0.00352476	0.0025051	0.0209715	0.0107251	0.0113683	0.00423936	0.00249035	0.0143549	0.00520892	0.00516814	0.00543637	P	P	P	P	P	P	P	P	P	P	P	P	133.067	76.3447	84.9466	0.703495	0.27782	0.322145	0.191773	0.269097	0.2128	2.79062	0.818804	0.965696	28085	15676.5	17949.9	96.2912	38.2423	42.64	33.2546	38.8796	29.1394
ASMM10P008421	Sept12	0.0029858	0.00293553	0.0025155	0.00225909	0.00471918	0.00402982	0.00346404	0.00517974	0.00507923	0.00281228	0.00366936	0.00457434	0.000285054	0.000285879	0.000286922	P	P	P	P	P	P	P	P	P	P	P	P	84.3655	63.4709	71.0028	0.251898	0.186321	0.178608	0.190589	0.299531	0.286128	0.292245	0.328763	0.36064	17806	13033	15003.5	34.4787	25.6473	23.641	33.0493	43.2767	39.1805
ASMM10P009443	4931409K22Rik	0.00177268	0.000823059	0.000538191	0.00391222	0.00230107	0.00157709	0.000976808	0.000514129	0.000414002	0.00104465	0.00259679	0.00063498	1.03997e-05	1.04682e-05	1.03816e-05	P	P	P	P	A	A	P	P	P	A	A	A	71.3303	69.7808	78.4161	0.126446	0.0574337	0.0422029	0.279059	0.160571	0.123669	0.069676	0.0358763	0.0324644	15054.9	14328.7	16569.9	17.3074	7.90583	5.5861	48.3906	23.1995	16.9344
ASMM10P050105	Ccdc175	0.0021531	0.00201028	0.000953361	0.00554145	0.00709264	0.00359919	0.000514278	0.000831887	0.000737281	0.00170558	0.00541109	0.000694482	0.00112625	0.00114205	0.00112166	P	P	P	A	A	A	P	P	P	A	A	A	56.1488	37.4137	44.0326	0.120894	0.075212	0.041979	0.311146	0.265361	0.158482	0.0288761	0.0311239	0.0324644	11850.7	7682.46	9304.43	16.5474	10.353	5.55646	53.9545	38.3398	21.7014
ASMM10P018544	1700011I03Rik	0.00213008	0.00104265	0.000837947	0.00636131	0.00373224	0.00238925	0.00344522	0.00221768	0.00183606	0.00133689	0.00416093	0.00249966	0.000142656	0.000144296	0.000143312	P	P	P	A	A	A	P	P	P	P	A	A	51.0758	44.619	57.0128	0.108796	0.0465219	0.0477737	0.324909	0.166529	0.136218	0.175967	0.0989507	0.104679	10780	9161.98	12047.2	14.8915	6.40379	6.32347	56.3412	24.0603	18.6528
ASMM10P033143	Igf2bp3	0.0127686	0.00522973	0.00441507	0.119063	0.154278	0.133874	0.177045	0.205363	0.204832	0.00747114	0.135738	0.195747	3.43928e-05	5.94807e-05	7.89498e-05	P	P	P	P	P	P	P	P	P	P	P	P	39.1964	33.2032	35.4367	0.500483	0.173644	0.156455	4.66685	5.12251	4.74406	6.93952	6.8187	7.25858	8272.73	6817.88	7488.05	68.504	23.9022	20.7089	809.26	740.108	649.62
ASMM10P020776	Lnp	0.00457463	0.0031828	0.00337503	0.0181436	0.0245761	0.0206446	0.0274371	0.0159095	0.0140154	0.00371082	0.0211214	0.0191207	0.000284257	0.000304025	0.00030564	P	P	P	P	A	A	P	P	P	P	P	P	39.0414	29.216	33.6648	0.1786	0.0929888	0.11362	0.708351	0.718014	0.694996	1.07118	0.464811	0.471825	8240.02	5999.16	7113.63	24.446	12.8	15.039	122.832	103.74	95.1682
ASMM10P026030	Isg20l2	0.018423	0.0261916	0.0231246	0.00956094	0.0137833	0.0173222	0.0178944	0.0320996	0.0318551	0.0225798	0.0135555	0.027283	0.00545841	0.00528291	0.00553556	P	P	P	P	P	P	P	P	P	P	P	P	35.5618	20.3571	22.8892	0.655156	0.533185	0.529305	0.340004	0.280588	0.396491	0.636357	0.653455	0.729139	7505.62	4180.09	4836.67	89.6748	73.3936	70.0604	58.9588	40.5398	54.2929
ASMM10P026107	Nup210l	0.00190683	0.00104779	0.000844186	0.0109222	0.0115039	0.00614891	0.00406728	0.00430389	0.00481624	0.00126627	0.00952498	0.0043958	0.000602277	0.000621345	0.000609904	P	P	P	A	A	A	P	P	P	P	P	P	32.4199	34.6671	44.7471	0.0618192	0.0363237	0.0377749	0.354096	0.398805	0.275146	0.131861	0.149203	0.215513	6842.5	7118.48	9455.42	8.46154	3.85334	3.63441	61.4024	57.62	37.6767
ASMM10P040166	Defb14	0.00201541	0.00177833	0.00174863	0.00565295	0.00796605	0.00603107	0.00654895	0.00401645	0.00409885	0.00184746	0.00655002	0.00488808	0.000405298	0.000412648	0.000410524	P	P	P	A	A	A	P	P	P	P	A	A	27.492	20.6784	21.6026	0.0554078	0.0367729	0.0377749	0.155411	0.164725	0.130287	0.180044	0.0830538	0.0885457	5802.43	4246.07	4564.79	7.58398	5.06184	3.25618	26.9492	23.7997	17.8406
ASMM10P010884	A630023A22Rik	0.00136661	0.00223824	0.00220973	0.0283323	0.0879262	0.0917197	0.00108029	0.00191784	0.00189908	0.0019382	0.0693261	0.0016324	0.00403512	0.00511946	0.00403065	P	P	P	A	A	A	P	P	P	A	A	A	26.73	16.2286	17.0948	0.0365295	0.0363237	0.0377749	0.757321	1.42692	1.56793	0.0288761	0.0311239	0.0324644	5641.59	3332.36	3612.26	2.93264	3.81365	3.39414	131.324	206.164	214.702
ASMM10P035733	Gm4763	0.0128383	0.0191395	0.0177542	0.0107712	0.0251002	0.0208607	0.0104531	0.0201578	0.0586504	0.0165773	0.0189107	0.0297538	0.00104018	0.00104836	0.00111725	P	P	P	P	P	P	P	P	P	P	P	P	24.5053	16.9271	18.5182	0.314606	0.323976	0.328776	0.263952	0.424873	0.386303	0.256155	0.341213	1.0861	5172.04	3475.78	3913.04	43.0619	44.5957	43.5177	45.7709	61.3863	52.8978
ASMM10P008798	Spag4	0.00243136	0.00432524	0.00327741	0.00585435	0.00556913	0.0081243	0.00937811	0.00715098	0.0051496	0.00334467	0.00651593	0.00722623	0.00018471	0.000187161	0.0001874	P	P	P	A	A	A	P	P	P	P	P	P	21.608	24.8694	28.0565	0.0525368	0.107566	0.0919526	0.126501	0.138501	0.227939	0.202642	0.177841	0.14448	4560.55	5106.65	5928.55	7.191	14.8066	12.1711	21.936	20.0108	31.2125
ASMM10P054485	Atf7ip2	0.0427881	0.0472707	0.0310008	0.00952403	0.00910977	0.0066031	0.0059381	0.00363428	0.00524971	0.0403532	0.0084123	0.0049407	0.000434176	0.000381129	0.000376171	P	P	P	P	P	P	P	P	P	P	A	A	21.5301	15.8029	20.044	0.921234	0.747017	0.621382	0.205054	0.143961	0.132353	0.127848	0.0574322	0.105225	4544.12	3244.95	4235.46	126.094	102.828	82.248	35.5575	20.7997	18.1235
ASMM10P010907	2610528A11Rik	0.00184351	0.0031578	0.00328519	0.100458	0.0789677	0.0877771	0.105986	0.0778062	0.102572	0.00276217	0.0890675	0.0954549	0.00680866	0.00970714	0.00997045	P	P	P	A	A	A	P	P	P	P	P	P	19.8152	11.5029	11.4985	0.0365295	0.0363237	0.0377749	1.99059	0.908354	1.00931	2.10014	0.894994	1.17943	4182.17	2361.98	2429.73	2.87007	3.28276	3.08031	345.181	131.24	138.208
ASMM10P014787	Fam3b	0.00885127	0.00508691	0.0066494	0.0087704	0.00813508	0.0116736	0.00872625	0.00778697	0.00842518	0.00686253	0.00952635	0.0083128	6.72617e-05	6.78911e-05	6.75558e-05	P	P	P	P	A	A	P	P	P	P	P	P	18.2576	15.2377	15.6444	0.161603	0.0775131	0.104026	0.160126	0.12396	0.182626	0.15932	0.118656	0.131807	3853.41	3128.89	3305.78	22.1195	10.6698	13.7692	27.7669	17.91	25.0076
ASMM10P012121	Pbk	0.401714	0.376797	0.321776	0.214263	0.26202	0.213367	0.625964	0.511666	0.478722	0.366762	0.229883	0.538784	0.0456866	0.0184242	0.154145	P	P	P	P	P	P	P	P	P	P	P	P	18.2571	9.83294	11.2799	7.33412	3.70502	3.6296	3.91182	2.57642	2.40675	11.4283	5.03117	5.39993	3853.31	2019.08	2383.53	1003.86	510	480.425	678.334	372.245	329.565
ASMM10P007353	Skp2	0.0492442	0.0454102	0.0389305	0.0135144	0.023733	0.0177238	0.0223835	0.0270614	0.028022	0.0445283	0.0183237	0.0258223	5.95187e-05	5.31763e-05	5.48602e-05	P	P	P	P	P	P	P	P	P	P	P	P	17.4066	14.9549	17.8512	0.857172	0.679103	0.694957	0.235238	0.354924	0.316392	0.389621	0.404699	0.500227	3673.8	3070.81	3772.1	117.326	93.4794	91.9866	40.7918	51.2799	43.3246
ASMM10P041892	Mapk6	0.00577573	0.00438913	0.00406189	0.00727327	0.00713998	0.0087825	0.0167383	0.0094982	0.0107002	0.00474225	0.00773192	0.0123122	0.000264072	0.000267427	0.000271902	P	P	P	A	A	A	P	P	P	P	P	P	16.4392	20.662	21.69	0.0949481	0.090688	0.0881024	0.119566	0.147526	0.190492	0.275164	0.196252	0.232087	3469.62	4242.69	4583.26	12.9961	12.4833	11.6615	20.7336	21.3148	26.0848
ASMM10P010936	4930503E14Rik	0.071785	0.0511953	0.0388514	0.178951	0.273898	0.260854	0.234871	0.0969271	0.0972279	0.0539439	0.237901	0.143009	0.00648804	0.0127819	0.0129183	P	P	P	P	P	P	P	P	P	P	P	P	15.4831	8.73894	10.0966	1.11145	0.447393	0.392267	2.77071	2.39358	2.63373	3.63653	0.847041	0.98167	3267.83	1794.44	2133.49	152.131	61.5841	51.9216	480.457	345.828	360.646
ASMM10P015731	Rnf151	0.00237146	0.00378343	0.00416229	0.00781257	0.0278858	0.025943	0.0018746	0.00361873	0.00608566	0.00343906	0.0205471	0.00385966	0.00198794	0.00211235	0.00199055	P	P	P	A	A	A	P	P	P	A	A	A	15.4038	9.92579	10.9745	0.0365295	0.0375536	0.0456789	0.120343	0.276788	0.28471	0.0288761	0.0359187	0.0667868	3251.11	2038.14	2318.99	2.76021	5.1693	6.04619	20.8683	39.9908	38.9863
ASMM10P045757	Gm15091	0.220195	0.125484	0.104508	0.217728	0.413929	0.320839	0.0729184	0.110106	0.111117	0.150063	0.317499	0.0980472	0.0507866	0.0690695	0.0342751	P	P	P	P	P	P	P	P	P	P	P	P	15.1282	6.15916	7.65093	3.33116	0.772879	0.799587	3.29384	2.54945	2.45472	1.10313	0.678163	0.850147	3192.94	1264.71	1616.7	455.954	106.388	105.836	571.171	368.349	336.133
ASMM10P047479	Top2a	3.25368	2.62214	3.40748	3.51958	3.48938	4.35908	3.25153	4.52359	4.75269	3.09443	3.78935	4.17594	0.0342745	0.00751815	0.000297115	P	P	P	P	P	P	P	P	P	P	P	P	14.8059	9.4936	8.69372	48.1735	24.8935	29.6237	52.1105	33.1268	37.8966	48.1418	42.9451	41.3186	3124.9	1949.4	1837.05	6593.78	3426.63	3921.08	9036.27	4786.2	5189.31
ASMM10P009599	Dscc1	0.69997	0.582017	0.523838	0.746643	0.94893	0.677048	1.93631	0.968981	0.875284	0.601942	0.790874	1.26019	0.209039	0.38095	0.594506	P	P	P	P	P	P	P	P	P	P	P	P	13.2206	7.1237	8.62665	9.25399	4.14612	4.51897	9.87104	6.75989	5.84066	25.5991	6.90272	7.55077	2790.31	1462.77	1822.88	1266.65	570.718	598.144	1711.7	976.679	799.782
ASMM10P039379	Neil3	0.349539	0.223819	0.213996	0.650026	0.482121	0.443265	1.20093	0.655517	0.681104	0.262451	0.525138	0.84585	0.000116102	0.00199222	0.437119	P	P	P	P	P	P	P	P	P	P	P	P	12.5782	12.117	13.151	4.39656	2.71202	2.81427	8.17612	5.84189	5.8294	15.1054	7.94293	8.95723	2654.72	2488.09	2778.92	601.782	373.313	372.505	1417.79	844.044	798.24
ASMM10P043112	Cd109	0.00387357	0.00499267	0.00401687	0.0750991	0.0542011	0.0405321	0.240129	0.263201	0.235234	0.00429437	0.0566108	0.246188	0.00287447	0.00363643	0.00845153	P	P	P	A	A	A	P	P	P	P	P	P	12.3859	7.2754	9.40406	0.0479777	0.0363237	0.0377749	0.930171	0.394335	0.381167	2.97422	1.9149	2.21216	2614.15	1493.92	1987.15	6.56697	3.57741	3.42959	161.297	56.9741	52.1944
ASMM10P006024	Acr	0.023139	0.0137892	0.0117346	0.0223931	0.0281509	0.0215215	0.01118	0.0126207	0.0115548	0.0162209	0.0240218	0.0117852	4.58851e-06	4.59962e-06	4.36017e-06	P	P	P	P	P	P	P	P	P	P	P	P	11.3184	10.4124	11.4145	0.261897	0.143579	0.133945	0.253455	0.293119	0.245657	0.12654	0.131412	0.131893	2388.85	2138.06	2411.98	35.8474	19.7638	17.7294	43.9506	42.3502	33.6387
ASMM10P003155	Poc1b	0.0154716	0.0196339	0.0106734	0.0239727	0.0305567	0.0179071	0.067554	0.0403764	0.0273849	0.0152596	0.0241455	0.0451051	3.0409e-05	3.15876e-05	3.88286e-05	P	P	P	P	P	A	P	P	P	P	P	P	11.2827	10.1638	11.9528	0.174561	0.199555	0.127577	0.270477	0.310572	0.214041	0.762192	0.410377	0.327327	2381.31	2087.02	2525.73	23.8932	27.4689	16.8865	46.9023	44.8719	29.3093
ASMM10P011379	Diap3	0.305059	0.339086	0.32665	0.214065	0.214651	0.214156	1.11448	0.870407	0.993401	0.323599	0.214291	0.992762	0.0550842	0.0348578	0.95496	P	P	P	P	P	P	P	P	P	P	P	P	10.5644	5.05593	5.69745	3.22278	1.71439	1.86107	2.26147	1.08526	1.22014	11.7738	4.40071	5.65985	2229.71	1038.17	1203.91	441.12	235.988	246.337	392.153	156.8	167.078
ASMM10P029775	Capzb	0.00351769	0.00300722	0.00282374	0.0109021	0.0121493	0.00940503	0.00427743	0.00257674	0.00242677	0.00311621	0.0108188	0.00309364	0.00016236	0.000167411	0.000162321	P	P	P	A	A	A	P	P	P	A	A	A	10.3845	12.0788	13.3776	0.0365295	0.0363237	0.0377749	0.113213	0.146749	0.125817	0.0444191	0.0311239	0.0324644	2191.74	2480.25	2826.8	2.89746	3.30455	3.07205	19.6319	21.2025	17.2286
ASMM10P051312	Ncapg2	1.08358	0.509335	0.532237	1.28098	1.11876	0.955738	0.396394	0.268039	0.324899	0.708383	1.11849	0.329777	0.470753	0.613494	0.00861875	P	P	P	P	P	P	P	P	P	P	P	P	9.72423	6.98539	7.01671	10.5369	3.55791	3.73455	12.4566	7.81497	6.70614	3.85463	1.87236	2.27972	2052.38	1434.37	1482.68	1442.25	489.75	494.317	2160.05	1129.12	918.294
ASMM10P005284	Gm8267	0.0431795	0.0241617	0.0153782	0.122169	0.149691	0.144608	0.16453	0.0482626	0.0388669	0.0275731	0.138823	0.0838866	0.00445048	0.00674527	0.00712796	P	P	P	P	A	A	P	P	P	P	P	P	9.55018	5.80485	6.13145	0.412372	0.140255	0.0942905	1.16674	0.868935	0.886658	1.57129	0.280157	0.238311	2015.64	1191.96	1295.62	56.4437	19.3063	12.4806	202.319	125.545	121.413
ASMM10P041709	Kif23	1.9346	2.27037	1.98932	1.64647	2.2847	1.60756	1.91991	4.52138	4.01228	2.06476	1.84624	3.48452	0.0103428	0.0195442	0.00754403	P	P	P	P	P	P	P	P	P	P	P	P	9.32217	6.15661	6.86302	18.0347	13.9778	13.6527	15.3487	14.066	11.0327	17.8977	27.8363	27.5364	1967.52	1264.19	1450.21	2468.51	1924.06	1807.11	2661.56	2032.27	1510.74
ASMM10P008278	Cenpn	0.303657	0.335067	0.226277	0.156559	0.155709	0.108574	0.278801	0.120396	0.114928	0.288334	0.140281	0.171375	0.00183739	0.000861325	0.00129772	P	P	P	P	P	P	P	P	P	P	P	P	9.12185	9.96201	12.4916	2.76991	3.33794	2.82656	1.42811	1.55117	1.35627	2.54319	1.19938	1.43564	1925.24	2045.58	2639.57	379.133	459.472	374.132	247.643	224.115	185.718
ASMM10P037448	Rsph6a	0.0182101	0.0116723	0.00459962	0.0408414	0.0312203	0.0389995	0.0711853	0.0343729	0.0414424	0.011494	0.0370204	0.0490002	0.000808169	0.000894918	0.000933627	P	P	P	P	P	A	P	P	P	P	P	P	8.48024	12.0884	11.928	0.154426	0.141099	0.0548641	0.346345	0.377403	0.465184	0.603669	0.415513	0.494323	1789.83	2482.21	2520.47	21.1371	19.4224	7.26197	60.0584	54.5278	63.6993
ASMM10P043202	Atr	0.0804493	0.0718362	0.0807765	0.0775582	0.0684375	0.101293	0.149523	0.124158	0.13699	0.0776873	0.0824296	0.13689	0.0306943	0.0309212	0.0390683	P	P	P	P	P	P	P	P	P	P	P	P	8.38375	3.73753	3.9979	0.674467	0.26849	0.322937	0.650229	0.255787	0.40496	1.25356	0.464042	0.547671	1769.46	767.457	844.788	92.3181	36.9579	42.7448	112.754	36.9565	55.4525
ASMM10P002205	Mgarp	0.247651	0.315247	0.246317	0.0239483	0.0183092	0.0154876	0.542348	0.354755	0.320664	0.269738	0.0192484	0.405923	0.000485492	0.00015621	0.00575583	P	P	P	P	P	P	P	P	P	P	P	P	8.32879	6.74593	8.47816	2.06263	2.12663	2.08832	0.199461	0.123512	0.131307	4.51711	2.39315	2.71864	1757.86	1385.2	1791.5	282.324	292.734	276.416	34.5877	17.8453	17.9803
ASMM10P040266	Star	0.00857626	0.0218992	0.00949948	0.0229097	0.0156494	0.0117849	0.106068	0.0114621	0.0147978	0.013325	0.0167813	0.0441094	0.000207721	0.000208374	0.0002801	P	P	P	A	P	A	P	P	P	P	P	P	8.30515	10.5911	10.4984	0.0712272	0.231937	0.0997294	0.190269	0.165744	0.123722	0.880914	0.121397	0.155354	1752.87	2174.76	2218.39	9.74926	31.9264	13.2005	32.9937	23.947	16.9417
ASMM10P053940	Usp44	0.00486663	0.010798	0.0066686	0.0600938	0.0426677	0.0310141	0.00719019	0.00758373	0.0047148	0.0074444	0.0445919	0.00649624	0.000412711	0.000495158	0.000411601	P	P	P	A	A	A	P	P	P	A	A	A	7.50612	5.45709	6.88564	0.0365295	0.0589255	0.0459176	0.451071	0.232841	0.213552	0.0539704	0.0413851	0.0324644	1584.23	1120.55	1454.99	3.4644	8.11117	6.07779	78.2185	33.6412	29.2424
ASMM10P033618	Rad18	0.114796	0.141536	0.0844247	0.115029	0.093192	0.0810332	0.235911	0.156163	0.129698	0.113586	0.0964181	0.173924	0.00251736	0.00241704	0.00450255	P	P	P	P	P	P	P	P	P	P	P	P	6.43157	4.17683	4.82658	0.738318	0.591172	0.407482	0.739818	0.389247	0.391113	1.51727	0.652265	0.625998	1357.44	857.664	1019.89	101.058	81.3756	53.9356	128.289	56.239	53.5564
ASMM10P028831	Smc2	0.441129	0.520017	0.425293	0.61294	0.627146	0.55819	0.750365	0.683393	0.588712	0.462146	0.599425	0.674157	0.0565751	0.151241	0.289475	P	P	P	P	P	P	P	P	P	P	P	P	6.11716	3.37137	3.85734	2.69846	1.75317	1.6405	3.74945	2.11434	2.15313	4.59011	2.30397	2.27086	1291.08	692.271	815.085	369.353	241.326	217.141	650.178	305.483	294.835
ASMM10P005941	Rcc1	0.0927989	0.0379167	0.0352592	0.0381256	0.0382666	0.052037	0.0476493	0.0452541	0.0254996	0.0553249	0.0428098	0.0394677	0.00234582	0.00228759	0.00221331	P	P	P	P	P	P	P	P	P	P	P	P	5.80943	7.801	9.4773	0.539109	0.295788	0.334162	0.221488	0.298518	0.493171	0.276816	0.353027	0.241668	1226.13	1601.85	2002.63	73.7909	40.7156	44.2307	38.4074	43.1304	67.5315
ASMM10P023597	Nusap1	1.48876	1.08798	1.36689	2.03091	1.80789	2.31322	1.35091	1.81881	2.10044	1.31454	2.05067	1.75672	0.166936	0.00311682	0.00516704	P	P	P	P	P	P	P	P	P	P	P	P	5.50497	4.78153	4.46478	8.19557	5.20219	6.10284	11.1801	8.64446	10.328	7.43673	8.69669	9.37798	1161.87	981.831	943.443	1121.77	716.088	807.791	1938.7	1248.96	1414.25
ASMM10P013923	Troap	1.80676	0.854783	0.81853	2.12517	3.01966	3.45648	2.16295	2.97744	4.01954	1.16002	2.8671	3.05331	0.65592	0.00401695	0.0126609	P	P	P	P	P	P	P	P	P	P	P	P	5.481	4.69667	4.90887	9.90283	4.01463	4.01806	11.6481	14.1824	16.9674	11.8551	13.984	19.7314	1156.81	964.407	1037.28	1355.46	552.619	531.842	2019.84	2049.09	2323.41
ASMM10P000213	Prc1	0.608288	0.626259	0.450301	0.88329	0.784201	0.604337	1.37462	1.22987	1.36946	0.561616	0.757276	1.32465	0.048838	0.316235	0.228834	P	P	P	P	P	P	P	P	P	P	P	P	5.47878	3.6204	4.23724	3.33268	2.26731	1.90803	4.83935	2.83912	2.56072	7.53124	4.45263	5.80272	1156.34	743.406	895.362	456.162	312.098	252.553	839.172	410.2	350.648
ASMM10P043535	Kif15	0.789371	0.580067	0.448236	0.375131	0.313243	0.332859	0.891214	0.450109	0.502716	0.605891	0.340411	0.614679	0.0109598	0.000921638	0.0310672	P	P	P	P	P	P	P	P	P	P	P	P	5.37341	6.03684	6.903	4.24161	3.50177	3.09417	2.01573	1.891	2.29773	4.78886	2.71724	3.47025	1134.1	1239.6	1458.66	580.573	482.024	409.554	349.54	273.215	314.636
ASMM10P051998	Cep72	0.0641668	0.0114845	0.0106038	0.0595329	0.0158628	0.0175758	0.0988954	0.0130819	0.0114729	0.0287517	0.0309905	0.0411501	0.0189788	0.0192239	0.0194705	P	P	P	P	A	P	P	P	P	P	P	P	4.90624	10.5638	13.2745	0.314818	0.12132	0.140761	0.292083	0.167572	0.233311	0.485205	0.138194	0.152298	1035.5	2169.16	2805.01	43.0909	16.6999	18.6315	50.6489	24.211	31.948
ASMM10P008811	Dlgap5	4.92671	4.09533	4.01552	2.74693	2.92993	2.43295	2.71425	2.91469	3.39205	4.34585	2.70327	3.007	0.0318519	0.0284885	0.00686429	P	P	P	P	P	P	P	P	P	P	P	P	4.51916	2.82914	2.85936	22.2646	11.5862	11.4818	12.4138	8.28916	6.95668	12.2661	8.24605	9.6991	953.806	580.93	604.205	3047.47	1594.86	1519.77	2152.63	1197.63	952.601
ASMM10P027262	Cdk5rap2	0.182026	0.138563	0.13656	0.103649	0.115095	0.161159	0.265724	0.209716	0.378431	0.152383	0.126634	0.284624	0.0194313	0.0154796	0.0319595	P	P	P	P	P	P	P	P	P	P	P	P	3.99441	2.43046	1.99113	0.727087	0.33677	0.271909	0.414017	0.279732	0.320888	1.06141	0.509704	0.753506	843.053	499.066	420.741	99.5204	46.3569	35.9907	71.7931	40.4162	43.9403
ASMM10P045754	Gm15093	0.0576318	0.0194642	0.0180904	0.0590844	0.0875469	0.0559719	0.0270121	0.0229527	0.0197241	0.0317288	0.0675344	0.0232296	0.00164002	0.00179144	0.00151497	P	P	P	P	A	A	P	P	P	P	A	A	3.93871	2.54965	3.09953	0.226995	0.0496267	0.0560717	0.232717	0.223214	0.173487	0.106393	0.0585213	0.0611354	831.299	523.54	654.955	31.0701	6.83118	7.42181	40.3545	32.2503	23.7561
ASMM10P008657	Pask	0.291952	0.263166	0.167422	0.173261	0.111696	0.0938409	0.213012	0.083791	0.0831158	0.240846	0.126266	0.12664	0.000694336	0.000352365	0.000542783	P	P	P	P	P	P	P	P	P	P	P	P	3.8337	3.1805	4.0828	1.11925	0.837	0.68355	0.664229	0.35525	0.383133	0.816623	0.266497	0.339345	809.134	653.079	862.727	153.198	115.214	90.4767	115.181	51.327	52.4637
ASMM10P007359	Baz1a	0.0560951	0.109235	0.0678884	0.2356	0.401992	0.359658	0.297906	0.496988	0.446863	0.0777394	0.332416	0.413919	0.0120999	0.0319991	0.0458905	P	P	P	P	P	P	P	P	P	P	P	P	3.76066	1.89954	2.3039	0.210955	0.207495	0.156408	0.886011	0.763597	0.828615	1.12032	0.944047	1.02953	793.72	390.047	486.831	28.8746	28.5619	20.7026	153.64	110.326	113.465
ASMM10P019843	Kif11	2.43251	3.23482	2.65481	2.71123	3.54346	2.64042	2.84456	3.76359	3.48734	2.77405	2.96504	3.36516	0.00685811	0.0101148	0.00276219	P	P	P	P	P	P	P	P	P	P	P	P	3.65157	2.02261	2.50312	8.88246	6.54278	6.64532	9.90024	7.16704	6.60929	10.3871	7.61227	8.72922	770.694	415.319	528.929	1215.79	900.622	879.594	1716.76	1035.5	905.032
ASMM10P008006	Slc25a37	0.0451315	0.0347538	0.0270639	0.0654128	0.0379494	0.0343702	0.0792156	0.0264537	0.0212788	0.0356497	0.0459108	0.0423161	0.000154876	0.000163579	0.000172576	P	P	P	P	P	A	P	P	P	P	A	A	3.47112	3.88313	4.4105	0.156657	0.134954	0.119365	0.227056	0.147363	0.15159	0.274967	0.102723	0.0938503	732.61	797.356	931.973	21.4425	18.5766	15.7995	39.3729	21.2912	20.7577
ASMM10P004745	Zfp185	0.150269	0.0757758	0.0560651	0.101776	0.0726311	0.0388775	0.017618	0.0111089	0.0196099	0.0940366	0.0710949	0.0161122	4.73622e-05	2.50117e-05	1.33859e-05	P	P	P	P	P	P	P	P	P	A	A	A	3.42669	3.11182	3.53786	0.514925	0.235801	0.198351	0.348756	0.226015	0.137543	0.0603715	0.0345688	0.069377	723.232	638.977	747.578	70.4807	32.4583	26.2543	60.4763	32.655	18.8342
ASMM10P040321	Dusp4	0.16705	0.441546	0.302585	0.233504	0.339043	0.273744	0.426805	0.26381	0.240006	0.303727	0.282097	0.310207	0.00134087	0.000396158	0.00210189	P	P	P	P	P	P	P	P	P	P	P	P	3.38237	2.74729	3.3274	0.565027	1.21306	1.00682	0.789797	0.931449	0.910856	1.44362	0.724763	0.798595	713.878	564.125	703.106	77.3384	166.979	133.266	136.956	134.577	124.727
ASMM10P009769	Bcl2l11	0.125234	0.0800783	0.0588274	0.336835	0.434976	0.402018	0.0947943	0.192294	0.140488	0.0880465	0.391276	0.142525	9.70703e-05	0.000434785	0.000118744	P	P	P	P	P	P	P	P	P	P	P	P	3.28512	2.77482	3.26894	0.411408	0.222203	0.192303	1.10654	1.20698	1.31417	0.31141	0.533581	0.459247	693.352	569.777	690.752	56.3117	30.5865	25.4538	191.881	174.386	179.954
ASMM10P010539	Cenpk	0.103535	0.116356	0.0544825	0.136474	0.175735	0.155466	0.182525	0.15137	0.142145	0.0914578	0.155892	0.15868	0.000419362	0.000508275	0.000607211	P	P	P	P	P	P	P	P	P	P	P	P	3.15381	2.36513	2.85761	0.32653	0.275197	0.15569	0.430413	0.415635	0.444261	0.57565	0.35801	0.406195	665.639	485.651	603.835	44.694	37.8811	20.6075	74.6363	60.0516	60.8341
ASMM10P004448	Oip5	1.06532	1.11479	0.842573	1.9	2.18783	1.95176	2.22337	0.882975	0.940854	1.00756	2.0132	1.34907	0.968896	0.0573485	0.554297	P	P	P	P	P	P	P	P	P	P	P	P	3.14666	1.69487	1.99873	3.3522	1.88942	1.68408	5.97866	3.70809	3.90104	6.9962	1.49653	1.88051	664.13	348.022	422.347	458.835	260.082	222.909	1036.74	535.751	534.183
ASMM10P027992	Rps6ka1	0.265342	0.160956	0.128164	0.139167	0.169043	0.105798	0.152742	0.116883	0.10756	0.184821	0.138003	0.125728	0.000517323	0.000180245	0.000189317	P	P	P	P	P	P	P	P	P	P	P	P	3.02674	2.48109	3.0172	0.803123	0.399347	0.386697	0.421224	0.41941	0.319212	0.462311	0.289996	0.324531	638.819	509.463	637.558	109.928	54.9706	51.1843	73.0428	60.597	43.7109
ASMM10P052734	Nol8	0.187108	0.279575	0.145391	0.110589	0.191661	0.164889	0.235583	0.262678	0.231432	0.204025	0.155713	0.243231	0.00290981	0.00217556	0.00350727	P	P	P	P	P	P	P	P	P	P	P	P	2.94023	1.92313	2.42571	0.550141	0.537658	0.352677	0.325156	0.368589	0.399973	0.692669	0.505162	0.561389	620.561	394.892	512.572	75.3009	74.0093	46.6814	56.3841	53.2543	54.7696
ASMM10P006351	Ankra2	0.053697	0.0152161	0.012676	0.105603	0.0925666	0.0834181	0.0704962	0.102117	0.0904477	0.0271964	0.0938624	0.087687	0.000121963	0.000151717	0.000147288	P	P	P	P	A	A	P	P	P	P	P	P	2.79287	2.38719	2.98003	0.149969	0.0363237	0.0377749	0.294934	0.220974	0.248588	0.196887	0.243773	0.269536	589.458	490.182	629.703	20.5271	3.37934	4.02011	51.1433	31.9267	34.04
ASMM10P007750	Nuf2	1.52665	1.4203	1.12075	0.454751	0.698115	0.612361	0.716736	0.753589	0.75032	1.3559	0.588409	0.740215	0.370728	0.0668062	0.271189	P	P	P	P	P	P	P	P	P	P	P	P	2.78745	1.64543	1.79545	4.25546	2.33701	2.01225	1.2676	1.1487	1.09946	1.99787	1.23998	1.34716	588.315	337.869	379.393	582.469	321.692	266.347	219.809	165.965	150.553
ASMM10P027375	Cdkn2a	0.466421	0.0875194	0.110418	9.08844	8.73762	13.3364	9.87517	9.96372	10.6136	0.221453	10.3875	10.1508	0.00288942	0.010537	0.000597763	P	P	P	P	P	P	P	P	P	P	P	P	2.61333	3.18726	3.3493	1.21891	0.278947	0.369823	23.7511	27.8491	44.6675	25.8071	31.757	35.5482	551.565	654.466	707.732	166.839	38.3974	48.9509	4118.58	4023.68	6116.48
ASMM10P009304	Bora	1.24888	0.882369	0.562327	0.169621	0.100673	0.0717373	0.187052	0.109395	0.0671869	0.897857	0.11401	0.121211	0.447345	0.000426124	0.000470576	P	P	P	P	P	P	P	P	P	P	P	P	2.58721	2.75579	3.35315	3.2311	2.43162	1.88557	0.438845	0.277433	0.240546	0.483942	0.30147	0.225288	546.052	565.869	708.547	442.259	334.716	249.579	76.0983	40.084	32.9388
ASMM10P008172	Lrrc28	0.0581049	0.0563478	0.0514712	0.0766079	0.0791481	0.057429	0.065156	0.0959109	0.107804	0.055308	0.0710616	0.0896237	0.000196269	0.000210163	0.000244881	P	P	P	P	A	P	P	P	P	P	P	P	2.54224	2.08511	2.65842	0.147717	0.117491	0.136832	0.194755	0.165032	0.15267	0.165642	0.199985	0.286589	536.561	428.153	561.744	20.2188	16.1728	18.1115	33.7718	23.8441	20.9057
ASMM10P006008	Lsm2	0.394294	0.302699	0.252506	0.330921	0.481005	0.515767	0.323199	0.430424	0.481908	0.3165	0.442565	0.411844	0.0247668	0.0247499	0.0216204	P	P	P	P	P	P	P	P	P	P	P	P	2.5397	1.66875	1.53821	1.00139	0.50513	0.388406	0.84044	0.802678	0.793357	0.820828	0.718272	0.741274	536.025	342.659	325.035	137.066	69.5318	51.4106	145.737	115.972	108.637
ASMM10P006644	Slc26a2	0.101026	0.092804	0.0426458	0.0528771	0.0764782	0.074661	0.0487816	0.0764999	0.0544427	0.0788253	0.0680054	0.0599081	0.000362293	0.000311998	0.000298925	P	P	P	P	P	A	P	P	P	P	P	P	2.53106	1.92613	2.38738	0.255704	0.178752	0.101812	0.133835	0.147307	0.178244	0.123469	0.147349	0.129975	534.202	395.508	504.472	34.9996	24.6055	13.4761	23.2078	21.2831	24.4076
ASMM10P011246	Cdca2	3.33385	4.37332	3.47182	1.70235	3.5241	2.83299	1.72178	3.21755	3.00131	3.72633	2.68648	2.64688	0.00113521	0.0030146	0.0036761	P	P	P	P	P	P	P	P	P	P	P	P	2.39073	1.46631	1.81736	7.97033	6.41265	6.30952	4.06985	5.16743	5.14854	4.1163	4.71793	5.45445	504.583	301.09	384.021	1090.94	882.709	835.148	705.737	746.597	705.007
ASMM10P031752	Ncapg	1.36397	0.867616	1.06265	1.58907	1.14417	1.52362	1.42959	1.0707	1.17546	1.09808	1.41895	1.22525	0.709518	0.238664	0.455785	P	P	P	P	P	P	P	P	P	P	P	P	2.32051	1.7265	1.50583	3.16511	1.49794	1.60017	3.68746	1.97541	2.29431	3.31739	1.84857	1.77004	489.764	354.516	318.194	433.227	206.193	211.803	639.427	285.411	314.168
ASMM10P055498	Atad2b	0.252974	0.198688	0.252316	0.16016	0.172435	0.172547	0.300855	0.180816	0.185487	0.234659	0.168381	0.222386	0.010071	0.00658301	0.012677	P	P	P	P	P	P	P	P	P	P	P	P	2.31974	1.59307	1.39367	0.586834	0.316524	0.351644	0.37153	0.274701	0.240473	0.697906	0.288053	0.258508	489.601	327.118	294.493	80.3233	43.5699	46.5447	64.4256	39.6892	32.9288
ASMM10P054132	Atxn3	0.226209	0.174579	0.153368	0.052545	0.103565	0.0656448	0.0597584	0.0589323	0.0302269	0.184719	0.0739182	0.0496392	0.000604741	0.000269919	0.000247839	P	P	P	P	P	P	P	P	P	P	A	A	2.28318	1.7569	2.14434	0.516475	0.306717	0.328875	0.11997	0.181953	0.140765	0.136439	0.103538	0.064817	481.884	360.758	453.117	70.6928	42.2199	43.5308	20.8034	26.2888	19.2754
ASMM10P049139	Mtmr4	0.0524058	0.0166408	0.0231992	0.0841391	0.0849021	0.11718	0.0490785	0.0947382	0.0892528	0.0307486	0.0954071	0.0776898	1.49768e-05	2.28016e-05	2.14309e-05	P	P	P	A	A	A	P	P	P	P	P	P	2.21409	2.18281	2.45171	0.116031	0.0363237	0.0568777	0.186292	0.185325	0.287292	0.108664	0.206795	0.218822	467.303	448.214	518.066	15.8819	4.02614	7.52851	32.3041	26.776	39.3399
ASMM10P020131	Zcchc2	0.150917	0.047899	0.0681457	0.214403	0.403475	0.402381	0.330415	0.182268	0.162752	0.0889871	0.340086	0.225145	0.00156075	0.0041191	0.00513819	P	P	P	P	A	A	P	P	P	P	P	P	2.19628	1.6039	1.60605	0.331455	0.0768255	0.109446	0.470889	0.647135	0.646245	0.725684	0.292341	0.261389	463.543	329.343	339.372	45.3681	10.5751	14.4865	81.655	93.499	88.4926
ASMM10P000899	Fanci	0.825619	0.537921	0.40193	1.23133	1.22162	0.694217	1.05086	0.837486	0.738993	0.58849	1.04906	0.87578	0.102419	0.83488	0.550821	P	P	P	P	P	P	P	P	P	P	P	P	2.17468	1.6358	1.91672	1.79546	0.879931	0.770389	2.67776	1.99832	1.33062	2.28528	1.36996	1.41644	458.984	335.892	405.018	245.754	121.124	101.971	464.339	288.721	182.206
ASMM10P007721	Suv39h2	0.230928	0.541501	0.39352	0.328335	0.495619	0.295979	0.358069	0.335217	0.306543	0.38865	0.373311	0.333276	0.00622415	0.00303006	0.00282962	P	P	P	P	P	P	P	P	P	P	P	P	2.14631	1.66221	2.32992	0.495642	0.900089	0.916869	0.704707	0.823823	0.689608	0.768525	0.557201	0.71422	452.996	341.315	492.33	67.8413	123.898	121.36	122.201	119.027	94.4304
ASMM10P008191	Nup205	0.314445	0.276528	0.235094	0.177135	0.312502	0.269525	0.27822	0.373414	0.36147	0.275356	0.253054	0.337701	0.000347112	0.000287644	0.000377755	P	P	P	P	P	P	P	P	P	P	P	P	2.13085	1.7659	2.05257	0.670034	0.488319	0.482548	0.377448	0.551846	0.55322	0.592844	0.659411	0.741944	449.733	362.606	433.725	91.7113	67.2178	63.8715	65.4518	79.7316	75.7543
ASMM10P011397	Dis3	1.61408	2.46508	2.27757	0.492405	0.919137	0.746027	0.792423	0.800223	0.925655	2.11891	0.71919	0.839434	0.00229451	0.0712573	0.354324	P	P	P	P	P	P	P	P	P	P	P	P	2.07275	1.37309	1.69849	3.34559	3.38477	3.86843	1.02063	1.26206	1.26712	1.6425	1.09878	1.57222	437.471	281.948	358.904	457.93	465.918	512.037	176.984	182.344	173.511
ASMM10P019529	Cdca5	1.00721	0.787213	0.725856	0.881261	0.8755	0.569505	0.760983	0.681621	0.627041	0.840092	0.775422	0.689882	0.151199	0.0569159	0.00629192	P	P	P	P	P	P	P	P	P	P	P	P	2.05543	1.94007	2.29088	2.07025	1.52725	1.66285	1.81137	1.69853	1.30467	1.56415	1.32239	1.43648	433.816	398.37	484.082	283.366	210.227	220.1	314.103	245.406	178.653
ASMM10P018536	Lmnb1	5.27799	5.51435	4.1207	2.17424	2.66279	2.17959	1.15694	4.79738	4.33708	4.97101	2.33887	3.43047	0.00441817	0.00172057	0.0754009	P	P	P	P	P	P	P	P	P	P	P	P	2.01126	1.39478	1.66119	10.6154	7.69132	6.84528	4.37296	3.71401	3.62071	2.32691	6.69131	7.20472	424.494	286.402	351.023	1452.99	1058.72	906.061	758.298	536.606	495.797
ASMM10P000074	Bcl2l11	0.144401	0.0887891	0.0782948	0.436086	0.566012	0.443978	0.0779453	0.229355	0.202283	0.103828	0.482025	0.169861	0.000105253	0.000692415	0.000254913	P	P	P	P	P	P	P	P	P	P	P	P	2.00058	1.69535	1.99659	0.288886	0.150528	0.156323	0.872425	0.959586	0.886441	0.155936	0.388836	0.403877	422.239	348.119	421.895	39.5414	20.7204	20.6913	151.284	138.642	121.383
ASMM10P033685	Parpbp	5.82561	4.17121	3.33968	1.46853	1.59302	1.21611	4.49901	4.03001	3.62165	4.4455	1.42588	4.05023	0.0110446	0.00646603	0.000602405	P	P	P	P	P	P	P	P	P	P	P	P	1.83845	1.58847	1.96167	10.7101	6.62585	6.55136	2.69982	2.53046	2.38561	8.27123	6.40156	7.10449	388.021	326.174	414.516	1465.95	912.057	867.158	468.165	365.605	326.67
ASMM10P050062	Mis18bp1	2.45811	2.86252	2.34627	0.994538	1.09114	1.05669	0.794495	1.26262	1.20686	2.55563	1.04746	1.08799	0.0237244	0.881723	0.854362	P	P	P	P	P	P	P	P	P	P	P	P	1.78768	0.998596	1.20025	4.39432	2.8585	2.81612	1.77792	1.08961	1.26829	1.42031	1.26085	1.44853	377.305	205.05	253.623	601.475	393.476	372.75	308.302	157.429	173.672
ASMM10P024945	Rxfp4	0.13387	0.0469483	0.0302311	0.103264	0.165256	0.102482	0.0621659	0.121758	0.108458	0.0703499	0.123667	0.0974606	0.005346	0.00542509	0.00481242	P	P	P	P	A	A	P	P	P	P	P	P	1.78604	1.05422	1.24954	0.239098	0.0494937	0.0377749	0.184433	0.174216	0.128055	0.111031	0.128359	0.135523	376.958	216.471	264.037	32.7266	6.81287	3.48715	31.9818	25.171	17.535
ASMM10P036371	Kif7	0.121187	0.11271	0.103115	0.0805168	0.307328	0.25483	0.067982	1.1745	0.14183	0.112338	0.214225	0.461436	0.00290557	0.00499981	0.150407	P	P	P	P	A	A	P	P	P	P	P	P	1.71878	1.17184	1.16915	0.208294	0.132078	0.120557	0.138391	0.36014	0.297936	0.116846	1.37632	0.165821	362.762	240.624	247.051	28.5104	18.1807	15.9573	23.9978	52.0335	40.7973
ASMM10P004197	Urb2	0.512332	0.711242	0.546131	0.206312	0.331571	0.264992	0.260311	0.354877	0.401656	0.589902	0.267625	0.338948	0.0141698	0.00079785	0.00204866	P	P	P	P	P	P	P	P	P	P	P	P	1.67488	1.86166	2.10944	0.858095	1.32409	1.15203	0.345548	0.617271	0.558985	0.43599	0.66066	0.84727	353.498	382.269	445.741	117.452	182.262	152.486	59.9202	89.1843	76.5437
ASMM10P009153	Lrrc1	0.15293	0.0397592	0.0196514	0.172136	0.101626	0.0768373	0.103626	0.0834622	0.0652902	0.0707801	0.116867	0.0841261	0.000827718	0.000878414	0.000738914	P	P	P	P	A	A	P	P	P	P	P	P	1.67175	2.03482	2.36165	0.25566	0.0809029	0.0464096	0.287769	0.206792	0.181463	0.173237	0.169831	0.154192	352.837	417.827	499.035	34.9937	11.1364	6.14291	49.9008	29.8776	24.8483
ASMM10P008192	Serpinb7	0.233456	0.309634	0.337117	0.210075	0.264721	0.140949	0.249608	0.298619	0.229774	0.293402	0.205248	0.259334	0.0463763	0.0356447	0.0436787	P	P	P	P	P	P	P	P	P	P	P	P	1.65824	0.740326	0.946507	0.387125	0.22923	0.319083	0.348354	0.19598	0.133409	0.41391	0.221075	0.217483	349.985	152.017	200.004	52.988	31.5538	42.2348	60.4067	28.3155	18.2682
ASMM10P004876	Ppp4r1	0.288342	0.2736	0.288756	0.227883	0.336148	0.183182	0.291747	0.306287	0.207936	0.283566	0.249071	0.268656	0.00182595	0.00156153	0.00140383	P	P	P	P	P	P	P	P	P	P	P	P	1.65053	1.70251	2.18984	0.475918	0.465807	0.632328	0.376128	0.572295	0.401138	0.481537	0.521455	0.455345	348.358	349.59	462.729	65.1415	64.1189	83.6969	65.2229	82.686	54.9291
ASMM10P053966	Tmem194	0.360222	0.155064	0.192548	0.342571	0.200182	0.187566	0.633074	0.153224	0.179192	0.235945	0.24344	0.32183	0.00110705	0.000916095	0.00809045	P	P	P	P	P	P	P	P	P	P	P	P	1.60151	2.00401	2.12493	0.576898	0.310751	0.40915	0.54863	0.401166	0.398564	1.01387	0.307063	0.380769	338.011	411.5	449.014	78.9632	42.7752	54.1564	95.1358	57.9611	54.5767
ASMM10P017368	Chaf1a	0.474353	0.310312	0.203253	0.74925	0.689052	0.622994	0.653303	0.740182	0.547306	0.329306	0.687099	0.64693	0.00332764	0.0304559	0.0175568	P	P	P	P	P	P	P	P	P	P	P	P	1.57405	1.53859	2.02234	0.746655	0.477444	0.411046	1.17935	1.06017	1.2599	1.02833	1.13884	1.10684	332.216	315.932	427.336	102.199	65.7207	54.4073	204.507	153.175	172.523
ASMM10P042168	Sema3f	0.180302	0.079515	0.0807115	0.2029	0.171576	0.140306	0.142415	0.10605	0.114547	0.11351	0.171594	0.121004	0.000243526	0.000250259	0.000200759	P	P	P	P	A	P	P	P	P	P	P	P	1.53691	1.71363	1.9384	0.277109	0.136259	0.156451	0.31184	0.294017	0.271969	0.21888	0.18173	0.222039	324.379	351.873	409.6	37.9295	18.7562	20.7084	54.0749	42.4801	37.2417
ASMM10P004370	Dmrtc1b	0.18828	0.700756	0.42743	0.188136	0.810974	0.464207	0.275948	0.0444785	0.0251845	0.438822	0.487772	0.115204	0.0148858	0.0340362	0.00145842	P	P	P	P	P	P	P	P	P	P	A	A	1.52714	1.25532	1.28907	0.287531	0.879676	0.550985	0.287311	1.01804	0.598393	0.421413	0.0558349	0.0324644	322.317	257.766	272.39	39.356	121.088	72.93	49.8214	147.087	81.94
ASMM10P053414	Gins2	3.31281	1.68328	1.66633	1.98019	1.55023	2.15323	3.89444	1.41415	1.99586	2.22081	1.89455	2.43481	0.104125	0.00389143	0.141433	P	P	P	P	P	P	P	P	P	P	P	P	1.48441	1.48476	1.35359	4.91759	2.49926	2.25552	2.93943	2.30172	2.91459	5.78095	2.09967	2.70157	313.298	304.877	286.024	673.097	344.026	298.548	509.714	332.556	399.105
ASMM10P008660	Gpha2	0.110948	0.115363	0.101295	0.259641	0.248421	0.297634	0.0241085	0.126464	0.122751	0.109202	0.268565	0.0911079	0.00278751	0.00600009	0.0026042	P	P	P	P	A	A	P	P	P	A	P	A	1.46939	1.10299	0.936441	0.163025	0.127244	0.0948567	0.381513	0.274004	0.278716	0.0354247	0.139488	0.114949	310.126	226.485	197.877	22.3142	17.5153	12.5555	66.1567	39.5886	38.1656
ASMM10P000531	Espn	0.324382	0.17569	0.160056	0.157818	0.145718	0.109637	0.124374	0.0849791	0.0741517	0.220043	0.137725	0.0945017	0.000989874	0.000554656	0.000458036	P	P	P	P	P	P	P	P	P	P	P	P	1.44956	1.74833	1.9584	0.470213	0.307165	0.313455	0.228768	0.254763	0.214714	0.180288	0.148572	0.145219	305.942	358.999	413.826	64.3606	42.2816	41.4898	39.6697	36.8086	29.4016
ASMM10P007727	Nup98	0.413381	0.34688	0.24772	0.194975	0.219116	0.255254	0.273989	0.41718	0.316323	0.335994	0.223115	0.335831	0.000755365	0.000262194	0.000489101	P	P	P	P	P	P	P	P	P	P	P	P	1.4436	1.28406	1.5684	0.596756	0.445414	0.388522	0.281466	0.281357	0.400339	0.39553	0.535683	0.49612	304.684	263.666	331.414	81.6814	61.3117	51.426	48.8079	40.6509	54.8197
ASMM10P046748	Zfp672	0.035994	0.0306567	0.0299204	0.143146	0.128055	0.158298	0.0940422	0.151965	0.199659	0.0321904	0.143166	0.148555	7.43655e-05	0.000131978	0.000175165	P	P	P	A	A	A	P	P	P	P	P	P	1.4372	1.18485	1.26251	0.0517305	0.0363237	0.0377749	0.205728	0.151727	0.199854	0.135157	0.180057	0.252072	303.333	243.296	266.779	7.08065	3.9384	3.70054	35.6746	21.9217	27.3667
ASMM10P007732	Pkmyt1	0.786516	0.401438	0.366817	1.36747	1.17114	1.1784	1.9197	0.716015	0.762923	0.518257	1.239	1.13288	0.0296477	0.347353	0.959994	P	P	P	P	P	P	P	P	P	P	P	P	1.41144	2.3345	2.37347	1.11012	0.937157	0.870628	1.9301	2.73402	2.7969	2.70953	1.67154	1.81077	297.896	479.362	501.532	151.948	129.001	115.239	334.691	395.015	382.989
ASMM10P007097	Mdm1	0.212542	0.0817086	0.163835	0.139561	0.131549	0.0914515	0.0991124	0.155711	0.150719	0.152695	0.120854	0.135181	6.37661e-05	2.25135e-05	3.16484e-05	P	P	P	P	A	P	P	P	P	P	P	P	1.38895	1.56233	1.43499	0.295211	0.127656	0.235102	0.193844	0.205523	0.131232	0.137663	0.243272	0.216281	293.151	320.806	303.226	40.4072	17.572	31.1188	33.6137	29.6943	17.9701
ASMM10P036061	Gm581	0.120955	0.0664025	0.0894058	0.127218	0.102395	0.0870781	0.100474	0.0528	0.0666886	0.0922544	0.105564	0.073321	0.00415094	0.00436586	0.00383207	P	P	P	P	P	P	P	P	P	P	P	P	1.38692	2.17405	2.39847	0.167755	0.144363	0.214437	0.176442	0.222611	0.208854	0.13935	0.11479	0.15995	292.721	446.416	506.815	22.9616	19.8717	28.3835	30.5961	32.1632	28.5991
ASMM10P040086	Abhd13	0.163482	0.174918	0.18749	0.195992	0.150892	0.20021	0.105046	0.106468	0.140409	0.175297	0.182364	0.117307	0.00184792	0.00214422	0.001412	P	P	P	P	P	P	P	P	P	P	P	P	1.36128	1.01276	0.965955	0.222546	0.17715	0.181107	0.2668	0.152817	0.193394	0.142997	0.107826	0.135629	287.31	207.958	204.114	30.4611	24.3849	23.9718	46.2647	22.0792	26.482
ASMM10P025025	Gm9125	0.0304405	0.039143	0.0360616	0.138755	0.287199	0.252612	0.0239888	0.0335397	0.0386212	0.0352151	0.226189	0.0320499	0.000813034	0.00199302	0.00080315	P	P	P	A	A	A	P	P	P	A	A	A	1.3224	0.927973	1.04751	0.0402545	0.0363237	0.0377749	0.18349	0.266513	0.264613	0.0317227	0.0311239	0.0404561	279.103	190.548	221.347	5.50986	3.4416	4.28943	31.8182	38.5062	36.2344
ASMM10P009374	Cep95	0.402689	0.128529	0.155557	0.610913	0.400222	0.30943	0.353337	0.156815	0.148985	0.228925	0.440188	0.219712	0.00132832	0.00351559	0.000647521	P	P	P	P	P	P	P	P	P	P	P	P	1.29837	1.29096	1.52205	0.522841	0.165926	0.236765	0.793193	0.516671	0.470967	0.458763	0.202442	0.226762	274.032	265.084	321.621	71.5641	22.8399	31.3389	137.544	74.6494	64.4911
ASMM10P009162	Rbm27	0.479792	0.428334	0.449154	0.113231	0.186305	0.205005	0.357789	0.435306	0.415508	0.452427	0.16818	0.402868	0.031677	0.00461547	0.0157169	P	P	P	P	P	P	P	P	P	P	P	P	1.2626	0.79243	0.888671	0.605786	0.339425	0.399151	0.142966	0.147634	0.182182	0.451744	0.344949	0.36925	266.482	162.716	187.783	82.9173	46.7223	52.8328	24.7911	21.3304	24.9468
ASMM10P005608	Tbc1d31	0.0409756	0.0449859	0.0424955	0.260147	0.276166	0.139134	0.342239	0.18374	0.196964	0.042819	0.225149	0.240981	0.0023479	0.00698276	0.0109846	P	P	P	A	A	A	P	P	P	P	P	P	1.25266	0.807445	0.888916	0.0513285	0.0363237	0.0377749	0.325876	0.222989	0.123679	0.428709	0.14836	0.175084	264.384	165.799	187.835	7.02561	4.70491	3.06333	56.5088	32.2177	16.9357
ASMM10P019825	Kif20b	2.62073	1.05923	1.35085	3.34739	2.15067	2.03826	2.58638	2.34659	2.29291	1.67694	2.51211	2.40863	0.293525	0.0577491	0.00515859	P	P	P	P	P	P	P	P	P	P	P	P	1.23688	1.12298	0.981849	3.24152	1.18949	1.32633	4.1403	2.41515	2.00126	3.19903	2.63517	2.25129	261.053	230.59	207.472	443.685	163.735	175.557	717.954	348.945	274.04
ASMM10P046747	Gemin5	0.73915	0.540319	0.639534	0.545738	0.59223	0.678202	0.870338	1.10716	1.2122	0.639667	0.60539	1.06323	0.173407	0.0604116	0.82787	P	P	P	P	P	P	P	P	P	P	P	P	1.22837	0.812121	0.819612	0.907947	0.438804	0.52417	0.670367	0.480962	0.555863	1.06909	0.899149	0.993534	259.257	166.76	173.19	124.276	60.4019	69.3807	116.246	69.4901	76.1162
ASMM10P039161	Ckap2	2.45091	4.62378	3.63774	1.37678	2.46066	2.16111	2.323	3.78072	3.7977	3.57081	1.99952	3.30048	0.0021838	0.00919068	0.00242709	P	P	P	P	P	P	P	P	P	P	P	P	1.22619	0.91745	1.05761	3.00528	4.24209	3.8473	1.68819	2.25753	2.2856	2.84844	3.46863	4.01648	258.797	188.388	223.481	411.349	583.929	509.24	292.742	326.172	312.975
ASMM10P039204	Ash2l	6.31899	5.70112	4.0768	0.390038	0.784045	0.49641	0.0242211	0.029761	0.0223149	5.36564	0.556831	0.0254323	0.000639904	0.0245142	0.000555679	P	P	P	P	P	P	P	P	P	A	A	A	1.19219	1.0458	1.45483	7.53341	5.96222	5.93106	0.464998	0.819952	0.722192	0.0288761	0.0311239	0.0324644	251.621	214.742	307.417	1031.14	820.707	785.052	80.6335	118.468	98.8922
ASMM10P007283	Cep110	0.347985	0.114235	0.104068	0.416102	0.161152	0.127619	0.458634	0.235648	0.260906	0.188763	0.234957	0.318396	0.00271661	0.0035257	0.00423662	P	P	P	P	P	P	P	P	P	P	P	P	1.16494	1.63088	1.73025	0.405381	0.186303	0.180064	0.484734	0.262819	0.220812	0.534281	0.384313	0.451434	245.87	334.882	365.616	55.4868	25.6449	23.8338	84.0558	37.9724	30.2366
ASMM10P009279	Hspbap1	0.841987	1.00944	0.813005	0.276942	0.36528	0.270246	0.704194	0.336244	0.376235	0.888145	0.304156	0.472224	0.613032	0.018561	0.161569	P	P	P	P	P	P	P	P	P	P	P	P	1.16481	0.678504	0.73695	0.980759	0.684911	0.599144	0.322586	0.247844	0.199158	0.820256	0.228143	0.277267	245.844	139.323	155.723	134.242	94.2788	79.3046	55.9384	35.8089	27.2714
ASMM10P005224	Cbfb	0.634299	0.666151	0.486987	0.631553	0.978363	0.78196	0.889139	1.28417	0.891974	0.595812	0.797292	1.02176	0.0417409	0.109118	0.990886	P	P	P	P	P	P	P	P	P	P	P	P	1.16273	0.80047	0.9533	0.73752	0.533234	0.464245	0.734328	0.783151	0.745443	1.03383	1.02794	0.850318	245.405	164.367	201.44	100.948	73.4003	61.4488	127.337	113.151	102.076
ASMM10P040900	Slc7a6	0.359789	0.465787	0.383878	0.710032	0.635982	0.597246	0.81691	1.00102	0.8712	0.403152	0.647753	0.896376	0.000158696	0.00396958	0.0855838	P	P	P	P	P	P	P	P	P	P	P	P	1.15125	1.02887	1.17191	0.414208	0.479236	0.44987	0.817425	0.654344	0.699917	0.940469	1.02992	1.02097	242.981	211.267	247.633	56.695	65.9674	59.5461	141.746	94.5406	95.842
ASMM10P000918	Tbp	0.209246	0.206782	0.295473	0.250803	0.309124	0.391981	0.316322	0.276678	0.400227	0.237167	0.317303	0.331075	2.56528e-05	0.000126124	6.88982e-05	P	P	P	P	P	P	P	P	P	P	P	P	1.14361	1.2256	1.16437	0.239295	0.253433	0.34404	0.286821	0.378863	0.456412	0.361748	0.339097	0.466013	241.368	251.663	246.041	32.7537	34.8853	45.5382	49.7364	54.7387	62.4981
ASMM10P034800	D6Ertd527e	0.0322205	0.0469673	0.0471544	0.0888894	0.163067	0.16143	0.149473	0.203873	0.268628	0.0421141	0.137796	0.207325	0.00170914	0.00250976	0.00351335	P	P	P	A	A	A	P	P	P	P	P	P	1.13373	0.773382	0.801091	0.0365295	0.0363237	0.0377749	0.100777	0.126113	0.12932	0.169462	0.157672	0.215196	239.284	158.805	169.277	2.73191	3.28672	2.9944	17.4753	18.221	17.7083
ASMM10P041747	Dis3l	0.522908	0.302078	0.222054	0.347974	0.487281	0.824479	0.240484	0.292518	0.347444	0.349013	0.553244	0.293482	0.00671653	0.0423489	0.000424259	P	P	P	P	P	P	P	P	P	P	P	P	1.13023	0.919949	1.03624	0.591008	0.277897	0.230101	0.393291	0.448273	0.85436	0.271803	0.269102	0.360036	238.545	188.901	218.966	80.8946	38.2529	30.4569	68.1991	64.7672	116.99
ASMM10P049588	D11Wsu47e	0.373365	0.302226	0.239556	0.249432	0.292857	0.320844	0.21824	0.246934	0.24801	0.305049	0.287711	0.237728	6.62614e-05	1.13135e-05	1.55651e-06	P	P	P	P	P	P	P	P	P	P	P	P	1.13005	1.09713	1.15119	0.421921	0.331583	0.275774	0.281871	0.321304	0.369353	0.246622	0.270919	0.285507	238.507	225.284	243.255	57.7507	45.6428	36.5023	48.8781	46.4224	50.5767
ASMM10P009449	Ssh2	0.131329	0.109364	0.0721577	0.171884	0.308776	0.310452	0.112548	0.261271	0.231752	0.104283	0.263704	0.201857	0.00628097	0.0108016	0.00828811	P	P	P	P	A	A	P	P	P	P	P	P	1.12837	0.671386	0.748154	0.148187	0.0734255	0.0539851	0.193948	0.207308	0.232266	0.126995	0.175414	0.173386	238.151	137.861	158.091	20.2831	10.1071	7.14562	33.6318	29.9521	31.805
ASMM10P046165	Baz2a	0.33401	0.291064	0.352915	0.110712	0.154156	0.330122	0.146709	0.318043	0.350109	0.325997	0.19833	0.27162	0.00488323	0.0025498	0.00345092	P	P	P	P	P	P	P	P	P	P	P	P	1.12363	0.890396	0.76672	0.375303	0.259162	0.270587	0.124399	0.13726	0.253111	0.164846	0.283184	0.268436	237.151	182.832	162.014	51.3698	35.674	35.8158	21.5715	19.8315	34.6594
ASMM10P023720	Ap4e1	0.437117	0.505777	0.392416	0.860952	0.753089	0.635259	0.806889	0.641187	0.748109	0.445103	0.749766	0.732062	0.0612086	0.478747	0.408323	P	P	P	P	P	P	P	P	P	P	P	P	1.11363	0.641092	0.641283	0.486788	0.32425	0.25165	0.958784	0.482799	0.407381	0.898577	0.41106	0.47975	235.041	131.641	135.508	66.6293	44.6334	33.3091	166.259	69.7556	55.784
ASMM10P005011	Bcl2l15	0.289876	0.26395	0.187113	74.6015	82.0566	71.2388	0.226716	0.174685	0.110035	0.24698	75.9656	0.170479	0.00347335	0.00117442	0.00241245	P	P	P	P	P	P	P	P	P	P	P	P	1.07574	1.44014	1.65581	0.31183	0.380126	0.309824	80.2515	118.173	117.958	0.243886	0.251572	0.182197	227.043	295.717	349.886	42.6819	52.3249	41.0092	13916.1	17073.9	16152.4
ASMM10P039411	Gm4975	1.57592	1.11874	0.864099	0.350289	0.562926	0.383314	0.36506	0.728381	0.600219	1.18625	0.432176	0.564554	0.585433	0.00985666	0.0250657	P	P	P	P	P	P	P	P	P	P	P	P	1.06746	0.694124	0.85341	1.68224	0.776547	0.737431	0.373921	0.39074	0.327124	0.389688	0.505587	0.512233	225.297	142.53	180.332	230.257	106.893	97.6085	64.8401	56.4547	44.7942
ASMM10P005605	Gemin5	0.705435	0.412512	0.404571	0.613693	0.457732	0.614988	0.703345	0.829845	0.960417	0.507506	0.562137	0.831202	0.0251008	0.00699703	0.0565257	P	P	P	P	P	P	P	P	P	P	P	P	1.05625	0.915003	0.911598	0.745118	0.37745	0.368806	0.648215	0.418826	0.560622	0.742911	0.75931	0.875514	222.931	187.885	192.628	101.989	51.9564	48.8162	112.404	60.5125	76.7678
ASMM10P055317	Tpm3	0.523564	0.302862	0.235824	0.583887	0.659731	0.326888	0.404799	0.561979	0.293592	0.354083	0.523502	0.420123	0.0257344	0.0652613	0.0430285	P	P	P	P	P	P	P	P	P	P	P	P	1.01892	1.32184	1.9581	0.533468	0.400335	0.461767	0.594932	0.872058	0.640079	0.412457	0.742846	0.574883	215.051	271.424	413.762	73.0188	55.1065	61.1209	103.165	125.996	87.6483
ASMM10P055496	Spata6	0.197148	0.120609	0.153821	0.136476	0.273027	0.228947	0.14344	0.237305	0.147442	0.157192	0.212817	0.176062	0.00493925	0.00499075	0.00430477	P	P	P	P	A	A	P	P	P	P	P	P	1.01799	0.625286	0.776139	0.200695	0.0754149	0.119386	0.138932	0.17072	0.177695	0.146021	0.148383	0.114436	214.856	128.395	164.004	27.4702	10.381	15.8023	24.0917	24.6659	24.3323
ASMM10P004121	Ttll4	0.366092	0.197707	0.220056	0.194849	0.148457	0.245249	0.250399	0.213313	0.217691	0.261285	0.196185	0.227135	0.000362253	2.60065e-05	1.7776e-05	P	P	P	P	P	P	P	P	P	P	P	P	1.01662	0.971072	0.925581	0.372176	0.191988	0.203679	0.198088	0.144162	0.226998	0.254561	0.207143	0.201491	214.566	199.398	195.582	50.9418	26.4273	26.9596	34.3496	20.8288	31.0836
ASMM10P029693	Clhc1	4.15604	2.88232	2.49958	5.08503	3.89854	3.22604	6.10695	3.38307	3.43151	3.17931	4.06987	4.30718	0.0069889	0.00247723	0.0143594	P	P	P	P	P	P	P	P	P	P	P	P	1.00134	1.06028	1.07668	4.16162	3.05608	2.69125	5.09185	4.13356	3.47342	6.11515	3.58701	3.69465	211.342	217.717	227.512	569.624	420.673	356.223	882.958	597.223	475.627
ASMM10P015240	Rpl24	0.150384	0.212331	0.189279	0.246337	0.424061	0.293996	0.1825	0.302579	0.341043	0.183998	0.321464	0.275374	0.000314772	0.00106627	0.00136034	P	P	P	P	P	P	P	P	P	P	P	P	0.995807	0.952394	1.18064	0.149754	0.202222	0.223469	0.245304	0.403873	0.347102	0.181735	0.288174	0.402647	210.173	195.563	249.477	20.4976	27.8362	29.5791	42.5372	58.3521	47.5298
ASMM10P007657	Prokr1	0.092451	0.146109	0.103343	0.229701	0.170274	0.165126	0.161501	0.167232	0.152761	0.113968	0.188367	0.160498	8.27115e-05	0.000196357	9.98305e-05	P	P	P	A	P	A	P	P	P	P	P	P	0.960668	0.805193	0.847843	0.0888147	0.117646	0.0876186	0.220666	0.137103	0.140001	0.155149	0.134654	0.129518	202.757	165.337	179.156	12.1566	16.1941	11.5975	38.2649	19.8089	19.1708
ASMM10P009416	Slx4	0.152213	0.0662049	0.0696554	0.134393	0.214477	0.188443	0.20218	0.222914	0.207109	0.0960243	0.179104	0.210734	0.000876703	0.00133905	0.00141107	P	P	P	P	A	A	P	P	P	P	P	P	0.946436	0.894281	1.21868	0.144059	0.0592058	0.0848878	0.127195	0.191803	0.229652	0.191351	0.199348	0.252401	199.753	183.63	257.517	19.7182	8.14975	11.236	22.0563	27.7119	31.447
ASMM10P003427	Racgap1	3.10222	1.74906	1.02208	3.75025	4.08027	2.26227	3.20432	4.15094	2.7441	1.95779	3.36426	3.36645	0.112673	0.000959273	0.00395995	P	P	P	P	P	P	P	P	P	P	P	P	0.89755	0.977763	1.46218	2.7844	1.71016	1.49447	3.36604	3.98954	3.30785	2.87604	4.05863	4.01237	189.435	200.772	308.971	381.116	235.406	197.813	583.692	576.415	452.956
ASMM10P028755	Melk	12.1839	10.8775	8.00097	10.0166	11.8743	6.77136	9.26231	13.7291	10.5031	10.3541	9.5541	11.1648	0.0256275	0.012398	0.000221459	P	P	P	P	P	P	P	P	P	P	P	P	0.892454	0.477275	0.673638	10.8736	5.19155	5.38975	8.93937	5.66732	4.56145	8.26619	6.55256	7.0753	188.36	98.0028	142.345	1488.33	714.624	713.404	1550.14	818.823	624.614
ASMM10P002854	Strada	0.19612	0.136834	0.0722883	0.188616	0.249045	0.181779	0.129815	0.218946	0.166411	0.135081	0.20648	0.171724	2.12471e-05	6.22835e-06	1.03741e-05	P	P	P	P	P	A	P	P	P	P	P	P	0.865963	0.868495	0.909629	0.169832	0.11884	0.0657556	0.163334	0.216294	0.165351	0.112415	0.190153	0.151372	182.769	178.335	192.212	23.2459	16.3585	8.7036	28.3232	31.2505	22.6421
ASMM10P006957	Cdc25c	1.76348	1.29943	1.04238	1.23145	1.24215	0.967292	1.51771	1.32338	1.5403	1.36843	1.14696	1.46046	0.0956838	0.115595	0.011366	P	P	P	P	P	P	P	P	P	P	P	P	0.838907	0.892311	0.957239	1.47939	1.15949	0.997804	1.03307	1.10839	0.92593	1.27321	1.18087	1.47443	177.058	183.226	202.272	202.493	159.606	132.072	179.141	160.141	126.791
ASMM10P007626	Xrcc2	0.68466	0.432899	0.342463	0.528383	0.660672	0.618235	0.444983	0.498395	0.491003	0.486674	0.60243	0.478127	0.0242099	0.00284115	0.00109729	P	P	P	P	P	P	P	P	P	P	P	P	0.81901	0.663997	0.750158	0.560743	0.287444	0.256901	0.432751	0.438684	0.463774	0.364446	0.330933	0.36833	172.859	136.344	158.514	76.7521	39.567	34.0042	75.0417	63.3818	63.5061
ASMM10P019594	Eef1g	0.169024	0.2257	0.334559	0.843958	1.29903	0.948113	0.660181	0.933187	0.902045	0.243094	1.03037	0.831804	0.000218215	0.846833	0.101339	P	P	P	P	P	P	P	P	P	P	P	P	0.804444	0.733457	0.801492	0.13597	0.165541	0.268147	0.678917	0.95278	0.759905	0.531078	0.684452	0.722982	169.785	150.607	169.362	18.611	22.787	35.4927	117.728	137.659	104.056
ASMM10P049133	Tex14	0.57251	0.593549	0.555202	0.186344	0.194683	0.243567	0.0508323	0.0437865	0.0498381	0.573754	0.208198	0.0481523	0.00304831	0.000143205	6.7608e-05	P	P	P	P	P	P	P	P	P	A	A	A	0.788371	0.710811	0.651398	0.451351	0.421902	0.361657	0.146909	0.138383	0.158659	0.0400747	0.0311239	0.0324644	166.392	145.957	137.645	61.7789	58.0753	47.8701	25.4748	19.9938	21.7257
ASMM10P050799	G2e3	0.20692	0.420174	0.198793	0.323016	0.310146	0.479238	0.231542	0.516734	0.52677	0.275295	0.3708	0.425015	0.0136473	0.025288	0.0265005	P	P	P	P	P	A	P	P	P	P	P	P	0.787577	0.456494	0.526507	0.162965	0.191807	0.104666	0.2544	0.14158	0.252322	0.182357	0.235886	0.277348	166.225	93.7358	111.255	22.306	26.4025	13.8539	44.1145	20.4557	34.5513
ASMM10P050347	Efcab11	4.44176	1.35761	1.2471	3.27005	1.41679	1.37614	4.04723	0.909904	0.955183	2.34882	2.02099	1.97077	0.303627	0.234083	0.419293	P	P	P	P	P	P	P	P	P	P	P	P	0.775844	0.615109	0.69827	3.44611	0.835075	0.870814	2.53704	0.871478	0.96092	3.14002	0.55969	0.666976	163.748	126.305	147.55	471.689	114.949	115.264	439.939	125.912	131.582
ASMM10P005228	Cdc45	1.60516	2.11751	1.18708	1.98663	1.96691	1.36731	3.21486	1.2544	1.19133	1.63658	1.77362	1.88687	0.0210125	0.0157524	0.280073	P	P	P	P	P	P	P	P	P	P	P	P	0.711193	0.571131	0.758493	1.14158	1.20938	0.900388	1.41287	1.12336	1.03709	2.28639	0.71643	0.903616	150.103	117.275	160.275	156.254	166.472	119.178	245.001	162.305	142.013
ASMM10P004936	Cecr2	0.105949	0.20532	0.0861839	0.441828	0.215427	0.251418	0.239442	0.230883	0.264396	0.132484	0.302891	0.244907	0.000215443	0.00331669	0.000304193	P	P	P	A	A	A	P	P	P	P	P	P	0.692578	0.559692	0.619412	0.0733782	0.114916	0.0533833	0.306	0.120573	0.155731	0.165833	0.129224	0.16377	146.174	114.926	130.887	10.0437	15.8183	7.06598	53.0623	17.4205	21.3248
ASMM10P022881	Tank	0.180807	0.23377	0.0690549	0.290432	0.299306	0.230806	0.395105	0.269186	0.201367	0.16121	0.273515	0.288553	0.00321119	0.00525792	0.0106528	P	P	P	P	A	A	P	P	P	P	P	P	0.666779	0.428966	0.547027	0.120558	0.100279	0.0377749	0.193654	0.128392	0.126257	0.263448	0.115471	0.110153	140.729	88.0831	115.591	16.5015	13.8036	3.62807	33.5808	18.5502	17.2888
ASMM10P005505	Smpd4	0.543775	0.321927	0.205809	0.372168	0.223001	0.304652	0.240681	0.283234	0.22416	0.357171	0.29994	0.249358	0.0024024	0.000521797	0.000304769	P	P	P	P	P	P	P	P	P	P	P	P	0.648765	0.751624	0.79765	0.352782	0.241968	0.164164	0.24145	0.167613	0.243006	0.156146	0.212885	0.178801	136.927	154.337	168.55	48.2873	33.3073	21.7292	41.8688	24.217	33.2756
ASMM10P016292	Sgol1	8.95684	6.58175	4.49779	15.0834	13.9953	6.85236	16.7111	13.0481	12.295	6.67879	11.977	14.018	0.0357975	0.0235175	0.00890613	P	P	P	P	P	P	P	P	P	P	P	P	0.648522	0.435183	0.578756	5.80871	2.86426	2.60312	9.78191	6.09049	3.96584	10.8375	5.6783	7.1158	136.876	89.3596	122.296	795.07	394.269	344.557	1696.24	879.963	543.057
ASMM10P005506	Smpd4	0.323924	0.16982	0.207808	0.294474	0.182975	0.344925	0.23649	0.135379	0.30515	0.233851	0.274125	0.225673	0.000922823	0.00176124	0.00146676	P	P	P	P	A	P	P	P	P	P	A	P	0.609543	0.807917	0.780663	0.197445	0.137201	0.162228	0.179495	0.147828	0.26927	0.144151	0.109375	0.23822	128.649	165.896	164.96	27.0255	18.8858	21.473	31.1255	21.3585	36.8721
ASMM10P054102	Six1	0.0608434	0.0542383	0.0588033	0.365591	0.28665	0.308201	1.08793	0.446963	0.427917	0.0579617	0.320147	0.65427	0.000261549	0.00103838	0.109628	P	P	P	A	A	A	P	P	P	P	P	P	0.600386	0.669706	0.781777	0.0365295	0.0363237	0.045971	0.219496	0.191971	0.240944	0.653178	0.299333	0.334536	126.716	137.516	165.196	3.09261	3.75303	6.08486	38.0619	27.7363	32.9933
ASMM10P017529	Plekhh2	0.105165	0.0484698	0.0616114	0.314664	0.271441	0.255846	0.124493	0.0658083	0.10936	0.0717486	0.28065	0.0998872	0.00130582	0.00343767	0.00153014	P	P	P	A	A	A	P	P	P	A	A	A	0.598314	0.749409	0.897771	0.0629215	0.0363237	0.0553129	0.188268	0.20342	0.229691	0.0744863	0.0493173	0.0981802	126.279	153.882	189.706	8.61242	3.84814	7.32139	32.6468	29.3904	31.4524
ASMM10P031594	Agbl5	0.169133	0.0933532	0.0863219	0.352197	0.655926	0.497051	0.122608	0.446606	0.529366	0.11627	0.501725	0.366193	0.00314957	0.0178541	0.0153256	P	P	P	A	A	A	P	P	P	A	P	P	0.594241	0.3891	0.437605	0.100506	0.0363237	0.0377749	0.20929	0.255221	0.217512	0.0728588	0.173774	0.231653	125.419	79.897	92.4694	13.7568	3.9373	3.48069	36.2921	36.8747	29.7847
ASMM10P007846	Tipin	4.0319	3.21605	2.6572	1.95514	2.02707	1.22879	3.95384	2.36269	2.23309	3.30172	1.737	2.84988	0.00187327	0.0189818	0.0216774	P	P	P	P	P	P	P	P	P	P	P	P	0.590478	0.573614	0.673988	2.38075	1.84477	1.79092	1.15447	1.16276	0.828189	2.33466	1.35527	1.50507	124.625	117.785	142.419	325.867	253.935	237.052	200.191	167.997	113.407
ASMM10P047366	Eme1	5.36229	3.27107	2.48439	5.50859	6.00159	3.61555	2.28104	4.60801	5.19989	3.70592	5.04191	4.02965	0.0200716	0.00183084	0.0415625	P	P	P	P	P	P	P	P	P	P	P	P	0.578909	0.598626	0.678533	3.10428	1.95815	1.68574	3.18898	3.59271	2.45327	1.32052	2.75848	3.5283	122.184	122.921	143.379	424.901	269.541	223.129	552.988	519.08	335.935
ASMM10P023581	Gm14137	0.0666092	0.0438023	0.0694094	2.7166	2.24638	3.54389	0.0526537	0.037532	0.0596517	0.0599403	2.83562	0.0499458	0.00305905	0.00251921	0.00294857	P	P	P	A	A	A	P	P	P	A	A	A	0.548416	0.829264	0.544233	0.0365295	0.0363237	0.0377749	1.48983	1.86284	1.9287	0.0288761	0.0311239	0.0324644	115.748	170.28	115.001	2.7534	3.40592	3.06848	258.345	269.146	264.104
ASMM10P006949	Ccna2	21.5718	21.8638	13.6114	13.3766	12.4151	9.06205	15.6918	16.5931	13.6685	19.0157	11.6179	15.3178	6.36821e-05	3.81206e-05	4.75404e-05	P	P	P	P	P	P	P	P	P	P	P	P	0.546153	0.508944	0.718815	11.7815	11.1274	9.78409	7.30567	6.31861	6.51394	8.5701	8.44495	9.82509	115.27	104.506	151.891	1612.6	1531.71	1295.05	1266.85	912.922	891.976
ASMM10P032393	Ppp1cc	0.211135	0.141902	0.178359	0.264661	0.531031	0.479245	0.215795	0.582609	0.460298	0.177132	0.424979	0.419567	4.90277e-05	0.00575444	0.0116434	P	P	P	A	A	A	P	P	P	P	P	P	0.517301	0.596208	0.577981	0.10922	0.084603	0.103088	0.13691	0.316605	0.276995	0.111631	0.347356	0.266043	109.181	122.424	122.132	14.9496	11.6457	13.6451	23.741	45.7435	37.9298
ASMM10P054450	Fam118a	1.40657	0.635778	0.369357	1.77504	1.01789	1.44788	1.11372	0.667857	0.546228	0.803901	1.4136	0.775936	0.570725	0.166508	0.28237	P	P	P	P	P	P	P	P	P	P	P	P	0.462772	0.427435	0.478762	0.65092	0.271753	0.176834	0.821437	0.435081	0.69319	0.5154	0.285465	0.261513	97.6719	87.7687	101.166	89.0951	37.4072	23.4063	142.442	62.8612	94.9209
ASMM10P033616	Rad18	0.350175	0.575875	0.543857	0.737892	1.02659	0.63686	2.35621	1.35356	0.957267	0.489969	0.800447	1.55568	0.0116822	0.135246	0.348831	P	P	P	P	P	P	P	P	P	P	P	P	0.455006	0.314609	0.421202	0.159332	0.181176	0.229074	0.335745	0.322974	0.268247	1.07209	0.425841	0.403203	96.0328	64.6013	89.0034	21.8086	24.939	30.3209	58.2203	46.6638	36.732
ASMM10P004122	Espl1	1.20905	0.554305	0.655275	0.543292	0.580571	1.11614	0.340284	1.3289	1.83585	0.806209	0.746668	1.16834	0.392686	0.171176	0.726175	P	P	P	P	P	P	P	P	P	P	P	P	0.43686	0.469047	0.407862	0.528184	0.259995	0.267261	0.237343	0.272315	0.45523	0.148657	0.623315	0.748772	92.2029	96.3134	86.1843	72.2955	35.7887	35.3755	41.1566	39.3445	62.3363
ASMM10P045679	Mum1l1	0.398786	0.481496	0.513036	0.452982	0.241755	0.360361	0.742086	0.727145	0.754198	0.464439	0.351699	0.741143	0.00658304	0.00224948	0.0643738	P	P	P	P	P	P	P	P	P	P	P	P	0.434541	0.552812	0.428002	0.173289	0.266177	0.21958	0.196839	0.133645	0.154235	0.322467	0.401975	0.322798	91.7135	113.513	90.4401	23.719	36.6396	29.0643	34.1331	19.3092	21.12
ASMM10P022164	Kif14	0.857531	0.171329	0.290185	0.819782	0.659163	0.5087	0.312213	0.512315	0.402188	0.439682	0.662548	0.408905	0.0303466	0.0301461	0.012249	P	P	P	P	A	P	P	P	P	P	P	P	0.389669	0.509136	0.559124	0.334154	0.0872299	0.162249	0.319444	0.335604	0.284426	0.12166	0.260838	0.224873	82.243	104.545	118.147	45.7375	12.0073	21.4758	55.3935	48.4885	38.9475
ASMM10P051995	Trip13	3.38494	2.32468	1.95111	2.67538	1.97275	1.52806	4.16346	1.38647	1.4649	2.55358	2.05873	2.33828	0.0035674	0.00727166	0.156175	P	P	P	P	P	P	P	P	P	P	P	P	0.358601	0.433801	0.451769	1.21384	1.00845	0.881453	0.959395	0.855783	0.69033	1.49302	0.601454	0.661796	75.6857	89.076	95.4624	166.145	138.814	116.672	166.365	123.645	94.5293
ASMM10P009409	Gemin4	1.05192	0.295381	0.449749	0.479481	0.44331	0.659535	0.433543	0.600114	0.586577	0.599018	0.527442	0.540078	0.118359	0.00302283	0.00549498	P	P	P	P	A	P	P	P	P	P	P	P	0.30661	0.353615	0.318353	0.32253	0.104451	0.143179	0.147014	0.156761	0.209965	0.132929	0.212209	0.186739	64.7126	72.6106	67.2705	44.1465	14.3778	18.9516	25.4931	22.649	28.7512
ASMM10P008866	Chtf18	3.42249	2.52201	1.78481	2.36605	3.34915	2.50188	1.09716	3.17231	2.16773	2.57644	2.73903	2.14573	0.0108886	0.00423633	0.124158	P	P	P	P	P	P	P	P	P	P	P	P	0.231221	0.235678	0.286587	0.791352	0.594383	0.511502	0.54708	0.789323	0.717005	0.253687	0.747644	0.621242	48.8012	48.3938	60.558	108.317	81.8175	67.704	94.8671	114.043	98.1819
[truncated: 19 more columns]

## Sheet: testis-specific mRNAs in GC-2
Annotation		Fold change									Average of fold-change (n = 3)			P-value (n = 3)			Flags												Normalized												Raw (log2)
Systematic	Gene Symbol	F9 1/Testis 1	F9 2/Testis 2	F9 3/Testis 3	GC-1 1/ Testis 1	GC-1 2/ Testis 2	GC-1 3/ Testis 3	GC-2 1/Testis 1	GC-2 2/Testis 2	GC-2 3/Testis 3	F9/Testis	GC-1/Testis	GC-2/Testis	F9/Testis	GC-1/Testis	GC-2/Testis	Testis 1	Testis 2	Testis 3	F9 1	F9 2	F9 3	GC-1 1	GC-1 2	GC-1 3	GC-2 1	GC-2 2	GC-2 3	Testis 1	Testis 2	Testis 3	F9 1	F9 2	F9 3	GC-1 1	GC-1 2	GC-1 3	GC-2 1	GC-2 2	GC-2 3	Testis 1	Testis 2	Testis 3	F9 1	F9 2	F9 3	GC-1 1	GC-1 2	GC-1 3
ASMM10P028657	1700009N14Rik	3.42764e-05	4.22841e-05	3.72708e-05	0.000713401	7.9133e-05	6.47632e-05	0.000253001	0.00372228	0.0031287	3.79438e-05	0.000285766	0.00236799	9.41656e-05	9.42673e-05	9.50419e-05	P	P	P	A	A	A	P	A	A	P	P	P	1065.73	859.039	1013.53	0.0365295	0.0363237	0.0377749	0.760296	0.0679784	0.0656391	0.269632	3.19759	3.17101	224932	176394	214166	2.76914	3.40652	3.07421	131.84	9.82161	8.98819
ASMM10P028876	Actl7a	0.00114435	0.000329791	0.000396564	0.00148707	0.000725984	0.000793649	0.00118696	0.000486898	0.000576368	0.000623568	0.00100223	0.000750076	0.000128652	0.000128843	0.000128712	P	P	P	P	P	P	P	P	P	P	P	P	585.24	460.793	528.907	0.66972	0.151965	0.209745	0.870291	0.334528	0.419767	0.694658	0.224359	0.304845	123520	94618.4	111762	91.6683	20.9182	27.7625	150.914	48.3331	57.4801
ASMM10P044842	Gm14501	0.000444994	8.75945e-05	0.00014685	8.45433e-05	8.34536e-05	9.2835e-05	0.000233623	0.00037675	0.000365119	0.00022648	8.6944e-05	0.000325164	6.18688e-06	6.1834e-06	6.18934e-06	P	P	P	P	A	A	A	A	A	P	P	P	407.446	414.68	451.213	0.181311	0.0363237	0.0662606	0.0344468	0.0346065	0.0418883	0.0951888	0.156231	0.164746	85994.8	85149.6	95344.8	24.817	3.75917	8.77046	5.97328	3.5464	5.73591
ASMM10P044034	Eid3	0.00100633	0.00115421	0.000703484	0.0016643	0.00246722	0.00180073	0.00063384	0.00142596	0.00127763	0.000954674	0.00197742	0.00111248	0.000312336	0.000313549	0.0003125	P	P	P	P	P	P	P	P	P	P	P	P	391.117	289.962	357.329	0.393593	0.334676	0.251375	0.650937	0.7154	0.643453	0.247906	0.413474	0.456536	82548.5	59540.3	75506.4	53.8733	46.0686	33.2728	112.876	103.362	88.1102
ASMM10P043743	Gm5935	0.00494362	0.0033516	0.00436829	0.000456468	0.000922449	0.00108011	0.013486	0.00512089	0.00565923	0.00422117	0.000819675	0.00808871	0.0103569	0.0102263	0.0105436	P	P	P	P	P	P	A	A	P	P	P	P	244.155	132.339	133.268	1.20701	0.443547	0.582154	0.111449	0.122076	0.143944	3.29268	0.677692	0.754195	51530.9	27174.2	28160.6	165.21	61.0548	77.0557	19.3259	17.6377	19.7107
ASMM10P014580	Speer2	0.000189658	0.000246826	0.000241423	0.000938525	0.000235157	0.00039658	0.00398661	0.00631388	0.00656866	0.000225969	0.000523421	0.00562305	0.000282657	0.000283035	0.000288571	P	P	P	A	A	A	P	A	A	P	P	P	192.607	147.163	156.468	0.0365295	0.0363237	0.0377749	0.180767	0.0346065	0.0620519	0.76785	0.929171	1.02778	40651.4	30218.3	33062.8	3.07508	3.89448	3.65964	31.3461	3.74518	8.49698
ASMM10P045087	Gm14625	0.000568486	0.000698938	0.000294789	0.00019488	0.000526009	0.000299241	0.00341114	0.00193263	0.00210822	0.000520738	0.000340044	0.002484	0.00369817	0.00369532	0.00372727	P	P	P	P	A	A	A	A	A	P	P	P	191.197	113.941	128.142	0.108693	0.0796377	0.0377749	0.0372605	0.059934	0.0383454	0.652199	0.220205	0.270153	40353.7	23396.5	27077.5	14.8774	10.9622	4.50801	6.4612	8.65936	5.25077
ASMM10P029784	Sept10	0.00185498	0.0010905	0.00089261	0.000488705	0.000593445	0.000602675	0.00106079	0.00106745	0.000777513	0.00127937	0.000561608	0.000968583	0.000317299	0.000316348	0.000316856	P	P	P	P	P	P	A	A	A	P	P	P	165.824	122.596	147.693	0.307601	0.133691	0.131833	0.081039	0.0727538	0.0890111	0.175905	0.130865	0.114833	34998.6	25173.6	31208.8	42.1031	18.4028	17.4498	14.0527	10.5116	12.1886
ASMM10P046001	Gm20736	0.00528675	0.00363902	0.00379232	0.00144117	0.00352476	0.0025051	0.0209715	0.0107251	0.0113683	0.00423936	0.00249035	0.0143549	0.00520892	0.00516814	0.00543637	P	P	P	P	P	P	P	P	P	P	P	P	133.067	76.3447	84.9466	0.703495	0.27782	0.322145	0.191773	0.269097	0.2128	2.79062	0.818804	0.965696	28085	15676.5	17949.9	96.2912	38.2423	42.64	33.2546	38.8796	29.1394
ASMM10P017762	Slc25a2	0.0013498	0.00409681	0.00333388	0.000853849	0.000456519	0.000745905	0.00163409	0.0025794	0.00263818	0.00292683	0.000685424	0.00228389	0.000959378	0.000951811	0.00095733	P	P	P	P	P	P	A	A	A	P	P	P	102.587	75.8052	72.2614	0.138471	0.310559	0.240911	0.0875935	0.0346065	0.0539001	0.167636	0.195532	0.190639	21651.8	15565.7	15269.4	18.9533	42.7489	31.8877	15.1892	3.62409	7.38073
ASMM10P008421	Sept12	0.0029858	0.00293553	0.0025155	0.00225909	0.00471918	0.00402982	0.00346404	0.00517974	0.00507923	0.00281228	0.00366936	0.00457434	0.000285054	0.000285879	0.000286922	P	P	P	P	P	P	P	P	P	P	P	P	84.3655	63.4709	71.0028	0.251898	0.186321	0.178608	0.190589	0.299531	0.286128	0.292245	0.328763	0.36064	17806	13033	15003.5	34.4787	25.6473	23.641	33.0493	43.2767	39.1805
ASMM10P010379	Spata9	0.000932352	0.00116	0.00109164	0.00267416	0.0029173	0.0031139	0.00385284	0.00570237	0.00639294	0.00106133	0.00290179	0.00531605	0.0128723	0.0129524	0.0130469	P	P	P	A	A	A	P	A	P	P	P	P	62.909	31.3135	34.6039	0.0586534	0.0363237	0.0377749	0.168229	0.0913508	0.107753	0.242379	0.178561	0.221221	13277.5	6429.86	7312.08	8.02822	3.23533	2.97868	29.1719	13.1985	14.755
ASMM10P033143	Igf2bp3	0.0127686	0.00522973	0.00441507	0.119063	0.154278	0.133874	0.177045	0.205363	0.204832	0.00747114	0.135738	0.195747	3.43928e-05	5.94807e-05	7.89498e-05	P	P	P	P	P	P	P	P	P	P	P	P	39.1964	33.2032	35.4367	0.500483	0.173644	0.156455	4.66685	5.12251	4.74406	6.93952	6.8187	7.25858	8272.73	6817.88	7488.05	68.504	23.9022	20.7089	809.26	740.108	649.62
ASMM10P020776	Lnp	0.00457463	0.0031828	0.00337503	0.0181436	0.0245761	0.0206446	0.0274371	0.0159095	0.0140154	0.00371082	0.0211214	0.0191207	0.000284257	0.000304025	0.00030564	P	P	P	P	A	A	P	P	P	P	P	P	39.0414	29.216	33.6648	0.1786	0.0929888	0.11362	0.708351	0.718014	0.694996	1.07118	0.464811	0.471825	8240.02	5999.16	7113.63	24.446	12.8	15.039	122.832	103.74	95.1682
ASMM10P026030	Isg20l2	0.018423	0.0261916	0.0231246	0.00956094	0.0137833	0.0173222	0.0178944	0.0320996	0.0318551	0.0225798	0.0135555	0.027283	0.00545841	0.00528291	0.00553556	P	P	P	P	P	P	P	P	P	P	P	P	35.5618	20.3571	22.8892	0.655156	0.533185	0.529305	0.340004	0.280588	0.396491	0.636357	0.653455	0.729139	7505.62	4180.09	4836.67	89.6748	73.3936	70.0604	58.9588	40.5398	54.2929
ASMM10P026107	Nup210l	0.00190683	0.00104779	0.000844186	0.0109222	0.0115039	0.00614891	0.00406728	0.00430389	0.00481624	0.00126627	0.00952498	0.0043958	0.000602277	0.000621345	0.000609904	P	P	P	A	A	A	P	P	P	P	P	P	32.4199	34.6671	44.7471	0.0618192	0.0363237	0.0377749	0.354096	0.398805	0.275146	0.131861	0.149203	0.215513	6842.5	7118.48	9455.42	8.46154	3.85334	3.63441	61.4024	57.62	37.6767
ASMM10P052956	Pbp2	0.00119008	0.00204868	0.00194646	0.00126045	0.00195183	0.0018815	0.00692939	0.0238787	0.0310583	0.00172841	0.00169793	0.0206221	0.00517371	0.00517348	0.00550463	P	P	P	A	A	A	A	A	A	P	P	P	30.6951	17.7303	19.4069	0.0365295	0.0363237	0.0377749	0.0386898	0.0346065	0.0365141	0.212699	0.423376	0.602746	6478.47	3640.7	4100.84	3.31043	4.02694	3.77136	6.70904	3.86192	3.57609
ASMM10P005968	4930522H14Rik	0.0078133	0.0121255	0.00878134	0.00455695	0.00664678	0.0113548	0.00627206	0.00769613	0.00961598	0.00957338	0.0075195	0.00786139	0.00303663	0.00301149	0.00301742	P	P	P	P	P	P	P	A	P	P	P	P	27.0891	17.5091	17.4891	0.211655	0.212306	0.153578	0.123444	0.116379	0.198585	0.169904	0.134752	0.168175	5717.39	3595.28	3695.59	28.9704	29.2242	20.3281	21.4059	16.8146	27.1929
ASMM10P035733	Gm4763	0.0128383	0.0191395	0.0177542	0.0107712	0.0251002	0.0208607	0.0104531	0.0201578	0.0586504	0.0165773	0.0189107	0.0297538	0.00104018	0.00104836	0.00111725	P	P	P	P	P	P	P	P	P	P	P	P	24.5053	16.9271	18.5182	0.314606	0.323976	0.328776	0.263952	0.424873	0.386303	0.256155	0.341213	1.0861	5172.04	3475.78	3913.04	43.0619	44.5957	43.5177	45.7709	61.3863	52.8978
ASMM10P008798	Spag4	0.00243136	0.00432524	0.00327741	0.00585435	0.00556913	0.0081243	0.00937811	0.00715098	0.0051496	0.00334467	0.00651593	0.00722623	0.00018471	0.000187161	0.0001874	P	P	P	A	A	A	P	P	P	P	P	P	21.608	24.8694	28.0565	0.0525368	0.107566	0.0919526	0.126501	0.138501	0.227939	0.202642	0.177841	0.14448	4560.55	5106.65	5928.55	7.191	14.8066	12.1711	21.936	20.0108	31.2125
ASMM10P010907	2610528A11Rik	0.00184351	0.0031578	0.00328519	0.100458	0.0789677	0.0877771	0.105986	0.0778062	0.102572	0.00276217	0.0890675	0.0954549	0.00680866	0.00970714	0.00997045	P	P	P	A	A	A	P	P	P	P	P	P	19.8152	11.5029	11.4985	0.0365295	0.0363237	0.0377749	1.99059	0.908354	1.00931	2.10014	0.894994	1.17943	4182.17	2361.98	2429.73	2.87007	3.28276	3.08031	345.181	131.24	138.208
ASMM10P014787	Fam3b	0.00885127	0.00508691	0.0066494	0.0087704	0.00813508	0.0116736	0.00872625	0.00778697	0.00842518	0.00686253	0.00952635	0.0083128	6.72617e-05	6.78911e-05	6.75558e-05	P	P	P	P	A	A	P	P	P	P	P	P	18.2576	15.2377	15.6444	0.161603	0.0775131	0.104026	0.160126	0.12396	0.182626	0.15932	0.118656	0.131807	3853.41	3128.89	3305.78	22.1195	10.6698	13.7692	27.7669	17.91	25.0076
ASMM10P012121	Pbk	0.401714	0.376797	0.321776	0.214263	0.26202	0.213367	0.625964	0.511666	0.478722	0.366762	0.229883	0.538784	0.0456866	0.0184242	0.154145	P	P	P	P	P	P	P	P	P	P	P	P	18.2571	9.83294	11.2799	7.33412	3.70502	3.6296	3.91182	2.57642	2.40675	11.4283	5.03117	5.39993	3853.31	2019.08	2383.53	1003.86	510	480.425	678.334	372.245	329.565
ASMM10P007353	Skp2	0.0492442	0.0454102	0.0389305	0.0135144	0.023733	0.0177238	0.0223835	0.0270614	0.028022	0.0445283	0.0183237	0.0258223	5.95187e-05	5.31763e-05	5.48602e-05	P	P	P	P	P	P	P	P	P	P	P	P	17.4066	14.9549	17.8512	0.857172	0.679103	0.694957	0.235238	0.354924	0.316392	0.389621	0.404699	0.500227	3673.8	3070.81	3772.1	117.326	93.4794	91.9866	40.7918	51.2799	43.3246
ASMM10P041892	Mapk6	0.00577573	0.00438913	0.00406189	0.00727327	0.00713998	0.0087825	0.0167383	0.0094982	0.0107002	0.00474225	0.00773192	0.0123122	0.000264072	0.000267427	0.000271902	P	P	P	A	A	A	P	P	P	P	P	P	16.4392	20.662	21.69	0.0949481	0.090688	0.0881024	0.119566	0.147526	0.190492	0.275164	0.196252	0.232087	3469.62	4242.69	4583.26	12.9961	12.4833	11.6615	20.7336	21.3148	26.0848
ASMM10P010936	4930503E14Rik	0.071785	0.0511953	0.0388514	0.178951	0.273898	0.260854	0.234871	0.0969271	0.0972279	0.0539439	0.237901	0.143009	0.00648804	0.0127819	0.0129183	P	P	P	P	P	P	P	P	P	P	P	P	15.4831	8.73894	10.0966	1.11145	0.447393	0.392267	2.77071	2.39358	2.63373	3.63653	0.847041	0.98167	3267.83	1794.44	2133.49	152.131	61.5841	51.9216	480.457	345.828	360.646
ASMM10P045757	Gm15091	0.220195	0.125484	0.104508	0.217728	0.413929	0.320839	0.0729184	0.110106	0.111117	0.150063	0.317499	0.0980472	0.0507866	0.0690695	0.0342751	P	P	P	P	P	P	P	P	P	P	P	P	15.1282	6.15916	7.65093	3.33116	0.772879	0.799587	3.29384	2.54945	2.45472	1.10313	0.678163	0.850147	3192.94	1264.71	1616.7	455.954	106.388	105.836	571.171	368.349	336.133
ASMM10P047479	Top2a	3.25368	2.62214	3.40748	3.51958	3.48938	4.35908	3.25153	4.52359	4.75269	3.09443	3.78935	4.17594	0.0342745	0.00751815	0.000297115	P	P	P	P	P	P	P	P	P	P	P	P	14.8059	9.4936	8.69372	48.1735	24.8935	29.6237	52.1105	33.1268	37.8966	48.1418	42.9451	41.3186	3124.9	1949.4	1837.05	6593.78	3426.63	3921.08	9036.27	4786.2	5189.31
ASMM10P009599	Dscc1	0.69997	0.582017	0.523838	0.746643	0.94893	0.677048	1.93631	0.968981	0.875284	0.601942	0.790874	1.26019	0.209039	0.38095	0.594506	P	P	P	P	P	P	P	P	P	P	P	P	13.2206	7.1237	8.62665	9.25399	4.14612	4.51897	9.87104	6.75989	5.84066	25.5991	6.90272	7.55077	2790.31	1462.77	1822.88	1266.65	570.718	598.144	1711.7	976.679	799.782
ASMM10P039379	Neil3	0.349539	0.223819	0.213996	0.650026	0.482121	0.443265	1.20093	0.655517	0.681104	0.262451	0.525138	0.84585	0.000116102	0.00199222	0.437119	P	P	P	P	P	P	P	P	P	P	P	P	12.5782	12.117	13.151	4.39656	2.71202	2.81427	8.17612	5.84189	5.8294	15.1054	7.94293	8.95723	2654.72	2488.09	2778.92	601.782	373.313	372.505	1417.79	844.044	798.24
ASMM10P043112	Cd109	0.00387357	0.00499267	0.00401687	0.0750991	0.0542011	0.0405321	0.240129	0.263201	0.235234	0.00429437	0.0566108	0.246188	0.00287447	0.00363643	0.00845153	P	P	P	A	A	A	P	P	P	P	P	P	12.3859	7.2754	9.40406	0.0479777	0.0363237	0.0377749	0.930171	0.394335	0.381167	2.97422	1.9149	2.21216	2614.15	1493.92	1987.15	6.56697	3.57741	3.42959	161.297	56.9741	52.1944
ASMM10P043107	Ddx43	0.213686	0.287665	0.201461	0.00933334	0.00733017	0.00300841	0.030935	0.0259838	0.0329218	0.234271	0.00655731	0.0299469	0.000121865	3.75076e-05	4.15719e-05	P	P	P	P	P	P	A	A	A	P	P	P	11.4171	10.2135	12.1373	2.43968	2.93807	2.4452	0.10656	0.0748668	0.0365141	0.353188	0.265386	0.399583	2409.68	2097.22	2564.71	333.933	404.428	323.654	18.4781	10.8169	3.43149
ASMM10P006024	Acr	0.023139	0.0137892	0.0117346	0.0223931	0.0281509	0.0215215	0.01118	0.0126207	0.0115548	0.0162209	0.0240218	0.0117852	4.58851e-06	4.59962e-06	4.36017e-06	P	P	P	P	P	P	P	P	P	P	P	P	11.3184	10.4124	11.4145	0.261897	0.143579	0.133945	0.253455	0.293119	0.245657	0.12654	0.131412	0.131893	2388.85	2138.06	2411.98	35.8474	19.7638	17.7294	43.9506	42.3502	33.6387
ASMM10P003155	Poc1b	0.0154716	0.0196339	0.0106734	0.0239727	0.0305567	0.0179071	0.067554	0.0403764	0.0273849	0.0152596	0.0241455	0.0451051	3.0409e-05	3.15876e-05	3.88286e-05	P	P	P	P	P	A	P	P	P	P	P	P	11.2827	10.1638	11.9528	0.174561	0.199555	0.127577	0.270477	0.310572	0.214041	0.762192	0.410377	0.327327	2381.31	2087.02	2525.73	23.8932	27.4689	16.8865	46.9023	44.8719	29.3093
ASMM10P011379	Diap3	0.305059	0.339086	0.32665	0.214065	0.214651	0.214156	1.11448	0.870407	0.993401	0.323599	0.214291	0.992762	0.0550842	0.0348578	0.95496	P	P	P	P	P	P	P	P	P	P	P	P	10.5644	5.05593	5.69745	3.22278	1.71439	1.86107	2.26147	1.08526	1.22014	11.7738	4.40071	5.65985	2229.71	1038.17	1203.91	441.12	235.988	246.337	392.153	156.8	167.078
ASMM10P051312	Ncapg2	1.08358	0.509335	0.532237	1.28098	1.11876	0.955738	0.396394	0.268039	0.324899	0.708383	1.11849	0.329777	0.470753	0.613494	0.00861875	P	P	P	P	P	P	P	P	P	P	P	P	9.72423	6.98539	7.01671	10.5369	3.55791	3.73455	12.4566	7.81497	6.70614	3.85463	1.87236	2.27972	2052.38	1434.37	1482.68	1442.25	489.75	494.317	2160.05	1129.12	918.294
ASMM10P005284	Gm8267	0.0431795	0.0241617	0.0153782	0.122169	0.149691	0.144608	0.16453	0.0482626	0.0388669	0.0275731	0.138823	0.0838866	0.00445048	0.00674527	0.00712796	P	P	P	P	A	A	P	P	P	P	P	P	9.55018	5.80485	6.13145	0.412372	0.140255	0.0942905	1.16674	0.868935	0.886658	1.57129	0.280157	0.238311	2015.64	1191.96	1295.62	56.4437	19.3063	12.4806	202.319	125.545	121.413
ASMM10P041709	Kif23	1.9346	2.27037	1.98932	1.64647	2.2847	1.60756	1.91991	4.52138	4.01228	2.06476	1.84624	3.48452	0.0103428	0.0195442	0.00754403	P	P	P	P	P	P	P	P	P	P	P	P	9.32217	6.15661	6.86302	18.0347	13.9778	13.6527	15.3487	14.066	11.0327	17.8977	27.8363	27.5364	1967.52	1264.19	1450.21	2468.51	1924.06	1807.11	2661.56	2032.27	1510.74
ASMM10P008278	Cenpn	0.303657	0.335067	0.226277	0.156559	0.155709	0.108574	0.278801	0.120396	0.114928	0.288334	0.140281	0.171375	0.00183739	0.000861325	0.00129772	P	P	P	P	P	P	P	P	P	P	P	P	9.12185	9.96201	12.4916	2.76991	3.33794	2.82656	1.42811	1.55117	1.35627	2.54319	1.19938	1.43564	1925.24	2045.58	2639.57	379.133	459.472	374.132	247.643	224.115	185.718
ASMM10P037448	Rsph6a	0.0182101	0.0116723	0.00459962	0.0408414	0.0312203	0.0389995	0.0711853	0.0343729	0.0414424	0.011494	0.0370204	0.0490002	0.000808169	0.000894918	0.000933627	P	P	P	P	P	A	P	P	P	P	P	P	8.48024	12.0884	11.928	0.154426	0.141099	0.0548641	0.346345	0.377403	0.465184	0.603669	0.415513	0.494323	1789.83	2482.21	2520.47	21.1371	19.4224	7.26197	60.0584	54.5278	63.6993
ASMM10P043202	Atr	0.0804493	0.0718362	0.0807765	0.0775582	0.0684375	0.101293	0.149523	0.124158	0.13699	0.0776873	0.0824296	0.13689	0.0306943	0.0309212	0.0390683	P	P	P	P	P	P	P	P	P	P	P	P	8.38375	3.73753	3.9979	0.674467	0.26849	0.322937	0.650229	0.255787	0.40496	1.25356	0.464042	0.547671	1769.46	767.457	844.788	92.3181	36.9579	42.7448	112.754	36.9565	55.4525
ASMM10P002205	Mgarp	0.247651	0.315247	0.246317	0.0239483	0.0183092	0.0154876	0.542348	0.354755	0.320664	0.269738	0.0192484	0.405923	0.000485492	0.00015621	0.00575583	P	P	P	P	P	P	P	P	P	P	P	P	8.32879	6.74593	8.47816	2.06263	2.12663	2.08832	0.199461	0.123512	0.131307	4.51711	2.39315	2.71864	1757.86	1385.2	1791.5	282.324	292.734	276.416	34.5877	17.8453	17.9803
ASMM10P040266	Star	0.00857626	0.0218992	0.00949948	0.0229097	0.0156494	0.0117849	0.106068	0.0114621	0.0147978	0.013325	0.0167813	0.0441094	0.000207721	0.000208374	0.0002801	P	P	P	A	P	A	P	P	P	P	P	P	8.30515	10.5911	10.4984	0.0712272	0.231937	0.0997294	0.190269	0.165744	0.123722	0.880914	0.121397	0.155354	1752.87	2174.76	2218.39	9.74926	31.9264	13.2005	32.9937	23.947	16.9417
ASMM10P005747	Cdc14a	0.0341948	0.0125046	0.0084357	0.00878973	0.016485	0.0153698	0.0186233	0.0215268	0.0249682	0.0183783	0.0135482	0.0217061	7.21859e-05	6.90732e-05	7.14955e-05	P	P	P	P	A	A	A	P	P	P	P	P	8.13818	8.04359	9.5753	0.278283	0.100582	0.0807744	0.0715325	0.132599	0.14717	0.15156	0.173152	0.239078	1717.63	1651.66	2023.34	38.0902	13.8452	10.6915	12.4042	19.1581	20.1526
ASMM10P043938	Gm648	0.0130982	0.0090229	0.00646459	0.0049268	0.0255514	0.0134854	0.0274996	0.0331911	0.0202134	0.00952857	0.0146545	0.026968	0.000929109	0.000943287	0.000992476	P	P	P	A	A	A	A	P	A	P	P	P	7.99005	5.36484	6.89597	0.104656	0.0484065	0.0445796	0.0393654	0.137079	0.0929951	0.219723	0.178065	0.139391	1686.37	1101.61	1457.17	14.3248	6.66321	5.90069	6.8262	19.8054	12.7341
ASMM10P033618	Rad18	0.114796	0.141536	0.0844247	0.115029	0.093192	0.0810332	0.235911	0.156163	0.129698	0.113586	0.0964181	0.173924	0.00251736	0.00241704	0.00450255	P	P	P	P	P	P	P	P	P	P	P	P	6.43157	4.17683	4.82658	0.738318	0.591172	0.407482	0.739818	0.389247	0.391113	1.51727	0.652265	0.625998	1357.44	857.664	1019.89	101.058	81.3756	53.9356	128.289	56.239	53.5564
ASMM10P028831	Smc2	0.441129	0.520017	0.425293	0.61294	0.627146	0.55819	0.750365	0.683393	0.588712	0.462146	0.599425	0.674157	0.0565751	0.151241	0.289475	P	P	P	P	P	P	P	P	P	P	P	P	6.11716	3.37137	3.85734	2.69846	1.75317	1.6405	3.74945	2.11434	2.15313	4.59011	2.30397	2.27086	1291.08	692.271	815.085	369.353	241.326	217.141	650.178	305.483	294.835
ASMM10P005941	Rcc1	0.0927989	0.0379167	0.0352592	0.0381256	0.0382666	0.052037	0.0476493	0.0452541	0.0254996	0.0553249	0.0428098	0.0394677	0.00234582	0.00228759	0.00221331	P	P	P	P	P	P	P	P	P	P	P	P	5.80943	7.801	9.4773	0.539109	0.295788	0.334162	0.221488	0.298518	0.493171	0.276816	0.353027	0.241668	1226.13	1601.85	2002.63	73.7909	40.7156	44.2307	38.4074	43.1304	67.5315
ASMM10P040311	Gtf2e2	0.0438558	0.0548536	0.0289516	0.0168065	0.0344407	0.0210586	0.0166039	0.0282938	0.0204145	0.0425537	0.0241019	0.0217708	0.000370578	0.000345232	0.000341361	P	P	P	P	P	P	A	P	P	P	P	P	5.65998	5.47543	7.1305	0.248223	0.300347	0.206439	0.0951242	0.188578	0.150158	0.093978	0.154921	0.145566	1194.59	1124.32	1506.73	33.9757	41.3432	27.3249	16.4951	27.246	20.5617
ASMM10P023597	Nusap1	1.48876	1.08798	1.36689	2.03091	1.80789	2.31322	1.35091	1.81881	2.10044	1.31454	2.05067	1.75672	0.166936	0.00311682	0.00516704	P	P	P	P	P	P	P	P	P	P	P	P	5.50497	4.78153	4.46478	8.19557	5.20219	6.10284	11.1801	8.64446	10.328	7.43673	8.69669	9.37798	1161.87	981.831	943.443	1121.77	716.088	807.791	1938.7	1248.96	1414.25
ASMM10P013923	Troap	1.80676	0.854783	0.81853	2.12517	3.01966	3.45648	2.16295	2.97744	4.01954	1.16002	2.8671	3.05331	0.65592	0.00401695	0.0126609	P	P	P	P	P	P	P	P	P	P	P	P	5.481	4.69667	4.90887	9.90283	4.01463	4.01806	11.6481	14.1824	16.9674	11.8551	13.984	19.7314	1156.81	964.407	1037.28	1355.46	552.619	531.842	2019.84	2049.09	2323.41
ASMM10P000213	Prc1	0.608288	0.626259	0.450301	0.88329	0.784201	0.604337	1.37462	1.22987	1.36946	0.561616	0.757276	1.32465	0.048838	0.316235	0.228834	P	P	P	P	P	P	P	P	P	P	P	P	5.47878	3.6204	4.23724	3.33268	2.26731	1.90803	4.83935	2.83912	2.56072	7.53124	4.45263	5.80272	1156.34	743.406	895.362	456.162	312.098	252.553	839.172	410.2	350.648
ASMM10P043535	Kif15	0.789371	0.580067	0.448236	0.375131	0.313243	0.332859	0.891214	0.450109	0.502716	0.605891	0.340411	0.614679	0.0109598	0.000921638	0.0310672	P	P	P	P	P	P	P	P	P	P	P	P	5.37341	6.03684	6.903	4.24161	3.50177	3.09417	2.01573	1.891	2.29773	4.78886	2.71724	3.47025	1134.1	1239.6	1458.66	580.573	482.024	409.554	349.54	273.215	314.636
ASMM10P051998	Cep72	0.0641668	0.0114845	0.0106038	0.0595329	0.0158628	0.0175758	0.0988954	0.0130819	0.0114729	0.0287517	0.0309905	0.0411501	0.0189788	0.0192239	0.0194705	P	P	P	P	A	P	P	P	P	P	P	P	4.90624	10.5638	13.2745	0.314818	0.12132	0.140761	0.292083	0.167572	0.233311	0.485205	0.138194	0.152298	1035.5	2169.16	2805.01	43.0909	16.6999	18.6315	50.6489	24.211	31.948
ASMM10P008811	Dlgap5	4.92671	4.09533	4.01552	2.74693	2.92993	2.43295	2.71425	2.91469	3.39205	4.34585	2.70327	3.007	0.0318519	0.0284885	0.00686429	P	P	P	P	P	P	P	P	P	P	P	P	4.51916	2.82914	2.85936	22.2646	11.5862	11.4818	12.4138	8.28916	6.95668	12.2661	8.24605	9.6991	953.806	580.93	604.205	3047.47	1594.86	1519.77	2152.63	1197.63	952.601
ASMM10P008968	Wdr62	0.0383219	0.0564559	0.0475799	0.0258519	0.0156666	0.0222305	0.0458689	0.0324783	0.0334817	0.0474526	0.0212496	0.0372763	5.79809e-07	4.27474e-07	4.77639e-07	P	P	P	P	P	P	P	A	A	P	P	P	4.44716	4.65304	4.67397	0.170424	0.262692	0.222387	0.114967	0.0728971	0.103905	0.203986	0.151123	0.156492	938.61	955.447	987.647	23.3268	36.1598	29.4358	19.936	10.5323	14.228
ASMM10P027262	Cdk5rap2	0.182026	0.138563	0.13656	0.103649	0.115095	0.161159	0.265724	0.209716	0.378431	0.152383	0.126634	0.284624	0.0194313	0.0154796	0.0319595	P	P	P	P	P	P	P	P	P	P	P	P	3.99441	2.43046	1.99113	0.727087	0.33677	0.271909	0.414017	0.279732	0.320888	1.06141	0.509704	0.753506	843.053	499.066	420.741	99.5204	46.3569	35.9907	71.7931	40.4162	43.9403
ASMM10P008657	Pask	0.291952	0.263166	0.167422	0.173261	0.111696	0.0938409	0.213012	0.083791	0.0831158	0.240846	0.126266	0.12664	0.000694336	0.000352365	0.000542783	P	P	P	P	P	P	P	P	P	P	P	P	3.8337	3.1805	4.0828	1.11925	0.837	0.68355	0.664229	0.35525	0.383133	0.816623	0.266497	0.339345	809.134	653.079	862.727	153.198	115.214	90.4767	115.181	51.327	52.4637
ASMM10P007359	Baz1a	0.0560951	0.109235	0.0678884	0.2356	0.401992	0.359658	0.297906	0.496988	0.446863	0.0777394	0.332416	0.413919	0.0120999	0.0319991	0.0458905	P	P	P	P	P	P	P	P	P	P	P	P	3.76066	1.89954	2.3039	0.210955	0.207495	0.156408	0.886011	0.763597	0.828615	1.12032	0.944047	1.02953	793.72	390.047	486.831	28.8746	28.5619	20.7026	153.64	110.326	113.465
ASMM10P019843	Kif11	2.43251	3.23482	2.65481	2.71123	3.54346	2.64042	2.84456	3.76359	3.48734	2.77405	2.96504	3.36516	0.00685811	0.0101148	0.00276219	P	P	P	P	P	P	P	P	P	P	P	P	3.65157	2.02261	2.50312	8.88246	6.54278	6.64532	9.90024	7.16704	6.60929	10.3871	7.61227	8.72922	770.694	415.319	528.929	1215.79	900.622	879.594	1716.76	1035.5	905.032
ASMM10P040321	Dusp4	0.16705	0.441546	0.302585	0.233504	0.339043	0.273744	0.426805	0.26381	0.240006	0.303727	0.282097	0.310207	0.00134087	0.000396158	0.00210189	P	P	P	P	P	P	P	P	P	P	P	P	3.38237	2.74729	3.3274	0.565027	1.21306	1.00682	0.789797	0.931449	0.910856	1.44362	0.724763	0.798595	713.878	564.125	703.106	77.3384	166.979	133.266	136.956	134.577	124.727
ASMM10P019222	Arhgap19	0.125527	0.0964338	0.12086	0.0085519	0.0117904	0.0116275	0.0392405	0.0535516	0.05051	0.114274	0.0106566	0.0477674	3.03832e-05	1.59264e-05	1.86789e-05	P	P	P	P	P	P	A	A	A	P	P	P	3.37166	2.93515	3.14032	0.423232	0.283048	0.37954	0.0288341	0.0346065	0.0365141	0.132305	0.157182	0.158617	711.616	602.699	663.573	57.9302	38.9619	50.237	4.01637	3.80122	3.60248
ASMM10P009769	Bcl2l11	0.125234	0.0800783	0.0588274	0.336835	0.434976	0.402018	0.0947943	0.192294	0.140488	0.0880465	0.391276	0.142525	9.70703e-05	0.000434785	0.000118744	P	P	P	P	P	P	P	P	P	P	P	P	3.28512	2.77482	3.26894	0.411408	0.222203	0.192303	1.10654	1.20698	1.31417	0.31141	0.533581	0.459247	693.352	569.777	690.752	56.3117	30.5865	25.4538	191.881	174.386	179.954
ASMM10P010539	Cenpk	0.103535	0.116356	0.0544825	0.136474	0.175735	0.155466	0.182525	0.15137	0.142145	0.0914578	0.155892	0.15868	0.000419362	0.000508275	0.000607211	P	P	P	P	P	P	P	P	P	P	P	P	3.15381	2.36513	2.85761	0.32653	0.275197	0.15569	0.430413	0.415635	0.444261	0.57565	0.35801	0.406195	665.639	485.651	603.835	44.694	37.8811	20.6075	74.6363	60.0516	60.8341
ASMM10P004448	Oip5	1.06532	1.11479	0.842573	1.9	2.18783	1.95176	2.22337	0.882975	0.940854	1.00756	2.0132	1.34907	0.968896	0.0573485	0.554297	P	P	P	P	P	P	P	P	P	P	P	P	3.14666	1.69487	1.99873	3.3522	1.88942	1.68408	5.97866	3.70809	3.90104	6.9962	1.49653	1.88051	664.13	348.022	422.347	458.835	260.082	222.909	1036.74	535.751	534.183
ASMM10P027992	Rps6ka1	0.265342	0.160956	0.128164	0.139167	0.169043	0.105798	0.152742	0.116883	0.10756	0.184821	0.138003	0.125728	0.000517323	0.000180245	0.000189317	P	P	P	P	P	P	P	P	P	P	P	P	3.02674	2.48109	3.0172	0.803123	0.399347	0.386697	0.421224	0.41941	0.319212	0.462311	0.289996	0.324531	638.819	509.463	637.558	109.928	54.9706	51.1843	73.0428	60.597	43.7109
ASMM10P052734	Nol8	0.187108	0.279575	0.145391	0.110589	0.191661	0.164889	0.235583	0.262678	0.231432	0.204025	0.155713	0.243231	0.00290981	0.00217556	0.00350727	P	P	P	P	P	P	P	P	P	P	P	P	2.94023	1.92313	2.42571	0.550141	0.537658	0.352677	0.325156	0.368589	0.399973	0.692669	0.505162	0.561389	620.561	394.892	512.572	75.3009	74.0093	46.6814	56.3841	53.2543	54.7696
ASMM10P008103	Ap1s2	0.210937	0.16922	0.137105	0.070179	0.0544876	0.0548837	0.128352	0.112955	0.0903723	0.172421	0.0598501	0.11056	0.00723877	0.00385976	0.00492357	P	P	P	P	P	P	P	A	A	P	P	P	2.915	1.7649	2.03027	0.614881	0.298656	0.278361	0.204572	0.0961655	0.111429	0.374146	0.199355	0.18348	615.235	362.402	429.012	84.1623	41.1104	36.8447	35.474	13.8941	15.2583
ASMM10P038947	Drd4	0.012571	0.0143743	0.0130225	0.0581748	0.0162382	0.0125879	0.165341	0.0598624	0.0733614	0.0133226	0.0290003	0.0995216	2.59634e-05	3.47336e-05	0.000101199	P	P	P	A	A	A	P	A	A	P	P	P	2.90587	2.52698	2.90074	0.0365295	0.0363237	0.0377749	0.169048	0.0410336	0.0365141	0.480459	0.151271	0.212802	613.308	518.886	612.949	3.03675	3.81953	3.43771	29.314	5.92859	3.34626
ASMM10P006351	Ankra2	0.053697	0.0152161	0.012676	0.105603	0.0925666	0.0834181	0.0704962	0.102117	0.0904477	0.0271964	0.0938624	0.087687	0.000121963	0.000151717	0.000147288	P	P	P	P	A	A	P	P	P	P	P	P	2.79287	2.38719	2.98003	0.149969	0.0363237	0.0377749	0.294934	0.220974	0.248588	0.196887	0.243773	0.269536	589.458	490.182	629.703	20.5271	3.37934	4.02011	51.1433	31.9267	34.04
ASMM10P007750	Nuf2	1.52665	1.4203	1.12075	0.454751	0.698115	0.612361	0.716736	0.753589	0.75032	1.3559	0.588409	0.740215	0.370728	0.0668062	0.271189	P	P	P	P	P	P	P	P	P	P	P	P	2.78745	1.64543	1.79545	4.25546	2.33701	2.01225	1.2676	1.1487	1.09946	1.99787	1.23998	1.34716	588.315	337.869	379.393	582.469	321.692	266.347	219.809	165.965	150.553
ASMM10P027375	Cdkn2a	0.466421	0.0875194	0.110418	9.08844	8.73762	13.3364	9.87517	9.96372	10.6136	0.221453	10.3875	10.1508	0.00288942	0.010537	0.000597763	P	P	P	P	P	P	P	P	P	P	P	P	2.61333	3.18726	3.3493	1.21891	0.278947	0.369823	23.7511	27.8491	44.6675	25.8071	31.757	35.5482	551.565	654.466	707.732	166.839	38.3974	48.9509	4118.58	4023.68	6116.48
ASMM10P009304	Bora	1.24888	0.882369	0.562327	0.169621	0.100673	0.0717373	0.187052	0.109395	0.0671869	0.897857	0.11401	0.121211	0.447345	0.000426124	0.000470576	P	P	P	P	P	P	P	P	P	P	P	P	2.58721	2.75579	3.35315	3.2311	2.43162	1.88557	0.438845	0.277433	0.240546	0.483942	0.30147	0.225288	546.052	565.869	708.547	442.259	334.716	249.579	76.0983	40.084	32.9388
ASMM10P008172	Lrrc28	0.0581049	0.0563478	0.0514712	0.0766079	0.0791481	0.057429	0.065156	0.0959109	0.107804	0.055308	0.0710616	0.0896237	0.000196269	0.000210163	0.000244881	P	P	P	P	A	P	P	P	P	P	P	P	2.54224	2.08511	2.65842	0.147717	0.117491	0.136832	0.194755	0.165032	0.15267	0.165642	0.199985	0.286589	536.561	428.153	561.744	20.2188	16.1728	18.1115	33.7718	23.8441	20.9057
ASMM10P006008	Lsm2	0.394294	0.302699	0.252506	0.330921	0.481005	0.515767	0.323199	0.430424	0.481908	0.3165	0.442565	0.411844	0.0247668	0.0247499	0.0216204	P	P	P	P	P	P	P	P	P	P	P	P	2.5397	1.66875	1.53821	1.00139	0.50513	0.388406	0.84044	0.802678	0.793357	0.820828	0.718272	0.741274	536.025	342.659	325.035	137.066	69.5318	51.4106	145.737	115.972	108.637
ASMM10P006644	Slc26a2	0.101026	0.092804	0.0426458	0.0528771	0.0764782	0.074661	0.0487816	0.0764999	0.0544427	0.0788253	0.0680054	0.0599081	0.000362293	0.000311998	0.000298925	P	P	P	P	P	A	P	P	P	P	P	P	2.53106	1.92613	2.38738	0.255704	0.178752	0.101812	0.133835	0.147307	0.178244	0.123469	0.147349	0.129975	534.202	395.508	504.472	34.9996	24.6055	13.4761	23.2078	21.2831	24.4076
ASMM10P011246	Cdca2	3.33385	4.37332	3.47182	1.70235	3.5241	2.83299	1.72178	3.21755	3.00131	3.72633	2.68648	2.64688	0.00113521	0.0030146	0.0036761	P	P	P	P	P	P	P	P	P	P	P	P	2.39073	1.46631	1.81736	7.97033	6.41265	6.30952	4.06985	5.16743	5.14854	4.1163	4.71793	5.45445	504.583	301.09	384.021	1090.94	882.709	835.148	705.737	746.597	705.007
ASMM10P031752	Ncapg	1.36397	0.867616	1.06265	1.58907	1.14417	1.52362	1.42959	1.0707	1.17546	1.09808	1.41895	1.22525	0.709518	0.238664	0.455785	P	P	P	P	P	P	P	P	P	P	P	P	2.32051	1.7265	1.50583	3.16511	1.49794	1.60017	3.68746	1.97541	2.29431	3.31739	1.84857	1.77004	489.764	354.516	318.194	433.227	206.193	211.803	639.427	285.411	314.168
ASMM10P055498	Atad2b	0.252974	0.198688	0.252316	0.16016	0.172435	0.172547	0.300855	0.180816	0.185487	0.234659	0.168381	0.222386	0.010071	0.00658301	0.012677	P	P	P	P	P	P	P	P	P	P	P	P	2.31974	1.59307	1.39367	0.586834	0.316524	0.351644	0.37153	0.274701	0.240473	0.697906	0.288053	0.258508	489.601	327.118	294.493	80.3233	43.5699	46.5447	64.4256	39.6892	32.9288
ASMM10P049139	Mtmr4	0.0524058	0.0166408	0.0231992	0.0841391	0.0849021	0.11718	0.0490785	0.0947382	0.0892528	0.0307486	0.0954071	0.0776898	1.49768e-05	2.28016e-05	2.14309e-05	P	P	P	A	A	A	P	P	P	P	P	P	2.21409	2.18281	2.45171	0.116031	0.0363237	0.0568777	0.186292	0.185325	0.287292	0.108664	0.206795	0.218822	467.303	448.214	518.066	15.8819	4.02614	7.52851	32.3041	26.776	39.3399
ASMM10P020131	Zcchc2	0.150917	0.047899	0.0681457	0.214403	0.403475	0.402381	0.330415	0.182268	0.162752	0.0889871	0.340086	0.225145	0.00156075	0.0041191	0.00513819	P	P	P	P	A	A	P	P	P	P	P	P	2.19628	1.6039	1.60605	0.331455	0.0768255	0.109446	0.470889	0.647135	0.646245	0.725684	0.292341	0.261389	463.543	329.343	339.372	45.3681	10.5751	14.4865	81.655	93.499	88.4926
ASMM10P000899	Fanci	0.825619	0.537921	0.40193	1.23133	1.22162	0.694217	1.05086	0.837486	0.738993	0.58849	1.04906	0.87578	0.102419	0.83488	0.550821	P	P	P	P	P	P	P	P	P	P	P	P	2.17468	1.6358	1.91672	1.79546	0.879931	0.770389	2.67776	1.99832	1.33062	2.28528	1.36996	1.41644	458.984	335.892	405.018	245.754	121.124	101.971	464.339	288.721	182.206
ASMM10P007721	Suv39h2	0.230928	0.541501	0.39352	0.328335	0.495619	0.295979	0.358069	0.335217	0.306543	0.38865	0.373311	0.333276	0.00622415	0.00303006	0.00282962	P	P	P	P	P	P	P	P	P	P	P	P	2.14631	1.66221	2.32992	0.495642	0.900089	0.916869	0.704707	0.823823	0.689608	0.768525	0.557201	0.71422	452.996	341.315	492.33	67.8413	123.898	121.36	122.201	119.027	94.4304
ASMM10P008191	Nup205	0.314445	0.276528	0.235094	0.177135	0.312502	0.269525	0.27822	0.373414	0.36147	0.275356	0.253054	0.337701	0.000347112	0.000287644	0.000377755	P	P	P	P	P	P	P	P	P	P	P	P	2.13085	1.7659	2.05257	0.670034	0.488319	0.482548	0.377448	0.551846	0.55322	0.592844	0.659411	0.741944	449.733	362.606	433.725	91.7113	67.2178	63.8715	65.4518	79.7316	75.7543
ASMM10P011397	Dis3	1.61408	2.46508	2.27757	0.492405	0.919137	0.746027	0.792423	0.800223	0.925655	2.11891	0.71919	0.839434	0.00229451	0.0712573	0.354324	P	P	P	P	P	P	P	P	P	P	P	P	2.07275	1.37309	1.69849	3.34559	3.38477	3.86843	1.02063	1.26206	1.26712	1.6425	1.09878	1.57222	437.471	281.948	358.904	457.93	465.918	512.037	176.984	182.344	173.511
ASMM10P019529	Cdca5	1.00721	0.787213	0.725856	0.881261	0.8755	0.569505	0.760983	0.681621	0.627041	0.840092	0.775422	0.689882	0.151199	0.0569159	0.00629192	P	P	P	P	P	P	P	P	P	P	P	P	2.05543	1.94007	2.29088	2.07025	1.52725	1.66285	1.81137	1.69853	1.30467	1.56415	1.32239	1.43648	433.816	398.37	484.082	283.366	210.227	220.1	314.103	245.406	178.653
ASMM10P000761	Piga	0.386331	0.220117	0.152286	0.0722865	0.0420881	0.0547838	0.183331	0.183545	0.127376	0.252912	0.0563862	0.164751	0.00250039	0.000339575	0.000548463	P	P	P	P	P	P	P	A	A	P	P	P	2.05362	1.67001	2.21822	0.793378	0.367599	0.337803	0.148449	0.0702877	0.121522	0.376493	0.306523	0.282547	433.434	342.918	468.727	108.594	50.6005	44.7127	25.742	10.1553	16.6405
ASMM10P050403	Gsc	0.169427	0.0996674	0.082281	0.0141456	0.0173889	0.0164609	1.57908	1.46846	1.37612	0.117125	0.0159985	1.47456	2.90335e-05	7.85415e-06	0.000879004	P	P	P	P	P	P	A	A	A	P	P	P	2.03838	1.99015	2.21823	0.345357	0.198353	0.182518	0.0288341	0.0346065	0.0365141	3.21877	2.92246	3.05255	430.217	408.654	468.729	47.271	27.3035	24.1586	3.29392	3.07306	2.91071
ASMM10P018536	Lmnb1	5.27799	5.51435	4.1207	2.17424	2.66279	2.17959	1.15694	4.79738	4.33708	4.97101	2.33887	3.43047	0.00441817	0.00172057	0.0754009	P	P	P	P	P	P	P	P	P	P	P	P	2.01126	1.39478	1.66119	10.6154	7.69132	6.84528	4.37296	3.71401	3.62071	2.32691	6.69131	7.20472	424.494	286.402	351.023	1452.99	1058.72	906.061	758.298	536.606	495.797
ASMM10P000074	Bcl2l11	0.144401	0.0887891	0.0782948	0.436086	0.566012	0.443978	0.0779453	0.229355	0.202283	0.103828	0.482025	0.169861	0.000105253	0.000692415	0.000254913	P	P	P	P	P	P	P	P	P	P	P	P	2.00058	1.69535	1.99659	0.288886	0.150528	0.156323	0.872425	0.959586	0.886441	0.155936	0.388836	0.403877	422.239	348.119	421.895	39.5414	20.7204	20.6913	151.284	138.642	121.383
ASMM10P024874	D930015E06Rik	0.110377	0.0333909	0.0195682	0.167076	0.106706	0.0333578	0.168956	0.136657	0.135852	0.0544455	0.10238	0.147155	0.000119969	0.000190506	0.000130818	P	P	P	P	A	A	P	P	A	P	P	P	1.99146	1.84143	2.24036	0.219812	0.0614871	0.0438399	0.332726	0.196493	0.0747337	0.336468	0.251645	0.304357	420.314	378.116	473.407	30.0869	8.46377	5.80278	57.6967	28.3896	10.2335
ASMM10P033685	Parpbp	5.82561	4.17121	3.33968	1.46853	1.59302	1.21611	4.49901	4.03001	3.62165	4.4455	1.42588	4.05023	0.0110446	0.00646603	0.000602405	P	P	P	P	P	P	P	P	P	P	P	P	1.83845	1.58847	1.96167	10.7101	6.62585	6.55136	2.69982	2.53046	2.38561	8.27123	6.40156	7.10449	388.021	326.174	414.516	1465.95	912.057	867.158	468.165	365.605	326.67
ASMM10P050062	Mis18bp1	2.45811	2.86252	2.34627	0.994538	1.09114	1.05669	0.794495	1.26262	1.20686	2.55563	1.04746	1.08799	0.0237244	0.881723	0.854362	P	P	P	P	P	P	P	P	P	P	P	P	1.78768	0.998596	1.20025	4.39432	2.8585	2.81612	1.77792	1.08961	1.26829	1.42031	1.26085	1.44853	377.305	205.05	253.623	601.475	393.476	372.75	308.302	157.429	173.672
ASMM10P024945	Rxfp4	0.13387	0.0469483	0.0302311	0.103264	0.165256	0.102482	0.0621659	0.121758	0.108458	0.0703499	0.123667	0.0974606	0.005346	0.00542509	0.00481242	P	P	P	P	A	A	P	P	P	P	P	P	1.78604	1.05422	1.24954	0.239098	0.0494937	0.0377749	0.184433	0.174216	0.128055	0.111031	0.128359	0.135523	376.958	216.471	264.037	32.7266	6.81287	3.48715	31.9818	25.171	17.535
ASMM10P036371	Kif7	0.121187	0.11271	0.103115	0.0805168	0.307328	0.25483	0.067982	1.1745	0.14183	0.112338	0.214225	0.461436	0.00290557	0.00499981	0.150407	P	P	P	P	A	A	P	P	P	P	P	P	1.71878	1.17184	1.16915	0.208294	0.132078	0.120557	0.138391	0.36014	0.297936	0.116846	1.37632	0.165821	362.762	240.624	247.051	28.5104	18.1807	15.9573	23.9978	52.0335	40.7973
ASMM10P004197	Urb2	0.512332	0.711242	0.546131	0.206312	0.331571	0.264992	0.260311	0.354877	0.401656	0.589902	0.267625	0.338948	0.0141698	0.00079785	0.00204866	P	P	P	P	P	P	P	P	P	P	P	P	1.67488	1.86166	2.10944	0.858095	1.32409	1.15203	0.345548	0.617271	0.558985	0.43599	0.66066	0.84727	353.498	382.269	445.741	117.452	182.262	152.486	59.9202	89.1843	76.5437
ASMM10P009153	Lrrc1	0.15293	0.0397592	0.0196514	0.172136	0.101626	0.0768373	0.103626	0.0834622	0.0652902	0.0707801	0.116867	0.0841261	0.000827718	0.000878414	0.000738914	P	P	P	P	A	A	P	P	P	P	P	P	1.67175	2.03482	2.36165	0.25566	0.0809029	0.0464096	0.287769	0.206792	0.181463	0.173237	0.169831	0.154192	352.837	417.827	499.035	34.9937	11.1364	6.14291	49.9008	29.8776	24.8483
ASMM10P008192	Serpinb7	0.233456	0.309634	0.337117	0.210075	0.264721	0.140949	0.249608	0.298619	0.229774	0.293402	0.205248	0.259334	0.0463763	0.0356447	0.0436787	P	P	P	P	P	P	P	P	P	P	P	P	1.65824	0.740326	0.946507	0.387125	0.22923	0.319083	0.348354	0.19598	0.133409	0.41391	0.221075	0.217483	349.985	152.017	200.004	52.988	31.5538	42.2348	60.4067	28.3155	18.2682
ASMM10P004876	Ppp4r1	0.288342	0.2736	0.288756	0.227883	0.336148	0.183182	0.291747	0.306287	0.207936	0.283566	0.249071	0.268656	0.00182595	0.00156153	0.00140383	P	P	P	P	P	P	P	P	P	P	P	P	1.65053	1.70251	2.18984	0.475918	0.465807	0.632328	0.376128	0.572295	0.401138	0.481537	0.521455	0.455345	348.358	349.59	462.729	65.1415	64.1189	83.6969	65.2229	82.686	54.9291
ASMM10P053966	Tmem194	0.360222	0.155064	0.192548	0.342571	0.200182	0.187566	0.633074	0.153224	0.179192	0.235945	0.24344	0.32183	0.00110705	0.000916095	0.00809045	P	P	P	P	P	P	P	P	P	P	P	P	1.60151	2.00401	2.12493	0.576898	0.310751	0.40915	0.54863	0.401166	0.398564	1.01387	0.307063	0.380769	338.011	411.5	449.014	78.9632	42.7752	54.1564	95.1358	57.9611	54.5767
ASMM10P007605	Supt20	0.17952	0.175549	0.116352	0.0947408	0.0350992	0.0689423	0.131745	0.117786	0.13893	0.15714	0.0662608	0.129487	3.73037e-05	2.60584e-05	2.86153e-05	P	P	P	P	P	P	P	A	P	P	P	P	1.59616	1.65834	1.82046	0.286542	0.29112	0.211813	0.151221	0.0582064	0.125506	0.210285	0.195329	0.252916	336.882	340.521	384.677	39.2207	40.073	28.0362	26.2227	8.40975	17.186
ASMM10P017368	Chaf1a	0.474353	0.310312	0.203253	0.74925	0.689052	0.622994	0.653303	0.740182	0.547306	0.329306	0.687099	0.64693	0.00332764	0.0304559	0.0175568	P	P	P	P	P	P	P	P	P	P	P	P	1.57405	1.53859	2.02234	0.746655	0.477444	0.411046	1.17935	1.06017	1.2599	1.02833	1.13884	1.10684	332.216	315.932	427.336	102.199	65.7207	54.4073	204.507	153.175	172.523
ASMM10P042168	Sema3f	0.180302	0.079515	0.0807115	0.2029	0.171576	0.140306	0.142415	0.10605	0.114547	0.11351	0.171594	0.121004	0.000243526	0.000250259	0.000200759	P	P	P	P	A	P	P	P	P	P	P	P	1.53691	1.71363	1.9384	0.277109	0.136259	0.156451	0.31184	0.294017	0.271969	0.21888	0.18173	0.222039	324.379	351.873	409.6	37.9295	18.7562	20.7084	54.0749	42.4801	37.2417
ASMM10P006474	Trim24	0.275182	0.369393	0.324414	0.119089	0.0884254	0.0592555	0.276374	0.179268	0.165953	0.322996	0.0889232	0.207198	0.00076434	0.00027925	0.00081928	P	P	P	P	P	P	P	A	A	P	P	P	1.5266	1.18939	1.44131	0.420094	0.439353	0.46758	0.181801	0.105173	0.0854055	0.421914	0.21322	0.23919	322.203	244.228	304.56	57.5006	60.4774	61.8903	31.5254	15.1955	11.6949
ASMM10P053414	Gins2	3.31281	1.68328	1.66633	1.98019	1.55023	2.15323	3.89444	1.41415	1.99586	2.22081	1.89455	2.43481	0.104125	0.00389143	0.141433	P	P	P	P	P	P	P	P	P	P	P	P	1.48441	1.48476	1.35359	4.91759	2.49926	2.25552	2.93943	2.30172	2.91459	5.78095	2.09967	2.70157	313.298	304.877	286.024	673.097	344.026	298.548	509.714	332.556	399.105
ASMM10P000531	Espn	0.324382	0.17569	0.160056	0.157818	0.145718	0.109637	0.124374	0.0849791	0.0741517	0.220043	0.137725	0.0945017	0.000989874	0.000554656	0.000458036	P	P	P	P	P	P	P	P	P	P	P	P	1.44956	1.74833	1.9584	0.470213	0.307165	0.313455	0.228768	0.254763	0.214714	0.180288	0.148572	0.145219	305.942	358.999	413.826	64.3606	42.2816	41.4898	39.6697	36.8086	29.4016
ASMM10P007727	Nup98	0.413381	0.34688	0.24772	0.194975	0.219116	0.255254	0.273989	0.41718	0.316323	0.335994	0.223115	0.335831	0.000755365	0.000262194	0.000489101	P	P	P	P	P	P	P	P	P	P	P	P	1.4436	1.28406	1.5684	0.596756	0.445414	0.388522	0.281466	0.281357	0.400339	0.39553	0.535683	0.49612	304.684	263.666	331.414	81.6814	61.3117	51.426	48.8079	40.6509	54.8197
ASMM10P046748	Zfp672	0.035994	0.0306567	0.0299204	0.143146	0.128055	0.158298	0.0940422	0.151965	0.199659	0.0321904	0.143166	0.148555	7.43655e-05	0.000131978	0.000175165	P	P	P	A	A	A	P	P	P	P	P	P	1.4372	1.18485	1.26251	0.0517305	0.0363237	0.0377749	0.205728	0.151727	0.199854	0.135157	0.180057	0.252072	303.333	243.296	266.779	7.08065	3.9384	3.70054	35.6746	21.9217	27.3667
ASMM10P007732	Pkmyt1	0.786516	0.401438	0.366817	1.36747	1.17114	1.1784	1.9197	0.716015	0.762923	0.518257	1.239	1.13288	0.0296477	0.347353	0.959994	P	P	P	P	P	P	P	P	P	P	P	P	1.41144	2.3345	2.37347	1.11012	0.937157	0.870628	1.9301	2.73402	2.7969	2.70953	1.67154	1.81077	297.896	479.362	501.532	151.948	129.001	115.239	334.691	395.015	382.989
ASMM10P007097	Mdm1	0.212542	0.0817086	0.163835	0.139561	0.131549	0.0914515	0.0991124	0.155711	0.150719	0.152695	0.120854	0.135181	6.37661e-05	2.25135e-05	3.16484e-05	P	P	P	P	A	P	P	P	P	P	P	P	1.38895	1.56233	1.43499	0.295211	0.127656	0.235102	0.193844	0.205523	0.131232	0.137663	0.243272	0.216281	293.151	320.806	303.226	40.4072	17.572	31.1188	33.6137	29.6943	17.9701
ASMM10P036061	Gm581	0.120955	0.0664025	0.0894058	0.127218	0.102395	0.0870781	0.100474	0.0528	0.0666886	0.0922544	0.105564	0.073321	0.00415094	0.00436586	0.00383207	P	P	P	P	P	P	P	P	P	P	P	P	1.38692	2.17405	2.39847	0.167755	0.144363	0.214437	0.176442	0.222611	0.208854	0.13935	0.11479	0.15995	292.721	446.416	506.815	22.9616	19.8717	28.3835	30.5961	32.1632	28.5991
ASMM10P040086	Abhd13	0.163482	0.174918	0.18749	0.195992	0.150892	0.20021	0.105046	0.106468	0.140409	0.175297	0.182364	0.117307	0.00184792	0.00214422	0.001412	P	P	P	P	P	P	P	P	P	P	P	P	1.36128	1.01276	0.965955	0.222546	0.17715	0.181107	0.2668	0.152817	0.193394	0.142997	0.107826	0.135629	287.31	207.958	204.114	30.4611	24.3849	23.9718	46.2647	22.0792	26.482
ASMM10P032605	Zcwpw1	0.228052	0.215411	0.219154	0.0578589	0.0713739	0.0655211	0.244479	0.158273	0.125072	0.220872	0.0649179	0.175942	0.000801991	0.000343684	0.00109558	P	P	P	P	P	P	A	A	A	P	P	P	1.34353	1.0318	1.09342	0.306394	0.222261	0.239627	0.0777349	0.0736437	0.071642	0.328465	0.163307	0.136756	283.563	211.868	231.048	41.9378	30.5946	31.7178	13.4797	10.6402	9.81018
ASMM10P009374	Cep95	0.402689	0.128529	0.155557	0.610913	0.400222	0.30943	0.353337	0.156815	0.148985	0.228925	0.440188	0.219712	0.00132832	0.00351559	0.000647521	P	P	P	P	P	P	P	P	P	P	P	P	1.29837	1.29096	1.52205	0.522841	0.165926	0.236765	0.793193	0.516671	0.470967	0.458763	0.202442	0.226762	274.032	265.084	321.621	71.5641	22.8399	31.3389	137.544	74.6494	64.4911
ASMM10P005372	Lrrcc1	0.0464062	0.0586556	0.0370795	0.0680321	0.0760115	0.0392572	0.138016	0.127226	0.102291	0.0473804	0.0611003	0.122511	0.000171864	0.000188088	0.000256259	P	P	P	A	A	A	A	A	A	P	P	P	1.27878	1.00689	1.21347	0.0593431	0.0590597	0.0449947	0.0869979	0.0765353	0.0476373	0.176491	0.128103	0.124126	269.897	206.753	256.415	8.12263	8.12965	5.95563	15.086	11.0579	6.52314
ASMM10P009162	Rbm27	0.479792	0.428334	0.449154	0.113231	0.186305	0.205005	0.357789	0.435306	0.415508	0.452427	0.16818	0.402868	0.031677	0.00461547	0.0157169	P	P	P	P	P	P	P	P	P	P	P	P	1.2626	0.79243	0.888671	0.605786	0.339425	0.399151	0.142966	0.147634	0.182182	0.451744	0.344949	0.36925	266.482	162.716	187.783	82.9173	46.7223	52.8328	24.7911	21.3304	24.9468
ASMM10P005608	Tbc1d31	0.0409756	0.0449859	0.0424955	0.260147	0.276166	0.139134	0.342239	0.18374	0.196964	0.042819	0.225149	0.240981	0.0023479	0.00698276	0.0109846	P	P	P	A	A	A	P	P	P	P	P	P	1.25266	0.807445	0.888916	0.0513285	0.0363237	0.0377749	0.325876	0.222989	0.123679	0.428709	0.14836	0.175084	264.384	165.799	187.835	7.02561	4.70491	3.06333	56.5088	32.2177	16.9357
ASMM10P019825	Kif20b	2.62073	1.05923	1.35085	3.34739	2.15067	2.03826	2.58638	2.34659	2.29291	1.67694	2.51211	2.40863	0.293525	0.0577491	0.00515859	P	P	P	P	P	P	P	P	P	P	P	P	1.23688	1.12298	0.981849	3.24152	1.18949	1.32633	4.1403	2.41515	2.00126	3.19903	2.63517	2.25129	261.053	230.59	207.472	443.685	163.735	175.557	717.954	348.945	274.04
ASMM10P046747	Gemin5	0.73915	0.540319	0.639534	0.545738	0.59223	0.678202	0.870338	1.10716	1.2122	0.639667	0.60539	1.06323	0.173407	0.0604116	0.82787	P	P	P	P	P	P	P	P	P	P	P	P	1.22837	0.812121	0.819612	0.907947	0.438804	0.52417	0.670367	0.480962	0.555863	1.06909	0.899149	0.993534	259.257	166.76	173.19	124.276	60.4019	69.3807	116.246	69.4901	76.1162
ASMM10P039161	Ckap2	2.45091	4.62378	3.63774	1.37678	2.46066	2.16111	2.323	3.78072	3.7977	3.57081	1.99952	3.30048	0.0021838	0.00919068	0.00242709	P	P	P	P	P	P	P	P	P	P	P	P	1.22619	0.91745	1.05761	3.00528	4.24209	3.8473	1.68819	2.25753	2.2856	2.84844	3.46863	4.01648	258.797	188.388	223.481	411.349	583.929	509.24	292.742	326.172	312.975
ASMM10P007283	Cep110	0.347985	0.114235	0.104068	0.416102	0.161152	0.127619	0.458634	0.235648	0.260906	0.188763	0.234957	0.318396	0.00271661	0.0035257	0.00423662	P	P	P	P	P	P	P	P	P	P	P	P	1.16494	1.63088	1.73025	0.405381	0.186303	0.180064	0.484734	0.262819	0.220812	0.534281	0.384313	0.451434	245.87	334.882	365.616	55.4868	25.6449	23.8338	84.0558	37.9724	30.2366
ASMM10P009279	Hspbap1	0.841987	1.00944	0.813005	0.276942	0.36528	0.270246	0.704194	0.336244	0.376235	0.888145	0.304156	0.472224	0.613032	0.018561	0.161569	P	P	P	P	P	P	P	P	P	P	P	P	1.16481	0.678504	0.73695	0.980759	0.684911	0.599144	0.322586	0.247844	0.199158	0.820256	0.228143	0.277267	245.844	139.323	155.723	134.242	94.2788	79.3046	55.9384	35.8089	27.2714
ASMM10P005224	Cbfb	0.634299	0.666151	0.486987	0.631553	0.978363	0.78196	0.889139	1.28417	0.891974	0.595812	0.797292	1.02176	0.0417409	0.109118	0.990886	P	P	P	P	P	P	P	P	P	P	P	P	1.16273	0.80047	0.9533	0.73752	0.533234	0.464245	0.734328	0.783151	0.745443	1.03383	1.02794	0.850318	245.405	164.367	201.44	100.948	73.4003	61.4488	127.337	113.151	102.076
ASMM10P040900	Slc7a6	0.359789	0.465787	0.383878	0.710032	0.635982	0.597246	0.81691	1.00102	0.8712	0.403152	0.647753	0.896376	0.000158696	0.00396958	0.0855838	P	P	P	P	P	P	P	P	P	P	P	P	1.15125	1.02887	1.17191	0.414208	0.479236	0.44987	0.817425	0.654344	0.699917	0.940469	1.02992	1.02097	242.981	211.267	247.633	56.695	65.9674	59.5461	141.746	94.5406	95.842
ASMM10P000918	Tbp	0.209246	0.206782	0.295473	0.250803	0.309124	0.391981	0.316322	0.276678	0.400227	0.237167	0.317303	0.331075	2.56528e-05	0.000126124	6.88982e-05	P	P	P	P	P	P	P	P	P	P	P	P	1.14361	1.2256	1.16437	0.239295	0.253433	0.34404	0.286821	0.378863	0.456412	0.361748	0.339097	0.466013	241.368	251.663	246.041	32.7537	34.8853	45.5382	49.7364	54.7387	62.4981
ASMM10P034800	D6Ertd527e	0.0322205	0.0469673	0.0471544	0.0888894	0.163067	0.16143	0.149473	0.203873	0.268628	0.0421141	0.137796	0.207325	0.00170914	0.00250976	0.00351335	P	P	P	A	A	A	P	P	P	P	P	P	1.13373	0.773382	0.801091	0.0365295	0.0363237	0.0377749	0.100777	0.126113	0.12932	0.169462	0.157672	0.215196	239.284	158.805	169.277	2.73191	3.28672	2.9944	17.4753	18.221	17.7083
ASMM10P041747	Dis3l	0.522908	0.302078	0.222054	0.347974	0.487281	0.824479	0.240484	0.292518	0.347444	0.349013	0.553244	0.293482	0.00671653	0.0423489	0.000424259	P	P	P	P	P	P	P	P	P	P	P	P	1.13023	0.919949	1.03624	0.591008	0.277897	0.230101	0.393291	0.448273	0.85436	0.271803	0.269102	0.360036	238.545	188.901	218.966	80.8946	38.2529	30.4569	68.1991	64.7672	116.99
ASMM10P049588	D11Wsu47e	0.373365	0.302226	0.239556	0.249432	0.292857	0.320844	0.21824	0.246934	0.24801	0.305049	0.287711	0.237728	6.62614e-05	1.13135e-05	1.55651e-06	P	P	P	P	P	P	P	P	P	P	P	P	1.13005	1.09713	1.15119	0.421921	0.331583	0.275774	0.281871	0.321304	0.369353	0.246622	0.270919	0.285507	238.507	225.284	243.255	57.7507	45.6428	36.5023	48.8781	46.4224	50.5767
ASMM10P009449	Ssh2	0.131329	0.109364	0.0721577	0.171884	0.308776	0.310452	0.112548	0.261271	0.231752	0.104283	0.263704	0.201857	0.00628097	0.0108016	0.00828811	P	P	P	P	A	A	P	P	P	P	P	P	1.12837	0.671386	0.748154	0.148187	0.0734255	0.0539851	0.193948	0.207308	0.232266	0.126995	0.175414	0.173386	238.151	137.861	158.091	20.2831	10.1071	7.14562	33.6318	29.9521	31.805
ASMM10P046165	Baz2a	0.33401	0.291064	0.352915	0.110712	0.154156	0.330122	0.146709	0.318043	0.350109	0.325997	0.19833	0.27162	0.00488323	0.0025498	0.00345092	P	P	P	P	P	P	P	P	P	P	P	P	1.12363	0.890396	0.76672	0.375303	0.259162	0.270587	0.124399	0.13726	0.253111	0.164846	0.283184	0.268436	237.151	182.832	162.014	51.3698	35.674	35.8158	21.5715	19.8315	34.6594
ASMM10P023720	Ap4e1	0.437117	0.505777	0.392416	0.860952	0.753089	0.635259	0.806889	0.641187	0.748109	0.445103	0.749766	0.732062	0.0612086	0.478747	0.408323	P	P	P	P	P	P	P	P	P	P	P	P	1.11363	0.641092	0.641283	0.486788	0.32425	0.25165	0.958784	0.482799	0.407381	0.898577	0.41106	0.47975	235.041	131.641	135.508	66.6293	44.6334	33.3091	166.259	69.7556	55.784
ASMM10P005011	Bcl2l15	0.289876	0.26395	0.187113	74.6015	82.0566	71.2388	0.226716	0.174685	0.110035	0.24698	75.9656	0.170479	0.00347335	0.00117442	0.00241245	P	P	P	P	P	P	P	P	P	P	P	P	1.07574	1.44014	1.65581	0.31183	0.380126	0.309824	80.2515	118.173	117.958	0.243886	0.251572	0.182197	227.043	295.717	349.886	42.6819	52.3249	41.0092	13916.1	17073.9	16152.4
ASMM10P039411	Gm4975	1.57592	1.11874	0.864099	0.350289	0.562926	0.383314	0.36506	0.728381	0.600219	1.18625	0.432176	0.564554	0.585433	0.00985666	0.0250657	P	P	P	P	P	P	P	P	P	P	P	P	1.06746	0.694124	0.85341	1.68224	0.776547	0.737431	0.373921	0.39074	0.327124	0.389688	0.505587	0.512233	225.297	142.53	180.332	230.257	106.893	97.6085	64.8401	56.4547	44.7942
ASMM10P017532	Ppm1b	0.120747	0.108758	0.104438	0.140472	0.111727	0.117257	0.0886047	0.160088	0.134685	0.111314	0.123152	0.127792	0.000577712	0.000637749	0.000608978	P	P	P	P	A	A	P	A	P	P	P	P	1.06646	0.786528	0.995422	0.128772	0.0855415	0.10396	0.149808	0.087876	0.11672	0.0944933	0.125914	0.134068	225.085	161.504	210.34	17.6258	11.7749	13.7604	25.9775	12.6965	15.9829
ASMM10P005605	Gemin5	0.705435	0.412512	0.404571	0.613693	0.457732	0.614988	0.703345	0.829845	0.960417	0.507506	0.562137	0.831202	0.0251008	0.00699703	0.0565257	P	P	P	P	P	P	P	P	P	P	P	P	1.05625	0.915003	0.911598	0.745118	0.37745	0.368806	0.648215	0.418826	0.560622	0.742911	0.75931	0.875514	222.931	187.885	192.628	101.989	51.9564	48.8162	112.404	60.5125	76.7678
ASMM10P055317	Tpm3	0.523564	0.302862	0.235824	0.583887	0.659731	0.326888	0.404799	0.561979	0.293592	0.354083	0.523502	0.420123	0.0257344	0.0652613	0.0430285	P	P	P	P	P	P	P	P	P	P	P	P	1.01892	1.32184	1.9581	0.533468	0.400335	0.461767	0.594932	0.872058	0.640079	0.412457	0.742846	0.574883	215.051	271.424	413.762	73.0188	55.1065	61.1209	103.165	125.996	87.6483
ASMM10P055496	Spata6	0.197148	0.120609	0.153821	0.136476	0.273027	0.228947	0.14344	0.237305	0.147442	0.157192	0.212817	0.176062	0.00493925	0.00499075	0.00430477	P	P	P	P	A	A	P	P	P	P	P	P	1.01799	0.625286	0.776139	0.200695	0.0754149	0.119386	0.138932	0.17072	0.177695	0.146021	0.148383	0.114436	214.856	128.395	164.004	27.4702	10.381	15.8023	24.0917	24.6659	24.3323
ASMM10P004121	Ttll4	0.366092	0.197707	0.220056	0.194849	0.148457	0.245249	0.250399	0.213313	0.217691	0.261285	0.196185	0.227135	0.000362253	2.60065e-05	1.7776e-05	P	P	P	P	P	P	P	P	P	P	P	P	1.01662	0.971072	0.925581	0.372176	0.191988	0.203679	0.198088	0.144162	0.226998	0.254561	0.207143	0.201491	214.566	199.398	195.582	50.9418	26.4273	26.9596	34.3496	20.8288	31.0836
ASMM10P029693	Clhc1	4.15604	2.88232	2.49958	5.08503	3.89854	3.22604	6.10695	3.38307	3.43151	3.17931	4.06987	4.30718	0.0069889	0.00247723	0.0143594	P	P	P	P	P	P	P	P	P	P	P	P	1.00134	1.06028	1.07668	4.16162	3.05608	2.69125	5.09185	4.13356	3.47342	6.11515	3.58701	3.69465	211.342	217.717	227.512	569.624	420.673	356.223	882.958	597.223	475.627
ASMM10P015240	Rpl24	0.150384	0.212331	0.189279	0.246337	0.424061	0.293996	0.1825	0.302579	0.341043	0.183998	0.321464	0.275374	0.000314772	0.00106627	0.00136034	P	P	P	P	P	P	P	P	P	P	P	P	0.995807	0.952394	1.18064	0.149754	0.202222	0.223469	0.245304	0.403873	0.347102	0.181735	0.288174	0.402647	210.173	195.563	249.477	20.4976	27.8362	29.5791	42.5372	58.3521	47.5298
ASMM10P007657	Prokr1	0.092451	0.146109	0.103343	0.229701	0.170274	0.165126	0.161501	0.167232	0.152761	0.113968	0.188367	0.160498	8.27115e-05	0.000196357	9.98305e-05	P	P	P	A	P	A	P	P	P	P	P	P	0.960668	0.805193	0.847843	0.0888147	0.117646	0.0876186	0.220666	0.137103	0.140001	0.155149	0.134654	0.129518	202.757	165.337	179.156	12.1566	16.1941	11.5975	38.2649	19.8089	19.1708
ASMM10P009416	Slx4	0.152213	0.0662049	0.0696554	0.134393	0.214477	0.188443	0.20218	0.222914	0.207109	0.0960243	0.179104	0.210734	0.000876703	0.00133905	0.00141107	P	P	P	P	A	A	P	P	P	P	P	P	0.946436	0.894281	1.21868	0.144059	0.0592058	0.0848878	0.127195	0.191803	0.229652	0.191351	0.199348	0.252401	199.753	183.63	257.517	19.7182	8.14975	11.236	22.0563	27.7119	31.447
ASMM10P003427	Racgap1	3.10222	1.74906	1.02208	3.75025	4.08027	2.26227	3.20432	4.15094	2.7441	1.95779	3.36426	3.36645	0.112673	0.000959273	0.00395995	P	P	P	P	P	P	P	P	P	P	P	P	0.89755	0.977763	1.46218	2.7844	1.71016	1.49447	3.36604	3.98954	3.30785	2.87604	4.05863	4.01237	189.435	200.772	308.971	381.116	235.406	197.813	583.692	576.415	452.956
ASMM10P028755	Melk	12.1839	10.8775	8.00097	10.0166	11.8743	6.77136	9.26231	13.7291	10.5031	10.3541	9.5541	11.1648	0.0256275	0.012398	0.000221459	P	P	P	P	P	P	P	P	P	P	P	P	0.892454	0.477275	0.673638	10.8736	5.19155	5.38975	8.93937	5.66732	4.56145	8.26619	6.55256	7.0753	188.36	98.0028	142.345	1488.33	714.624	713.404	1550.14	818.823	624.614
ASMM10P002854	Strada	0.19612	0.136834	0.0722883	0.188616	0.249045	0.181779	0.129815	0.218946	0.166411	0.135081	0.20648	0.171724	2.12471e-05	6.22835e-06	1.03741e-05	P	P	P	P	P	A	P	P	P	P	P	P	0.865963	0.868495	0.909629	0.169832	0.11884	0.0657556	0.163334	0.216294	0.165351	0.112415	0.190153	0.151372	182.769	178.335	192.212	23.2459	16.3585	8.7036	28.3232	31.2505	22.6421
ASMM10P006957	Cdc25c	1.76348	1.29943	1.04238	1.23145	1.24215	0.967292	1.51771	1.32338	1.5403	1.36843	1.14696	1.46046	0.0956838	0.115595	0.011366	P	P	P	P	P	P	P	P	P	P	P	P	0.838907	0.892311	0.957239	1.47939	1.15949	0.997804	1.03307	1.10839	0.92593	1.27321	1.18087	1.47443	177.058	183.226	202.272	202.493	159.606	132.072	179.141	160.141	126.791
ASMM10P007626	Xrcc2	0.68466	0.432899	0.342463	0.528383	0.660672	0.618235	0.444983	0.498395	0.491003	0.486674	0.60243	0.478127	0.0242099	0.00284115	0.00109729	P	P	P	P	P	P	P	P	P	P	P	P	0.81901	0.663997	0.750158	0.560743	0.287444	0.256901	0.432751	0.438684	0.463774	0.364446	0.330933	0.36833	172.859	136.344	158.514	76.7521	39.567	34.0042	75.0417	63.3818	63.5061
ASMM10P019594	Eef1g	0.169024	0.2257	0.334559	0.843958	1.29903	0.948113	0.660181	0.933187	0.902045	0.243094	1.03037	0.831804	0.000218215	0.846833	0.101339	P	P	P	P	P	P	P	P	P	P	P	P	0.804444	0.733457	0.801492	0.13597	0.165541	0.268147	0.678917	0.95278	0.759905	0.531078	0.684452	0.722982	169.785	150.607	169.362	18.611	22.787	35.4927	117.728	137.659	104.056
ASMM10P050799	G2e3	0.20692	0.420174	0.198793	0.323016	0.310146	0.479238	0.231542	0.516734	0.52677	0.275295	0.3708	0.425015	0.0136473	0.025288	0.0265005	P	P	P	P	P	A	P	P	P	P	P	P	0.787577	0.456494	0.526507	0.162965	0.191807	0.104666	0.2544	0.14158	0.252322	0.182357	0.235886	0.277348	166.225	93.7358	111.255	22.306	26.4025	13.8539	44.1145	20.4557	34.5513
ASMM10P050347	Efcab11	4.44176	1.35761	1.2471	3.27005	1.41679	1.37614	4.04723	0.909904	0.955183	2.34882	2.02099	1.97077	0.303627	0.234083	0.419293	P	P	P	P	P	P	P	P	P	P	P	P	0.775844	0.615109	0.69827	3.44611	0.835075	0.870814	2.53704	0.871478	0.96092	3.14002	0.55969	0.666976	163.748	126.305	147.55	471.689	114.949	115.264	439.939	125.912	131.582
ASMM10P046117	Ctdsp2	0.0748021	0.0838399	0.0748004	0.0767347	0.231937	0.145866	0.129515	0.178225	0.148952	0.0778141	0.151512	0.152231	0.0025019	0.00445617	0.00367389	P	P	P	A	A	A	A	P	P	P	P	P	0.73209	0.984115	1.18734	0.0547619	0.0825081	0.0888136	0.0561767	0.228252	0.173192	0.0948168	0.175394	0.176857	154.514	202.077	250.894	7.49557	11.3573	11.7556	9.74138	32.9783	23.7158
ASMM10P005228	Cdc45	1.60516	2.11751	1.18708	1.98663	1.96691	1.36731	3.21486	1.2544	1.19133	1.63658	1.77362	1.88687	0.0210125	0.0157524	0.280073	P	P	P	P	P	P	P	P	P	P	P	P	0.711193	0.571131	0.758493	1.14158	1.20938	0.900388	1.41287	1.12336	1.03709	2.28639	0.71643	0.903616	150.103	117.275	160.275	156.254	166.472	119.178	245.001	162.305	142.013
ASMM10P004936	Cecr2	0.105949	0.20532	0.0861839	0.441828	0.215427	0.251418	0.239442	0.230883	0.264396	0.132484	0.302891	0.244907	0.000215443	0.00331669	0.000304193	P	P	P	A	A	A	P	P	P	P	P	P	0.692578	0.559692	0.619412	0.0733782	0.114916	0.0533833	0.306	0.120573	0.155731	0.165833	0.129224	0.16377	146.174	114.926	130.887	10.0437	15.8183	7.06598	53.0623	17.4205	21.3248
ASMM10P003483	Xpo6	0.421988	0.304848	0.202587	0.159808	0.161211	0.248406	0.276577	0.445644	0.389155	0.309808	0.189808	0.370459	0.000903836	0.000423372	0.00167302	P	P	P	P	P	P	P	A	P	P	P	P	0.667883	0.669469	0.800285	0.281839	0.204086	0.162127	0.106733	0.107926	0.198795	0.184721	0.298345	0.311435	140.962	137.468	169.106	38.5769	28.0927	21.4597	18.5082	15.5933	27.2217
ASMM10P022881	Tank	0.180807	0.23377	0.0690549	0.290432	0.299306	0.230806	0.395105	0.269186	0.201367	0.16121	0.273515	0.288553	0.00321119	0.00525792	0.0106528	P	P	P	P	A	A	P	P	P	P	P	P	0.666779	0.428966	0.547027	0.120558	0.100279	0.0377749	0.193654	0.128392	0.126257	0.263448	0.115471	0.110153	140.729	88.0831	115.591	16.5015	13.8036	3.62807	33.5808	18.5502	17.2888
ASMM10P005505	Smpd4	0.543775	0.321927	0.205809	0.372168	0.223001	0.304652	0.240681	0.283234	0.22416	0.357171	0.29994	0.249358	0.0024024	0.000521797	0.000304769	P	P	P	P	P	P	P	P	P	P	P	P	0.648765	0.751624	0.79765	0.352782	0.241968	0.164164	0.24145	0.167613	0.243006	0.156146	0.212885	0.178801	136.927	154.337	168.55	48.2873	33.3073	21.7292	41.8688	24.217	33.2756
ASMM10P016292	Sgol1	8.95684	6.58175	4.49779	15.0834	13.9953	6.85236	16.7111	13.0481	12.295	6.67879	11.977	14.018	0.0357975	0.0235175	0.00890613	P	P	P	P	P	P	P	P	P	P	P	P	0.648522	0.435183	0.578756	5.80871	2.86426	2.60312	9.78191	6.09049	3.96584	10.8375	5.6783	7.1158	136.876	89.3596	122.296	795.07	394.269	344.557	1696.24	879.963	543.057
ASMM10P005544	Nsun6	0.314043	0.159278	1.07746	0.391423	0.208635	0.204777	0.282872	0.283795	0.240643	0.516928	0.268278	0.269104	0.155488	0.00251076	0.000545999	P	P	P	P	A	P	P	A	A	P	P	P	0.62751	0.501875	0.535617	0.197065	0.0799375	0.577108	0.245622	0.104709	0.109682	0.177505	0.14243	0.128892	132.441	103.054	113.18	26.9734	11.0035	76.3878	42.5923	15.1285	15.0191
ASMM10P054102	Six1	0.0608434	0.0542383	0.0588033	0.365591	0.28665	0.308201	1.08793	0.446963	0.427917	0.0579617	0.320147	0.65427	0.000261549	0.00103838	0.109628	P	P	P	A	A	A	P	P	P	P	P	P	0.600386	0.669706	0.781777	0.0365295	0.0363237	0.045971	0.219496	0.191971	0.240944	0.653178	0.299333	0.334536	126.716	137.516	165.196	3.09261	3.75303	6.08486	38.0619	27.7363	32.9933
ASMM10P007846	Tipin	4.0319	3.21605	2.6572	1.95514	2.02707	1.22879	3.95384	2.36269	2.23309	3.30172	1.737	2.84988	0.00187327	0.0189818	0.0216774	P	P	P	P	P	P	P	P	P	P	P	P	0.590478	0.573614	0.673988	2.38075	1.84477	1.79092	1.15447	1.16276	0.828189	2.33466	1.35527	1.50507	124.625	117.785	142.419	325.867	253.935	237.052	200.191	167.997	113.407
ASMM10P005273	Mdm1	0.266677	0.125271	0.163311	0.202819	0.119667	0.107546	0.211592	0.30372	0.265295	0.185086	0.143344	0.260202	8.79133e-05	3.83636e-05	0.000107537	P	P	P	P	A	A	P	A	A	P	P	P	0.584631	0.627483	0.662219	0.155908	0.0786051	0.108148	0.118574	0.0750888	0.0712189	0.123703	0.190579	0.175683	123.391	128.846	139.932	21.34	10.8201	14.3148	20.5615	10.849	9.75225
ASMM10P047366	Eme1	5.36229	3.27107	2.48439	5.50859	6.00159	3.61555	2.28104	4.60801	5.19989	3.70592	5.04191	4.02965	0.0200716	0.00183084	0.0415625	P	P	P	P	P	P	P	P	P	P	P	P	0.578909	0.598626	0.678533	3.10428	1.95815	1.68574	3.18898	3.59271	2.45327	1.32052	2.75848	3.5283	122.184	122.921	143.379	424.901	269.541	223.129	552.988	519.08	335.935
ASMM10P006949	Ccna2	21.5718	21.8638	13.6114	13.3766	12.4151	9.06205	15.6918	16.5931	13.6685	19.0157	11.6179	15.3178	6.36821e-05	3.81206e-05	4.75404e-05	P	P	P	P	P	P	P	P	P	P	P	P	0.546153	0.508944	0.718815	11.7815	11.1274	9.78409	7.30567	6.31861	6.51394	8.5701	8.44495	9.82509	115.27	104.506	151.891	1612.6	1531.71	1295.05	1266.85	912.922	891.976
ASMM10P032393	Ppp1cc	0.211135	0.141902	0.178359	0.264661	0.531031	0.479245	0.215795	0.582609	0.460298	0.177132	0.424979	0.419567	4.90277e-05	0.00575444	0.0116434	P	P	P	A	A	A	P	P	P	P	P	P	0.517301	0.596208	0.577981	0.10922	0.084603	0.103088	0.13691	0.316605	0.276995	0.111631	0.347356	0.266043	109.181	122.424	122.132	14.9496	11.6457	13.6451	23.741	45.7435	37.9298
ASMM10P053376	Papd5	0.117498	0.0696225	0.0655676	0.162793	0.126679	0.124306	0.251029	0.148277	0.14381	0.0842293	0.137926	0.181039	0.00653379	0.0082222	0.00941467	P	P	P	A	A	A	A	A	P	P	P	P	0.512026	0.868091	0.970702	0.0601619	0.0604387	0.0636466	0.0833542	0.109969	0.120664	0.128534	0.128718	0.139597	108.067	178.252	205.117	8.2347	8.31946	8.42446	14.4541	15.8885	16.523
ASMM10P022629	Nup214	0.373537	0.204286	0.328057	0.151454	0.168689	0.275774	0.236769	0.490537	0.490875	0.30196	0.198639	0.40606	0.000543334	0.000203567	0.00359873	P	P	P	P	A	P	A	A	P	P	P	P	0.479102	0.454061	0.519466	0.178962	0.0927585	0.170414	0.072562	0.0765953	0.143255	0.113436	0.222734	0.254993	101.118	93.2362	109.767	24.4956	12.7683	22.5566	12.5827	11.0666	19.6164
ASMM10P055709	Zfp951	1.36451	1.04528	1.07101	0.403579	0.239482	0.253265	0.412912	0.354434	0.437728	1.16027	0.298775	0.401691	0.0930358	0.00026776	0.000240917	P	P	P	P	P	P	P	A	A	P	P	P	0.46835	0.545152	0.512505	0.63907	0.569834	0.548898	0.189016	0.130554	0.1298	0.193387	0.19322	0.224338	98.8492	111.941	108.296	87.4731	78.4384	72.6539	32.7765	18.8626	17.7739
ASMM10P054450	Fam118a	1.40657	0.635778	0.369357	1.77504	1.01789	1.44788	1.11372	0.667857	0.546228	0.803901	1.4136	0.775936	0.570725	0.166508	0.28237	P	P	P	P	P	P	P	P	P	P	P	P	0.462772	0.427435	0.478762	0.65092	0.271753	0.176834	0.821437	0.435081	0.69319	0.5154	0.285465	0.261513	97.6719	87.7687	101.166	89.0951	37.4072	23.4063	142.442	62.8612	94.9209
ASMM10P033616	Rad18	0.350175	0.575875	0.543857	0.737892	1.02659	0.63686	2.35621	1.35356	0.957267	0.489969	0.800447	1.55568	0.0116822	0.135246	0.348831	P	P	P	P	P	P	P	P	P	P	P	P	0.455006	0.314609	0.421202	0.159332	0.181176	0.229074	0.335745	0.322974	0.268247	1.07209	0.425841	0.403203	96.0328	64.6013	89.0034	21.8086	24.939	30.3209	58.2203	46.6638	36.732
ASMM10P004122	Espl1	1.20905	0.554305	0.655275	0.543292	0.580571	1.11614	0.340284	1.3289	1.83585	0.806209	0.746668	1.16834	0.392686	0.171176	0.726175	P	P	P	P	P	P	P	P	P	P	P	P	0.43686	0.469047	0.407862	0.528184	0.259995	0.267261	0.237343	0.272315	0.45523	0.148657	0.623315	0.748772	92.2029	96.3134	86.1843	72.2955	35.7887	35.3755	41.1566	39.3445	62.3363
ASMM10P045679	Mum1l1	0.398786	0.481496	0.513036	0.452982	0.241755	0.360361	0.742086	0.727145	0.754198	0.464439	0.351699	0.741143	0.00658304	0.00224948	0.0643738	P	P	P	P	P	P	P	P	P	P	P	P	0.434541	0.552812	0.428002	0.173289	0.266177	0.21958	0.196839	0.133645	0.154235	0.322467	0.401975	0.322798	91.7135	113.513	90.4401	23.719	36.6396	29.0643	34.1331	19.3092	21.12
ASMM10P022164	Kif14	0.857531	0.171329	0.290185	0.819782	0.659163	0.5087	0.312213	0.512315	0.402188	0.439682	0.662548	0.408905	0.0303466	0.0301461	0.012249	P	P	P	P	A	P	P	P	P	P	P	P	0.389669	0.509136	0.559124	0.334154	0.0872299	0.162249	0.319444	0.335604	0.284426	0.12166	0.260838	0.224873	82.243	104.545	118.147	45.7375	12.0073	21.4758	55.3935	48.4885	38.9475
ASMM10P051995	Trip13	3.38494	2.32468	1.95111	2.67538	1.97275	1.52806	4.16346	1.38647	1.4649	2.55358	2.05873	2.33828	0.0035674	0.00727166	0.156175	P	P	P	P	P	P	P	P	P	P	P	P	0.358601	0.433801	0.451769	1.21384	1.00845	0.881453	0.959395	0.855783	0.69033	1.49302	0.601454	0.661796	75.6857	89.076	95.4624	166.145	138.814	116.672	166.365	123.645	94.5293
ASMM10P009409	Gemin4	1.05192	0.295381	0.449749	0.479481	0.44331	0.659535	0.433543	0.600114	0.586577	0.599018	0.527442	0.540078	0.118359	0.00302283	0.00549498	P	P	P	P	A	P	P	P	P	P	P	P	0.30661	0.353615	0.318353	0.32253	0.104451	0.143179	0.147014	0.156761	0.209965	0.132929	0.212209	0.186739	64.7126	72.6106	67.2705	44.1465	14.3778	18.9516	25.4931	22.649	28.7512
ASMM10P008866	Chtf18	3.42249	2.52201	1.78481	2.36605	3.34915	2.50188	1.09716	3.17231	2.16773	2.57644	2.73903	2.14573	0.0108886	0.00423633	0.124158	P	P	P	P	P	P	P	P	P	P	P	P	0.231221	0.235678	0.286587	0.791352	0.594383	0.511502	0.54708	0.789323	0.717005	0.253687	0.747644	0.621242	48.8012	48.3938	60.558	108.317	81.8175	67.704	94.8671	114.043	98.1819
[truncated: 19 more columns]
