# Supplementary material for: Profiling of testis-specific long noncoding RNAs in mice
Source: BMC Genomics. 2018 Jul 16;19:539. doi: 10.1186/s12864-018-4931-3 (PMC6048885; doi:10.1186/s12864-018-4931-3)
Supplement: Supplementary file 10 — Table S10. Primers used for qRT-PCR. (XLSX 10 kb) [file 12864_2018_4931_MOESM10_ESM.xlsx]

## Sheet: Sheet1
Gene Symbol	Seqname	Sequence (5’–>3’)
		Forward	Reverse
Gapdh	NM_008084	AAGGTCATCCCAGAGCTGAA	CTGCTTCACCACCTTCTTGA
Tnp1	NM_009407	GGCAGAAAGTACCATGTCG	GACGCTCTTCCGGTATTTTC
Gap43	ENSMUST00000125187	GAAAGATCCCAAGTCCAACA	GTGCAAGAATTTCCCAAGAT
Gm14627	ENSMUST00000118931	CCCAAAGGGGAGACCAAAAAG	TGTCTTCTGCTGCAGTGTTCC
AI314278	NR_102276	TTCTGGGGACTGATACGGGT	TCCAAAAGGCCACACTCTCC
Mup-ps18	ENSMUST00000120145	TGAGACTTTTTCTGGAGCACATCT	TTCTGTTTTGTCAGCAACCATAG
1700027A15Rik	NR_038002	GGAGAACAGCCAGAGGATAT	TTCTTCAGCCAAAGCATGTG
AK018904	AK018904	TTCTCTGAGCAGAGGGTGGT	GGTGAGACCAGATGGCTTGT
