# Supplementary material for: Profiling of testis-specific long noncoding RNAs in mice
Source: BMC Genomics. 2018 Jul 16;19:539. doi: 10.1186/s12864-018-4931-3 (PMC6048885; doi:10.1186/s12864-018-4931-3)
Supplement: Supplementary file 11 — Table S11. Primers used for RT-PCR. (XLSX 11 kb) [file 12864_2018_4931_MOESM11_ESM.xlsx]

## Sheet: Sheet1
Seqname	Sequence (5’–>3’)		Annealing Temperature
	Forward	Reverse
NR_038002	GGACTGATGGACTTGGGGTG	CGGGACCCATCGTTCTTTGA	55
uc007xmk.2	ATCTCTCTACACACATCCCCAA	GGATGTGCCTGGCTCTCAA	55
NR_015496	GCCTCCAGATCTCTCTACACA	GATGTGCCTGGCTCTCAAGT	55
AK005929	AGTCTCCTTTCCACCAGCTC	CTCTGCCTGTTAATGGGGTCA	55
AK018981	ACACAACCAGACACGGCTTA	AGGCTTACAACACGCACAGT	55
NR_040326	CCATAGACCTCACGTCCTCG	TCGGGTTGTAGCACCAAGAAAT	55
NR_040424	ACCAACAGCCCATCCTTTTG	GACCACATAGAAGCCACCTCA	55
ENSMUST00000135865	GTTGCGGACATGAAGGGGAT	TTGGGGCATATGGGCTCTAAC	55
Uc008vyo.1	GCTGCAAAGCTGTCTCATGG	GTGCCGACCTCTGAAATGGA	55
Uc009dqq.1	GCTGGAAGTCTGGTTTGTGAG	CACAGTGCAGCATCAAAACAGC	55
NR_028107	CAGACTGCTCCACACCCATT	GCTCTGAAACATAAGTGTTGCCC	55
ENSMUST00000086914	ACCGATGTCAGTGGTAGGAC	TGTGTGGAAATGGAAAGTCAAAGG	55
NR_038180	GAGCCGAATGGGAGAAATGC	ACAGGGATAAGACAAAACAAAGCC	55
NR_102286	CATCCCTGCCACTCACCATT	CTTGTGCTTGCTTGGTGGTC	55
ENSMUST00000131403	ACCTTGAGGGAGCCACAGTA	GTTACTACCTCCAGCCAAGCA	55
NR_027704	TCTCTTCTCTTGTCTGTACCAGC	CGGAGTTGGTGGCAGGATTC	55
NR_045045	AAGAAGTGGACAGATGGCCG	TGCCCTTACATTGTGGGAAAGA	55
NR_033583	CAACTTCTGACCAGCCCACA	CAGTAGGGAAGGGATTATGGCT	55
NR_003953	GTACCGCATCCTCAAGCAGAA	TTAGCCAGGCAACCGTCTCA	55
ENSMUST00000132787	CTGCCCTCAGGAATAACCCC	AACACAGATGGTTTTAGGTGCC	50
NR_033788	AGACGTTCGAAAGGGCTTCAA	GCACCCAACTTCCCCATTTAT	55
NR_015571	CAGCCATGAGCAACCATCCT	GACGTTTACACTGAGCCCAGAA	55
NR_015547	CACAGAACCACAGTCAGCAGT	ATGACAGGACCAGCTTGCTTTC	55
ENSMUST00000136906	ATAAACACCCACCGCCTCTG	CTGAGGTAATGCAATGGCACG	55
uc029xya.1	TTGTTTCCTATGCGGTTGGG	TCAATGCTTGTTGTTCTTTTTGACA	55
AK018904	GTGACAGGATGGGGACTCTG	AGGTGAGACCAGATGGCTTGT	55
Gapdh	ACCAAAAGGGTCATCATCTCCG	TCCTCAGTGTAGCCCAAGATGCC	55
